# Supplementary material for: Pre-symptomatic transcriptome changes during cold storage of chilling sensitive and resistant peach cultivars to elucidate chilling injury mechanisms
Source: BMC Genomics. 2015 Mar 26;16(1):245. doi: 10.1186/s12864-015-1395-6 (PMC4391166; doi:10.1186/s12864-015-1395-6)
Supplement: Additional file 1: Table S1. — Gene-specific primers for qRT-PCR. [file 12864_2015_1395_MOESM1_ESM.xls]

## Sheet: Hoja1
id	Od-H_rep1	Od-H_rep-2	Od-H_rep-3	Od-CS1_rep1	Od-CS1_rep2	Od-CS1_rep3	Od-CS2_rep1	Od-CS2_rep2	Od-CS2_rep3	Hz-H_rep1	Hz-H_rep2	Hz-H_rep2	Hz-CS1_rep1	Hz-CS1_rep2	Hz-CS1_rep3	Hz-CS2_rep1	Hz-CS2_rep2	Hz-CS2_rep3
PP1000A01	-0.323	-0.133	-0.109	-0.272	-0.353	-0.273	-0.117	-0.113	-0.154	-0.191	-0.456	-0.426	-0.111	0.065	0.03	-0.126	-0.3	-0.135
PP1000A02	-0.667	-0.82	-0.674	0.216	0.446	0.037	0.154	0.115	0.077	-0.44	-0.335	-0.457	-0.583	-0.331	-0.829	-0.052	-0.192	-0.328
PP1000A03	-0.023	-0.078	0.122	-0.019	0.14	-0.065	0.036	-0.059	-0.09	-0.201	-0.13	-0.141	-0.264	-0.123	-0.387	-0.239	-0.431	-0.288
PP1000A06	1.176	0.97	1.316	0.068	0.087	-0.007	0.193	0.451	0.053	0.621	0.908	0.895	-1.055	-0.73	-1.336	-0.781	-0.732	-0.91
PP1000A07	0.545	0.342	0.579	0.424	0.151	0.07	0.497	0.503	0.591	0.965	1.07	0.863	0.184	0.336	-0.055	0.236	0.163	0.178
PP1000A11	0.611	0.479	0.52	0.481	0.476	0.41	0.466	0.602	0.403	1.013	1.277	1.209	0.152	0.392	-0.163	0.198	0.012	0.154
PP1000B05	0.761	0.081	0.196	0.115	0.095	-0.178	0.356	0.466	0.04	-0.053	0.141	0.258	-0.607	-0.309	-0.589	0.123	-0.003	-0.12
PP1000C01	0.81	0.43	0.648	0.503	0.745	0.352	0.516	0.494	0.271	0.51	0.772	0.809	-0.625	-0.277	-0.408	0.243	0.146	0.072
PP1000C05	2.275	1.74	2.282	0.664	0.534	0.367	0.268	0.192	0.164	1.291	2.051	1.913	-1.184	-0.821	-1.115	-0.347	-0.573	-0.295
PP1000C07	0.404	0.043	0.188	0.473	0.64	0.326	0.844	0.777	0.503	0.257	0.429	0.472	-0.368	-0.035	-0.496	0.75	0.756	0.874
PP1000C08	-0.241	<no data>	-0.226	-0.063	-0.105	<no data>	0.285	-0.144	-0.272	0.277	0.656	0.517	-0.564	-0.585	-1.022	-0.125	<no data>	-0.243
PP1000C09	0.059	-0.272	-0.037	0.434	0.136	0.034	0.299	0.349	0.402	0.41	0.358	0.291	-0.658	-0.204	-0.387	-0.208	-0.301	-0.321
PP1000D02	0.396	-0.04	0.139	1.166	0.965	0.857	1.189	1.021	0.836	0.065	0.152	0.146	0.216	0.55	0.269	0.962	0.912	0.819
PP1000D03	1.341	0.532	0.703	1.162	1.271	0.921	1.257	1.274	0.938	0.213	0.528	0.477	0.053	0.341	-0.071	1.18	1.235	1.111
PP1000D04	-1.797	-1.674	-1.275	0.476	0.436	0.112	0.912	0.874	0.651	-0.923	-1.304	-1.314	-1.229	-0.87	-0.887	0.435	0.356	<no data>
PP1000D07	-0.143	-0.438	-0.37	0.074	0.362	<no data>	-0.012	0.126	0.205	0.04	-0.073	-0.261	-0.18	-0.149	-0.236	0.231	<no data>	0.052
PP1000D08	0.078	-0.406	-0.14	-0.258	-0.22	-0.663	-0.429	-0.276	-0.166	-0.162	-0.154	-0.262	-1.012	-0.691	-0.947	-0.429	-1.147	-0.213
PP1000D09	1.815	1.185	1.527	0.736	0.815	0.433	0.61	0.598	0.399	0.119	0.48	0.423	-0.499	-0.245	-0.542	-0.196	-0.251	-0.354
PP1000D10	-0.66	<no data>	-0.829	0.261	0.358	0.361	0.737	0.821	0.767	-0.216	-0.223	-0.348	0.144	0.134	0.33	0.713	<no data>	0.499
PP1000D12	-0.005	-0.145	0.08	0.016	0.018	-0.117	0.058	-0.092	-0.058	0.19	0.367	0.281	-0.355	0.04	-0.479	0.086	0.047	0.061
PP1000E01	0.689	0.278	0.374	0.482	0.494	0.49	0.548	0.447	0.248	0.516	0.62	0.719	-0.036	0.297	-0.117	0.104	-0.023	-0.143
PP1000E03	-1.04	-1.72	-1.206	2.535	2.474	2.252	2.426	2.529	1.962	-1.031	-1.04	-1.248	1.115	1.2	0.903	2.744	2.768	<no data>
PP1000E05	0.158	-0.004	0.475	0.631	0.387	0.355	0.215	-0.009	0.095	1.081	1.22	1.254	0.311	0.491	0.051	0.373	0.499	0.438
PP1000E07	0.271	0.042	0.643	0.488	0.459	0.418	0.822	0.774	0.634	0.355	0.791	0.579	-0.025	0.397	-0.214	0.378	0.554	0.455
PP1000E08	-1.165	-1.094	-0.717	1.188	1.169	1.037	1.157	1.202	0.912	-0.391	-0.442	-0.727	0.255	0.535	0.131	1.096	1.068	1.011
PP1000E09	0.174	0	-0.26	0.314	0.51	<no data>	0.458	0.361	0.372	0.147	0.169	0.063	-0.015	0.105	0.069	0.536	0.424	0.388
PP1000E10	0.112	-0.077	0.165	1.161	1.193	0.997	1.218	1.368	1.07	-0.156	0.047	-0.084	0.158	0.541	-0.148	1.223	0.999	1.129
PP1000E11	0.951	1.035	1.166	1.517	1.727	1.002	1.214	1.291	1.231	0.314	0.501	0.444	1.025	0.778	0.819	0.692	0.551	0.696
PP1000E12	-0.007	0.322	0.385	0.171	0.18	0.398	0.412	0.382	0.351	0.216	0.263	0.165	0.263	0.321	0.276	0.441	0.398	0.389
PP1000F02	0.979	0.79	1.387	0.63	0.592	0.302	0.665	0.506	0.561	1.061	1.138	1.123	-0.481	-0.164	-0.664	-0.038	-0.409	<no data>
PP1000F03	0.589	0.395	0.665	0.901	0.742	0.646	0.597	0.572	0.507	0.859	0.931	1.166	0.196	0.421	0.347	0.895	0.976	0.926
PP1000F04	0.82	0.322	0.59	1.609	1.418	1.243	1.727	2.015	1.532	0.592	0.755	0.72	1.199	1.609	0.592	1.561	1.79	1.635
PP1000F05	0.145	-0.187	-0.196	-0.642	-0.531	-0.445	-0.612	-0.639	-1.129	0	0.373	0.237	-0.25	-0.087	-0.228	-0.118	-0.222	-0.056
PP1000F09	0.421	0.011	0.646	0.263	0.31	0.139	0.545	0.437	0.471	0.248	0.532	0.439	-0.282	-0.172	-0.291	0.059	0.016	-0.057
PP1000F10	0.004	-0.108	-0.083	0.1	0.092	-0.017	0.099	0.041	0.298	0.275	0.181	0.069	0.148	0.183	0.016	-0.005	-0.017	0.052
PP1000F11	0.143	0.055	0.497	0.573	0.63	0.397	0.732	0.632	0.571	0.176	0.411	0.343	0.032	0.409	0.159	0.686	0.641	0.568
PP1000F12	0.076	-0.327	0.195	0.813	0.578	0.348	0.612	0.632	0.454	0.738	0.715	0.526	0.068	0.212	0.063	0.887	0.93	0.739
PP1000G01	-0.66	<no data>	-0.034	0.001	0.086	<no data>	<no data>	<no data>	-0.066	-0.049	-0.086	-0.144	0.043	-0.16	-0.255	0.157	0.245	0.242
PP1000G03	0.323	-0.198	0.299	0.523	0.728	0.435	0.723	0.638	0.443	0.221	0.538	0.543	0.045	0.282	-0.243	0.615	0.46	0.693
PP1000G05	1.289	0.497	0.733	1.369	1.15	0.955	1.116	1.044	0.964	-0.008	0.372	0.266	-0.055	0.095	0.013	1.204	0.976	0.705
PP1000G07	-0.084	-0.126	-0.086	0.063	-0.025	<no data>	0.203	0.207	0.101	-0.169	0.093	-0.17	-0.305	-0.046	-0.167	0.003	0.053	0.166
PP1000G10	0.516	0.223	0.726	0.481	0.486	0.506	0.679	0.622	0.549	0.286	0.402	0.431	0.057	0.252	-0.118	0.641	0.535	0.61
PP1000G11	-0.037	-0.165	-0.049	-0.237	-0.419	-0.541	-0.017	-0.001	0.037	0.03	0.076	-0.143	-0.633	-0.391	-0.485	-0.18	-0.329	-0.324
PP1000G12	0.396	0.401	0.736	0.954	0.954	0.897	0.545	0.529	0.376	0.511	0.633	0.797	0.385	0.844	-0.149	1.193	1.104	1.211
PP1000H01	0.769	0.699	0.821	0.938	0.778	0.821	1.019	1.021	0.914	0.936	0.806	0.852	0.192	0.623	0.016	0.655	0.721	0.71
PP1000H02	0.6	-0.312	0.033	0.578	0.346	0.091	0.65	0.441	0.05	0.774	0.883	0.948	-0.542	-0.346	-0.682	0.454	0.442	0.561
PP1000H03	-0.364	-0.85	-0.542	-0.435	-0.46	-0.853	-0.195	-0.318	-0.364	-0.208	0.127	-0.005	-1.373	-1.016	-1.178	-0.805	-1.227	-0.829
PP1000H04	0.624	0.211	0.6	0.909	1.068	0.528	0.393	0.181	0.095	0.32	0.828	0.632	-0.005	0.301	-0.296	0.684	0.856	0.641
PP1000H10	0.709	0.023	0.382	2.387	2.474	1.832	2.26	2.245	1.964	0.044	0.493	0.456	0.745	1.002	0.383	1.76	1.859	1.848
PP1000H11	0.197	0.028	0.286	1.233	1.444	1.492	1.451	1.359	1.338	0.171	0.187	0.119	0.635	0.791	0.212	1.23	1.256	1.15
PP1000H12	0.106	-0.017	0.111	0.672	0.603	0.65	0.601	0.557	0.406	0.082	0.227	0.244	0.237	0.519	-0.293	0.89	1.244	1.163
PP1001A01	2.112	1.942	2.64	0.224	0.177	0.248	-0.199	-0.166	-0.243	1.666	1.852	1.764	0.283	0.488	0.088	-0.29	-0.379	<no data>
PP1001A03	0.274	-0.05	0.008	0.25	0.271	0.191	0.315	0.477	0.285	-0.294	-0.172	-0.257	0.019	0.136	-0.136	0.03	0.096	-0.08
PP1001A05	-2.16	-2.194	-2.09	-0.8	-0.866	-0.584	-0.716	-0.71	-0.316	-2.225	-1.772	-1.59	-0.079	-0.111	-0.402	-0.641	-0.676	-0.591
PP1001A07	-0.199	-0.042	0.14	-0.24	-0.499	-0.366	-0.217	-0.324	-0.178	-0.277	-0.333	-0.365	-0.589	-0.346	-0.829	-0.592	-0.657	-0.311
PP1001A08	0.191	0.124	0.241	-0.62	-0.708	-0.564	-0.751	-0.623	-0.443	-0.17	-0.26	-0.269	-0.353	-0.456	-0.467	-1.321	-1.222	-1.519
PP1001A09	-1.806	-1.653	-1.726	-0.714	-0.539	-0.552	-0.168	-0.232	-0.217	-1.422	-1.52	-2.038	-1.332	-0.919	-1.826	-0.535	-0.705	-0.641
PP1001B03	-0.959	-0.829	-0.825	-0.164	-0.264	-0.081	-0.401	-0.41	-0.47	-0.946	-0.995	-0.829	0.411	0.356	0.168	0.278	0.396	0.524
PP1001B04	0.319	0.311	0.278	0.485	0.473	0.373	0.626	0.517	0.493	0.527	0.621	0.556	0.381	0.366	0.231	0.302	0.389	0.437
PP1001B07	-0.928	-1.076	-1.04	-0.777	-0.858	-0.639	0.15	0.226	0.081	-1.251	-1.135	-1.154	-0.486	-0.576	-0.658	-0.568	-0.429	-0.732
PP1001B08	0.113	0.191	0.101	0	-0.002	-0.027	-0.034	-0.102	0.19	-0.209	-0.354	-0.3	0.007	-0.113	-0.104	-0.669	-0.589	-0.473
PP1001B12	0.225	0.156	0.082	-0.587	-0.517	-0.525	-0.59	-0.565	-0.568	-0.037	-0.236	-0.174	-0.719	-0.467	-0.831	-0.803	-0.838	-0.762
PP1001C01	-0.516	-0.703	-0.45	0.32	0.184	0.178	0.373	0.277	0.117	-0.299	-0.58	-0.552	-0.199	0.233	-0.463	0.204	0.112	0.137
PP1001C04	-1.253	-1.357	-1.508	-0.396	-0.461	-0.303	-0.138	-0.026	0.007	-1.717	-1.532	-1.757	-0.269	-0.297	-0.187	0.121	0.342	-0.041
PP1001C07	-2.158	-2.193	-1.992	-0.775	-0.759	-0.768	0.185	0.231	0.216	-2.177	-2.3	-2.393	-1.339	-1.207	-1.271	-1.018	-1.034	-0.954
PP1001C12	-0.165	-0.31	-0.093	-0.018	0.022	-0.175	0.333	0.392	0.301	-0.05	0.025	-0.019	-0.395	-0.164	-0.328	0.024	0.004	-0.109
PP1001D01	-0.88	-0.939	-1.006	-0.068	-0.091	-0.156	0.196	0.236	0.16	-0.558	-0.538	-0.535	-0.467	-0.247	-0.599	0.069	0.143	0.073
PP1001D07	-1.072	-0.995	-1.234	-0.858	-0.86	-0.86	-0.234	0.002	0.108	-0.892	-0.826	-0.752	-1.009	-1.168	-0.662	-0.619	-0.485	-0.648
PP1001D08	-0.099	-0.18	0.123	-0.302	-0.329	-0.351	-0.025	0.098	0.133	0.3	0.298	0.402	-0.505	-0.443	-0.757	-0.561	-0.615	-0.422
PP1001D10	-0.677	-0.648	-0.879	-0.946	-0.753	-0.752	-0.675	-0.633	-0.366	-0.549	-0.605	-0.429	-0.144	-0.006	0.328	-0.646	-0.649	-0.465
PP1001D12	-0.78	-0.499	-0.572	-0.406	-0.396	-0.375	-0.342	-0.231	-0.341	-0.18	-0.377	-0.477	-0.59	-0.413	-0.465	-0.615	-0.574	-0.661
PP1001E03	-0.49	-0.536	-0.568	0.019	0.001	0.139	-0.02	0.158	0.165	-0.57	-0.489	-0.437	0.066	0.082	-0.019	-0.079	0.032	<no data>
PP1001E05	-0.288	-0.228	-0.076	-0.255	-0.415	-0.03	-0.406	-0.238	-0.198	-0.463	-0.428	-0.596	0.138	0.042	-0.141	0.052	0.191	-0.059
PP1001E11	1.01	0.66	1.289	1.483	1.473	0.455	0.394	0.47	0.682	0.694	0.765	0.48	1.465	1.089	1.022	0.591	0.731	0.501
PP1001E12	-0.724	-0.458	-0.568	-2.02	-1.875	-1.559	-1.98	-1.717	-1.946	-1.16	-1.282	-0.98	-0.467	-0.888	-1.082	-1.333	-2.113	-1.704
PP1001F04	-0.288	-0.302	-0.061	0.246	0.377	0.209	0.424	0.428	0.35	0.029	0.039	0.053	-0.198	0.059	-0.126	0.09	0.06	<no data>
PP1001F05	0.081	0.45	0.54	-0.013	0.039	-0.042	-0.015	-0.17	-0.064	0.24	0.006	0.069	0.216	0.283	0.121	-0.133	-0.07	-0.036
PP1001F06	0.209	0.179	0.146	-0.36	-0.387	-0.549	-0.109	-0.184	0.114	0.069	0.269	0.193	-0.124	-0.026	-0.098	0.076	0.051	0.005
PP1001F08	0.058	0.276	0.261	-0.238	-0.281	-0.277	-0.176	-0.009	-0.171	-0.151	-0.202	-0.157	-0.249	-0.167	-0.55	0.016	-0.346	-0.311
PP1001F12	-0.618	-0.591	-0.912	-0.529	-0.61	-0.439	-0.288	-0.378	-0.223	-0.698	-0.242	-0.383	-0.594	-0.756	-0.484	-0.222	-0.202	-0.372
PP1001G01	-0.028	-0.078	0.01	-0.433	-0.448	-0.406	-0.476	-0.318	-0.348	-0.311	-0.406	-0.375	-0.61	-0.576	-0.504	-0.417	-0.43	-0.471
PP1001G04	0.069	-0.026	0.325	0.562	0.566	0.451	0.449	0.508	0.443	0.213	0.182	0.148	0.483	0.436	0.151	0.423	0.383	0.361
PP1001G05	-0.137	0.181	0.089	0.539	0.542	0.869	0.246	0.289	0.361	0.199	0.245	0.293	0.944	0.774	0.815	0.646	0.583	0.747
PP1001G06	-0.497	-0.397	-0.194	-0.048	-0.034	0.045	-0.284	-0.256	-0.257	-0.931	-0.54	-0.546	-0.191	-0.169	-0.414	0.023	-0.029	-0.06
PP1001G11	-0.378	-0.462	-0.241	-0.171	-0.281	-0.224	0.042	-0.031	0.057	-0.614	-0.05	-0.174	-0.21	-0.272	-0.45	-0.104	<no data>	-0.246
PP1001H01	0.375	0.157	0.598	0.377	0.39	0.301	0.302	0.255	0.112	0.05	0.189	0.249	-0.266	0.08	-0.457	0.227	0.202	-0.019
PP1001H04	0.266	0.312	0.588	0.166	0.132	0.082	0.17	0.17	0.076	0.086	0.186	0.062	-0.078	0.216	-0.192	-0.72	-0.791	-0.607
PP1001H05	-2.043	-1.783	-1.879	-0.243	-0.256	-0.02	0.041	0.161	0.101	-1.011	-1.216	-1.195	0.114	-0.232	0.218	0.419	0.443	0.606
PP1001H06	-0.818	-0.727	-0.91	-0.251	-0.312	-0.186	-0.069	0.233	0.026	-0.318	-0.351	-0.306	-0.47	-0.303	-0.507	0.087	0.256	0.03
PP1001H07	-0.812	-0.957	-0.656	-0.374	-0.49	-0.404	0.072	0.092	0.252	1.187	1.214	1.209	-0.073	0.179	-0.296	-0.128	-0.066	-0.002
PP1002A01	0.278	0.451	0.564	0.051	0.096	0.001	0.096	0.151	0.186	0.052	0.019	0.007	-0.113	-0.033	-0.207	-0.175	-0.168	-0.33
PP1002A04	-0.011	-0.129	-0.16	0.417	0.486	0.663	0.645	0.646	0.487	0.173	0.257	0.377	0.33	0.416	-0.037	0.431	0.262	0.246
PP1002A11	-1.186	-1.099	-1.202	0.176	0.14	0.172	1.053	1.094	1.072	-1.051	-0.906	-0.926	0.357	0.399	-0.021	0.475	0.455	0.399
PP1002A12	0.609	0.652	0.441	0.067	-0.397	<no data>	0.161	0.254	-0.002	0.288	0.442	0.496	0.123	0.246	-0.106	-0.145	-0.055	<no data>
PP1002B06	-0.153	<no data>	-0.699	-0.236	0.079	<no data>	0.131	<no data>	<no data>	-0.067	0.333	0.577	-0.481	-0.374	-0.361	0.251	0.067	0.067
PP1002B07	-0.457	-0.614	-0.716	-1.235	-1.117	-1.07	-0.716	-0.503	-0.291	-0.631	-0.745	-0.673	-2.011	-2.442	-1.621	-2.14	-2.132	-2.062
PP1002B09	-0.228	-0.026	-0.062	0.077	-0.083	-0.046	0.182	0.184	0.252	-0.2	-0.141	-0.189	-0.33	-0.514	-0.265	-0.212	-0.621	-0.429
PP1002C01	0.165	0.157	0.227	-0.482	-0.487	-0.442	-0.67	-0.548	-0.426	-0.056	-0.354	-0.386	-0.137	-0.186	-0.366	-0.663	-0.506	-0.781
PP1002C02	-0.564	-0.355	-0.384	-0.252	-0.244	-0.22	-0.25	-0.31	-0.114	0.275	0.232	0.213	0.365	0.216	0.505	0.009	0.073	-0.103
PP1002C04	-0.106	-0.132	-0.101	-0.021	-0.01	-0.108	-0.083	-0.008	-0.01	-0.237	-0.259	-0.318	-0.485	-0.602	-0.936	-0.574	-0.859	-1.631
PP1002C05	-0.185	-0.325	-0.423	-0.214	-0.197	0.063	0.216	0.179	0.147	-0.961	-0.894	-0.721	0.144	0.176	-0.133	0.147	-0.064	-0.177
PP1002C10	0.732	0.904	0.967	0.748	0.571	0.536	0.068	0.022	0.07	0.798	0.511	0.709	0.367	0.545	0.022	-0.505	-0.755	-1.55
PP1002D01	0.112	0.002	0.272	0.257	0.144	0.341	0.234	0.369	0.561	-0.649	-0.8	-0.838	0.483	0.629	0.122	1.049	1.165	1.187
PP1002D03	-0.898	-1.129	-1.01	0.225	0.122	0.136	0.171	0.336	0.029	-1.009	-0.736	-0.763	-0.487	-0.2	-0.662	-0.36	-0.287	-0.51
PP1002D05	-0.454	-0.404	-0.23	-0.986	-0.815	-0.954	-0.562	-0.562	-0.415	-0.611	-0.674	-0.543	-0.923	-0.674	-0.797	-0.81	-0.925	-0.911
PP1002D06	-1.81	-1.438	-1.658	-0.803	-0.675	-0.877	-0.326	-0.402	-0.108	-1.025	-1.782	-1.499	-0.705	-0.571	-0.52	0.123	0.094	-0.053
PP1002D08	1.41	1.47	1.626	0.387	0.386	0.282	0.733	0.828	0.425	0.885	1.24	1.099	0.66	0.879	0.39	0.368	0.252	0.259
PP1002D09	0.319	0.442	0.157	0.298	0.292	0.504	0.483	0.543	0.306	0.295	0.322	0.481	0.639	0.735	0.412	0.455	0.537	0.411
PP1002D11	-0.292	-0.446	-0.314	0.57	0.522	0.206	0.58	0.468	0.272	0.076	0.005	0.174	0.348	0.23	0.475	0.644	0.294	0.484
PP1002D12	0.544	0.486	0.615	1.201	1.074	1.095	0.396	0.564	0.385	-0.098	0.045	0.109	1.519	1.536	0.739	1.318	1.258	1.4
PP1002E03	-0.209	-0.249	-0.059	0.313	0.12	0.369	0.518	0.656	0.463	-0.483	-0.431	-0.325	-0.89	-0.695	-1.016	-0.113	-0.091	-0.138
PP1002E04	-3.177	-2.798	-3.214	-0.011	-0.116	0.301	0.745	1.128	1.169	-2.988	-2.619	-2.905	-0.898	-0.99	-0.92	0.703	0.932	0.578
PP1002E05	-0.275	-0.364	-0.634	0.35	0.535	0.513	0.498	0.617	0.584	-0.636	-0.42	-0.37	0.189	0.216	0.008	0.286	0.37	<no data>
PP1002E07	-2.531	-2.529	-2.536	-0.785	-0.398	-0.722	-0.118	-0.114	-0.279	-1.989	-1.898	-1.901	-0.983	-0.766	-1.076	-0.156	-0.439	-0.448
PP1002E09	0.013	0.088	-0.012	1.364	1.69	1.521	1.023	1.185	0.807	1.256	1.199	1.357	2.482	2.831	1.652	1.195	1.272	1.232
PP1002E10	-0.254	-0.391	-0.248	-0.216	-0.255	-0.284	-0.037	0.005	-0.017	0.038	-0.022	0.047	0.06	0.02	-0.181	-0.128	-0.113	-0.032
PP1002E11	-0.593	-0.63	-0.967	-0.557	-0.499	-0.668	-0.491	-0.43	-0.367	-0.359	-0.419	-0.378	-0.805	-0.662	-0.539	-0.421	-0.373	-0.593
PP1002F04	-0.2	-0.292	-0.51	-0.225	-0.133	0.012	0.074	0.111	0.125	-0.665	-0.544	-0.481	0.046	-0.064	-0.244	-0.603	-0.657	<no data>
PP1002F06	-0.002	-0.001	-0.131	0.063	0.131	-0.113	0.259	0.115	-0.021	-0.225	-0.263	-0.263	0.109	0.214	-0.308	-0.218	-0.027	-0.097
PP1002F07	-0.321	-0.313	-0.277	0.064	0.05	0.072	0.103	0.134	0.078	0.031	0.181	0.105	0.034	0.1	-0.192	-0.299	-0.268	-0.339
PP1002F11	0.133	-0.013	0.117	-0.662	-0.391	-0.368	-0.224	-0.296	-0.235	-0.127	-0.077	-0.004	-0.352	-0.514	-0.525	-0.427	-0.416	-0.392
PP1002G11	-0.8	-0.425	-0.625	-0.671	-0.705	-0.356	-0.436	-0.362	-0.317	-0.55	-0.535	-0.596	-0.261	-0.461	0.001	-0.82	-0.785	-0.91
PP1002H02	-0.062	-0.093	-0.268	0.335	0.337	0.264	0.491	0.512	0.479	-0.011	0.067	0.191	0.011	0.179	0.136	0.526	0.475	0.52
PP1002H03	-0.819	-0.873	-1.134	-0.055	0.078	-0.207	0.338	0.419	0.108	-0.45	-0.203	-0.25	-0.795	-0.382	-0.931	-0.416	-0.592	<no data>
PP1002H06	-0.086	0.062	0.012	0.507	0.519	0.485	0.41	0.429	0.444	-0.217	-0.161	-0.123	0.133	0.247	0.098	0.505	0.498	0.501
PP1002H10	-0.492	<no data>	-0.631	-0.443	-0.537	<no data>	-0.037	0.142	0.119	-1.011	-0.471	-0.513	-0.4	-0.55	-0.401	-0.035	0.004	-1.136
PP1002H11	-0.672	-0.328	-0.556	-0.762	-0.961	-0.447	-0.915	-0.798	-0.608	-0.397	-0.543	-0.52	-0.302	-0.355	-0.213	-0.693	-0.525	-0.688
PP1003A01	-0.574	-0.801	-0.79	-0.52	-0.573	-0.512	-0.322	-0.342	-0.324	-0.927	-0.852	-0.981	-0.584	-0.618	-0.73	-0.216	-0.343	-0.167
PP1003A08	0.598	0.55	0.592	-0.074	-0.077	0.029	-0.064	0.199	0.2	-0.247	-0.164	-0.188	0.167	0.258	-0.031	0.145	0.17	0.089
PP1003A10	-0.194	-0.059	0.146	-0.06	-0.189	-0.11	0.159	0.087	0.022	-0.503	-0.052	-0.143	-0.871	-0.81	-0.889	-0.54	-0.518	-0.821
PP1003A12	0.572	0.649	0.47	0.942	0.909	0.823	0.66	0.61	0.516	0.221	0.58	0.478	0.481	0.738	0.455	0.756	0.877	0.613
PP1003B01	1.271	1.466	1.422	-0.374	-0.339	-0.268	-0.605	-0.332	-0.46	0.689	0.649	0.72	-0.274	-0.354	-0.577	-0.819	-0.81	-0.69
PP1003B03	0.079	0.247	0.224	0.105	-0.193	0.167	0.062	0.054	0.236	-0.233	-0.197	-0.126	0.157	0.163	0.063	-0.492	-0.489	-0.703
PP1003B04	-0.301	-0.687	-0.343	-0.172	-0.29	-0.093	0.148	0.177	-0.004	-0.685	-0.701	-0.766	-0.15	0.001	0.096	-0.033	-0.251	-0.325
PP1003B05	-0.04	-0.217	-0.121	0.417	0.409	0.434	0.331	0.22	0.39	0.08	0	-0.132	0.412	0.465	0.197	0.299	0.121	0.441
PP1003B06	0.445	0.326	0.557	0.263	0.177	0.219	0.176	0.179	0.079	0.036	0.293	0.286	0.075	0.239	-0.122	0.049	-0.026	-0.179
PP1003B07	-0.556	-0.436	-0.643	-0.888	-0.961	-0.786	-0.82	-0.733	-0.727	-0.876	-0.675	-0.532	-0.602	-0.558	-0.468	-1.103	-0.902	-1.271
PP1003B08	-0.309	-0.474	-0.224	0.936	0.85	0.975	0.439	0.568	0.549	-0.251	-0.182	-0.13	1.374	1.515	1.007	1.682	1.572	1.638
PP1003B11	0.455	0.306	0.472	0.444	0.419	0.265	0.326	0.202	<no data>	<no data>	<no data>	0.302	0.146	0.124	0.079	0.168	0.187	-0.019
PP1003C02	-0.295	<no data>	-0.524	-0.317	-0.563	<no data>	-0.446	-0.376	-0.331	-0.43	-0.29	-0.323	-0.266	-0.208	<no data>	-0.364	<no data>	-0.45
PP1003C04	-0.647	-0.438	-0.495	-0.912	-0.86	-0.651	-0.338	-0.137	-0.306	-1.052	-1.236	-0.942	-0.749	-0.752	-0.746	-0.991	-1.11	-1.994
PP1003C05	1.009	1.112	1.213	1.359	1.349	1.477	0.991	0.896	0.767	1.229	0.858	1.106	2.956	2.848	2.313	1.456	1.603	1.586
PP1003C06	0.451	0.544	0.666	-0.382	-0.451	-0.444	-0.407	-0.396	-0.281	0.016	0.054	0.034	-0.482	-0.32	-0.331	-0.522	-0.363	-0.523
PP1003C07	2.287	2.115	2.053	1.776	1.77	1.55	0.757	0.698	0.8	1.508	1.521	1.487	1.552	1.734	1.316	0.509	0.411	0.431
PP1003C09	0.301	0.297	0.312	1.192	1.068	0.835	0.869	0.739	0.881	0.542	0.858	0.711	0.635	0.89	0.62	1.06	1.034	0.893
PP1003C10	-0.217	-0.033	0.029	-0.563	-0.569	-0.49	-0.538	-0.499	-0.477	-0.629	-0.673	-0.689	-1.472	-1.304	-0.914	-1.383	-1.33	-1.598
PP1003D01	0.262	0.604	0.211	0.501	0.505	0.66	0.038	0.131	0.053	0.281	0.318	0.445	0.747	0.755	0.783	0.498	0.578	0.614
PP1003D02	-0.355	<no data>	-0.451	-0.342	-1.861	<no data>	-2.694	-0.865	0.015	-0.235	-0.438	-0.262	0.43	0.292	<no data>	-0.045	-0.247	0.027
PP1003D03	0.076	-0.113	0.088	0.017	-0.002	0.06	-0.056	-0.003	0.009	-0.152	-0.065	0.132	-0.033	-0.166	-0.269	-0.193	-0.361	-0.251
PP1003D05	-0.373	0.046	-0.549	-0.023	0.035	0.33	-0.073	-0.172	-0.291	-0.164	-0.375	-0.327	0.305	0.11	0.445	0.07	0.108	0.088
PP1003D06	-0.677	-0.611	-0.555	-0.012	0.066	-0.076	-0.418	-0.456	-0.376	-0.587	-0.406	-0.469	-0.455	-0.366	-0.474	-1.013	-0.791	-1.12
PP1003D07	0.529	0.619	0.603	1.123	1.147	1.064	0.715	0.673	0.611	0.209	0.652	0.561	0.428	0.812	0.368	0.748	0.61	0.525
PP1003E04	0.341	0.587	0.482	0.472	0.402	0.482	0.153	0.092	0.011	0.531	0.675	0.676	0.201	0.496	0.091	-0.228	-0.261	-0.234
PP1003E05	1.067	1.038	1.198	1.387	1.368	1.206	1.069	1.103	1.186	0.866	0.826	0.883	1.328	1.393	1.093	1.131	1.322	1.172
PP1003E06	1.014	1.119	1.11	1.208	1.061	1.809	0.543	0.595	0.57	0.335	0.408	0.367	0.855	0.93	0.547	0.264	0.455	0.372
PP1003E07	0.569	0.092	0.284	0.832	0.75	0.832	0.674	<no data>	<no data>	0.282	0.375	0.494	0.632	0.61	0.599	0.882	0.749	0.695
PP1003E09	-0.286	-0.304	-0.161	-0.093	0.036	-0.032	0.265	0.157	0.034	-0.04	0.355	0.354	0.179	0.305	-0.094	0.023	0.27	-0.067
PP1003F01	-1.602	-1.346	-1.733	-0.409	-0.285	-0.194	-0.506	-0.554	-0.218	-1.681	-1.42	-1.402	-0.343	-0.374	-0.199	0.069	0.04	-0.238
PP1003F03	2.351	2.298	2.202	1.635	1.551	1.662	0.896	1.037	0.846	0.615	0.57	0.604	0.619	0.844	0.427	0.12	0.048	0.077
PP1003F06	-0.685	-0.192	-0.19	0.562	0.337	0.331	0.222	0.084	0.198	0.63	0.548	0.654	0.46	0.49	0.495	0.502	0.546	0.368
PP1003F07	-0.031	0.18	0.173	0.145	0.091	0.233	-0.138	-0.165	-0.196	-0.185	-0.154	-0.129	0.354	0.351	0.256	0.136	0.297	0.063
PP1003F08	-0.182	0.059	-0.104	-0.358	-0.434	-0.176	-0.436	-0.34	-0.406	-0.105	-0.19	-0.16	0.031	-0.019	0.172	-0.273	-0.256	-0.131
PP1003F09	-0.086	0.1	-0.195	-0.17	-0.236	-0.063	-0.286	-0.216	-0.14	-0.405	-0.381	-0.41	0.556	0.244	0.593	0.306	0.342	0.183
PP1003G01	0.23	0.383	0.123	0.024	-0.131	0.191	-0.248	-0.215	-0.113	-0.047	0.062	-0.018	0.347	0.131	0.052	-0.023	-0.188	-0.757
PP1003G05	-1.319	-1.08	-1.215	-0.515	-0.556	-0.453	-0.091	0.058	-0.059	0.773	0.823	0.78	0.386	0.591	0.098	0.155	0.349	0.327
PP1003G06	-0.735	-0.489	-0.566	-0.138	-0.081	0.1	0.114	0.037	-0.032	-0.585	-0.674	-0.745	0.319	0.131	0.374	1.386	1.383	1.481
PP1003G07	0.392	0.524	0.168	0.509	0.632	0.54	0.293	0.348	0.298	0.672	0.632	0.57	0.608	0.619	0.565	0.765	0.73	0.676
PP1003G09	-0.271	-0.537	-0.394	0.092	0.043	-0.102	0.066	0.013	0.045	-0.09	0.032	0.031	0.051	0.021	0.11	0.273	0.101	0.205
PP1003G10	0.615	0.782	0.724	-0.012	-0.001	0.044	0.427	0.384	0.419	0.423	0.299	0.365	0.621	0.577	0.994	0.353	0.279	-0.016
PP1003G11	-1.371	-1.479	-1.702	-0.483	-0.334	-0.534	0.116	0.159	-0.019	-1.267	-1.249	-1.241	-0.59	-0.359	-0.84	0.102	-0.015	0.046
PP1003H01	0.071	-0.2	-0.025	0.338	0.378	0.207	0.536	0.521	0.22	0.238	0.684	0.473	0.474	0.453	0.392	0.795	0.634	0.613
PP1003H06	-0.603	-0.7	-0.708	-0.106	-0.223	-0.086	0.345	0.249	0.262	-0.234	-0.306	-0.275	0.128	0.117	0.536	0.607	0.461	0.065
PP1003H08	0.243	0.274	-0.015	-0.22	-0.252	-0.104	-0.15	-0.179	-0.129	-0.161	0.097	0.031	0.375	0.255	0.183	0.305	0.281	0.099
PP1003H12	-0.715	-0.858	-0.796	-0.155	-0.162	-0.189	0.064	0.041	0.057	-0.789	-0.826	-0.999	-0.062	-0.324	0.209	0.494	0.484	0.575
PP1004A01	0.215	-0.07	-0.035	0.347	0.332	0.143	0.445	0.436	<no data>	<no data>	<no data>	0.32	0.587	0.466	0.507	0.658	0.579	0.425
PP1004A05	-0.592	-0.681	-0.619	-1.488	-1.369	-1.681	-1.829	-1.674	-1.637	-0.506	-0.345	-0.5	-2.267	-1.924	-2.031	-2.396	-2.87	-2.566
PP1004A06	-2.28	-2.273	-2.038	-1.706	-1.697	-1.716	-0.805	-0.791	-0.814	-0.89	-0.796	-0.892	-2.198	-2.036	-1.999	-2.404	-2.7	-2.738
PP1004A08	0.076	0.579	0.001	0.175	0.192	0.24	0.045	0.165	0.378	0.106	0.025	-0.082	0.535	0.141	0.511	0.244	0.263	-0.037
PP1004A10	-0.133	0.068	0.298	-0.015	-0.041	-0.059	0.298	0.295	0.269	0.113	-0.135	-0.349	0.004	-0.11	-0.234	-0.034	0.342	-0.685
PP1004B07	0.22	0.24	0.242	0.654	0.687	0.608	0.169	0.255	0.279	-0.528	-0.145	-0.237	0.419	0.462	0.18	0.185	0.148	0.153
PP1004B08	0.363	0.387	0.501	-0.558	-0.562	-0.406	-0.626	-0.612	-0.67	0.402	0.441	0.527	-0.04	-0.044	-0.318	-0.681	-0.519	-0.789
PP1004B09	0.193	0.375	0.43	-0.051	0.017	0.117	-0.319	-0.335	-0.251	-0.202	-0.076	-0.031	0.456	0.452	0.138	0.213	0.101	0.336
PP1004C04	-0.692	-0.396	-0.663	-0.38	-0.286	0.063	-0.321	-0.308	-0.435	-0.072	-0.172	-0.032	0.225	0.429	0.074	0.37	0.21	0.32
PP1004C05	-0.078	-0.037	0.082	0.344	0.343	0.289	0.301	0.314	0.203	0.476	0.511	0.421	0.541	0.655	0.291	0.544	0.842	0.604
PP1004C07	0.93	0.977	0.86	1.28	0.975	1.212	0.845	0.788	0.79	0.19	0.385	0.329	0.734	0.916	0.295	0.932	0.848	0.605
PP1004C08	0.277	0.409	0.613	-0.141	-0.223	-0.16	-0.219	-0.12	-0.071	0.333	-0.078	-0.111	0.121	-0.103	-0.035	-0.21	-0.302	-0.341
PP1004C11	-0.616	-0.587	-0.75	0.593	0.612	0.828	0.313	0.615	0.457	-0.496	-0.581	-0.607	0.685	0.667	0.301	0.546	0.557	0.665
PP1004C12	-0.193	-0.003	-0.138	-0.03	-0.021	-0.086	0.072	0.029	-0.043	-0.15	-0.106	-0.13	0.249	0.406	0.114	0.283	0.22	0.218
PP1004D06	-0.021	-0.019	0.266	0.367	0.311	0.121	0.263	0.096	0.029	0.05	0.064	0.112	0.023	0.339	-0.426	0.193	0.098	0.307
PP1004D08	-0.123	0.146	0.193	-0.087	0.111	-0.031	-0.09	0.186	0.359	0.021	-0.253	-0.459	0.249	0.232	0.053	0.446	0.349	0.314
PP1004D12	-0.218	0.211	-0.032	-0.103	0.107	-0.137	-0.051	-0.103	-0.095	-0.011	-0.041	-0.091	0.002	0.054	-0.044	-0.025	-0.022	0.027
PP1004E01	-0.375	-0.158	-0.494	-0.09	-0.028	-0.261	-0.004	-0.074	0.055	-0.062	-0.16	-0.22	0.203	0.164	0.105	0.208	0.243	0.112
PP1004E03	0.682	0.798	0.962	0.462	0.469	0.445	0.095	0.211	0.29	1.058	1.21	1.159	0.801	0.67	0.547	0.546	0.653	0.644
PP1004E04	-0.497	-0.37	-0.063	-0.334	-0.343	-0.128	0.035	0.123	0.025	-0.305	-0.114	-0.237	-0.322	-0.498	-0.57	-0.457	-0.562	-0.583
PP1004E06	-1.389	-1.554	-1.374	-0.674	-0.442	-0.78	0.084	-0.011	0.044	-0.851	-1.048	-1.125	-1.192	-0.967	-0.989	-0.885	-1.059	-0.879
PP1004E07	-1.38	-1.319	-1.337	-0.008	-0.063	0.187	0.35	0.579	0.557	-1.357	-1.549	-1.7	-0.65	-0.814	-0.363	-0.039	-0.002	-0.048
PP1004E08	-1.681	-1.732	-1.643	-0.841	-0.86	-0.664	0.078	0.015	-0.117	-1.576	-1.512	-1.499	-0.849	-1.069	-1.017	-0.633	-0.598	-0.273
PP1004E09	-0.232	-0.409	-0.401	-0.135	0.018	0.124	-0.258	-0.256	-0.125	-0.803	-0.661	-0.521	0.555	0.3	0.501	0.947	0.888	1.213
PP1004E10	-1.077	-0.512	-0.775	-0.341	-0.382	-0.185	-0.451	-0.578	-0.538	-0.735	-0.329	-0.472	-0.105	-0.008	-0.144	-0.749	-0.83	-0.776
PP1004E12	0.266	0.432	0.63	0.585	0.71	0.535	0.474	0.499	0.364	0.562	0.64	0.769	0.586	0.685	0.402	0.598	0.578	0.487
PP1004F01	-0.271	-0.293	-0.349	0.079	0.186	0.01	-0.185	-0.222	-0.276	-0.161	-0.238	-0.13	-0.032	-0.206	-0.049	-0.387	-0.403	-0.444
PP1004F02	0.174	0.366	0.279	0.178	0.184	0.108	-0.085	-0.153	0.066	0.247	0.025	0.083	0.345	0.221	0.625	0.247	0.297	0.204
PP1004F03	0.754	0.881	0.883	0.368	0.429	0.306	-0.021	-0.002	0.062	0.636	0.647	0.853	0.299	0.511	0.023	0.156	0.261	0.014
PP1004F04	-0.572	-0.404	-0.362	-0.449	-0.477	-0.55	-0.205	-0.198	-0.08	-0.768	-0.915	-1.061	-0.303	-0.29	-0.386	0.159	0.24	0.192
PP1004F06	-1.241	-1.315	-1.121	-0.194	-0.197	-0.284	0.42	0.343	0.209	-0.926	-0.825	-1.3	-0.659	-0.511	-0.667	0.092	0.043	-0.082
PP1004F11	-0.267	-0.399	-0.158	1.33	1.315	1.597	1.302	1.278	1.325	-0.487	-0.431	-0.347	1.639	1.616	1.326	1.723	1.632	1.399
PP1004F12	-0.838	-0.729	-0.959	2.486	2.137	2.099	2.59	2.493	2.388	-0.737	-0.992	-0.952	2.364	2.181	2.734	1.903	2.405	2.18
PP1004G01	-0.413	-0.432	-0.15	0.037	0.018	-0.135	-0.397	-0.493	-0.472	-0.406	-0.43	-0.442	0.025	0.06	-0.253	-0.063	-0.208	-0.042
PP1004G02	-0.346	-0.176	-0.342	-0.138	-0.002	0.086	0.021	0.042	-0.014	-0.099	-0.161	-0.053	0.427	0.296	-0.01	0.48	0.245	0.463
PP1004G05	-1.275	-1.203	-0.784	-0.607	-0.57	-0.501	-0.35	-0.115	-0.302	-1.071	-0.784	-0.992	-0.631	-0.424	-0.979	-0.403	-0.477	-0.306
PP1004H04	-0.697	-0.601	-0.275	-0.699	-0.588	-0.575	-0.397	-0.26	-0.298	-0.791	-0.442	-0.521	-0.727	-0.482	-0.95	-0.567	-0.652	-0.559
PP1004H05	0.078	-0.165	0.182	0.119	0.021	-0.003	0.084	0.109	-0.046	-0.029	0.3	0.191	-0.023	-0.01	-0.373	-0.098	-0.628	0.008
PP1004H06	-0.209	-0.006	0.187	0.198	0.06	0.086	-0.023	0.05	0.068	0.275	0.06	0.071	0.291	0.253	0.185	0.049	0.244	0.14
PP1004H07	-0.164	0.283	-0.024	0.045	-0.021	0.119	0.136	-0.162	-0.174	-0.028	0.15	0.128	0.154	0.262	-0.074	0.183	0.16	0.259
PP1004H08	-2.175	-2.093	-2.103	-0.995	-1.101	-0.86	-0.33	-0.209	-0.232	-1.89	-1.745	-1.825	-0.839	-0.838	-0.876	-0.144	-0.251	-0.173
PP1004H11	0.714	0.803	0.814	-0.34	-0.184	-0.172	-0.281	-0.433	-0.277	0.4	0.177	0.159	-0.033	-0.163	-0.138	-0.586	-0.478	-0.561
PP1004H12	0.094	0.212	0.165	-0.063	-0.056	-0.108	0.002	0.085	0.172	-0.047	-0.161	-0.19	0.009	-0.174	0.017	-0.074	0.116	0.015
PP1005A01	0.165	-0.139	0.256	-0.165	-0.205	-0.262	-0.16	-0.197	-0.203	-0.13	-0.151	-0.104	-0.742	-0.346	-1.221	-0.684	-0.882	-0.496
PP1005A04	-0.942	-0.626	-0.992	-0.415	-0.38	-0.232	-0.011	0.154	0.472	-0.749	-0.85	-1.008	-0.061	-0.247	0.085	0.147	0.178	0.143
PP1005A08	-0.78	-0.607	-0.752	0.565	0.509	0.815	0.43	0.483	0.512	-0.638	-0.563	-0.634	1.245	0.835	1.17	1.57	1.599	1.368
PP1005A09	0.589	0.739	0.822	0.303	0.326	0.347	-0.043	-0.053	-0.125	0.493	0.624	0.705	0.506	0.56	0.254	-0.004	0.048	-0.036
PP1005B01	-0.881	-0.823	-0.724	-0.147	-0.237	-0.207	0.23	0.077	<no data>	<no data>	<no data>	<no data>	0.076	-0.01	-0.07	0.237	0.179	0.229
PP1005B03	1.733	1.729	2.11	1.075	0.971	1.002	-0.29	-0.396	-0.195	2.09	2.088	1.896	0.086	0.254	-0.199	-0.289	-0.325	-0.545
PP1005B05	-0.938	-0.887	-0.796	-0.322	-0.229	-0.289	0.241	0.129	0.177	-1.079	-0.902	-0.817	-0.244	-0.272	-0.394	0.039	-0.113	-0.129
PP1005B07	-0.475	-0.296	-0.221	0.365	0.526	0.085	0.46	0.432	0.44	0.126	0.092	-0.075	-0.011	0.025	0.179	0.501	0.467	0.53
PP1005B08	-1.083	-1.05	-1.088	-0.329	-0.307	-0.291	-0.024	-0.07	-0.064	-0.452	-0.364	-0.435	-0.454	-0.446	-0.229	0.096	-0.017	0.03
PP1005B10	-0.769	-0.724	-0.579	0.465	0.317	0.409	0.56	0.457	<no data>	<no data>	<no data>	<no data>	0.768	0.852	0.221	0.683	0.523	0.463
PP1005B12	-0.761	-0.759	-0.646	-0.256	-0.13	-0.252	0.235	0.253	0.168	-0.799	-0.541	-0.539	-0.623	-0.428	-0.562	-0.068	-0.23	-0.296
PP1005C02	0.336	0.569	0.704	0.237	0.174	0.2	-0.237	-0.266	-0.089	0.665	0.634	0.734	0.236	0.423	-0.143	-0.311	-0.366	-0.342
PP1005C03	-0.169	-0.018	-0.013	-0.907	-0.868	-0.718	-0.825	-0.941	-0.756	-0.041	-0.206	-0.078	-0.722	-0.795	-0.733	-0.974	-0.936	-0.807
PP1005C07	-0.041	0.131	0.221	-0.093	-0.073	0.101	-0.1	0.004	-0.047	0.194	0.196	0.254	0.5	0.345	0.557	0.408	0.478	0.337
PP1005C09	-0.051	0.004	-0.176	0.351	0.328	0.046	0.145	0.089	0.062	0.038	0.049	0.111	-0.116	-0.091	0.493	-0.065	0.009	-0.126
PP1005C10	0.129	0.085	0.056	0.349	0.287	0.384	0.474	0.445	0.361	0.085	0.291	0.257	0.2	0.27	-0.034	0.139	0.216	0.005
PP1005C12	0.082	0.203	-0.114	-0.446	-0.351	-0.073	-0.782	-0.231	-0.212	0.013	-0.061	-0.206	0.005	-0.089	0.288	-0.465	-0.288	-0.605
PP1005D05	-0.368	-0.407	-0.157	-1.089	-1.19	-1.228	-1.081	-1.065	-0.583	-0.499	-0.653	-0.702	-0.861	-0.567	-0.835	-1.343	-1.397	-1.668
PP1005D06	0.017	0.397	0.343	0.106	-0.007	<no data>	<no data>	-0.061	-0.048	0.37	0.343	0.341	0.149	0.209	-0.12	0.141	<no data>	<no data>
PP1005D10	-0.098	-0.12	0.018	0.376	0.514	0.325	0.346	0.415	0.376	-0.121	0.044	0.004	-0.141	0.065	-0.109	0.327	0.363	0.408
PP1005E07	-0.027	0.156	0.365	0.336	0.268	0.087	0.266	0.318	0.275	-0.343	-0.188	-0.103	0.259	0.387	-0.191	0.255	0.326	0.246
PP1005E09	-1.027	-0.953	-0.834	-0.416	-0.647	-0.784	-0.606	-0.555	-0.508	-0.836	-0.711	-0.88	-0.81	-0.701	-0.888	-0.191	-0.317	-0.302
PP1005F05	-0.205	-0.08	-0.173	-0.855	-0.551	-0.445	-1.023	-0.852	-0.833	-0.727	-0.384	-0.48	-0.781	-0.684	-0.97	-0.928	-1.002	-0.837
PP1005F06	-0.388	-0.072	-0.584	-0.149	-0.088	0.045	0.12	0.27	0.141	-0.203	-0.203	-0.283	0.122	0.053	0.035	-0.066	0.11	<no data>
PP1005F08	-0.663	-0.384	-0.613	-0.583	-0.591	-0.581	-0.538	-0.511	-0.304	-0.308	-0.399	-0.287	0.002	0.109	0.188	-0.236	-0.054	-0.262
PP1005F11	-0.707	-0.61	-0.77	-0.136	-0.12	-0.052	-0.117	0.037	0	-0.571	-0.572	-0.533	0.119	-0.216	-0.2	0.099	0.08	0.027
PP1005F12	0.482	0.447	0.595	0.879	0.796	1.157	0.329	<no data>	<no data>	-0.063	0.166	0.128	1.38	1.282	0.835	1.483	1.631	<no data>
PP1005G04	0.212	0.567	0.553	0.504	0.405	0.603	-0.141	-0.003	0.056	0.156	-0.025	-0.05	0.52	0.51	0.272	0.018	0.213	0.085
PP1005G06	-2.068	-1.903	-1.874	-0.827	-0.95	-0.908	-0.408	-0.52	-0.294	-1.61	-1.78	-1.881	-1.06	-1.024	-1.158	-0.688	-0.713	-0.447
PP1005G07	-0.916	-0.687	-0.901	-0.698	-0.648	-0.387	-0.901	-0.944	-0.93	-0.634	-0.724	-0.664	1.115	1.135	1.1	0.859	1.192	1.01
PP1005G08	-0.151	-0.04	-0.066	-0.339	-0.204	-0.2	-0.144	-0.155	0.027	-0.093	-0.367	-0.398	0.095	0.047	-0.188	0.008	0.108	0.086
PP1005G11	-1.849	-0.996	-1.562	-0.205	-0.195	-0.268	-0.128	-0.006	0.352	<no data>	<no data>	<no data>	-0.249	-0.6	-0.342	-0.165	-0.348	-0.015
PP1005H01	-0.653	-1.107	-0.933	-0.153	-0.185	-0.282	0.139	0.061	0.009	-0.087	-0.068	-0.079	0.657	0.549	0.379	0.403	0.362	0.184
PP1005H04	-0.77	-0.56	-0.525	0.102	0.016	0.096	-0.267	-0.33	-0.204	-0.841	-0.899	-1.003	0.774	0.863	0.406	0.504	0.598	0.56
PP1005H05	-0.127	-0.235	-0.185	-0.678	-0.564	-0.483	-0.395	-0.342	-0.08	0.353	0.343	0.252	0.398	0.389	0.186	-0.321	-0.232	-0.286
PP1005H06	-0.474	-0.136	-0.312	-0.923	-0.895	-0.744	-0.849	-0.775	-0.622	-0.167	-0.158	-0.179	-0.558	-0.7	-0.33	-0.599	-0.544	-0.408
PP1005H07	-0.775	-0.295	-0.596	-0.098	-0.057	0.254	0.071	0.204	0.269	-0.204	-0.435	-0.405	0.249	0.103	0.363	0.539	0.659	0.682
PP1005H08	-0.589	-0.541	-0.584	1.17	1.118	1.506	1.228	1.4	1.473	-0.381	-0.482	-0.496	1.276	1.221	1.607	2.157	2.225	2.097
PP1005H09	-0.063	-0.153	0.032	-0.478	-0.453	-0.272	-0.37	-0.148	-0.05	0.235	0.084	0.051	-0.001	0.064	-0.164	-0.245	-0.406	-0.174
PP1006A02	-0.068	-0.165	-0.326	1.082	0.911	1.04	1.01	1.024	0.994	-0.126	-0.075	0.016	1.268	1.087	0.882	1.24	1.177	1.227
PP1006A05	0.133	0.064	0	0.04	0.122	0.015	0.061	0.029	-0.015	-0.098	0.062	0.135	-0.26	-0.038	-0.439	0.003	-0.078	0.069
PP1006A08	0.499	0.408	0.457	0.464	0.466	0.415	0.255	0.236	-0.014	0.211	0.066	0.205	-0.115	0.149	-0.368	-0.378	-0.715	-0.575
PP1006A10	-0.884	-0.93	-0.898	-0.463	-0.423	-0.525	0.051	0.04	-0.07	1.228	1.385	1.461	-0.009	0.214	-0.406	-0.132	-0.282	-0.104
PP1006A12	-0.976	-1.001	-0.864	-0.956	-0.771	-0.593	-0.479	-0.406	-0.496	0.482	0.645	0.588	-0.141	-0.086	-0.397	-0.738	-0.649	-0.835
PP1006B02	-0.619	-0.4	-0.681	-0.018	-0.084	0.212	-0.2	-0.173	-0.144	-0.68	-0.613	-0.624	0.146	0.026	0.424	0.147	0.22	0.106
PP1006B07	-0.481	-0.303	-0.243	-0.157	-0.145	-0.036	0.203	0.171	0.014	-0.757	-0.326	-0.35	0.51	0.469	0.158	0.182	0.163	-0.105
PP1006B11	1.671	1.594	1.961	0.893	0.84	0.892	0.462	0.574	0.732	1.689	1.735	1.569	1.797	1.561	1.615	1.266	1.263	1.087
PP1006B12	0.607	0.374	0.324	0.273	0.21	0.176	-0.343	-0.328	-0.361	0.089	0.195	0.132	0.376	0.222	0.399	-0.678	-0.34	-0.368
PP1006C02	-0.95	-0.746	-0.783	0.555	0.507	0.642	1.076	1.325	<no data>	<no data>	<no data>	<no data>	1.324	0.827	0.873	1.729	1.696	1.588
PP1006C06	-0.022	-0.17	-0.379	-1.212	-1.21	-1.38	-1.152	-1.389	-1.256	-0.736	-0.783	-0.869	-1.196	-1.081	-1.433	-1.67	-1.771	<no data>
PP1006C08	0.036	0.098	-0.004	-0.084	-0.004	-0.039	0.105	0.047	-0.015	-0.366	-0.313	-0.519	-0.252	-0.147	-0.087	-0.356	-0.134	-0.271
PP1006C09	-0.632	-0.458	-0.772	-0.926	-0.762	-0.482	-0.274	-0.178	-0.361	-0.75	-0.555	-0.571	-0.775	-0.757	-0.942	-0.814	-0.851	-1.501
PP1006C11	0.048	0.032	0.125	0.208	0.262	0.44	0.129	0.231	0.163	-0.549	-0.416	-0.554	0.655	0.557	0.332	0.277	0.137	0.363
PP1006D03	0.788	0.413	0.363	1.428	1.656	1.535	0.928	1.022	0.672	0.437	0.7	0.875	0.697	0.394	0.396	1.166	1.017	1.174
PP1006D04	-0.829	-0.608	-0.797	0.665	0.865	0.954	0.214	0.359	0.438	-0.438	-0.641	-0.592	1.462	1.111	1.106	1.084	0.991	0.982
PP1006D09	-0.201	-0.122	-0.543	-0.703	-0.517	-0.288	-0.356	-0.464	-0.256	0.038	-0.123	-0.059	0.103	-0.213	0.231	-0.39	-0.407	-0.381
PP1006D11	0.38	0.345	0.398	0.586	0.578	0.396	0.658	0.45	0.401	0.302	0.326	0.418	0.367	0.402	0.686	0.343	0.676	0.617
PP1006E03	0.033	0.139	-0.128	-0.069	0.001	0.164	0.105	0.019	0.016	0.041	0.048	-0.021	0.32	0.334	0.199	0.303	<no data>	0.115
PP1006E04	-0.568	-0.509	-0.52	-0.42	-0.421	-0.261	-0.111	-0.154	-0.243	-0.599	-0.751	-0.611	-0.038	-0.082	-0.441	0.056	-0.176	0.135
PP1006E06	-0.639	-0.571	-0.543	-0.802	-0.644	-0.323	-0.992	-1.093	-1.054	-0.558	-0.496	-0.419	0.874	0.758	0.86	1.25	1.09	1.455
PP1006E09	-0.679	-0.519	-0.673	-0.268	-0.251	-0.357	-0.25	-0.347	-0.3	-0.221	-0.344	-0.41	-0.381	-0.357	-0.351	0.212	0.013	0.016
PP1006F03	-0.679	-0.418	-0.431	-1.226	-1.14	-1.346	-0.973	-1.003	-0.779	-0.421	-0.543	-0.716	-1.433	-1.265	-0.833	-0.973	-1.122	-1.053
PP1006F07	0.166	0.275	-0.075	-0.406	-0.403	-0.564	-0.421	-0.432	-0.273	0.206	-0.081	-0.175	-0.876	-0.684	-0.525	-0.621	-0.548	<no data>
PP1006F11	0.03	-0.02	-0.145	-0.156	-0.08	0.033	0.03	0.014	-0.048	-0.285	-0.228	-0.23	-0.188	-0.063	<no data>	0.07	0.092	-0.671
PP1006G03	0.984	0.727	0.841	1.255	1.341	0.924	0.972	0.827	0.802	1.465	1.598	1.172	0.322	0.605	0.054	0.173	0.197	0.011
PP1006G05	-0.382	-0.132	-0.335	-0.481	-0.521	-0.259	-0.558	-0.497	-0.366	-0.111	-0.247	-0.103	0.28	-0.054	0.123	-0.363	-0.368	-0.291
PP1006G09	-0.308	-0.225	-0.252	0.201	0.162	-0.046	0.173	0.187	0.074	-0.145	-0.015	-0.013	-0.317	0.048	-0.234	0.038	0.167	0.129
PP1006G10	-0.144	-0.106	-0.102	-0.229	-0.345	-0.11	-0.254	-0.305	-0.163	-0.179	-0.435	-0.403	0.152	-0.065	0.131	-0.584	-0.49	-0.824
PP1006G11	-0.523	-0.48	-0.567	-0.725	-0.685	-0.68	-0.594	-0.65	-0.545	-0.593	-1.018	-0.685	-0.45	-0.528	-0.272	-0.737	-0.606	-0.816
PP1006G12	-0.358	-0.589	-0.312	-0.057	-0.29	-0.124	0.057	0.09	<no data>	<no data>	<no data>	<no data>	0.068	0.1	-0.149	0.399	0.203	0.138
PP1006H01	0.139	0.013	0.079	-0.19	-0.049	-0.055	-0.082	-0.103	-0.041	-0.075	0.068	0.077	-0.026	0.009	-0.164	-0.074	-0.044	0.047
PP1006H04	0.505	0.314	0.477	-0.401	-0.333	-0.459	-0.292	-0.554	-0.533	-0.052	-0.009	-0.118	-0.6	-0.319	-0.805	-1.134	-1.213	<no data>
PP1006H05	0.207	0.461	0.622	-0.393	-0.412	-0.691	-0.335	-0.55	-0.497	-0.256	-0.167	-0.19	-0.65	-0.47	-0.52	-0.866	-0.87	-1.055
PP1006H06	1.148	0.459	1.133	1.283	1.199	1.072	0.578	0.652	0.462	0.681	0.908	0.946	0.497	0.838	0.887	0.916	0.618	0.504
PP1006H08	0.287	0.352	0.159	0.393	0.249	0.48	-0.091	-0.16	-0.139	0.17	0.097	0.06	0.101	0.184	0.748	0.218	0.588	0.131
PP1006H09	-0.545	-0.453	-0.834	-0.2	-0.302	0.105	-0.392	-0.335	-0.218	-0.365	-0.462	-0.538	0.365	0.285	1.047	0.851	1.021	0.829
PP1006H10	0.043	0.103	-0.059	-0.228	-0.241	-0.224	-0.535	-0.547	-0.343	0.116	-0.127	0.088	0.136	-0.176	0.22	-0.104	-0.067	-0.1
PP1006H11	-0.984	-0.842	-1.026	-0.36	-0.316	-0.507	-0.59	-0.308	-0.362	-0.093	-0.184	-0.12	0.409	0.234	0.376	0.212	0.191	0.33
PP1009A02	-0.442	-0.508	-0.526	0.073	0.077	-0.021	-0.172	-0.23	-0.097	-0.741	-0.481	-0.221	-0.049	-0.51	-0.541	-0.543	-0.916	-1.245
PP1009A03	-0.353	-0.176	-0.116	-0.483	-0.54	-0.48	-0.421	-0.374	-0.437	-0.31	-0.303	-0.43	-0.632	-0.738	-0.648	-1.326	-1.605	-1.59
PP1009A06	-0.496	-0.368	-0.295	-0.1	-0.124	-0.103	-0.064	-0.125	-0.158	0.122	0.037	-0.144	-0.099	0.195	0.161	0.207	-0.035	<no data>
PP1009A09	-1.224	-1.253	-0.774	-0.901	-0.888	-0.626	-0.33	-0.346	-0.256	-0.346	-0.489	-0.336	-0.597	-0.522	-0.832	-0.421	-0.614	<no data>
PP1009A10	-0.66	-0.195	-0.48	-0.179	-0.403	-0.135	-0.235	-0.188	-0.103	-0.141	-0.261	-0.208	0.193	0.04	0.161	-0.098	-0.101	-0.085
PP1009A12	-0.229	-0.005	-0.017	0.1	0.213	0.139	-0.23	-0.269	-0.138	0.013	0.077	-0.041	0.534	0.255	0.355	0.097	0.272	0.077
PP1009B01	-0.86	-0.815	-0.912	-0.276	-0.213	-0.219	0.342	0.445	0.115	-0.242	-0.179	-0.294	-0.44	-0.32	-0.472	-0.119	-0.412	-0.34
PP1009B02	-0.802	-0.933	-0.779	-0.329	-0.28	-0.281	-0.028	0.061	<no data>	<no data>	<no data>	<no data>	-0.139	-0.445	-0.429	-0.582	-0.585	-0.603
PP1009B05	-0.147	-0.209	0.107	0.411	0.402	0.173	0.323	0.379	0.416	0.279	0.372	0.274	-0.021	0.168	0.087	0.515	0.62	0.476
PP1009B07	-1.338	-1.123	-1.216	-0.888	-0.916	-0.648	-1.113	-1.09	-0.897	-1.07	-0.99	-1.094	-0.505	-0.825	-0.637	-0.582	-0.577	-0.657
PP1009B12	-0.405	-0.638	-0.581	0.1	-0.004	0.131	-0.33	-0.374	-0.34	-0.463	-0.4	-0.443	0.407	0.446	0.299	0.595	0.434	0.32
PP1009C02	-0.23	-0.118	-0.396	0.082	-0.003	0.159	0.044	0.16	-0.02	-0.084	0.134	0.036	0.098	0.156	0.014	-0.019	0.074	-0.005
PP1009C05	-0.319	-0.069	-0.259	0.182	-0.006	0.13	0.028	0.249	0.012	-0.051	-0.05	-0.175	-0.03	0.092	0.393	0.172	0.242	0.204
PP1009C06	-0.315	-0.394	-0.702	0.04	0.014	0.126	0.166	0.215	0.112	-0.164	-0.214	-0.225	0.104	0.031	0.16	0.279	0.11	0.094
PP1009C07	1.543	1.141	1.114	0.057	-0.057	-0.229	-0.328	-0.488	-0.254	1.07	0.726	0.676	0.016	-0.045	0.011	-0.237	-0.217	<no data>
PP1009C09	-1.219	-1.231	-1.053	-0.473	-0.481	-0.701	-0.679	-0.495	-0.547	-0.157	-0.336	-0.486	-0.888	-0.711	-0.938	-0.393	-0.571	-0.534
PP1009C10	-0.775	-1.241	-1.703	-1.552	-1.582	-1.702	-2.024	-1.881	-1.834	-0.029	-0.063	-0.038	-0.931	-0.755	-1.03	-1.139	-1.319	-1.042
PP1009C12	-0.422	-0.153	-0.054	0.004	0.062	0.043	-0.095	-0.099	0.102	-0.002	-0.145	-0.164	0.28	0.243	0.132	0.1	0.088	0.134
PP1009D02	-0.087	0.049	-0.034	0.709	0.736	0.584	0.916	0.848	0.452	0.264	0.533	0.606	-0.252	0.079	-0.236	-0.047	-0.115	-0.051
PP1009D04	-1.402	-1.442	-1.554	-0.804	-0.888	-0.829	-0.283	-0.199	-0.269	-1.304	-1	-1.105	-1.307	-1.236	-1.475	-0.935	-1.01	-0.927
PP1009D05	-2.536	-2.289	-2.4	-1.215	-1.181	-1.287	-1.018	-1.153	-1.009	-1.615	-1.94	-2.06	-1.331	-1.347	-0.963	-0.083	-0.128	-0.053
PP1009D07	-0.143	-0.281	0.001	-0.278	-0.19	-0.224	-0.1	-0.14	-0.329	-0.125	-0.317	-0.297	0.032	0.158	-0.105	-0.153	-0.046	0.115
PP1009D08	-0.126	-0.143	-0.002	0.292	0.083	0.026	0.389	0.204	0.178	-0.064	-0.218	-0.352	0.019	0.212	-0.314	-0.231	-0.277	-0.261
PP1009D12	0.255	0.182	0.498	-0.203	-0.167	-0.224	-0.098	-0.283	-0.156	0.07	0.226	0.206	0.275	0.235	0.003	-0.064	-0.118	-0.159
PP1009E06	-0.335	-0.659	-0.308	0.123	0.018	0.162	0.401	0.353	0.351	1.065	1.02	0.784	0.523	0.567	0.284	0.397	0.359	0.388
PP1009E07	1.094	1.233	1.336	1.227	1.266	1.166	0.831	0.861	0.809	0.41	0.776	0.716	0.703	1.11	0.316	0.799	0.942	0.594
PP1009E08	-0.17	-0.111	0.134	0.28	0.6	<no data>	0.361	<no data>	<no data>	-0.379	0.016	-0.089	0.358	0.485	-0.253	0.283	<no data>	0.271
PP1009E10	-0.16	-0.284	-0.452	0.04	0.077	0.266	-0.537	-0.758	-0.581	-0.636	-0.531	-0.545	0.321	0.278	0.352	-0.203	0.19	-0.147
PP1009E12	0.687	0.401	0.565	-0.138	-0.268	-0.217	-0.503	-0.508	-0.464	-0.133	0.139	0.158	-0.275	-0.076	-0.058	-0.094	-0.146	-0.027
PP1009F04	-0.228	-0.123	-0.279	0.199	0.127	0.038	0.22	0.314	0.294	0.159	0.155	0.215	-0.188	-0.062	-0.02	-0.213	-0.321	-0.644
PP1009F07	-0.42	-0.483	-0.431	-0.559	-0.383	-0.51	-0.505	-0.498	-0.449	0.105	-0.055	0.014	-0.173	-0.175	-0.171	-0.475	-0.528	-0.726
PP1009F10	0.445	0.27	0.546	0.209	0.097	0.225	-0.01	-0.035	-0.106	0.013	-0.057	0.045	0.202	0.137	0.012	-0.091	-0.25	-0.108
PP1009F11	-1.042	-0.937	-1.523	-0.714	-0.444	-0.522	-0.652	-0.635	-0.375	0.255	-0.034	0.014	0.068	-0.112	0.148	0.037	-0.206	-0.285
PP1009G04	0.983	0.621	0.955	0.208	0.264	0.056	0.095	0.09	0.046	0.913	1.444	1.132	-0.014	0.126	0.092	0.321	0.373	0.179
PP1009G10	-1.505	-1.179	-1.732	-0.066	-0.053	-0.111	-0.017	0.062	0.059	-0.623	-0.719	-0.81	-0.077	0.185	0.016	-0.287	0.094	0.071
PP1009G11	0.342	0.443	0.477	0.423	0.147	0.204	0.23	0.313	0.262	0.495	0.378	0.177	0.314	0.525	0.1	0.225	0.232	0.35
PP1009G12	-0.354	-0.368	-0.28	-0.057	-0.032	-0.019	0.263	0.242	0.16	-0.086	0.16	0.131	0.091	0.103	-0.323	-0.305	-0.364	-0.147
PP1009H01	0.172	-0.075	-0.066	0.728	0.757	0.542	0.634	0.598	0.44	-0.103	0.228	0.175	0.171	0.301	0.255	0.332	0.173	0.349
PP1009H03	-0.917	-0.957	-0.896	-0.955	-0.944	-0.819	-0.788	-0.664	-0.584	-0.489	-0.541	-0.474	-0.39	-0.45	-0.623	-0.289	-0.394	-0.377
PP1009H07	-0.57	-0.319	-0.194	-0.527	-0.605	-0.347	-0.851	-0.933	-0.645	-0.688	-0.752	-0.75	-0.473	-0.504	-0.347	-0.269	-0.404	<no data>
PP1009H08	-0.273	-0.57	-0.424	0.014	0.019	-0.129	-0.12	-0.446	-0.338	-0.918	-0.99	-1.087	0.165	0.495	0.044	0.256	-0.013	0.078
PP1009H09	-0.236	-0.346	-0.271	0.352	0.432	0.115	0.347	0.616	0.251	0.04	-0.019	-0.072	0.226	0.486	0.367	0.517	0.619	0.469
PpLDOX (PpLDOX)	0.338	-0.012	0.539	0.428	0.41	0.345	0.405	0.703	0.409	0.172	0.343	-0.007	0.012	0.084	-0.066	-0.035	-0.313	0.097
PPN001A01	0.464	0.025	-0.032	0.343	0.408	0.158	0.466	0.214	0.094	0.336	0.598	0.441	-0.183	-0.007	-0.406	0.456	-0.02	0.187
PPN001A06	-0.928	-1.007	-0.603	-0.935	-0.947	-0.939	-0.52	-0.807	-0.866	-0.466	-0.316	-0.471	-0.378	-0.436	-0.762	-0.952	-1.308	<no data>
PPN001A08	-0.649	-0.483	-0.471	-0.369	-0.372	-0.368	-0.267	-0.173	0.002	-0.568	-0.68	-0.576	-0.454	-0.439	-0.362	-0.238	-0.224	-0.179
PPN001A09	-1.672	-1.675	-1.57	-0.983	-1.267	-1.325	-0.772	-0.675	-0.616	-1.58	-1.79	-1.984	-0.912	-0.917	-1.134	-0.349	-0.498	-0.451
PPN001A10	-0.707	<no data>	-0.44	-0.422	-0.347	<no data>	-0.342	-0.453	-0.475	-0.729	-0.411	-0.558	-0.347	-0.507	-0.731	0.155	0.085	0.109
PPN001B01	-0.434	-0.243	-0.088	0.035	-0.072	0.196	0.029	-0.138	-0.133	0.123	0.1	-0.112	-0.165	-0.315	-0.341	0.218	0.212	0.317
PPN001B06	2.948	2.616	2.84	2.691	2.671	2.849	3.069	3.358	3.182	1.292	1.173	1.326	1.295	1.294	0.922	0.806	0.79	0.845
PPN001B07	1.562	1.713	1.618	0.223	0.106	0.448	0.197	0.28	0.317	0.585	0.609	0.545	-0.197	-0.123	-0.494	-0.808	-0.944	-0.837
PPN001B08	-0.08	0.074	-0.153	-0.7	-0.75	-0.719	-0.733	-0.851	-0.81	-0.327	-0.221	-0.283	-0.546	-0.553	-0.755	-1.011	-1.083	-1.104
PPN001B10	0.44	0.214	0.197	1.915	1.676	1.078	1.05	1.255	1.451	0.31	0.613	0.461	0.398	0.551	0.583	1.043	1.398	1.656
PPN001C02	-0.375	-0.146	-0.348	-0.448	-0.388	-0.291	-0.538	-0.516	-0.209	-0.328	-0.536	-0.379	0.08	-0.259	-0.096	-0.223	-0.079	0.033
PPN001C03	-0.322	0.108	-0.072	0.034	-0.234	-0.173	-0.274	-0.078	-0.103	0.141	-0.257	-0.437	0.412	0.004	0.4	0.048	0.152	0.028
PPN001C04	0.475	0.327	0.43	-0.338	-0.4	-0.393	-0.174	-0.335	-0.303	0.28	0.056	0.029	-0.03	-0.294	0.003	-0.66	-0.423	-0.702
PPN001C09	-0.17	-0.298	-0.066	0.53	0.53	0.256	0.562	0.589	0.579	0.511	0.376	0.171	0.198	0.519	0.294	0.782	0.58	0.562
PPN001C10	-0.067	<no data>	0.132	-0.173	-0.551	<no data>	-0.104	-0.339	-0.021	-0.274	-0.38	-0.76	-0.338	-0.781	-0.272	-0.271	0.38	-0.589
PPN001C11	-0.409	-0.064	-0.335	-0.206	-0.499	-0.297	-0.358	-0.409	-0.371	-0.495	-0.625	-0.653	0.265	0.249	-0.284	0.286	-0.01	0.366
PPN001D01	-0.678	-0.662	-0.817	-0.298	-0.321	-0.281	-0.263	-0.498	-0.293	-0.649	-0.747	-1.078	0.009	0.128	-0.008	0.877	0.905	0.875
PPN001D05	-0.006	-0.1	0.16	0.077	0.154	-0.159	0.095	0.15	0.324	-0.245	0.057	-0.073	-0.373	-0.294	-0.518	0.168	-0.071	0.223
PPN001D12	0.054	0.314	0.546	-0.118	-0.201	-0.216	-0.162	-0.093	-0.067	-0.03	0.198	0.235	-0.515	-0.286	-0.311	-0.199	-0.212	-0.319
PPN001E02	0.097	-0.037	-0.129	-0.3	-0.38	-0.393	-0.509	-0.291	-0.52	-0.039	-0.112	-0.255	-0.133	-0.076	-0.215	-0.568	-0.848	-0.708
PPN001E03	-0.601	<no data>	-0.703	-0.218	-0.151	<no data>	-0.13	<no data>	<no data>	-0.505	-0.7	-0.404	-0.166	-0.358	-0.285	0.156	-0.169	-0.051
PPN001E06	0.411	0.443	0.939	-0.306	-0.188	-0.407	0.003	-0.137	-0.111	0.511	0.58	0.678	-0.476	-0.281	-0.631	-0.615	-0.543	-0.383
PPN001E08	0.178	0.12	0.221	0.238	0.191	0.089	-0.077	-0.167	-0.05	-0.227	-0.247	-0.233	0.36	0.362	0.16	0.1	0.111	-0.02
PPN001E10	-0.552	-0.463	-0.376	-1.24	-1.214	-1.023	-1.492	-1.234	-1.196	-0.532	-0.833	-0.849	-0.404	-0.889	-0.26	-0.854	-1.135	-0.97
PPN001E12	-0.416	-0.315	-0.417	-0.423	-0.26	<no data>	-0.353	-0.383	-0.082	-0.519	-0.527	-0.344	-0.241	-0.335	-0.032	-0.591	<no data>	-0.54
PPN001F02	-0.293	<no data>	-0.563	0.548	0.409	0.656	0.987	1.049	1.114	<no data>	-0.589	-0.562	0.12	-0.164	<no data>	0.251	-0.134	-0.011
PPN001F04	-0.577	-0.394	-0.494	-0.307	-0.381	-0.218	-0.228	-0.307	-0.416	-0.401	-0.155	-0.3	-0.16	-0.272	-0.362	-0.191	-0.405	-0.372
PPN001F06	-0.507	-0.616	-0.561	-0.335	-0.383	-0.405	0.039	-0.115	0.083	-0.28	-0.304	-0.438	-0.121	0.018	-0.551	0.017	-0.097	0.05
PPN001F08	0.198	0.14	0.063	-0.286	-0.247	-0.348	-0.163	-0.305	-0.489	-0.117	-0.144	-0.197	-0.661	-0.726	-0.643	-0.346	-0.688	-0.498
PPN001F09	-0.532	-0.47	-0.623	-0.179	-0.363	-0.237	0.299	0.23	0.146	-0.916	-0.807	-1.065	0.276	<no data>	<no data>	<no data>	<no data>	0.228
PPN001F11	-0.13	0.053	-0.129	0.142	0.162	0.105	0.264	0.219	-0.035	0.086	0.235	0.107	0.254	0.218	-0.269	0.015	-0.238	0.109
PPN001F12	-0.679	-0.749	-0.623	-0.311	-0.238	-0.277	-0.384	-0.326	-0.072	-0.541	-0.322	-0.531	-0.212	-0.391	-0.208	-0.327	-0.373	-0.197
PPN001G02	0.141	0.036	-0.145	0.185	0.115	0.407	0.23	0.413	0.284	0.053	0.152	0.092	0.583	0.408	0.508	0.44	0.597	0.385
PPN001G03	-0.361	-0.083	-0.482	-0.688	-0.439	<no data>	-0.333	-0.707	-0.141	0.023	-0.164	-0.177	-0.356	-0.488	0.226	-0.452	-0.511	-0.441
PPN001G04	0.083	<no data>	-0.248	0.133	0.212	<no data>	0.315	<no data>	<no data>	-0.177	-0.059	-0.006	0.08	0.127	0.001	0.234	-0.08	0.284
PPN001G05	0.371	0.603	0.245	0.423	0.568	<no data>	0.388	0.412	<no data>	0.613	0.45	0.464	0.132	0.345	-0.229	-0.135	<no data>	-1.468
PPN001G06	-0.573	-0.192	-0.116	0.081	0.213	0.08	0.047	-0.143	-0.043	-0.112	-0.239	-0.239	0.205	-0.01	0.354	0.091	-0.132	0.072
PPN001G08	-0.106	-0.064	-0.36	-1.055	-1.207	-0.898	-0.686	-0.794	-0.637	-0.518	-0.443	-0.566	-0.885	-1.023	-0.964	-1.164	-1.262	-1.696
PPN001G09	-0.104	-0.111	0.234	0	0.001	0.118	0.19	0.287	0.227	-0.068	0.069	-0.009	-0.243	-0.215	-0.178	0.182	0.053	-0.096
PPN001G10	-0.117	0.06	-0.091	-0.232	-0.227	-0.343	-0.263	-0.392	-0.361	-0.214	-0.17	-0.257	-0.446	-0.44	-0.532	-0.419	-0.473	-0.212
PPN001G12	-1.381	-1.093	-1.476	-1.185	-1.151	-0.515	-0.931	-1.041	-0.969	-0.596	-0.873	-0.863	-0.858	-0.98	-0.571	-0.799	-0.639	-0.738
PPN001H02	0.29	0.025	-0.225	0.812	0.949	0.477	0.403	0.203	0.086	0.594	0.224	0.287	0.161	0.475	0.331	0.233	0.001	0.099
PPN001H03	-0.081	-0.126	0.294	-0.467	-0.469	-0.428	-0.46	-0.803	-0.622	-0.018	-0.045	-0.215	-0.201	-0.256	-0.261	-0.436	-0.495	-0.401
PPN001H04	-0.223	<no data>	0.133	-0.05	-0.102	<no data>	-0.093	-0.244	-0.468	-0.434	-0.231	-0.302	-0.098	-0.209	-0.11	0.258	0.553	0.371
PPN001H06	-0.387	-0.207	-0.137	-0.47	-0.477	-0.339	-0.515	-0.463	-0.26	-0.246	-0.442	-0.427	0.034	-0.038	0.044	-0.343	-0.162	-0.358
PPN001H07	0.394	0.439	0.586	-0.148	-0.169	-0.152	-0.345	-0.106	-0.05	-0.159	-0.167	-0.449	-0.112	0.043	-0.015	0.086	0.149	<no data>
PPN001H09	-0.457	-0.281	0.041	-0.141	-0.302	-0.176	0.242	0.283	0.376	-2.15	-2.505	-2.486	-1.731	-1.651	-1.731	-0.965	-1.21	-0.839
PPN001H11	-1.22	-1.398	-1.424	-0.875	-0.755	-0.959	-0.808	-0.778	-0.753	-0.945	-0.648	-0.942	-0.857	-0.645	-0.474	-0.446	-0.389	-0.391
PPN001H12	-0.207	-0.061	-0.112	-0.088	-0.227	0.058	-0.069	-0.169	-0.363	0.075	0.04	-0.001	0.373	0.242	0.195	0.087	0.106	0.125
PPN002A04	-0.135	-0.061	-0.235	-0.123	-0.081	-0.094	-0.01	0.122	0.181	-0.127	-0.001	-0.073	-0.106	-0.128	-0.012	-0.256	-0.165	-0.206
PPN002A05	0.114	0.353	-0.044	0.247	0.451	0.647	0.149	0.43	0.587	0.102	0.018	0.064	0.655	0.296	0.617	0.173	0.306	0.211
PPN002A07	-0.397	-0.095	-0.101	-0.162	-0.015	-0.146	-0.026	0.031	0.005	-0.234	-0.245	-0.339	0.108	-0.026	0.019	0.25	0.171	0.075
PPN002A10	0.332	0.352	0.224	0.053	0.21	0.06	0.251	0.224	0.079	0.403	0.423	0.551	0.672	0.63	0.524	0.328	0.281	0.342
PPN002B02	0.218	0.208	0.389	-0.042	-0.083	-0.071	0.052	-0.014	0.005	-0.228	-0.333	-0.545	0.379	0.161	0.299	-0.051	0.009	-0.071
PPN002B03	-1.274	-1.202	-1.462	-0.056	-0.13	-0.014	0.129	0.262	0.288	-1.378	-1.226	-1.551	-1.005	-1.245	-0.697	-0.641	-0.479	-0.85
PPN002B05	0.695	0.793	0.45	0.221	0.252	0.267	0.11	0.127	0.27	0.555	0.317	0.502	0.224	0.153	0.44	-0.028	0.063	-0.122
PPN002B10	-0.328	0.086	-0.32	-0.318	-0.26	-0.032	-0.463	-0.416	-0.191	0.007	-0.223	-0.258	0.332	-0.087	0.652	-0.059	0.179	0.125
PPN002B11	-0.504	-0.157	-0.594	-0.299	-0.185	-0.037	-0.101	-0.268	0.263	0.089	-0.282	-0.361	0.403	0.048	0.909	0.093	0.241	0.133
PPN002B12	-0.37	-0.062	-0.375	-0.198	-0.173	-0.046	-0.368	-0.407	-0.269	0.042	-0.265	-0.123	-0.05	-0.19	-0.127	-0.469	-0.348	-0.448
PPN002C02	-0.194	0.071	-0.082	0.014	0.079	0.259	0.127	0.186	0.261	0.005	-0.152	-0.183	0.577	0.252	0.631	0.378	0.295	0.343
PPN002C04	-0.277	-0.023	-0.18	-0.503	-0.594	-0.056	-0.263	0.05	0.278	-0.268	-0.418	-0.322	-0.236	-0.425	0.06	-0.163	-0.171	-0.293
PPN002C06	-0.431	-0.369	-0.607	-0.29	0.051	0.019	0.083	<no data>	-0.036	<no data>	-0.47	-0.627	0.842	0.679	0.774	0.522	0.548	<no data>
PPN002C09	-0.248	-0.181	-0.131	-0.269	-0.346	<no data>	-0.433	-0.314	<no data>	-0.288	-0.523	-0.389	-0.455	-0.586	-0.418	-0.393	-0.462	-0.498
PPN002C11	-0.722	<no data>	-0.556	0.124	-0.019	<no data>	-0.097	0.036	0.203	-0.199	-0.307	-0.3	0.492	0.016	0.403	0.361	0.173	0.212
PPN002C12	-0.542	-0.059	-0.436	-0.088	-0.244	0.085	-0.087	-0.111	-0.14	0.06	-0.265	-0.243	0.298	0.034	0.142	-0.027	-0.18	0.107
PPN002D01	-0.404	-0.223	-0.098	-0.723	-0.623	-0.496	-0.6	-0.539	-0.619	-0.117	-0.277	-0.122	-0.354	-0.41	-0.667	-0.515	-0.645	-0.421
PPN002D02	0.375	0.474	0.584	0.13	0.169	0.237	-0.247	-0.05	-0.035	-0.349	-0.45	-0.402	0.123	0.154	-0.269	-0.377	-0.509	-0.265
PPN002D08	-0.224	0.297	-0.09	-0.835	-0.955	-0.591	-0.829	-0.805	-0.512	-0.207	-0.375	-0.368	-0.511	-0.849	-0.381	-0.743	-0.9	-0.725
PPN002E02	-0.021	-0.118	-0.048	-0.171	-0.149	-0.07	-0.452	-0.275	-0.338	-0.43	-0.618	-0.592	0.052	-0.061	-0.029	-0.604	-0.496	-0.689
PPN002E03	0.274	0.505	0.448	-0.753	-0.639	-0.621	-0.905	-0.832	-0.586	-0.04	-0.324	-0.243	-0.266	-0.451	-0.43	-1.049	-1.071	-0.893
PPN002E05	-0.759	-0.633	-0.562	-0.069	-0.194	-0.114	-0.745	-0.953	-0.963	-0.573	-0.605	-0.648	-0.293	0.064	-0.229	-0.35	-0.471	-0.492
PPN002E08	-0.43	-0.091	-0.024	-0.792	-0.637	-0.567	-0.886	-0.751	-0.809	-0.103	-0.335	-0.309	-0.905	-0.92	-0.334	-0.598	-0.937	-0.723
PPN002F02	0.288	0.176	0.082	-0.173	-0.159	-0.066	-0.097	-0.206	-0.078	-0.092	0.032	-0.046	-0.045	0.069	-0.285	-0.46	-0.503	-0.491
PPN002F05	-0.277	0.162	-0.243	-0.345	-0.331	-0.242	-0.39	-0.428	-0.336	0.125	-0.053	0.005	-0.029	0.023	-0.024	-0.488	-0.349	<no data>
PPN002F10	-0.678	-0.414	-0.353	-0.662	-0.817	-0.726	-0.554	-0.739	-0.551	-0.391	-0.544	-0.496	-0.442	-0.545	-0.382	-0.945	-0.992	-0.882
PPN002G01	-0.422	-0.326	-0.326	-0.703	-0.785	-0.572	-0.446	-0.596	-0.344	-0.296	-0.482	-0.392	-0.201	-0.232	-0.152	-0.705	-0.849	-0.799
PPN002G04	1.226	1.367	1.628	-1.108	-1.242	-0.964	-2.313	-2.125	-1.578	0.639	0.6	0.528	-0.131	-0.264	-0.264	-1.426	-1.406	-1.433
PPN002G05	0.022	0.346	0.169	0.116	0.244	0.317	-0.045	-0.07	0.095	0.108	0.134	0.148	0.663	0.469	0.638	0.489	0.596	0.526
PPN002G07	-0.682	-0.318	-0.7	-0.556	-0.496	<no data>	-0.371	-0.978	-0.516	-0.243	-0.393	-0.356	0.447	0.281	0.235	-0.186	-0.029	-0.162
PPN002G08	-0.249	0.231	-0.014	<no data>	-0.012	0.149	0.189	<no data>	<no data>	<no data>	-0.45	-0.349	0.141	-0.087	0.247	-0.252	-0.241	-0.288
PPN002G10	0.013	0.147	0.075	0.229	0.164	0.115	-0.046	0.022	0.105	-0.093	-0.169	-0.16	-0.388	-0.271	-0.443	-0.347	-0.381	-0.544
PPN002G11	-0.451	-0.163	-0.342	0.418	0.53	0.208	0.64	0.432	0.53	0.282	0.094	-0.205	0.249	0.272	0.498	0.739	0.502	0.564
PPN002G12	-0.415	-0.268	-0.373	0.251	0.413	0.539	0.116	-0.019	0.278	-0.205	-0.419	-0.377	0.602	0.09	0.531	0.019	-0.018	0.055
PPN002H02	-0.284	-0.074	-0.181	-0.095	0.029	-0.004	-0.054	-0.168	0.026	-0.259	-0.442	-0.396	0.209	0.009	0.23	-0.318	-0.291	-0.294
PPN002H03	-0.099	0.031	-0.262	-0.154	-0.25	0.109	-0.437	-0.292	-0.063	-0.132	-0.145	-0.181	0.16	0.072	0.253	-0.24	-0.185	<no data>
PPN002H08	0.743	0.766	0.731	0.614	0.563	0.404	0.653	0.628	0.433	0.388	0.455	0.42	0.26	0.622	0.197	0.57	0.78	0.441
PPN002H10	0.126	0.176	0.121	-0.187	0.016	0.059	-0.036	0.009	0.011	0.003	-0.039	-0.023	-0.209	-0.178	-0.37	-0.393	-0.322	-0.394
PPN002H11	0.122	0.197	0.352	0.493	0.537	0.403	0.482	0.498	0.701	-0.014	-0.046	0.071	-0.052	-0.147	-0.151	-0.053	-0.052	-0.232
PPN003A05	-0.125	0.056	0.087	0.216	0.121	0.198	-0.182	-0.044	0.044	0.106	0.097	0.158	0.537	0.367	0.437	0.103	0.216	-0.083
PPN003A10	0.319	0.275	0.362	-0.165	-0.25	<no data>	<no data>	-0.05	-0.168	0.299	0.144	0.192	-0.332	-0.317	-0.537	-0.621	-1.014	-0.537
PPN003B03	-0.056	0.228	-0.011	0.133	0.167	0.164	0.052	0.14	0.117	0.062	0.069	0.104	0.164	0.161	0.132	-0.179	-0.076	-0.147
PPN003B04	-0.614	-0.675	-0.613	-0.09	-0.238	-0.272	0.172	0.14	-0.059	0.363	0.389	0.483	-0.681	-0.596	-0.624	-0.876	-0.831	-0.953
PPN003B07	0.368	0.315	0.56	-0.557	-0.699	-0.982	-0.596	-0.737	-0.634	-0.277	-0.408	-0.316	-0.999	-0.775	-1.028	-1.239	-1.382	-1.193
PPN003B09	-0.199	0.086	0.082	-0.287	-0.353	0.034	-0.287	-0.163	-0.042	0.159	0.135	0.12	0.459	0.26	0.455	-0.075	-0.085	<no data>
PPN003C03	0.279	0.208	0.536	0.139	0.082	0.129	0.047	0.125	0.074	-0.077	0.054	0.126	-0.258	-0.054	-0.498	-0.321	-0.217	-0.137
PPN003C04	-0.224	-0.081	-0.12	-0.333	-0.302	<no data>	-0.215	-0.131	<no data>	-0.093	-0.261	-0.246	-0.227	-0.138	-0.296	-0.215	-0.159	-0.37
PPN003C12	-0.48	-0.323	-0.404	-0.271	-0.407	-0.263	-0.523	-0.652	-0.614	-0.697	-0.674	-0.667	0.414	0.562	0.27	0.308	0.174	0.156
PPN003D12	-0.333	-0.168	-0.246	-0.111	-0.128	-0.238	-0.245	-0.344	-0.428	-0.574	-0.346	-0.324	0.021	0.142	-0.428	0.08	0.119	-0.086
PPN003E03	-0.76	-0.743	-0.657	0.533	0.565	0.59	0.364	0.638	0.623	-0.898	-0.821	-0.796	-0.435	-0.636	-0.535	-0.649	-0.744	-0.643
PPN003E05	-1.112	-0.869	-1.125	-1.309	-1.323	-1.197	-0.807	-0.74	-0.969	-1.335	-1.234	-1.562	-1.199	-1.09	-1.201	-1.161	-1.168	-1.544
PPN003F04	-0.173	-0.224	-0.019	0.081	0.259	0.209	0.017	0.151	0.001	0.138	0.209	0.165	0.294	0.482	-0.101	0.189	0.122	0.039
PPN003F05	0.524	0.228	0.324	-1.538	-1.285	-1.335	-1.471	-1.723	-1.536	-0.252	-0.208	-0.466	-2.555	-2.272	-1.731	-1.726	-1.457	-1.439
PPN003F08	-0.418	-0.456	-0.402	-0.381	-0.544	-0.497	-0.686	-0.517	-0.526	-0.366	-0.386	-0.508	-0.723	-0.713	-0.665	-0.428	-0.44	-0.313
PPN003F09	-0.209	<no data>	-0.707	0.663	0.754	<no data>	0.429	<no data>	0.702	-1.787	-1.372	-1.515	-0.591	-0.355	-0.91	0.012	-0.238	-0.161
PPN003F12	-0.072	-0.18	-0.317	0.286	0.402	0.34	-0.18	0.007	-0.204	-0.166	-0.238	-0.253	0.491	0.535	0.539	0.406	0.351	0.342
PPN003G04	1.002	0.895	0.669	0.419	0.255	0.15	0.104	-0.013	0.089	0.604	0.789	0.806	0.115	0.433	0.241	-0.187	0.102	-0.051
PPN003G05	0.826	0.731	0.834	-0.498	-0.489	<no data>	-0.871	-0.995	-0.823	0.022	0.054	-0.083	-1.04	-0.907	-1.357	-0.819	-1.22	-1.518
PPN003G06	-0.737	-0.617	-0.611	-0.078	-0.22	-0.003	0.07	0.155	0.07	-0.595	-0.643	-0.675	-0.161	-0.223	-0.222	0.115	0.013	0.192
PPN003H05	-0.614	-0.234	-0.54	-0.533	-0.548	-0.238	-0.628	-0.67	-0.516	-0.16	-0.336	-0.216	-0.057	-0.074	0.316	-0.499	-0.324	<no data>
PPN003H07	-4.056	-3.521	-3.795	1.339	1.677	1.254	0.732	1.193	1.138	-3.214	-3.486	-3.555	-2.393	-2.061	-2.167	-0.634	-0.656	-0.559
PPN003H10	0.048	0.218	-0.001	-0.251	-0.123	0.062	-0.372	-0.159	-0.004	-0.12	-0.149	-0.106	0.299	0.295	0.416	0.266	0.122	0.306
PPN003H11	-1.223	-1.119	-1.072	0.033	-0.113	-0.092	0.317	0.326	0.281	-1.092	-1.345	-1.294	0.084	0.267	-0.198	1.357	1.32	1.32
PPN003H12	-0.358	<no data>	-0.48	0.213	0.082	0.276	0.271	0.243	-0.012	-0.337	-0.298	-0.351	-0.03	0.059	-0.296	0.744	0.887	0.731
PPN004A02	-0.339	-0.261	-0.3	-0.14	-0.192	-0.217	0.079	0.042	0.039	-0.207	-0.001	-0.118	-0.866	-0.557	-0.861	-0.325	-0.308	-0.307
PPN004A11	0.16	0.185	0.105	-0.084	-0.166	0.19	0.26	0.168	0.332	-0.045	-0.077	-0.466	-0.528	-0.544	-0.441	-0.129	-0.158	-0.351
PPN004A12	-0.566	-0.585	-0.753	-0.119	-0.155	-0.083	0.509	0.29	0.226	-1.136	-1.046	-1.087	-0.84	-0.549	-0.927	-0.131	-0.157	-0.266
PPN004B04	-0.092	0.03	-0.05	-0.698	-0.629	-1.062	-0.672	-0.853	-0.646	-0.689	-0.649	-0.777	-1.245	-1.034	-0.985	-1.186	-1.27	-1.271
PPN004B06	0.204	0.335	0.21	0.506	0.525	0.53	0.248	0.257	0.295	0.059	0.031	0.062	0.919	0.739	0.601	0.569	0.657	0.699
PPN004B07	0.418	0.416	0.747	-0.015	-0.149	-0.089	-0.226	-0.193	-0.083	0.224	0.263	0.294	0.145	0.266	-0.095	-0.338	-0.201	-0.26
PPN004C01	0.216	0.238	0.392	0.213	-0.03	0.252	0.04	0.219	0.409	0.373	0.378	0.416	-0.031	0.178	<no data>	<no data>	<no data>	0.107
PPN004C04	0.231	0.191	0.203	-0.34	-0.093	-0.023	-0.373	-0.282	-0.228	0.053	0.233	0.176	0.434	0.384	0.371	0.179	0.029	0.148
PPN004D01	-0.053	<no data>	0.104	0.157	0.068	<no data>	-0.038	-0.111	-0.106	-0.207	0.155	0.114	0.017	0.162	-0.368	0.033	0.042	0.025
PPN004D02	0.185	-0.179	0.093	-0.59	-0.66	-0.443	-0.81	-0.853	-0.924	0.465	0.431	0.44	-0.308	-0.345	-0.447	-0.578	-0.7	-0.45
PPN004D05	-1.21	-1.436	-1.162	-0.51	-0.64	-0.781	-0.841	-1.06	-0.876	-1.09	-1.186	-0.947	0.677	0.849	0.193	0.767	0.863	0.627
PPN004D12	-0.35	-0.492	-0.101	-0.032	-0.013	<no data>	0.317	0.48	0.389	<no data>	-0.936	-0.939	-0.447	-0.547	-0.42	0.055	-0.061	-0.165
PPN004E03	1.057	0.992	0.954	0.746	0.767	0.256	0.473	0.496	0.641	-0.193	-0.136	-0.255	-0.322	-0.47	-0.073	-0.344	0.125	-0.121
PPN004F12	-1.317	-1.547	-1.461	-0.125	-0.065	<no data>	0.566	0.497	0.199	-1.334	-1.36	-1.454	-0.75	-0.669	-0.602	-0.099	0.17	0.031
PPN004G04	-0.079	-0.015	-0.084	1.145	1.133	0.596	0.9	1.116	1.183	0.233	0.421	0.263	-0.067	0.025	0.107	0.375	0.557	0.1
PPN004G05	0.072	-0.153	-0.136	0.607	0.51	0.389	0.609	0.502	0.53	-0.118	-0.019	-0.077	-1	-0.698	-0.995	-0.588	-0.66	-0.646
PPN004G10	0.277	0.205	0.294	0.038	-0.046	0.08	-0.126	0.075	0.048	0.073	0.086	0.08	0.226	0.095	0.404	0.044	0.203	0.194
PPN004G12	-2.152	-2.354	-2.496	0.063	-0.002	-0.356	0.859	0.673	0.542	-1.786	-2.151	-2.125	-1.541	-1.592	-1.476	0.124	0.068	<no data>
PPN004H04	-0.633	-1.038	-0.643	-0.266	-0.277	-0.422	0.173	0.185	0.125	-0.703	-0.434	-0.529	-1.489	-0.829	-1.224	-0.423	-0.654	-0.513
PPN004H06	-2.856	-2.745	-2.845	-1.714	-1.523	-1.693	0.43	0.497	1.001	-2.31	-2.626	-2.601	-2.426	-2.343	-2.103	-1.135	-1.257	-1.141
PPN004H09	0.042	-0.085	-0.134	-0.145	-0.191	<no data>	-0.413	<no data>	-0.286	-0.102	0.256	0.126	-0.293	-0.217	-0.819	-0.16	-0.21	-0.316
PPN005A01	-0.285	-0.219	-0.434	0.211	0.185	0.172	0.037	0.121	0.011	-0.332	-0.178	-0.251	0.036	-0.018	0.171	0.09	-0.019	0.055
PPN005A03	0.431	0.268	0.415	0.076	0.111	0.14	0.201	0.013	-0.045	0.236	0.471	0.519	-0.074	-0.31	-0.1	0.218	0.195	<no data>
PPN005A06	-0.626	-0.153	-0.192	-1.069	-0.976	-0.737	-0.88	-1.036	-1.001	-0.459	-0.191	-0.295	-0.936	-1.07	-0.76	-0.758	-0.825	-0.974
PPN005A07	-0.282	-0.262	-0.199	-0.237	-0.191	-0.127	-0.25	-0.313	-0.14	-0.28	-0.244	-0.245	-0.181	-0.348	0.073	0.023	0.066	-0.088
PPN005A08	0.53	0.458	0.53	-0.231	-0.361	<no data>	-0.146	-0.192	<no data>	0.08	0.092	0.145	0.041	0.075	-0.145	-0.655	-0.787	-0.61
PPN005A09	0.054	-0.007	-0.153	-0.654	-0.527	-0.511	-0.754	-0.766	-0.61	-0.09	-0.349	-0.256	-0.52	-0.665	-0.262	-1.152	-0.922	-1.044
PPN005A10	-0.096	-0.055	-0.226	-0.306	-0.272	-0.255	-0.345	-0.403	-0.484	-0.403	-0.294	-0.176	-0.627	-0.483	-0.696	-0.634	-0.728	-0.475
PPN005B01	-0.133	0.087	0.159	-0.119	-0.06	-0.154	-0.124	-0.233	-0.101	-0.267	-0.153	-0.266	0.072	0.155	-0.074	-0.054	0.075	-0.174
PPN005B11	0.066	0.316	0.354	-0.173	-0.357	-0.027	-0.423	-0.532	-0.351	-0.056	-0.087	-0.02	-0.01	0.068	-0.095	-0.243	-0.196	<no data>
PPN005B12	-0.564	-0.24	-0.317	-0.878	-0.831	<no data>	-0.89	-0.984	-0.749	-0.498	-0.539	-0.547	-0.277	-0.606	-0.162	-0.883	-1.032	-0.821
PPN005C02	0.394	0.591	0.574	0.326	0.521	0.284	0.4	0.236	0.471	0.519	0.431	0.448	0.516	0.728	0.312	-0.137	0.126	-0.074
PPN005C07	-0.006	0.227	0.078	-0.613	-0.535	-0.402	-0.396	-0.53	-0.449	-0.139	-0.119	-0.204	-0.259	-0.53	-0.598	-1.274	-1.41	-1.205
PPN005C09	-0.428	-0.118	-0.629	0.266	0.41	0.772	0.208	0.771	0.602	-0.719	-0.326	-0.329	0.044	-0.113	0.399	0.149	0.04	0.121
PPN005C10	0.209	0.483	0.333	-1.323	-1.147	-1.184	-1.017	-1.137	<no data>	<no data>	<no data>	-0.046	-1.234	-1.228	-1.015	-1.08	-1.446	-1.122
PPN005C11	-0.107	-0.026	0.017	-0.492	-0.363	-0.438	-0.597	-0.367	-0.335	-0.241	-0.431	-0.304	-0.122	-0.187	-0.345	-0.765	-0.866	-0.704
PPN005D01	0.152	0.279	0.06	0.016	-0.107	0.212	0.055	0.043	0.135	-0.186	-0.063	-0.241	0.331	0.22	0.322	0.338	0.384	0.327
PPN005D03	0.178	0.061	0.131	0.901	0.541	0.553	0.395	0.499	0.38	0.373	0.156	0.301	0.644	0.808	0.35	0.686	0.633	0.706
PPN005D04	-0.22	-0.26	0.001	0.022	0.024	-0.148	0.146	0.03	-0.065	-0.188	0.123	0.074	-0.427	-0.375	-0.561	-0.219	-0.453	<no data>
PPN005D05	-0.9	-0.833	-1.364	-0.26	-0.096	-0.146	-0.203	-0.182	-0.103	-0.81	-0.845	-0.86	0.051	-0.212	0.225	0.167	0.166	0.168
PPN005D06	-0.654	-0.437	-0.506	-0.102	-0.237	-0.06	-0.103	0.167	0.117	-0.3	-0.493	-0.423	0.025	-0.402	0.111	-0.151	0.097	-0.008
PPN005D10	-0.367	-0.027	-0.229	-0.247	-0.301	0.073	-0.361	-0.504	-0.348	-0.296	-0.28	-0.349	0.211	0.058	0.308	0.247	0.386	0.077
PPN005D11	-0.104	0.129	0.049	0.067	0.004	-0.003	-0.351	-0.223	-0.227	0.044	-0.078	-0.055	-0.141	-0.098	-0.192	-0.109	-0.049	0.119
PPN005E05	-0.072	0.025	0	-0.068	<no data>	0.011	0.114	0.112	0.084	-0.073	-0.173	-0.189	-0.089	-0.012	-0.032	-0.098	0.047	-0.128
PPN005E06	0.112	0.414	0.159	0.592	0.68	0.323	0.198	0.297	0.523	-0.113	0.136	0.002	0.253	0.137	0.224	0.222	0.177	0.361
PPN005E07	-0.496	-0.347	-0.823	0.255	0.425	0.425	0.056	0.306	0.387	-0.489	-0.468	-0.54	0.187	-0.232	0.191	-0.26	-0.136	-0.384
PPN005E08	-0.623	-0.363	-0.551	-0.292	-0.305	-0.046	-0.323	-0.242	-0.167	-0.255	-0.319	-0.275	-0.028	-0.36	0.196	-0.509	-0.764	-0.625
PPN005E10	0.277	0.228	0.527	1.825	1.605	1.607	0.968	1.102	0.888	0.295	0.298	0.315	1.316	1.585	0.827	2.003	2.196	2.138
PPN005E11	0.102	-0.167	-0.08	0.259	0.129	0.071	0.174	0.155	0.071	0.12	0.091	-0.018	0.018	-0.009	0.179	0.307	0.077	0.344
PPN005E12	-0.009	0.193	0.02	-0.368	-0.276	-0.307	-0.391	-0.157	-0.114	0.212	0.291	0.14	-0.095	-0.079	-0.195	-0.194	-0.09	-0.083
PPN005F03	-0.571	-0.413	-0.427	-0.165	-0.249	-0.108	-0.346	-0.389	-0.255	-0.438	-0.164	-0.228	0.724	0.827	0.626	0.795	0.759	0.979
PPN005F07	-0.185	-0.092	0.167	0.159	0.11	0.165	-0.017	0.106	0.054	-0.523	-0.43	-0.348	0.54	0.657	0.231	-0.276	-0.176	-0.448
PPN005F09	-0.537	-0.705	-0.695	0.892	0.775	0.698	1.23	1.066	1.199	-1.013	-1.037	-0.979	-0.485	-0.159	-0.788	-0.284	-0.479	-0.309
PPN005F10	0.306	0.366	0.64	-0.242	-0.165	-0.231	-0.217	-0.087	-0.188	0.168	0.342	0.174	-0.558	-0.33	-0.76	-0.369	-0.558	-0.31
PPN005F11	0.165	0.214	0.638	-0.479	-0.559	-0.426	-0.343	-0.342	-0.325	0.479	0.634	0.324	-0.353	-0.162	-0.364	-0.41	-0.389	-0.679
PPN005F12	-0.268	-0.061	0.047	-0.737	-0.899	-0.681	-0.816	-0.638	-0.686	0.065	-0.073	0.029	-0.456	-0.466	-0.482	-0.911	-0.884	-0.906
PPN005G01	-0.269	-0.158	-0.013	0.009	-0.045	0.006	-0.139	-0.121	-0.096	-0.243	0.042	-0.083	0.258	0.179	0.032	0.301	0.202	<no data>
PPN005G04	0.111	0.26	0.186	-0.297	-0.471	-0.145	-0.234	-0.393	-0.302	0.067	-0.091	-0.143	0.283	0.007	0.289	-0.419	-0.216	-0.312
PPN005G05	-0.263	-0.124	-0.273	0.246	0.37	0.597	0.251	<no data>	0.283	-0.059	-0.283	-0.013	0.452	0.305	0.187	0.197	0.591	0.245
PPN005G08	-0.053	0.046	-0.275	-0.976	-0.924	-0.768	-0.789	-0.725	-0.443	-0.168	-0.24	-0.236	-0.536	-0.642	-0.344	-0.728	-0.95	-1.031
PPN005G09	-1.67	-1.433	-1.757	-2.122	-2.329	-1.718	-1.959	-2.191	-1.71	-2.036	-1.819	-1.852	-1.943	-2.159	-1.547	-2.113	-1.903	-2.021
PPN005H01	-0.547	-0.577	-0.428	0.175	0.02	0.201	-0.009	0.147	-0.039	-0.413	-0.278	-0.224	0.588	0.655	0.218	0.495	0.703	0.552
PPN005H05	-0.591	-0.512	-0.786	-0.208	-0.311	0.022	-0.005	0.148	0.178	-0.597	-0.533	-0.54	0.107	-0.112	0.291	-0.123	-0.213	-0.263
PPN005H06	-1.955	-1.486	-1.484	-1.257	-1.369	-1.136	0.276	0.269	0.527	-1.477	-1.615	-1.529	-1.71	-2.108	-1.403	-1.154	-1.204	-1.042
PPN005H07	-0.15	-0.053	-0.208	-0.253	-0.391	-0.119	-0.19	-0.169	-0.233	0.05	0.189	0.082	-0.053	0.095	-0.166	0.198	-0.037	0.168
PPN005H09	-0.356	-0.055	-0.277	-0.487	-0.268	-0.189	-0.578	-0.28	-0.258	-0.231	-0.25	-0.28	0.052	-0.297	0.324	-0.102	-0.039	-0.107
PPN005H10	-0.64	-0.541	-0.732	-0.041	-0.109	0.112	-0.054	-0.092	0.213	-0.826	-0.563	-0.676	0.023	-0.338	0.191	-0.385	-0.134	-0.134
PPN006A03	-0.463	-0.212	-0.472	0.074	0.045	-0.181	0.01	0.081	0.217	-0.035	-0.111	-0.093	-0.501	-0.437	-0.413	-0.29	-0.203	-0.209
PPN006A06	0.833	0.55	0.753	0.527	0.395	0.42	0.616	0.589	0.413	0.361	0.649	0.619	-0.448	0.313	-0.226	0.249	0.096	0.127
PPN006A10	-0.102	-0.027	-0.04	0.311	0.217	0.141	0.317	0.162	0.151	0.143	0.132	0.123	-0.152	-0.234	-0.257	-0.718	-0.68	-0.641
PPN006A11	-0.096	0.145	-0.036	-0.199	-0.253	-0.14	-0.362	-0.231	-0.229	0.038	-0.07	-0.061	-0.161	-0.237	-0.279	-0.694	-0.604	-0.659
PPN006B03	-0.257	0.019	-0.232	-0.359	-0.667	-0.197	-0.492	-0.493	-0.298	0.037	0.011	0.053	0.305	0.02	0.197	-0.099	-0.043	<no data>
PPN006B06	-0.182	0.175	-0.018	-0.078	-0.058	-0.012	-0.146	-0.146	-0.106	0.062	-0.039	-0.105	0.005	0.026	0.082	-0.367	-0.355	0.008
PPN006D02	-0.689	-0.513	-0.79	-0.161	-0.022	-0.049	-0.158	-0.255	-0.079	-0.314	-0.261	-0.349	0.017	-0.156	0.369	0.264	0.495	0.346
PPN006D05	-0.192	0.085	-0.173	-0.08	-0.229	0.156	0.034	-0.072	0.063	-0.006	-0.198	-0.163	0.462	0.027	0.613	0.494	0.486	0.375
PPN006D07	0.212	0.452	0.457	0.402	0.268	0.389	0.143	0.168	0.19	0.35	0.336	0.401	0.589	0.325	0.611	0.386	0.399	0.23
PPN006D08	0.133	0.159	0.338	-1.266	-1.503	-1.156	-0.947	-1.21	-0.754	-0.389	-0.558	-0.568	-0.475	-0.547	-0.67	-1.651	-1.501	-1.119
PPN006D10	-0.364	-0.313	-0.371	0.256	0.181	0.264	0.181	0.225	0.33	0.024	-0.098	-0.151	0.312	0.342	0.063	0.418	0.372	0.347
PPN006D11	-0.16	-0.119	-0.177	0.099	0.146	0.165	0.251	0.292	0.177	-0.174	-0.214	-0.308	-0.124	-0.105	-0.027	0.177	0.152	0.091
PPN006E03	0.168	0.049	0.022	0.203	0.096	0.065	0.124	0.142	0.138	0.138	0.186	0.219	-0.167	-0.231	-0.108	0.143	0.149	0.038
PPN006E06	0.558	0.857	0.728	0.239	0.024	0.45	-0.182	-0.094	0.096	0.788	0.716	0.778	0.937	0.69	0.902	0.44	0.499	0.308
PPN006E07	0.397	-0.021	0.27	0.415	0.503	0.262	0.702	0.629	0.393	0.485	0.55	0.493	-0.179	0.211	-0.509	0.702	0.755	0.606
PPN006E08	-0.266	-0.024	-0.208	-0.938	-0.875	-0.541	-0.863	-0.925	-0.663	-0.764	-0.754	-0.812	0.128	-0.369	0.255	-0.706	-0.779	-0.747
PPN006F05	0.822	0.617	1.09	0.801	0.742	0.72	0.708	0.622	0.677	0.518	0.5	0.352	0.358	0.554	0.03	0.704	0.687	0.615
PPN006F06	-0.113	-0.099	-0.14	0.138	0.105	0.036	0.34	0.307	0.178	-0.101	-0.003	-0.027	0.013	-0.02	0.117	0.39	0.403	0.483
PPN006G05	-0.129	0.118	-0.066	-0.521	-0.573	-0.449	-0.656	-0.681	-0.507	0.025	-0.186	-0.127	-0.485	-0.644	-0.291	-0.726	-0.895	-0.765
PPN006G06	0.427	0.379	0.104	0.326	0.279	0.21	0.174	0.341	0.183	0.208	0.405	0.327	0.092	0.136	0.068	0.205	0.437	0.234
PPN006G07	0.852	0.559	0.882	0.428	0.226	0.293	0.249	0.335	-0.012	0.386	0.75	0.61	-0.239	0.002	-0.743	0.11	0.091	0.232
PPN006G08	0.022	-0.17	-0.214	0.164	0.185	0.175	0.168	0.33	0.232	0.098	0.266	0.095	-0.038	<no data>	0.213	0.425	0.387	0.498
PPN006G11	-0.344	-0.199	-0.389	-0.566	-0.568	<no data>	-0.72	<no data>	<no data>	0.106	-0.049	0.062	-0.426	-0.952	<no data>	-0.808	-0.695	-0.342
PPN006H03	1.351	1.066	1.518	0.324	0.256	-0.12	-0.019	-0.221	-0.304	1.128	1.467	1.439	-0.36	-0.065	-0.763	-0.676	-0.74	-0.505
PPN006H04	1.84	1.522	2.06	0.185	0.162	-0.28	-0.253	-0.53	-0.705	1.132	1.598	1.512	-0.644	-0.219	-0.977	-1.073	-1.115	-1.113
PPN006H05	0.65	0.768	0.854	0.056	-0.059	-0.149	-0.426	-0.442	-0.619	0.624	0.73	0.809	-0.24	-0.152	-0.43	-0.891	-0.984	-0.615
PPN006H07	-0.753	<no data>	-0.912	-0.533	-0.334	<no data>	-0.764	-0.474	<no data>	-0.453	-0.034	-0.413	-0.117	-0.069	<no data>	-0.244	-0.135	-0.09
PPN006H11	-0.195	0.11	-0.11	-0.162	-0.155	-0.113	-0.041	-0.124	<no data>	0.443	0.448	0.285	0.059	0.078	-0.247	-0.183	-0.289	0.008
PPN007A01	-0.358	-0.3	-0.332	0.817	0.829	0.824	0.832	0.865	0.958	-0.214	0.109	0.11	0.046	0.189	0.106	0.411	0.199	0.293
PPN007A02	-1.34	-1.328	-1.343	-0.755	-0.543	-0.764	0.184	0.174	0.177	-0.817	-0.647	-0.791	-1.562	-1.201	-1.472	-0.635	-0.775	-0.529
PPN007A04	-1.111	-1.217	-1.089	-0.512	-0.506	-0.591	0.178	0.067	0.01	-0.615	-0.499	-0.461	-0.613	-0.138	-0.517	-0.054	-0.176	<no data>
PPN007A06	-0.891	-0.605	-0.809	-0.503	-0.581	-0.451	-0.609	-0.565	-0.472	-0.684	-0.845	-0.848	0.081	-0.001	-0.025	0.157	0.227	0.144
PPN007A08	0.436	0.55	0.354	0.152	0.139	<no data>	-0.048	0.208	<no data>	0.321	0.201	0.309	0.607	0.339	0.814	0.537	0.394	0.265
PPN007A12	0.272	0.418	0.196	-0.07	-0.169	-0.242	-0.181	-0.216	-0.446	0.366	0.216	0.292	-0.886	-0.27	-0.607	-0.523	-0.574	-0.608
PPN007B01	0.529	0.778	0.527	2.132	1.898	1.888	1.573	1.531	1.501	0.759	0.791	0.953	1.562	1.737	2.008	1.113	1.319	0.836
PPN007B02	0.297	0.454	0.094	1.444	1.192	1.248	1.312	1.139	1.13	0.406	0.362	0.413	0.924	1.153	1.168	1.086	1.348	1.01
PPN007B04	-0.741	-0.706	-0.994	-0.437	-0.334	-0.589	0.005	0.033	0.063	-0.504	-0.484	-0.489	-0.737	-0.692	-0.698	0.116	-0.021	<no data>
PPN007B10	-0.482	-0.371	-0.633	0.242	0.295	-0.009	0.418	0.277	0.37	0.206	0.038	-0.225	-0.118	0.003	0.475	0.57	0.818	0.779
PPN007B11	-0.29	0.054	-0.437	-0.471	-0.441	-0.371	-0.285	-0.299	-0.495	-0.062	-0.21	-0.27	-0.559	-0.551	-0.192	-0.589	-0.549	-0.582
PPN007C02	0.123	0.619	0.674	1.794	1.596	1.691	1.295	1.514	1.55	0.674	0.686	0.773	1.532	1.411	1.34	1.177	1.208	0.912
PPN007C03	0.422	0.055	0.017	0.559	0.786	0.335	0.409	0.531	0.498	0.554	0.265	0.262	0.272	0.291	0.721	0.408	0.502	0.776
PPN007C04	-2.145	-1.85	-1.897	-0.958	-0.822	-0.75	-0.812	-0.718	-0.64	-0.765	-0.855	-0.861	-0.114	-0.337	-0.016	-0.239	-0.133	-0.253
PPN007C05	0.566	0.559	0.534	-0.366	-0.318	-0.392	-0.219	-0.19	-0.358	0.302	0.325	0.351	-0.167	-0.148	-0.264	-0.428	-0.415	-0.323
PPN007C11	-0.316	-0.063	-0.262	-0.161	-0.045	0.108	-0.327	-0.154	-0.102	-0.124	-0.049	-0.076	0.195	0.026	0.404	-0.061	-0.115	-0.009
PPN007C12	-0.955	-0.668	-0.93	-0.436	-0.473	-0.419	-0.313	-0.41	-0.127	-0.24	-0.627	-0.677	-0.249	-0.292	0.366	-0.15	-0.131	-0.607
PPN007D01	0.394	0.498	0.707	1.788	1.615	1.651	1.362	1.473	1.994	0.778	0.754	0.922	1.346	1.324	1.443	1.052	1.212	0.866
PPN007D11	-0.197	0.024	-0.051	-0.195	-0.288	-0.2	-0.286	-0.327	-0.123	-0.17	-0.264	-0.28	-0.326	-0.451	-0.395	-0.368	-0.28	-0.762
PPN007E01	0.378	0.334	0.547	0.34	0.143	0.117	0.235	0.036	0.341	0.168	0.241	0.221	0	0.085	-0.113	-0.28	-0.19	<no data>
PPN007E03	0.214	-0.059	0.29	0.619	0.519	0.427	0.523	0.361	0.268	0.272	0.334	0.457	0.631	0.846	0.197	0.48	0.61	<no data>
PPN007E05	-0.344	0.004	-0.49	-0.564	-0.485	-0.304	-0.65	-0.627	-0.384	-0.251	-0.422	-0.213	0.136	-0.231	0.779	-0.723	-0.534	-0.558
PPN007E06	0.071	-0.028	-0.068	-0.184	-0.116	-0.18	-0.189	-0.295	-0.292	0.076	0.316	0.341	-0.056	-0.091	-0.012	-0.152	-0.345	-0.28
PPN007E07	0.602	0.423	0.47	<no data>	-0.127	-0.023	-0.233	<no data>	<no data>	0.381	0.394	0.525	0.128	0.033	-0.215	-0.585	-0.777	-0.572
PPN007E09	-0.573	-0.475	-0.389	-0.26	-0.253	-0.06	-0.341	-0.365	-0.259	-0.302	-0.288	-0.32	-0.152	-0.298	-0.287	-0.295	-0.246	-0.2
PPN007E12	-0.001	0.269	0.04	-0.082	-0.275	-0.207	0.004	-0.133	-0.003	0.029	-0.044	-0.055	1.09	1.209	1.229	1.143	1.395	1.193
PPN007F02	-0.218	<no data>	-0.741	-0.336	-0.112	<no data>	0.305	<no data>	0.356	-0.578	-0.297	-0.366	-0.447	-0.505	-0.402	-0.18	-0.361	-0.319
PPN007F04	0.02	0.424	0.039	-0.339	-0.377	-0.157	-0.506	-0.552	-0.348	-0.147	-0.379	-0.311	0.144	0.12	0.435	-0.476	-0.219	-0.626
PPN007F06	-0.972	-0.716	-0.996	-1.081	-0.928	-0.852	-0.665	-0.648	-0.534	0.083	-0.113	-0.114	-1.247	-1.382	-0.924	-1.514	-1.216	-1.259
PPN007F10	0.132	-0.076	0.124	0.274	0.406	0.42	0.397	0.39	0.278	0.066	0.373	0.261	0.174	0.137	0.147	0.499	0.461	0.534
PPN007G03	0.669	0.535	0.324	0.038	0.096	0.172	0.054	-0.098	-0.031	0.335	0.508	0.553	-0.266	-0.182	-0.299	-0.436	-0.599	-0.381
PPN007G06	-0.087	0.272	0.07	0.133	-0.002	0.246	-0.116	-0.142	0.086	0.145	0.098	0.077	1.471	0.871	1.292	0.63	0.778	0.587
PPN007G07	0.059	0.282	0.102	0.07	-0.036	0.041	-0.211	-0.137	-0.016	0.207	0.299	0.248	0.41	0.331	0.52	0.077	0.223	0.224
PPN007G10	0.215	0.427	0.109	0.09	0.031	0.237	-0.084	-0.104	0.018	0.049	-0.006	-0.003	0.251	0.194	0.4	-0.117	0.081	-0.025
PPN007G12	-0.077	-0.342	-0.55	-0.386	-0.439	-0.439	-0.486	-0.484	-0.386	-0.043	-0.093	-0.051	0.053	0.136	-0.051	-0.177	-0.027	-0.21
PPN007H03	0.176	0.07	-0.028	-0.329	-0.418	-0.109	-0.48	-0.438	-0.372	0.197	-0.031	0.032	-0.377	-0.521	-0.403	-0.641	-0.762	-0.955
PPN007H04	0.186	0.217	0.355	0.067	-0.091	-0.07	-0.165	-0.116	-0.088	0.325	0.381	0.353	-0.386	-0.324	-0.449	-0.35	-0.296	-0.338
PPN007H06	-0.595	-0.449	-0.358	-0.049	-0.142	0.025	-0.351	-0.212	-0.115	0.05	-0.023	0.089	0.011	-0.045	-0.023	-0.189	-0.037	-0.201
PPN007H08	0.048	0.039	0.071	-0.313	-0.43	-0.38	-0.426	-0.56	-0.51	-0.146	-0.018	0.02	-0.55	-0.59	-0.726	-0.823	-0.944	-0.662
PPN007H10	0.185	0.349	0.186	-0.182	-0.263	0.012	-0.83	-0.779	-0.417	0.06	-0.026	-0.013	0.171	-0.206	0.1	-0.644	-0.715	-0.715
PPN007H11	-0.1	0.058	0.032	0.162	0.406	0.042	0.408	0.375	0.445	0.237	0.145	-0.014	0.03	0.063	0.488	0.344	0.168	0.437
PPN007H12	0.113	0.038	-0.015	-0.201	-0.121	0.176	-0.361	-0.653	-0.201	-0.037	-0.437	-0.234	0.419	0.21	0.479	-0.136	-0.059	0.142
PPN008A03	0.253	0.199	0.392	0.088	-0.135	0.078	0.008	0.018	0.093	-0.3	-0.239	-0.214	0.184	-0.011	0.398	-0.066	-0.02	-0.108
PPN008A04	0.112	0.033	0.109	0.398	0.425	0.269	0.313	0.413	0.288	0.058	0.145	0.105	0.391	0.345	0.262	0.379	0.329	0.393
PPN008A06	0.312	0.432	0.249	-0.046	-0.111	-0.043	-0.291	-0.336	-0.265	0.358	0.115	0.131	0.055	0.032	0.027	-0.384	-0.369	-0.367
PPN008A12	0.054	0.284	0.424	-0.134	-0.331	<no data>	-0.211	-0.345	-0.169	0.269	-0.112	0.139	0.229	0.027	0.153	-0.225	0.051	-0.096
PPN008B01	0.609	0.518	0.542	0.136	-0.001	0.256	<no data>	<no data>	<no data>	0.172	0.146	0.186	0.45	0.279	0.693	-0.149	0.065	<no data>
PPN008B03	0.901	1.155	1.023	0.6	0.589	0.833	0.304	0.446	0.46	0.444	0.375	0.457	1.211	0.955	1.17	0.501	0.635	0.418
PPN008B05	-0.379	-0.388	-0.404	-0.694	-0.797	-0.483	-0.579	-0.725	-0.647	-0.086	-0.247	-0.086	-0.192	-0.184	-0.149	-0.712	-0.571	-0.495
PPN008C05	-0.227	0.043	-0.409	-0.229	-0.223	<no data>	-0.74	-0.123	-0.419	-0.237	-0.076	-0.253	0.206	-0.106	0.002	-0.009	<no data>	-0.331
PPN008C08	0.408	<no data>	0.669	2.29	2.003	2.102	2.295	2.064	<no data>	0.97	0.979	0.867	1.878	2.024	1.239	1.899	2.11	1.911
PPN008C09	-0.274	-0.245	-0.28	1.253	1.014	1.297	0.872	0.749	0.723	-0.123	-0.429	0.01	1.277	1.212	0.882	1.182	1.185	0.893
PPN008C10	-0.099	-0.339	-0.23	-0.967	-1.063	-1.09	-0.738	-0.785	-0.719	-0.558	-0.412	-0.485	-1.104	-1.019	-1.053	-1.644	-1.604	-1.491
PPN008C12	0.013	0.156	0.002	-0.077	0.058	0.047	-0.087	-0.188	0.021	-0.094	0.066	-0.181	0.309	0.122	0.134	0.513	0.477	0.187
PPN008D01	0.263	-0.416	-0.095	0.332	0.287	0.129	0.569	0.347	0.119	0.048	0.402	0.517	-0.38	-0.145	-0.471	0.203	0.25	0.171
PPN008D02	-0.036	0.061	-0.005	-0.088	-0.297	0.009	-0.369	-0.227	-0.22	0.42	0.281	0.245	-0.43	-0.535	-0.404	-0.418	-0.399	-0.376
PPN008D05	-0.553	-0.211	-0.409	-0.315	-0.38	-0.122	-0.365	-0.27	-0.222	-0.541	-0.589	-0.6	-0.22	-0.393	0.011	-0.522	-0.54	-0.635
PPN008D06	0.435	0.486	0.475	0.084	0.12	0.234	-0.047	-0.008	0.044	0.313	0.208	0.203	0.372	0.131	0.461	0.043	0.071	-0.093
PPN008E02	0.504	0.45	0.4	0.272	0.226	0.153	0.389	0.453	0.228	0.253	0.496	0.359	-0.803	-0.521	-0.656	-0.231	-0.115	-0.105
PPN008E06	0.15	0.059	-0.055	-0.034	-0.168	-0.207	-0.186	-0.152	-0.076	-0.476	-0.562	-0.596	-0.415	-0.636	-0.317	-0.398	-0.23	-0.526
PPN008E07	-0.423	-0.315	-0.511	-0.337	-0.273	<no data>	-0.315	-0.351	-0.184	-0.231	-0.281	-0.101	0.058	-0.27	0.081	-0.604	0.074	-0.143
PPN008E08	0.484	0.529	0.322	-0.101	-0.149	0.092	-0.059	-0.241	-0.124	-0.13	-0.231	-0.289	0.362	0.206	0.373	-0.378	-0.213	-0.276
PPN008E09	-0.142	0.006	-0.073	-0.86	-0.907	-0.721	-0.724	-1.066	-0.727	-0.605	-0.403	-0.481	-0.755	-0.605	-0.915	-1.339	-1.178	-1.219
PPN008E10	1.25	1.133	1.098	-0.527	-0.293	-0.58	-0.461	-0.337	-0.411	0.702	0.551	0.647	-0.026	-0.028	-0.101	-0.805	-0.602	-0.738
PPN008E11	0.2	0.18	0.111	-0.549	-0.615	-0.556	-0.585	-0.514	-0.409	-0.437	-0.541	-0.506	-0.519	-0.652	-0.576	-1.145	-1.273	-1.224
PPN008F05	-0.634	-0.691	-0.698	-0.239	-0.182	-0.267	-0.134	-0.091	0.18	-0.686	-0.763	-0.904	-0.389	-0.53	0.069	-0.276	-0.232	-0.611
PPN008F06	-0.601	<no data>	-0.779	-0.396	<no data>	<no data>	-0.509	-0.355	0.068	-0.398	-0.603	-0.929	-0.204	-0.309	0.399	0.078	0.078	0.147
PPN008F07	1.398	1.613	1.368	-0.276	-0.215	-0.282	-0.174	-0.34	-0.072	0.03	-0.209	-0.248	-0.355	-0.446	-0.027	-0.508	-0.367	-0.522
PPN008F12	0.064	0.216	0.015	0.201	0.155	0.156	-0.003	0.004	0.128	0.018	-0.105	-0.049	0.223	0.168	0.404	-0.114	-0.114	-0.156
PPN008G01	-0.472	-0.013	-0.387	-0.774	-0.723	-0.513	-0.854	-0.894	-0.796	-0.545	-0.608	-0.599	-0.186	-0.259	-0.1	-0.806	-0.767	-0.762
PPN008G03	-0.504	-0.147	-0.646	-0.076	0.003	<no data>	-0.248	-0.139	-0.082	-0.085	-0.443	-0.361	0.923	0.63	0.832	0.133	0.271	0.246
PPN008G07	-0.413	-0.222	-0.16	-1.051	-0.91	-0.999	-0.901	-1.042	-0.788	-0.621	-0.713	-0.867	-1.124	-1.191	-0.831	-0.92	-1.042	-0.961
PPN008G11	0.711	0.596	0.345	0.041	0.054	<no data>	0.019	0.064	0.217	0.688	0.563	0.632	0.554	0.479	0.29	-0.337	-0.156	-0.138
PPN008H02	0.242	0.266	0.246	<no data>	0.16	0.158	0.059	<no data>	<no data>	0	-0.026	-0.091	0.163	0.108	<no data>	-0.358	-0.326	-0.493
PPN008H05	-0.424	-0.257	-0.341	0.053	0.088	0.181	-0.212	-0.333	-0.431	-0.294	-0.547	-0.109	0.162	-0.153	0.065	-0.04	0.08	-0.072
PPN008H07	-0.591	-0.241	-0.599	-0.401	-0.63	-0.547	-0.552	-0.552	-0.26	-0.513	-0.664	-0.738	-0.276	-0.299	0.066	-0.502	-0.307	-0.291
PPN008H08	-0.19	0.204	-0.085	-0.544	-0.657	-0.466	-0.624	-0.595	-0.474	-0.157	-0.253	-0.278	-0.642	-0.579	-0.06	-0.528	-0.557	-0.712
PPN008H10	0.236	0.283	0.26	-0.033	-0.302	-0.047	-0.415	-0.284	-0.342	-0.025	0.069	0.047	-0.143	-0.018	-0.194	-0.044	-0.043	-0.061
PPN009A02	-0.598	-0.528	-0.274	-0.272	-0.371	-0.26	0.098	0.167	0.31	-0.795	-0.891	-0.889	-0.577	-0.462	-0.392	0.209	0.193	0.087
PPN009A07	-0.312	-0.374	-0.282	-0.27	-0.218	-0.348	-0.168	-0.062	0.01	-0.347	-0.491	-0.501	-0.365	-0.462	-0.192	-0.274	-0.35	-0.228
PPN009A09	0.171	0.066	0.093	0.177	0.145	0.084	0.011	0.025	-0.076	0.151	-0.061	-0.059	0.368	0.33	0.151	0.574	0.163	0.474
PPN009B01	0.553	0.366	0.541	0.395	0.308	0.162	0.309	0.27	0.224	0.505	0.318	0.304	-0.069	0.097	-0.113	-0.06	-0.024	-0.04
PPN009B03	-1.881	-2.115	-2.155	-0.223	-0.083	-0.215	0.48	0.686	1.033	-2.075	-1.752	-2.202	-0.551	-0.485	-0.551	0.582	0.556	0.481
PPN009B08	-0.559	-0.472	-0.568	-0.392	-0.202	-0.322	-0.008	0.145	0.072	-0.576	-0.583	-0.56	-0.238	-0.327	-0.307	0.108	-0.106	0.255
PPN009B09	-0.37	-0.091	-0.114	-0.285	-0.411	<no data>	-0.306	-0.363	-0.116	-0.215	-0.185	-0.245	0.035	-0.208	-0.046	-0.634	-0.263	-0.66
PPN009B11	-0.009	0.152	-0.014	0.009	0.001	0.047	-0.084	-0.226	0.213	-0.208	-0.175	-0.193	0.079	0.088	0.12	-0.199	-0.375	-0.181
PPN009C01	0.034	-0.051	-0.136	0.29	0.361	-0.035	0.402	0.311	0.149	0.05	0.117	0.127	-0.011	0.061	-0.077	0.03	0.107	0.011
PPN009C07	-2.523	-2.405	-2.485	-0.05	0.276	0.017	0.636	0.868	0.746	-1.409	-2.079	-2.553	-0.701	-0.531	-0.15	0.721	0.685	0.799
PPN009C08	-1.082	-0.758	-1.083	0.067	0.094	-0.01	0.464	0.546	0.706	-0.798	-1.032	-1.226	-0.213	-0.291	-0.291	0.392	0.415	0.435
PPN009C10	-0.151	0.045	-0.286	0.214	0.134	<no data>	0.059	-0.01	<no data>	-0.13	-0.209	-0.246	0.27	0.132	0.172	0.032	-0.138	-0.029
PPN009C11	0.03	0.171	0.234	-0.056	-0.116	0.188	-0.294	-0.391	0.043	-0.279	-0.691	-0.507	0.411	0.143	0.515	0.113	0.078	0.024
PPN009D05	0.039	0.058	0.094	-0.046	<no data>	0.212	<no data>	<no data>	<no data>	0.161	0.086	0.177	0.328	0.381	0.139	0.319	0.241	0.553
PPN009D07	0.554	0.604	0.488	0.039	0.106	<no data>	0.272	0.231	0.362	0.55	0.545	0.518	0.418	0.36	0.333	0.26	0.111	0.032
PPN009D12	-0.527	-0.201	-0.64	-0.233	-0.289	-0.068	<no data>	-0.336	<no data>	-0.037	-0.273	-0.367	0.598	0.17	0.313	0.186	0.154	0.218
PPN009E02	-0.089	-0.017	0.071	-0.081	-0.234	-0.115	-0.077	-0.03	-0.167	-0.276	-0.425	-0.378	-0.299	-0.299	-0.364	0.025	0.105	0.054
PPN009E04	-0.764	-0.646	-0.585	-0.467	-0.337	-0.189	-0.304	-0.252	0.016	-0.513	-0.62	-0.627	0.199	-0.018	0.264	0.034	0.283	0.195
PPN009E05	0.042	0.097	0.26	-0.205	-0.368	<no data>	-0.393	-0.148	-0.095	-0.304	-0.345	-0.289	0.311	0.065	0.247	0.165	0.117	<no data>
PPN009E07	-0.257	-0.023	-0.062	-0.243	-0.338	-0.066	-0.351	-0.411	-0.251	-0.091	-0.083	-0.149	0.045	-0.069	0.096	0.214	0.239	0.048
PPN009E10	-1.038	-0.541	-1.035	-0.352	-0.397	-0.002	-0.469	-0.654	-0.412	-0.434	-0.921	-0.809	1.231	0.577	1.357	0.256	0.443	0.404
PPN009E12	-0.367	-0.289	-0.346	-0.419	-0.176	-0.472	-0.371	-0.474	-0.262	-0.388	-0.122	-0.234	-0.566	-0.717	-0.624	-0.537	-0.99	-0.703
PPN009F04	-0.086	0.189	0.217	-0.359	-0.485	<no data>	-0.694	-0.551	-0.367	-0.295	-0.328	-0.354	-0.088	-0.396	-0.348	-0.505	-0.749	-0.195
PPN009F10	-0.089	-0.14	-0.174	-0.374	-0.371	-0.359	-0.201	-0.248	-0.279	-0.09	-0.03	-0.113	-0.315	-0.299	-0.702	-0.61	-0.515	-0.401
PPN009F12	-0.756	-0.625	-0.506	-0.504	-0.398	-0.396	-0.289	-0.214	-0.11	-0.533	-0.412	-0.516	-0.284	-0.361	-0.221	-0.411	-0.416	-0.365
PPN009G01	0.428	0.416	0.337	-0.224	-0.168	-0.099	-0.439	-0.408	-0.189	0.275	0.153	0.171	-0.043	-0.224	0.213	-0.691	-0.818	-0.975
PPN009G03	0.016	0.05	0.435	-0.271	-0.418	-0.237	-0.328	-0.264	-0.2	0.063	0.186	0.196	-0.098	-0.085	-0.271	-0.316	-0.462	-0.689
PPN009G05	-0.258	-0.164	-0.185	-0.423	<no data>	-0.672	-0.29	-0.292	-0.421	0.182	-0.29	-0.322	-0.442	-0.521	-0.15	-0.384	-0.383	-0.355
PPN009G06	0.267	-0.013	-0.014	0.128	0.046	-0.032	0.203	0.121	0.099	0.274	0.458	0.371	-0.122	0.14	-0.353	0.175	-0.039	0.026
PPN009G07	-0.025	-0.268	-0.009	-0.312	-0.377	-0.507	-0.441	-0.307	-0.416	-0.185	-0.024	-0.027	-0.369	-0.271	-0.443	-0.25	-0.243	-0.3
PPN009G08	-0.061	0.012	0.226	-0.445	-0.183	-0.121	-0.513	-0.401	-0.257	-0.288	-0.293	-0.213	0.088	-0.022	-0.058	-0.308	-0.389	-0.107
PPN009G09	-0.483	-0.389	-0.574	-0.153	-0.113	-0.036	-0.113	-0.034	-0.02	-0.101	-0.618	-0.252	-0.094	-0.085	-0.066	0.311	0.257	0.319
PPN009G11	-0.08	-0.012	-0.265	-0.521	-0.573	-0.38	-0.448	-0.521	-0.354	-0.108	-0.344	-0.298	-0.208	-0.447	0.111	-0.366	-0.233	-0.392
PPN009H02	-0.539	-0.428	-0.338	-0.953	-0.983	-0.865	-0.836	-0.689	-0.564	-0.548	-0.435	-0.486	-0.807	-0.856	-0.988	-1.407	-1.642	-1.381
PPN009H03	-0.243	-0.09	-0.148	-0.226	-0.288	-0.27	-0.33	-0.292	-0.226	-0.121	-0.357	-0.321	-0.141	-0.208	-0.248	-0.695	-0.649	-0.649
PPN009H05	-0.348	-0.346	-0.311	-1.272	-1.16	-1.221	-1.276	-1.376	-1.135	-0.4	-0.641	-0.575	-0.706	-0.785	-0.894	-1.561	-1.696	-1.602
PPN009H06	0.231	0.084	0.401	-0.661	-0.807	-0.734	-0.77	-0.924	-0.804	-0.089	-0.074	-0.079	-0.433	-0.478	-0.575	-0.932	-0.959	-1.055
PPN009H11	-0.199	-0.046	-0.199	-0.345	-0.412	-0.177	-0.282	-0.32	-0.082	-0.212	-0.177	-0.254	0.174	0.096	-0.062	0.189	0.105	0.291
PPN010A09	-0.326	-0.748	-0.668	-0.363	-0.49	-0.742	0.234	0.29	0.125	-0.494	-0.065	-0.483	-1.266	-0.939	-1.079	-0.664	-0.507	<no data>
PPN010B07	-0.309	-0.345	-0.167	0.069	0.037	-0.039	0.296	0.293	0.131	0.01	-0.054	0.016	0.049	0.107	-0.313	0.404	0.276	0.404
PPN010B08	-0.683	-0.038	-0.636	-0.081	-0.251	0.136	-0.168	-0.166	-0.122	-0.519	-0.439	-0.414	0.189	-0.027	0.521	0.194	0.173	-0.01
PPN010B11	-1.12	-1.034	-0.833	0.077	-0.025	0.108	0.488	0.478	0.889	-1.155	-1.567	-1.367	-0.442	-0.497	-0.525	-0.07	-0.057	0.026
PPN010C01	-0.538	-0.442	-0.374	0.231	0.159	0.217	0.513	0.413	0.471	-0.463	-0.456	-0.531	-0.093	0.211	-0.373	-0.018	-0.056	0.002
PPN010C03	-0.216	-0.134	-0.014	0.211	0.142	0.031	0.423	0.414	0.417	-0.005	0.215	0.18	-0.635	-0.321	-0.601	-0.22	-0.344	-0.152
PPN010C12	0.088	0.237	0.236	-0.589	-0.655	-0.748	-0.539	-0.635	-0.662	-0.113	-0.345	-0.269	-0.849	-0.812	-0.608	-0.8	-0.956	-0.769
PPN010D03	0.14	0.156	0.075	-0.738	-1.099	<no data>	-0.915	<no data>	<no data>	-0.095	0.161	-0.106	-1.231	-1.001	-1.335	-1.662	-1.973	-1.36
PPN010E01	0.433	0.469	0.613	0.006	0.074	-0.137	0.309	0.021	0.162	0.329	0.157	0.166	0.097	0.046	-0.2	-0.413	-0.367	-0.213
PPN010E02	0.217	0.084	0.23	0.041	0.001	0.086	0.115	0.12	0.038	0.097	-0.031	-0.057	0.19	0.19	-0.089	-0.299	-0.184	-0.129
PPN010E03	0.279	0.15	0.055	-0.391	-0.497	-0.266	-0.304	0.064	-0.114	0.165	0.001	0.003	0.077	0.068	-0.094	-0.436	-0.491	-0.294
PPN010F02	-0.349	-0.393	-0.093	0.193	-0.008	0.099	0.073	0.026	-0.007	-0.341	-0.399	-0.65	0.057	0.119	-0.24	-0.453	-0.385	-0.38
PPN010G04	0.103	0.151	0.216	-0.747	-0.768	<no data>	-0.425	-0.569	<no data>	-0.226	-0.246	-0.26	-0.209	-0.49	-0.207	-0.392	-0.395	-0.375
PPN010H09	0.309	0.243	0.247	-1.021	-1.042	-1.173	-0.649	-0.831	-0.789	-0.355	-0.238	-0.296	-1.452	-1.151	-1.396	-1.655	-1.666	-1.621
PPN010H12	0.116	0.099	0.466	-0.016	0.049	0.008	0.054	0.089	-0.045	-0.012	0.216	0.097	-0.071	0.154	-0.299	0.066	-0.12	0.095
PPN011A01	-0.226	-0.263	-0.25	0.055	-0.139	0.026	-0.005	-0.044	-0.055	-0.295	-0.251	-0.187	0.016	0.13	-0.371	-0.3	-0.586	-0.371
PPN011A02	0.621	0.445	0.7	0.094	0.145	-0.095	0.085	0.119	-0.033	0.453	0.546	0.564	-0.21	0.075	-0.589	-0.244	-0.472	-0.269
PPN011A04	0.22	-0.191	0.035	-0.086	-0.158	-0.412	-0.323	-0.364	-0.443	0.103	0.307	0.221	-0.634	-0.542	-0.759	-0.752	-0.695	-0.544
PPN011A07	0.264	0.136	0.087	0.379	0.314	0.189	0.293	0.335	0.206	-0.032	0.138	0.181	-0.02	0.266	-0.188	0.254	0.413	0.175
PPN011A12	-0.195	-0.26	-0.383	0.094	0.151	0.208	0.055	<no data>	0.132	<no data>	-0.291	-0.252	0.004	0.004	0.075	0.252	0.138	0.285
PPN011B03	0.222	0.104	0.311	0.162	0.106	-0.114	0.094	0.205	0.071	0.349	0.284	0.276	-0.109	0.066	-0.212	-0.081	-0.084	0.218
PPN011B04	-0.483	-0.127	-0.163	0.272	0.091	0.157	-0.008	-0.009	-0.078	-0.226	-0.08	-0.16	-0.067	-0.013	-0.153	-0.043	-0.017	0.007
PPN011B05	-0.252	-0.059	-0.094	-0.071	-0.014	-0.064	-0.084	-0.1	-0.286	0.211	0.239	0.175	0.002	0.012	0.034	-0.071	-0.14	-0.284
PPN011B06	0.252	0.297	0.578	-0.003	-0.113	-0.118	-0.017	-0.026	-0.096	-0.026	0.044	0.06	-0.645	-0.3	-0.749	-0.484	-0.502	-0.425
PPN011B07	0.179	0.348	0.354	-0.26	-0.28	-0.28	-0.526	-0.51	-0.378	-0.129	-0.136	-0.141	-0.472	-0.414	-0.383	-0.423	-0.425	-0.565
PPN011B09	-0.044	0.101	-0.09	0.35	0.542	0.562	0.047	0.339	0.302	0.423	0.582	0.638	0.517	0.284	0.461	0.404	0.509	0.491
PPN011B12	1.341	1.358	1.531	1.039	1.121	1.015	-0.05	0.029	-0.083	1.783	2.22	2.117	0.106	0.347	0.062	0.149	0.176	0.094
PPN011C05	-0.113	-0.085	0.193	-0.281	-0.35	-0.398	-0.374	-0.359	-0.34	-0.337	-0.344	-0.295	-0.357	-0.233	-0.644	-0.508	-0.479	-0.286
PPN011C06	0.195	0.064	0.259	0.271	0.185	0.122	0.354	0.115	0.095	0.296	0.423	0.387	0.019	0.144	-0.383	0.093	<no data>	0.193
PPN011C07	0.185	0.272	0.314	0.577	0.434	0.402	0.519	0.518	0.301	0.392	0.446	0.632	0.009	0.32	-0.494	0.141	0.197	0.19
PPN011C09	-0.156	-0.051	-0.292	0.396	0.412	0.408	0.012	0.25	0.211	0.564	0.464	0.482	0.428	0.511	0.683	0.465	0.628	0.485
PPN011C10	0.332	0.327	0.477	0.302	0.335	0.282	<no data>	0.078	<no data>	<no data>	0.176	-0.029	0.652	0.682	0.186	0.666	<no data>	0.563
PPN011C11	0.637	0.672	0.753	0.381	0.385	0.525	0.115	0.303	0.301	0.739	0.688	0.648	0.514	0.414	0.328	-0.169	-0.17	-0.26
PPN011D01	-0.221	-0.221	0.121	-0.282	-0.271	-0.215	-0.37	-0.338	-0.285	-0.185	-0.234	-0.17	-0.233	-0.17	-0.349	-0.522	-0.339	-0.477
PPN011D07	-0.251	0.078	-0.112	-0.583	-0.716	-0.55	-0.65	-0.704	-0.453	-0.068	-0.055	-0.16	-0.554	-0.883	-0.537	-1.405	-1.418	-1.281
PPN011D08	-1.704	-1.635	-1.689	-1.867	-1.82	-1.773	-1.935	-2.096	-1.934	-0.66	-0.701	-0.785	-2.299	-2.018	-2.012	-1.646	-1.637	-1.579
PPN011D10	0.367	0.328	0.143	-0.098	-0.039	<no data>	-0.234	0.011	-0.07	-0.026	0.082	-0.076	-0.44	-0.432	-0.52	-0.448	-0.658	<no data>
PPN011D12	1.217	1.311	1.206	1.262	1.265	1.006	0.148	0.198	0.105	1.741	1.924	1.876	0.095	0.433	-0.042	0.14	0.279	0.248
PPN011E03	0.137	0.012	0.29	-0.278	-0.248	-0.459	-0.18	-0.303	-0.303	-0.051	0.111	0.003	-0.507	-0.414	-0.405	-0.587	-0.489	-0.304
PPN011E06	0.157	0.462	0.206	-0.817	-0.806	-0.761	-0.851	-1.039	-0.844	0.104	0.107	0.025	-0.661	-0.697	-0.44	-0.534	-0.469	-0.564
PPN011E07	-0.79	-0.641	-0.876	-1.202	-1.139	-1.134	-1.099	-1.134	-0.945	-0.437	-0.366	-0.457	-1.395	-1.283	-1.169	-1.287	-1.275	-1.303
PPN011E09	0.812	1.028	1.108	-0.202	-0.147	-0.473	-0.72	-0.542	-0.581	0.268	0.275	0.151	-0.757	-0.626	-0.72	-0.796	<no data>	-1.239
PPN011E12	-0.023	0.025	0.093	0.503	0.689	0.49	0.466	0.535	0.35	0.198	0.286	0.26	0.203	0.476	0.247	0.97	0.82	0.91
PPN011F03	0.382	0.223	0.578	-0.145	-0.133	-0.261	-0.121	-0.126	-0.266	-0.011	0.169	0.138	-0.394	-0.249	-0.44	-0.461	-0.448	-0.382
PPN011F06	0.698	0.721	0.745	-0.269	-0.198	-0.106	-0.4	-0.291	<no data>	0.208	0.159	0.152	0.037	-0.139	-0.09	-0.99	-1.237	-0.615
PPN011F09	0.777	0.921	0.726	0.156	0.074	0.228	0.385	0.334	0.198	0.098	0.24	0.224	-0.101	0.172	-0.198	0.022	0.032	<no data>
PPN011G04	0.326	0.275	0.558	0.703	0.643	0.556	0.589	0.705	0.438	0.22	0.257	0.307	0.118	0.356	-0.068	0.65	0.598	0.63
PPN011G09	-0.138	0.09	-0.118	-0.348	-0.33	-0.229	-0.772	-0.619	-0.585	-0.37	-0.392	-0.341	-0.404	-0.43	-0.131	-0.505	-0.559	-0.368
PPN011G11	0.588	0.529	0.454	0.522	0.584	0.46	0.347	0.372	0.312	0.623	0.895	0.747	0.306	0.468	0.15	-0.01	0.04	-0.003
PPN011G12	-0.084	0.095	0.006	0.243	0.307	0.082	0.244	0.186	0.199	0.268	0.299	0.299	0.393	0.442	0.39	0.469	0.602	0.468
PPN011H01	0.479	0.391	0.643	-0.149	-0.193	-0.279	0.045	0.003	0.043	-0.073	0.051	-0.012	-0.707	-0.679	-0.685	-0.583	-0.483	-0.478
PPN011H06	1.134	1.006	1.188	0.504	0.489	0.575	0.142	0.2	-0.014	0.14	0.27	0.322	0.055	0.045	-0.227	-0.208	-0.433	0.009
PPN011H09	0.032	-0.223	-0.263	0.52	0.431	0.239	0.496	0.326	0.341	0.235	0.144	0.168	0.278	0.357	0.153	0.445	0.261	-0.366
PPN011H10	0.265	0.102	-0.08	-0.065	-0.141	-0.195	-0.345	-0.29	-0.22	0.542	0.569	0.631	-0.203	-0.023	-0.22	-0.356	-0.339	-0.421
PPN011H11	0.98	0.558	0.486	0.5	0.442	0.304	0.17	0.21	0.121	1.146	1.437	1.568	0.626	0.667	0.493	0.314	0.287	0.367
PPN012A01	0.272	0.388	0.491	0.72	0.677	0.479	0.644	0.664	0.683	0.662	0.731	0.643	0.441	0.478	0.353	0.416	0.527	0.594
PPN012A02	-0.717	-0.993	-0.85	-0.361	-0.355	-0.518	0.293	0.267	0.236	-0.586	-0.374	-0.391	-0.713	-0.565	-0.738	-0.414	-0.328	-0.417
PPN012A05	-0.006	-0.012	0.006	0.885	0.863	0.618	0.884	0.84	0.523	0.061	0.037	0.039	0.473	0.704	0.386	1.1	1.062	1.101
PPN012A08	-1.363	-1.4	-1.407	0.02	-0.061	0.001	0.09	0.057	0.619	-0.235	-1.464	-1.355	0.109	0.583	0.351	0.388	0.232	0.33
PPN012A12	-0.091	0.079	-0.231	-0.331	-0.44	-0.575	-0.407	-0.515	-0.356	0.073	-0.12	-0.212	-0.725	-0.751	-0.622	-0.883	-0.822	-0.816
PPN012B04	0.35	0.265	0.206	0.299	0.207	0.099	0.35	0.318	-0.215	0.023	-0.122	0.035	-0.017	0.186	-0.229	0.419	0.538	0.38
PPN012B05	-0.503	-0.551	-0.259	1.005	0.923	0.803	0.999	0.936	0.536	-1.082	-1.027	-1.247	0.314	0.561	0.198	1.514	1.488	1.393
PPN012B06	2.212	2.133	1.999	1.523	1.467	1.569	0.934	<no data>	<no data>	1.425	1.417	1.491	1.591	1.658	1.307	1.897	2.179	1.928
PPN012B09	-0.18	-0.039	-0.413	-0.546	-0.708	<no data>	-0.472	-0.347	-0.69	0.385	0.343	0.294	-0.707	-0.349	-0.681	-0.439	-0.749	-0.562
PPN012B10	0.434	0.137	0.396	0.574	0.591	0.634	0.477	0.468	0.418	-0.879	-1.229	-1.387	0.792	0.654	0.699	1.268	1.358	1.579
PPN012B11	-0.156	-0.414	-0.392	-1.35	-1.482	-1.653	-0.855	-0.978	-1.292	-0.178	-0.144	-0.153	-1.596	-1.025	-1.538	-1.685	-1.908	-2
PPN012C02	0.135	0.124	0.244	0.019	0.001	-0.104	-0.104	-0.199	0.025	0.378	0.373	0.383	0.061	0.103	-0.176	-0.005	0.045	0.039
PPN012C04	-0.411	-0.101	-0.216	-0.015	0.115	0.141	0.166	0.04	0.098	-0.624	-0.763	-0.682	-0.129	0.022	-0.134	0.404	0.374	0.315
PPN012C07	0.1	-0.125	-0.048	0.396	0.303	0.21	0.468	0.39	<no data>	<no data>	<no data>	<no data>	0.093	0.351	0.323	0.497	0.304	0.514
PPN012C08	-1.012	-0.363	-0.664	-0.415	-0.42	<no data>	-0.628	-0.655	-0.634	-0.697	-0.369	-0.36	-0.43	-0.423	-0.385	-0.496	-0.514	-0.541
PPN012D02	-0.009	0.016	-0.042	0.016	-0.119	-0.111	-0.084	-0.027	-0.022	0.031	0.099	0.041	0.324	0.451	0.337	0.64	0.601	0.528
PPN012E03	-0.164	-0.351	-0.365	0.46	0.331	0.443	0.514	0.522	0.515	-0.046	-0.006	-0.013	2.635	2.656	2.85	2.856	2.821	3.094
PPN012E04	-0.031	-0.01	0.013	-0.117	-0.309	-0.537	-0.307	-0.503	-0.43	-0.161	-0.002	0.025	-1.241	-1.298	-1.306	-1.055	-1.104	-1.852
PPN012E06	-0.655	-0.439	-0.655	-1.228	-1.271	-1.127	-1.13	-1.25	-1.123	-0.208	-0.276	-0.332	-1.349	-1.307	-1.192	-1.547	-1.439	-1.533
PPN012F01	0.279	0.373	0.085	0.624	0.58	0.523	0.512	0.494	0.402	0.565	0.657	0.488	0.484	0.505	0.522	0.561	0.508	0.391
PPN012F05	0.343	0.445	0.412	0.024	-0.077	-0.122	0.059	0.126	-0.067	0.008	-0.092	-0.185	-0.443	-0.186	-0.813	-0.503	-0.457	-0.469
PPN012F08	-0.829	-0.519	-0.679	-0.083	-0.141	0.022	0.094	0.094	0.219	-0.169	-0.358	-0.38	0.131	-0.038	0.451	0.042	0.01	-0.01
PPN012F12	-0.285	-0.277	-0.187	0.021	0.065	-0.006	0.013	0.054	-0.086	-0.442	-0.285	-0.327	-0.452	-0.265	-0.728	-0.365	-0.295	-0.565
PPN012G01	-0.023	-0.271	-0.194	0.44	0.383	0.297	0.287	0.356	0.228	0.116	0.197	0.195	0.193	0.415	0.227	0.562	0.407	0.422
PPN012G03	-0.705	-0.951	-0.672	-0.27	-0.431	-0.451	-0.016	-0.118	-0.306	-0.561	-0.381	-0.416	-0.912	-0.676	-1.222	-0.419	-0.402	-0.374
PPN012G06	0.172	0.255	0.362	<no data>	0.478	0.594	0.466	0.574	<no data>	0.05	0.259	0.27	0.89	0.724	0.495	0.877	0.979	0.815
PPN012H05	-0.411	-0.436	-0.207	-0.461	-0.458	-0.464	-0.459	-0.339	-0.458	-0.423	-0.321	-0.331	-1.032	-0.832	-1.078	-0.596	-0.706	-0.581
PPN012H08	-0.047	-0.095	-0.039	0.025	0.003	0.087	-0.129	-0.012	<no data>	<no data>	<no data>	0.048	0.312	0.342	0.305	0.523	0.559	0.406
PPN012H11	-0.372	-0.197	-0.051	0.169	0.069	0.173	0.226	0.103	0.132	-0.16	-0.114	-0.247	0.338	0.329	0.302	0.601	0.638	0.516
PPN012H12	-0.128	0.018	0.051	-0.173	0.05	<no data>	<no data>	-0.006	<no data>	-0.101	-0.243	-0.289	0.274	-0.057	-0.176	0.129	0.017	0.034
PPN013A04	-0.999	<no data>	-0.872	0.169	0.228	<no data>	0.31	0.296	0.322	-0.472	-0.925	-0.885	0.174	0.177	0.126	0.979	1.129	1.189
PPN013A08	-0.367	-0.332	-0.336	-0.304	-0.526	<no data>	<no data>	-0.471	<no data>	<no data>	-0.22	-0.298	-0.5	-0.435	-0.825	-0.201	-0.519	-0.591
PPN013A09	0.085	-0.01	0.133	-0.116	-0.16	-0.233	-0.291	-0.154	<no data>	<no data>	<no data>	<no data>	-0.073	-0.12	-0.178	-0.927	-0.186	-0.373
PPN013A11	-0.24	-0.513	-0.402	0.436	0.622	0.299	0.548	0.451	0.376	-0.009	0.128	0.055	-0.075	0.152	-0.187	0.173	0.212	0.076
PPN013A12	0.18	-0.27	-0.306	0.149	0.3	-0.028	-0.031	0.037	0.17	-0.167	-0.014	-0.111	-0.228	0.063	-0.276	-0.022	-0.146	<no data>
PPN013B01	0.143	0.006	-0.032	0.253	0.12	0.279	0.219	0.162	0.173	-0.113	-0.314	-0.05	-0.014	0.077	-0.203	0.063	-1.241	0.072
PPN013B02	0.442	0.245	-0.115	0.276	0.326	0.229	-0.001	0.046	0.021	0.198	0.275	0.268	0.048	0.107	0.094	-0.164	-0.003	-0.049
PPN013C05	0.043	0.353	0.052	-0.047	-0.075	<no data>	-0.218	-0.266	-0.172	0.058	0.013	-0.022	-0.605	-0.628	-0.487	-0.493	-0.618	-0.648
PPN013C08	-0.76	-0.675	-0.807	-0.477	-0.399	-0.443	-0.204	-0.279	-0.053	-1.072	-1.021	-0.99	-0.791	-0.622	-1.008	-0.406	-0.353	-0.499
PPN013C09	-0.435	-0.301	-0.588	-0.236	-0.005	-0.179	-0.074	-0.06	0.086	-0.291	-0.346	-0.391	-0.157	-0.289	-0.018	0.123	0.061	0.211
PPN013D03	-0.027	-0.05	0.081	-0.489	-0.467	<no data>	<no data>	-0.398	<no data>	-0.5	-0.151	-0.189	-0.789	-0.826	-0.751	-0.487	-0.787	-1
PPN013D04	0.315	0.411	0.306	0.116	0.256	<no data>	0.07	-0.106	<no data>	-0.015	-0.012	-0.1	-0.63	-0.581	-0.478	-0.669	-0.773	-0.587
PPN013E05	-0.586	-0.688	-0.377	-0.528	-0.514	<no data>	-0.176	-0.271	-0.219	-0.838	-0.837	-0.905	-0.586	-0.798	-0.828	-0.423	-0.75	-0.269
PPN013E08	-0.418	0.028	-0.278	-0.574	-0.639	-0.102	-0.407	-0.384	-0.412	-0.02	-0.032	-0.028	-0.115	-0.355	0.088	-0.25	-0.293	-0.17
PPN013E11	0.3	-0.298	0.077	0.364	0.359	0.091	0.384	0.259	0.19	0.165	0.39	0.416	-0.503	-0.39	-0.579	0.311	0.322	<no data>
PPN013F03	-0.157	-0.2	-0.312	0.107	0.174	<no data>	0.049	-0.01	0.159	-0.157	-0.098	-0.128	0.346	0.084	0.338	0.186	-0.084	0.171
PPN013F04	-0.305	-0.352	-0.306	-0.418	-0.728	-0.495	-0.411	-0.422	-0.251	-0.599	-0.799	-0.784	-0.138	-0.276	-0.124	-0.401	-0.319	-0.325
PPN013F07	-0.061	0.152	0.017	0.576	0.433	0.669	0.58	0.727	0.768	-0.184	0.113	0.095	0.348	0.506	0.259	0.09	0.141	0.016
PPN013F10	0.206	0.234	0.538	0.054	0.021	<no data>	0.033	-0.002	-0.173	0.047	0.266	0.16	0.093	-0.036	-0.389	0.134	-0.223	-0.47
PPN013F11	0.261	0.437	0.412	0.228	-0.024	0.137	0	0.05	-0.086	0.317	0.231	0.315	0.148	0.238	0.173	0.02	0.047	0.072
PPN013G12	0.814	0.827	1.017	1.017	0.892	0.669	0.593	0.537	0.505	0.607	0.634	0.563	-0.022	0.124	-0.186	0.117	0.091	0.142
PPN013H01	0.332	0.474	0.354	0.053	-0.073	0.167	-0.238	-0.193	-0.189	-0.232	-0.2	-0.158	0.207	0.022	0.255	-0.042	0.134	-0.185
PPN013H07	-0.393	-0.512	-0.353	0.291	0.216	0.28	0.122	0.057	0.052	0.389	0.379	0.326	0.893	0.672	0.893	0.683	0.715	0.843
PPN013H08	0.357	0.155	0.164	-0.386	-0.432	-0.351	-0.35	-0.323	-0.207	-0.124	-0.05	-0.03	-0.547	-0.411	-0.705	-0.728	-0.772	-0.674
PPN013H10	-0.552	-0.288	-0.224	-0.192	-0.235	-0.439	-0.256	-0.356	-0.178	-0.454	-0.582	-0.616	-0.761	-0.613	-0.703	-0.396	-0.253	-0.389
PPN013H11	-0.8	-0.682	-0.446	-0.745	-0.643	-0.723	-0.69	-0.679	-0.536	-0.42	-0.343	-0.457	-0.719	-0.734	-0.745	-0.821	-1.15	-0.722
PPN013H12	-0.239	-0.105	0.039	-0.305	-0.226	-0.13	-0.536	-0.517	-0.341	-0.349	-0.346	-0.442	-0.242	-0.314	-0.312	-0.858	-0.892	-0.617
PPN014A01	0.058	0.203	0.211	0.677	0.727	0.425	0.545	0.541	0.807	0.193	0.11	-0.024	0.309	0.305	0.432	0.358	0.201	0.492
PPN014A02	1.382	1.882	1.996	1.579	1.571	1.693	1.046	1.11	1.057	0.88	0.955	0.942	1.631	1.593	1.083	0.837	0.741	0.911
PPN014A03	0.915	1.054	1.028	1.007	1.136	0.929	0.835	0.789	0.814	0.893	1.036	0.97	1.006	1.141	0.829	0.865	0.721	0.826
PPN014A04	0.701	0.772	1.002	0.582	0.54	0.674	0.292	0.338	0.383	0.808	1.068	1.003	0.439	0.527	0.333	-0.092	0.044	0.111
PPN014A08	-0.526	-0.474	-0.444	0.159	0.403	-0.004	0.399	0.472	<no data>	<no data>	<no data>	<no data>	0.138	0.163	-0.028	0.929	0.829	0.927
PPN014B03	0.404	0.309	0.22	0.348	0.516	0.219	0.148	0.143	-0.022	0.337	0.406	0.332	-0.028	0.063	-0.166	0.193	0.04	0.18
PPN014B05	0.154	-0.057	0.072	-0.026	<no data>	-0.12	-0.111	-0.027	<no data>	0.321	0.301	0.368	-0.434	-0.359	<no data>	-0.391	-0.767	-0.421
PPN014B06	-0.093	-0.275	0.186	-0.456	-0.644	-0.641	-0.291	-0.412	-0.449	0.169	0.195	0.127	-1.196	-0.897	-1.488	-1.208	-1.326	-1.249
PPN014B08	-0.112	-0.021	0.126	-0.194	-0.155	-0.139	0.088	0.188	0.323	-0.165	0.05	-0.027	-0.261	-0.114	-0.186	0.697	0.775	0.688
PPN014B09	-0.693	-0.429	-0.365	0.127	0.189	0.003	0.314	0.21	0.392	-0.05	-0.15	-0.209	0.103	-0.08	0.067	0.654	0.648	0.842
PPN014C03	1.253	1.138	1.493	1.004	0.988	1.013	0.093	0.032	0.05	0.618	0.779	0.722	0.644	0.908	0.378	0.069	0.181	0.117
PPN014C06	0.285	0.175	0.182	0.75	0.748	0.745	0.307	0.306	0.514	-0.206	-0.188	-0.182	0.434	0.259	0.589	0.169	0.141	0.068
PPN014C07	0.437	0.435	0.561	0.818	0.844	1.037	0.096	0.151	0.344	-0.478	-0.52	-0.398	0.431	0.366	0.45	-0.124	-0.021	-0.094
PPN014C12	-1.266	-1.185	-1.031	-1.414	-1.448	-1.411	-1.171	-1.324	-1.234	-0.913	-0.672	-0.742	-1.503	-1.337	-1.522	-1.32	-1.343	-1.107
PPN014D01	-0.282	-0.289	0.013	0.042	0.105	0.101	0.131	0.099	0.143	0.062	0.27	0.165	-0.037	-0.082	-0.304	0.17	0.115	<no data>
PPN014D03	0.531	0.545	0.524	0.482	0.373	0.335	0.269	<no data>	<no data>	0.656	0.454	0.548	0.527	0.617	0.536	0.367	0.48	0.257
PPN014D06	0.759	0.416	0.622	0.278	0.245	0.053	0.199	0.144	0.06	0.464	0.8	0.715	-0.152	0.201	-0.458	-0.17	-0.27	-0.167
PPN014D09	-0.003	0.176	0.145	0.104	0.018	0.096	0.162	-0.021	0.088	0.021	0.135	0.053	0.024	0.022	0.045	0.047	0.044	0.08
PPN014E02	-0.814	-0.668	-0.416	-0.146	-0.231	-0.206	-0.144	-0.121	-0.09	0.046	0.363	0.014	-0.065	-0.036	-0.339	-0.128	-0.146	-0.22
PPN014E03	0.169	0.24	0.233	-0.008	-0.013	0.162	-0.322	-0.19	-0.172	0.383	0.45	0.495	0.484	0.432	0.096	-0.086	-0.123	0.055
PPN014E05	-0.307	-0.672	-0.595	-1.114	-1.159	-1.181	-0.58	-0.885	-0.81	-0.361	-0.113	-0.242	-1.362	-1.489	-1.163	-1.421	-1.456	-1.304
PPN014F01	0.336	0.41	0.543	0.057	0.064	0.046	-0.033	0.016	0.131	0.216	0.14	0.085	0.577	0.518	0.432	0.076	0.161	0.119
PPN014F05	0.018	-0.144	0.236	-0.593	-0.548	<no data>	0.01	<no data>	0.254	<no data>	-0.251	-0.433	-0.452	-0.272	-0.706	-0.771	-1.111	-0.553
PPN014F08	-0.393	-0.098	0.053	0.207	0.231	0.265	0.215	0.133	0.123	0.011	-0.043	-0.049	0.431	0.446	0.247	0.393	0.291	0.384
PPN014G06	-0.29	-0.264	-0.415	-0.117	-0.046	-0.123	-0.167	-0.014	<no data>	<no data>	<no data>	0.038	0.305	0.055	0.202	0.001	-0.075	0.053
PPN014G07	-0.069	0.008	-0.041	0.23	0.234	0.169	0.007	0.147	0.105	-0.136	-0.125	-0.028	0.536	0.405	0.515	0.257	0.348	0.273
PPN014G09	-0.842	-0.721	-0.795	-0.149	-0.057	-0.815	-0.219	-0.197	-0.285	-1.46	-1.573	-1.509	-1.324	-1.152	-1.148	-0.296	-0.211	-0.267
PPN014G10	0.004	-0.04	0.196	0.093	0.218	0.06	-0.203	-0.045	-0.235	0.043	-0.116	-0.109	-0.099	-0.034	-0.654	-0.216	-0.232	-0.096
PPN014H02	-0.176	-0.343	-0.149	-0.146	-0.282	-0.31	-0.168	-0.136	-0.13	0.124	0.097	0.167	-0.185	-0.128	-0.124	0.11	0.04	-0.041
PPN014H03	0.778	0.887	0.668	-0.019	0.022	-0.145	0.142	0.034	0.393	0.905	0.993	1.139	0.281	0.351	0.067	-0.488	-0.575	-0.585
PPN014H04	-0.326	-0.302	-0.111	0.182	0.123	0.237	0.536	0.696	0.713	-0.263	-0.183	-0.139	-0.182	-0.098	-0.359	-1.311	-1.251	-1.06
PPN014H05	-0.456	-0.626	-0.249	1.387	1.253	1.147	1.209	1.132	0.737	-0.261	-0.24	-0.252	0.457	0.598	-0.05	1.293	1.302	1.507
PPN014H07	-0.7	-0.85	-0.772	-0.31	-0.301	-0.323	0.089	0.131	0.025	-0.524	-0.46	-0.466	0.007	-0.085	-0.265	0.1	0.019	0.192
PPN014H12	-0.346	-0.088	-0.393	-0.188	0.12	0.006	-0.118	0.004	0.252	-0.169	-0.139	-0.19	0.2	0.139	0.316	-0.23	-0.048	-0.206
PPN015A09	-0.077	-0.085	-0.011	-0.147	-0.106	-0.117	-0.234	-0.222	-0.189	-0.011	0.165	0.04	-0.07	-0.061	-0.076	-0.122	-0.227	-0.123
PPN015B01	-0.07	0.231	0.087	-0.058	-0.189	0.068	-0.059	0.005	0.127	-0.045	-0.069	-0.106	0.307	0.242	0.249	0.032	0.092	0.118
PPN015B03	0.425	0.463	0.087	0.176	0.254	0.382	-0.223	0.071	-0.004	0.565	0.502	0.409	0.447	0.366	0.657	0.093	0.156	<no data>
PPN015B04	-0.258	-0.167	-0.085	-0.502	-0.492	-0.533	-0.626	-0.536	-0.545	-0.133	-0.112	-0.128	-0.45	-0.363	-0.5	-0.628	-0.957	-0.512
PPN015B06	0.28	0.167	0.471	0.391	0.427	0.223	0.333	0.309	0.351	0.405	0.54	0.492	-0.125	0.179	-0.322	0.327	0.296	0.393
PPN015B07	0.417	0.158	0.212	0.228	0.156	0.023	0.131	0.193	0.205	0.309	0.324	0.353	-0.291	-0.125	-0.337	-0.131	-0.047	-0.135
PPN015B09	0.392	0.478	0.454	0.52	0.544	0.428	0.447	0.382	<no data>	0.521	0.447	0.473	0.776	0.997	0.439	0.37	0.612	0.456
PPN015C01	-0.716	-0.576	-0.582	-0.639	-0.588	-0.794	-0.35	-0.565	-0.542	-0.097	0.075	-0.04	-0.591	-0.365	-0.202	-0.531	-0.518	<no data>
PPN015C03	-0.711	-0.567	-0.554	0.763	0.826	0.652	1.142	1.302	1.081	-0.393	-0.58	-0.681	-0.799	-1.024	-0.297	-0.202	-0.19	-0.409
PPN015C04	-0.114	-0.074	0.041	-0.436	-0.416	-0.406	-0.298	-0.362	-0.213	-0.201	-0.335	-0.339	-0.411	-0.279	-0.362	-0.475	-0.393	-0.376
PPN015C07	0.378	0.153	0.525	0.101	0.233	0.031	0.158	0.178	0.138	0.149	0.258	0.265	0.039	0.163	-0.131	-0.224	-0.188	-0.083
PPN015C12	0.186	0.02	0.119	0.169	0.219	0.041	0.383	0.228	-0.016	0.387	0.669	0.649	-0.362	-0.151	-0.14	-0.017	-0.191	-0.106
PPN015D01	-0.661	-0.638	-0.55	-0.739	-0.64	-0.879	-0.437	-0.656	-0.606	-0.36	-0.064	-0.113	-0.839	-0.635	-1.01	-0.91	-0.974	-0.97
PPN015D02	-0.217	-0.156	-0.184	-0.261	-0.183	-0.266	0.1	-0.027	0.084	-0.235	-0.162	-0.073	-0.701	-0.552	-0.631	-0.443	-0.521	-0.294
PPN015D04	0.177	0.253	0.343	0.149	0.378	0.29	-0.03	-0.013	0.096	0.166	0.022	0.047	0.457	0.351	0.56	0.152	0.157	0.069
PPN015D05	0.456	0.209	0.44	0.6	0.585	0.478	0.929	0.739	0.561	0.487	0.608	0.599	0.019	0.329	-0.275	0.193	0.141	0.2
PPN015D09	-0.148	0.022	0.088	-0.335	-0.255	-0.292	-0.242	-0.174	-0.191	-0.4	-0.686	-0.6	-0.708	-0.58	-0.295	-0.152	-0.113	-0.053
PPN015D10	0.337	0.202	0.396	0.314	0.221	0.075	0.118	0.255	<no data>	<no data>	<no data>	0.083	0.192	0.421	0.187	0.269	0.363	0.268
PPN015E02	-0.353	-0.043	-0.297	-0.078	<no data>	<no data>	0.118	0.117	<no data>	0.056	0.072	0.011	-0.3	-0.149	-0.223	-0.247	-0.23	-0.191
PPN015E05	0.574	0.612	0.492	-0.227	-0.216	-0.22	-0.38	-0.342	-0.304	0.998	0.948	1.089	-0.381	-0.1	-0.298	-0.88	-0.647	-0.734
PPN015E06	-1.251	-0.891	-1.218	-0.583	-0.498	-0.564	-0.146	-0.005	-0.044	-0.433	-0.716	-0.827	-1.467	-1.402	-0.866	1.348	1.47	1.319
PPN015E07	1.305	1.205	1.311	0.29	0.375	0.133	-0.098	-0.051	<no data>	<no data>	<no data>	1.335	-0.622	-0.387	-0.762	-0.94	-0.919	-0.877
PPN015E08	0.319	0.35	0.367	0.287	0.294	0.256	0.066	-0.035	-0.087	0.631	0.616	0.586	0.471	0.442	0.225	0.26	0.215	0.177
PPN015F01	-0.542	-0.376	-0.488	0.218	0.204	0.309	-0.421	-0.246	-0.177	-0.599	-0.627	-0.743	-0.115	-0.028	0.106	0.055	0.227	0.018
PPN015F04	0.016	0.165	0.005	-0.091	-0.054	0.047	-0.016	<no data>	-0.135	0.059	-0.071	-0.062	0.204	-0.019	0.207	-0.158	0.165	0.091
PPN015F08	-0.012	0.054	-0.224	-0.211	-0.245	0.02	-0.406	-0.276	-0.121	0.255	-0.016	0.108	0.063	0.113	0.079	0.05	0.124	0.122
PPN015G08	0.446	0.678	0.723	0.259	0.29	0.325	0.193	0.084	<no data>	<no data>	<no data>	0.689	0.467	0.486	0.36	-0.177	-0.072	-0.001
PPN015H01	-0.581	-0.451	-0.514	-0.111	-0.095	-0.091	-0.219	-0.066	0.174	-0.654	-0.671	-0.646	-0.435	-0.573	-0.109	-0.241	-0.23	-0.307
PPN015H02	-0.085	-0.155	0.163	0.388	0.284	0.014	0.381	0.249	0.264	0.291	0.29	0.085	0.075	0.203	0.234	0.432	0.466	0.244
PPN015H03	-0.125	-0.068	0.153	-0.128	-0.205	-0.061	-0.185	-0.139	-0.138	-0.124	0.095	-0.012	-0.038	0.034	-0.075	-0.177	-0.382	-0.121
PPN015H06	-0.385	-0.498	-0.649	-0.232	-0.153	-0.334	-0.128	0.048	-0.113	-0.139	-0.016	-0.065	0.062	0.104	-0.223	-0.137	-0.364	-0.347
PPN016A07	-0.6	-0.873	-0.59	0.277	0.202	0.196	0.417	0.528	0.197	-0.621	-0.585	-0.473	-0.309	-0.246	-0.339	-0.037	-0.031	-0.143
PPN016B01	-0.431	-0.257	-0.426	-0.053	-0.383	<no data>	<no data>	-0.342	<no data>	0.061	-0.231	-0.096	-0.208	0.003	<no data>	-0.18	-0.367	-0.528
PPN016B02	-0.485	-0.381	-0.401	0.182	0.12	0.102	-0.468	-0.647	-0.647	-0.441	-0.497	-0.611	-0.144	0.109	-0.183	-0.049	-0.151	-0.189
PPN016B04	-0.358	-0.45	-0.105	0.304	0.407	0.333	0.375	0.293	0.114	-0.017	0.377	0.213	0.354	0.507	0.242	0.646	0.783	0.543
PPN016B07	-0.574	-0.398	-0.574	0.285	0.36	0.143	0.259	0.272	0.449	0.231	0.2	0.006	0.737	0.584	0.905	0.732	0.593	0.695
PPN016C01	-0.897	-0.949	-0.804	-1.215	-1.443	-1.516	-1.094	-1.215	-1.206	-0.134	-0.073	-0.015	-1.132	-0.668	-1.139	-0.596	-0.622	-0.58
PPN016C03	0.239	0.159	0.353	-0.193	-0.05	0.091	-0.387	-0.23	-0.377	-0.518	-0.325	-0.275	-0.057	-0.082	-0.32	-0.33	-0.387	-0.201
PPN016C07	0.546	0.031	0.395	0.755	0.795	0.597	0.375	0.556	0.432	0.394	0.562	0.434	0.233	0.308	0.212	0.573	0.488	0.533
PPN016C08	0.053	-0.111	-0.08	0.033	0.049	0.075	0.054	0.083	0.099	0.055	0.08	-0.035	-0.062	-0.108	-0.019	0.178	0.191	0.289
PPN016C10	0.417	0.373	0.498	1.323	1.095	1.031	1.163	0.896	0.765	0.206	0.345	0.327	0.307	0.562	0.366	0.916	0.869	0.903
PPN016D01	0.055	0.128	-0.086	0.135	0.374	0.272	0.012	0.169	0.216	0.132	0.071	0.171	0.645	0.622	0.496	0.508	0.428	<no data>
PPN016D02	0.449	0.459	0.164	0.596	0.651	0.414	0.018	0.054	0.1	-0.03	-0.173	-0.122	0.003	0.189	0.019	0.199	0.149	0.3
PPN016D06	0.127	0.143	0.231	0.56	0.362	0.407	<no data>	0.27	0.385	<no data>	-0.062	0.091	0.215	0.381	0.274	0.658	0.618	0.477
PPN016D07	-0.489	-0.477	-0.552	1.034	0.994	0.962	0.18	0.359	0.393	0.043	0.137	0.008	0.751	0.608	0.742	0.659	0.6	0.369
PPN016D08	-0.827	-0.888	-0.634	-0.228	-0.287	-0.542	0.386	0.133	0.161	-0.715	-0.685	-0.652	-0.301	-0.061	-0.825	0.406	0.46	0.074
PPN016D12	0.355	0.482	0.047	-0.14	-0.051	-0.189	0.11	-0.018	-0.036	0.226	0.168	0.106	-0.179	-0.115	-0.11	-0.737	-0.642	<no data>
PPN016E03	0.617	0.123	0.475	-0.032	-0.124	-0.007	-0.208	-0.243	-0.273	-0.338	-0.679	-0.43	-0.569	-0.44	-0.368	-0.556	-0.635	-0.581
PPN016E04	0.146	0.331	0.252	-0.136	-0.174	-0.082	0.071	-0.244	-0.067	-0.032	-0.153	-0.094	0.043	0.054	-0.103	-0.172	-0.298	-0.63
PPN016E06	-0.196	-0.088	-0.176	-0.019	<no data>	<no data>	-0.085	0.023	<no data>	-0.2	-0.216	-0.159	0.146	0.184	0.04	0.255	0.253	0.181
PPN016E10	0.476	0.342	0.609	0.474	0.215	0.275	0.477	0.311	0.324	0.081	0.128	0.309	0.396	0.424	-0.079	0.209	0.441	0.272
PPN016F01	0.368	0.583	0.397	0.064	0.257	0.314	-0.093	-0.027	-0.032	0.006	0.035	0.111	0.436	0.388	0.309	0.181	0.112	0.154
PPN016F04	-0.017	0.017	0.13	-0.25	-0.113	-0.134	0.035	-0.099	-0.064	-0.055	0.038	-0.086	-0.365	0.019	-0.195	0.167	0.246	-0.089
PPN016G05	-0.222	0.004	-0.238	-0.677	-0.516	-0.274	-0.411	-0.402	-0.23	-0.37	-0.524	-0.496	0.026	-0.116	0.144	-0.173	-0.204	-0.062
PPN016H01	0.041	-0.14	-0.139	-0.884	-0.767	<no data>	-0.638	-0.661	-0.51	0.238	0.132	0.303	-0.77	-0.784	-0.979	-0.636	-0.988	-0.611
PPN016H04	-0.265	-0.729	-0.52	-1.661	-1.449	-1.394	-1.307	-1.493	-1.491	0.398	0.663	0.542	-1.334	-1.203	-1.341	-1.761	-1.964	-1.595
PPN016H05	0.215	0.332	0.33	-0.853	-0.87	-0.92	-0.836	-0.973	-0.67	-0.214	-0.304	-0.377	-0.419	-0.404	-0.291	-0.884	-0.91	-1.539
PPN016H06	-0.329	-0.163	-0.284	-0.24	-0.172	-0.154	-0.358	-0.29	-0.279	-0.376	-0.456	-0.453	0.042	-0.141	0.32	-0.149	-0.202	-0.574
PPN016H08	0.063	-0.013	-0.156	-0.081	-0.06	0.046	-0.189	-0.211	-0.194	-0.042	0.164	0.015	0.154	0.13	0.184	-0.008	0.033	0.083
PPN016H10	-0.298	-0.427	-0.43	0.03	-0.082	-0.256	-0.042	-0.153	-0.165	0.125	0.329	0.223	-0.329	-0.061	-0.341	0.205	0.194	0.288
PPN017A02	0.265	0.272	0.334	0.166	0.16	0.154	0.232	0.28	0.213	0.795	0.906	0.894	0.708	0.74	0.596	0.128	0.296	0.041
PPN017A07	0.084	0.205	0.161	0.34	0.349	0.234	0.354	0.092	0.248	0.15	-0.008	-0.028	0.219	0.525	0.234	0.515	0.467	0.482
PPN017A09	0.643	0.76	0.805	1.119	0.895	0.872	0.954	0.966	<no data>	0.476	0.352	0.336	0.932	1.107	<no data>	1.146	1.134	1.175
PPN017A10	0.387	0.215	0.183	0.413	0.547	0.548	0.433	0.479	<no data>	<no data>	<no data>	0.163	0.637	0.614	0.563	0.245	0.656	0.505
PPN017A11	0.043	0.106	-0.178	-0.354	-0.421	-0.044	-0.401	-0.474	-0.238	0.193	-0.096	-0.029	0.358	-0.023	0.503	-0.185	-0.135	-0.116
PPN017B02	-0.281	-0.154	-0.499	-0.349	-0.12	-0.21	-0.039	-0.129	-0.102	0.524	0.37	0.31	0.143	0.084	0.257	0.117	0.038	0.209
PPN017B07	-0.183	-0.257	0.218	-0.187	-0.292	<no data>	-0.132	-0.246	<no data>	0.557	0.795	0.732	-0.043	-0.064	-0.349	0.03	-0.181	0.056
PPN017B08	-0.421	-0.814	-0.52	-2.33	-2.05	-2.041	-1.509	-1.689	-1.576	0.522	1.019	0.83	-2.228	-2.015	-1.903	-1.93	-2.134	-2.105
PPN017C02	-0.057	0.047	-0.036	-0.139	-0.247	-0.15	-0.513	-0.302	-0.226	-0.082	-0.383	-0.363	0.126	-0.125	0.363	-0.078	0.156	-0.023
PPN017C03	0.123	0.332	0.317	-0.151	-0.264	-0.171	-0.268	-0.206	-0.115	0.576	0.259	0.373	0.031	-0.039	0.099	-0.488	-0.513	-0.387
PPN017C06	0.609	0.385	0.494	1.778	1.55	1.557	1.622	1.576	1.079	0.094	0.096	0.186	0.57	0.974	0.361	0.101	0.174	0.243
PPN017C08	-0.469	-0.978	-0.798	-2.377	-2.146	-2.327	-1.785	-1.926	-1.859	0.486	0.847	0.842	-2.892	-2.659	-2.353	-2.359	-2.545	-2.448
PPN017D02	-0.166	-0.129	-0.137	-0.527	-0.236	-0.26	-0.482	-0.425	-0.424	-0.468	-0.363	-0.4	-0.242	-0.346	-0.141	-0.485	-0.348	-0.5
PPN017D03	-0.349	-0.135	-0.305	-0.305	-0.146	-0.2	-0.303	-0.333	-0.273	-0.127	-0.233	-0.187	-0.042	-0.294	-0.256	0.001	-0.133	-0.185
PPN017D04	0.269	0.151	0.619	-0.854	-1.029	<no data>	-0.753	-0.899	-1.007	-0.186	-0.268	-0.337	-0.751	-0.621	-1.14	-0.852	-1.072	<no data>
PPN017D09	0.069	0.084	0.015	-0.466	-0.299	-0.19	-0.292	-0.25	<no data>	<no data>	<no data>	<no data>	0.284	0.072	0.194	-0.581	-0.593	-0.767
PPN017D10	-0.378	-0.24	-0.447	0.293	0.311	0.294	0.051	0.253	0.351	-0.096	-0.289	-0.214	0.611	0.417	0.85	0.506	0.655	0.615
PPN017E02	-0.623	-0.647	-0.693	-0.573	-0.634	-0.615	-0.596	-0.586	-0.454	-0.538	-0.557	-0.56	-0.84	-0.968	-0.674	-1.073	-1.069	-1.169
PPN017E04	-0.088	-0.081	0.04	0.41	0.459	0.225	0.359	0.252	0.305	0.081	0.169	0.082	0.676	0.934	0.417	0.859	0.86	0.86
PPN017E05	-0.276	-0.274	-0.451	-0.717	-0.647	-0.582	-1.062	-1.109	-0.936	0.071	-0.004	-0.05	0.351	0.161	0.362	-0.367	-0.156	-0.363
PPN017E06	0.009	-0.113	0.018	-0.339	-0.183	-0.373	-0.24	-0.31	-0.303	0.075	0.049	0.121	-0.183	-0.111	-0.488	-0.538	-0.558	-0.476
PPN017F02	1.186	1.24	1.503	0.816	0.796	0.687	0.357	0.187	0.311	1.303	1.49	1.424	0.755	1.039	0.742	1.071	1.024	0.914
PPN017F04	0.51	0.443	0.383	0.08	0.067	0.275	0.781	1.08	1.237	-0.072	-0.243	-0.321	-0.521	-0.806	-0.21	-0.425	-0.388	-0.532
PPN017F05	-0.183	-0.379	-0.336	-0.151	-0.433	-0.25	-0.171	-0.035	0.068	-0.61	-0.711	-0.811	-0.405	-0.605	-0.343	-0.336	-0.374	-0.308
PPN017F06	0.018	-0.034	-0.234	-0.249	-0.153	-0.298	-0.01	-0.047	0.085	-0.206	-0.391	-0.431	0.227	0.198	0.377	0.112	0.018	0.059
PPN017F11	-0.241	-0.394	-0.432	-0.094	0.014	0.067	0.089	0.098	0.137	-0.115	0.056	0.041	-0.509	-0.295	-0.528	-0.529	-0.478	-0.301
PPN017F12	-0.109	0.095	-0.088	-0.87	-0.916	-0.64	-1.237	-1.659	-1.278	0.674	0.446	0.486	0.242	0.036	0.454	-0.862	-0.876	-0.84
PPN017G02	0.231	0.609	0.178	0.34	0.314	0.439	0.167	0.177	0.034	0.216	0.373	0.477	0.682	0.485	0.612	0.215	0.291	0.182
PPN017G03	1.904	1.826	1.656	0.645	0.597	0.593	0.155	0.111	-0.009	1.23	1.381	1.395	0.754	1.154	0.75	0.76	0.566	0.528
PPN017G05	-0.119	-0.065	-0.092	-0.617	-0.474	-0.561	-0.497	-0.521	-0.397	-0.067	-0.36	-0.332	-0.236	-0.348	0.06	-1.022	-0.467	-0.744
PPN017G08	-1.202	-0.777	-1.14	-0.333	-0.509	-0.107	0.133	0.091	-0.005	-0.879	-1.08	-1.16	0.11	0.022	0.226	0.806	1.082	0.822
PPN017G10	-0.557	-0.459	-0.637	1.373	1.334	1.33	1.232	1.314	1.238	-0.555	-0.972	-0.861	1.041	1.131	0.736	1.316	1.128	1.307
PPN017H05	0.091	0.072	-0.319	0.659	0.865	0.756	0.622	0.665	0.5	-0.24	-0.35	-0.328	0.665	0.59	0.796	0.724	0.656	0.785
PPN017H08	-0.226	-0.243	-0.243	-0.112	0.072	0.012	0.056	-0.002	0.062	-0.089	-0.375	-0.333	0.287	0	0.823	0.388	0.468	0.472
PPN017H09	0.128	-0.281	-0.479	0.572	0.462	0.614	0.272	0.328	0.393	-0.341	-0.348	-0.465	0.473	0.334	0.735	0.429	0.421	0.434
PPN017H10	-0.445	-0.324	-0.665	1.545	1.583	1.902	1.227	1.41	<no data>	<no data>	<no data>	<no data>	1.454	1.456	1.397	1.579	1.454	1.466
PPN018A01	0.119	0.096	0.344	<no data>	0.519	0.28	0.569	0.607	0.719	-0.134	-0.017	-0.094	0.14	0.213	0.03	0.752	0.685	0.795
PPN018A02	-0.129	0.183	0.289	0.118	0.211	0.06	0.208	0.272	<no data>	0.115	-0.038	0.054	0.313	0.247	0.023	0.559	0.554	0.708
PPN018A04	0.585	0.776	0.911	0.54	0.546	0.406	0.46	0.517	0.624	0.952	1.014	0.935	0.534	0.495	0.397	0.605	0.574	0.603
PPN018A07	0.09	0.041	0.291	0.361	0.422	0.222	0.393	0.371	0.321	0.402	0.41	0.313	0.372	0.27	0.174	0.544	0.392	0.578
PPN018A08	0.127	0.091	0.119	0.422	0.482	0.336	0.468	0.456	0.272	0.011	0.042	-0.022	-0.062	0.173	-0.013	0.556	0.583	0.636
PPN018A11	0.331	0.207	0.18	0.57	0.641	0.602	0.367	0.351	0.473	0.126	0.126	0.054	0.951	0.929	0.732	0.804	0.768	0.936
PPN018B01	1.337	1.03	1.139	1.112	1.238	0.854	1.148	1.071	1.412	0.44	0.422	0.405	0.4	0.338	0.206	0.603	0.469	0.404
PPN018B02	0.126	0.117	0.22	0.25	0.261	0.136	0.356	0.169	0.398	0.321	0.238	0.294	0.387	0.259	0.365	0.516	0.452	<no data>
PPN018B04	0.024	0.151	-0.092	0.282	0.341	0.274	0.331	0.394	0.314	0.474	0.454	0.389	0.335	0.38	0.438	0.52	0.711	0.673
PPN018B06	-0.331	-0.4	-0.421	-0.238	-0.116	-0.316	-0.252	-0.225	-0.286	-0.158	-0.241	-0.202	-0.27	-0.318	-0.154	-0.272	-0.281	-0.247
PPN018B08	0.687	0.716	0.956	0.879	0.942	0.747	0.731	0.623	0.63	1.333	1.488	1.291	0.994	0.6	0.84	0.621	0.65	0.8
PPN018B09	0.042	-0.184	-0.186	0.463	0.335	0.23	0.532	0.492	0.423	0.504	0.471	0.376	0.498	0.534	0.501	0.726	0.728	0.693
PPN018B11	0.623	0.347	0.796	0.658	0.621	0.564	0.45	0.47	0.424	0.51	0.271	0.17	0.671	0.799	0.271	0.809	0.664	0.657
PPN018B12	-1.17	-0.872	-0.841	-0.252	-0.26	0.024	-0.711	-0.613	-0.49	-0.793	-0.82	-0.944	0.604	0.266	0.526	0.369	0.442	0.54
PPN018C03	0.214	0.178	0.381	0.948	0.851	0.579	0.758	0.713	0.505	0.358	0.457	0.349	0.449	0.496	0.352	0.907	0.755	0.86
PPN018C11	-1.874	-1.37	-1.282	-1.482	-1.326	-1.308	-0.9	-1.131	<no data>	<no data>	<no data>	<no data>	-1.529	-1.455	-1.232	-1.677	-1.607	-1.702
PPN018D01	0.555	0.457	0.921	0.596	0.461	0.271	<no data>	0.117	<no data>	0.528	0.375	0.366	0.199	0.271	0.334	0.18	0.058	<no data>
PPN018D07	0.024	0.113	0.277	0.131	<no data>	0.042	0.246	0.277	0.091	0.268	-0.055	0.066	-0.009	0.064	0.17	0.208	0.316	0.178
PPN018D08	-0.396	-0.2	-0.173	-0.135	-0.183	-0.132	0.206	0.307	0.463	-0.325	-0.681	-0.722	-0.324	-0.391	-0.122	0.009	-0.01	0.222
PPN018D10	-0.291	-0.141	0.055	1.709	1.611	1.364	1.469	1.46	1.611	0.14	0.171	-0.115	1.626	1.531	0.737	1.564	1.587	1.551
PPN018E02	0.127	0.197	0.502	0.338	0.39	0.251	0.408	0.245	0.307	0.33	0.314	0.278	0.301	0.181	0.188	0.484	0.443	<no data>
PPN018E03	0.136	0.21	0.462	<no data>	0.229	0.155	0.307	<no data>	<no data>	0.428	0.536	0.467	0.28	0.529	-0.087	0.392	0.215	0.321
PPN018E04	-0.035	0.314	0.067	0.251	0.252	0.275	0.086	0.342	0.265	0.272	0.14	0.125	0.868	0.412	0.95	0.594	0.567	0.642
PPN018E06	-0.621	-0.46	-0.294	0.274	0.277	0.332	0.29	0.173	0.091	-0.561	-0.362	-0.45	0.019	0.081	-0.057	0.473	0.484	0.352
PPN018E08	-0.256	-0.095	0.039	0.39	0.396	0.245	0.553	0.56	0.723	-0.203	-0.436	-0.469	0.297	0.395	0.253	0.403	0.39	0.389
PPN018F01	-0.408	-0.202	-0.42	-0.237	-0.434	-0.162	-0.128	-0.402	-0.151	-0.03	-0.329	-0.338	0.386	0.042	0.335	0.082	0.264	0.143
PPN018F02	-0.169	-0.148	-0.178	-0.112	-0.12	-0.141	-0.251	-0.394	-0.038	-0.213	-0.306	-0.394	-0.11	-0.123	-0.352	-0.227	-0.128	-0.014
PPN018F03	0.263	0.117	0.365	0.836	0.843	0.507	0.762	0.75	0.478	0.561	0.464	0.581	0.507	0.619	0.324	0.913	0.929	1.199
PPN018F06	-0.697	-0.714	-0.764	-0.564	-0.54	-0.485	-0.29	-0.354	-0.083	-0.22	-0.501	-0.507	-0.385	-0.593	-0.391	-0.749	-0.77	-0.649
PPN018F07	0.16	0.123	0.263	0.327	0.353	0.287	0.525	0.416	0.344	0.169	0.332	0.316	0.107	0.063	0.295	0.562	0.513	0.593
PPN018G03	0.251	0.056	0.413	0.931	1.059	0.633	<no data>	0.618	<no data>	0.381	0.409	0.389	1.075	1.151	1.071	1.134	1.13	<no data>
PPN018G04	-0.37	-0.018	-0.229	-0.572	-0.531	<no data>	-0.485	-0.418	-0.298	-0.365	-0.803	-0.551	-0.309	-0.222	0.102	-0.242	-0.233	<no data>
PPN018H04	-0.49	-0.248	-0.313	-1.06	-1.118	<no data>	-0.895	-0.892	<no data>	-0.663	-0.621	-0.596	-0.542	-0.841	-0.486	-1.006	-2.185	-0.892
PPN018H07	0.54	0.276	0.729	0.523	0.495	0.159	0.671	0.447	0.259	-0.171	0.022	-0.035	-0.894	-0.576	-0.986	-0.233	-0.374	-0.192
PPN018H12	-0.503	-0.278	-0.145	-0.228	-0.097	-0.208	-0.072	-0.106	<no data>	<no data>	<no data>	<no data>	-0.24	-0.238	0.019	-0.024	-0.063	0.051
PPN019A01	-0.51	-0.237	-0.252	0.879	1.008	0.453	0.799	1.078	0.666	-0.024	-0.876	-0.7	0.057	0.555	0.772	1.291	1.436	1.246
PPN019A03	-0.271	-0.367	0.041	1.349	1.275	0.877	1.44	1.271	0.696	-0.869	-0.722	-0.847	0.434	0.754	0.48	1.809	1.734	<no data>
PPN019A11	0.048	0.338	0.316	-0.109	-0.129	0.153	-0.683	-0.805	-0.423	0.271	0.015	0.105	-0.047	-0.444	-0.159	-1.172	-0.94	-0.884
PPN019B02	-0.176	-0.352	-0.261	-0.101	-0.032	-0.143	0.256	0.139	0.064	-0.337	-0.216	-0.249	0.052	0.1	-0.265	0.03	0.029	0.125
PPN019B11	-0.092	0.074	-0.135	-0.196	-0.323	-0.255	-0.514	-0.346	-0.301	0.03	-0.129	-0.109	-0.073	-0.126	-0.001	-0.58	-0.45	-0.47
PPN019B12	-0.23	-0.185	-0.204	-0.137	-0.199	-0.036	-0.215	-0.113	<no data>	<no data>	<no data>	-0.769	0.191	0.116	-0.089	-0.341	-0.473	-0.543
PPN019C01	-0.144	-0.122	-0.326	-0.34	-0.453	-0.487	-0.314	-0.176	0.046	-0.317	-0.162	-0.285	-0.533	-0.513	-0.469	-0.537	-0.426	-0.423
PPN019C02	0.129	-0.021	-0.098	-0.127	-0.244	-0.376	-0.116	-0.17	-0.17	-0.057	0.058	0.031	-0.43	-0.107	-0.32	-0.298	-0.242	-0.212
PPN019C03	0.113	0.023	0.17	-0.144	-0.118	<no data>	-0.106	<no data>	-0.307	0.05	0.237	0.15	-0.311	-0.286	-0.365	-0.22	-0.312	-0.338
PPN019C06	-0.496	-0.207	-0.453	0.306	0.291	0.431	-0.011	-0.064	0.147	-0.404	-0.625	-0.604	0.614	0.518	0.642	0.18	0.45	0.218
PPN019C08	-0.127	-0.25	-0.124	-0.153	-0.182	-0.177	-0.178	-0.185	-0.204	0.517	0.405	0.479	0.157	0.153	0.149	-0.067	-0.093	0.003
PPN019D05	-0.81	-0.858	-0.78	-0.4	-0.327	-0.325	-0.318	-0.303	-0.253	-0.631	-0.306	-0.423	-0.327	-0.451	-0.312	0.115	0.055	0.132
PPN019D06	1.27	1.21	1.494	-0.188	-0.273	0.052	-0.259	-0.419	-0.31	0.581	0.434	0.488	0.7	0.627	0.351	-0.356	-0.482	-0.204
PPN019D09	-0.215	-0.023	-0.139	0.388	0.435	0.562	0.432	0.376	0.488	0.289	0.129	0.169	1.187	0.899	1.086	0.514	0.586	0.592
PPN019E03	-0.06	0.238	-0.075	-0.235	-0.198	-0.007	-0.216	-0.326	-0.122	0.127	0.002	0.052	0.279	0.194	0.577	-0.331	-0.048	-0.194
PPN019E05	-0.627	-0.266	-0.665	0.119	0.191	0.349	-0.126	-0.068	-0.145	-0.5	-0.704	-0.676	1.145	1.01	1.26	1.116	1.289	0.962
PPN019E10	-0.887	-0.671	-0.98	-0.557	-0.462	-0.19	-0.509	-0.366	-0.131	-0.661	-0.786	-0.963	0.083	-0.251	0.401	-0.04	0.09	0.014
PPN019E11	0.132	0.251	-0.132	0.244	0.173	0.062	-0.02	0.055	0.024	0.107	0.174	0.17	-0.028	-0.158	0.09	0.126	0.084	0.089
PPN019F03	0.975	1.175	1.362	0.171	0.236	0.202	-0.294	-0.397	-0.338	0.908	0.651	0.776	0.46	0.479	0.435	-0.525	-0.423	-0.395
PPN019F04	-0.429	-0.111	-0.536	-0.042	-0.212	0.116	-0.286	-0.196	-0.017	-0.021	-0.315	-0.28	0.556	0.332	0.764	0.589	0.605	0.056
PPN019F05	-0.853	-0.404	-0.57	-0.109	-0.294	<no data>	-0.149	-0.154	<no data>	<no data>	-0.45	-0.382	0.478	0.325	0.472	0.362	0.164	0.324
PPN019F06	-0.359	-0.255	-0.143	-0.193	-0.235	-0.033	-0.182	-0.265	-0.265	-0.199	-0.208	-0.111	0.22	0.211	0.054	0.179	-0.029	0.035
PPN019F08	0.082	0	-0.076	-0.361	-0.491	-0.305	-0.372	-0.401	-0.407	-0.097	-0.301	-0.156	-0.065	-0.162	0.059	-0.381	-0.146	-0.24
PPN019F11	0.167	-0.1	0.267	0.498	0.454	0.401	0.705	0.763	0.702	0.029	0.133	0.139	-0.113	-0.076	-0.186	0.443	0.414	0.573
PPN019F12	0.111	-0.099	-0.133	<no data>	0.21	0.111	0.441	<no data>	<no data>	<no data>	-0.104	0.004	-0.124	-0.062	-0.352	0.097	0.106	0.145
PPN019G04	-0.307	0.009	-0.166	-1.058	-1.003	-0.908	-0.947	-0.881	-0.782	-0.618	-0.58	-0.638	-0.416	-0.505	-0.369	-0.605	-0.921	<no data>
PPN019G05	-0.39	-0.364	-0.454	-0.523	-0.597	-0.282	-0.632	-0.689	-0.602	-0.221	-0.221	-0.223	-0.192	-0.254	-0.224	-0.38	-0.371	-0.443
PPN019G11	0.527	0.669	0.447	-0.317	-0.301	-0.155	-0.468	-0.538	-0.614	0.834	0.968	1.033	-0.192	-0.348	-0.143	-0.842	-0.576	-0.774
PPN019G12	-1.319	-1.021	-1.335	-0.563	-0.544	-0.244	-0.538	-0.597	-0.362	-0.507	-0.978	-0.866	0.372	-0.332	0.679	-0.364	-0.369	-0.552
PPN019H05	-1.493	-1.273	-1.249	-1.125	-0.858	-1.009	-0.981	-1.231	-1.078	-1.12	-1.325	-1.302	-1.266	-1.321	-0.9	-0.635	-0.807	-0.648
PPN019H06	-0.326	-0.235	-0.292	-0.279	-0.137	-0.155	-0.186	-0.266	-0.092	-0.25	-0.115	-0.124	0.114	-0.099	0.009	-0.075	-0.125	-0.047
PPN019H10	-0.72	-0.606	-0.528	-1.017	-1.103	-0.996	-0.827	-0.957	-0.816	-0.447	-0.433	-0.512	-1.054	-0.945	-1.019	-1.443	-1.593	-1.456
PPN020A04	0.227	0.333	0.285	<no data>	0.128	<no data>	-0.021	0.081	<no data>	0.309	0.032	0.199	0.514	0.384	0.131	0.21	0.168	0.462
PPN020A06	0.22	0.186	0.389	0.55	0.484	0.402	0.399	0.376	0.391	-0.097	-0.029	-0.003	-0.123	0.04	-0.134	0.352	0.322	0.474
PPN020A09	-0.179	0.02	-0.194	-0.276	-0.374	-0.081	-0.393	-0.424	-0.305	-0.051	-0.064	-0.083	-0.188	-0.203	-0.192	-0.513	-0.398	-0.501
PPN020A10	-0.377	-0.01	-0.135	-0.181	-0.29	-0.027	-0.182	-0.256	-0.058	0.067	0.024	0.028	-0.298	-0.318	-0.01	-0.437	-0.42	-0.673
PPN020A12	-0.343	-0.352	-0.351	-0.128	-0.108	-0.048	0.118	-0.055	-0.226	-0.07	-0.082	-0.212	0.03	0.021	0.127	-0.15	0.063	0.049
PPN020B02	-1.279	-0.886	-1.138	-0.868	-0.757	-0.568	-0.791	-0.889	-0.663	-0.617	-0.807	-0.69	-1.392	-1.362	-0.978	-1.405	-1.617	-1.374
PPN020B04	-0.205	0.234	-0.279	-0.316	-0.337	0.096	-0.354	-0.267	-0.287	-0.384	-0.351	-0.427	0.113	-0.221	0.581	-0.204	0.011	<no data>
PPN020B07	-0.222	-0.248	-0.17	-0.425	-0.602	-0.312	-0.593	-0.52	-0.674	-0.788	-0.849	-0.757	-0.42	-0.474	-0.421	-0.853	-0.712	-0.92
PPN020B08	-0.355	-0.312	-0.219	-0.015	-0.008	-0.036	0.056	0.023	-0.244	0.138	0.177	0.058	0.339	0.309	0.291	0.269	0.219	0.228
PPN020B09	-0.211	0.125	-0.183	-0.058	-0.026	0.102	-0.082	-0.051	<no data>	0.162	0.119	0.18	0.311	0.019	0.481	0.225	0.148	0.101
PPN020C01	-0.169	-0.115	-0.032	-0.026	-0.021	0.07	0.024	0.186	0.103	0.069	0.015	0.004	0.142	0.303	0.483	-0.047	-0.044	<no data>
PPN020C02	0.006	0.056	-0.12	-0.159	-0.244	-0.084	-0.202	-0.201	-0.084	0.072	-0.168	-0.025	0.117	-0.208	-0.1	-0.468	-0.466	-0.177
PPN020C03	-0.122	-0.108	-0.128	-0.204	-0.344	-0.195	-0.319	-0.374	-0.225	-0.125	-0.443	-0.26	0.183	-0.127	0.433	-0.432	-0.44	-0.762
PPN020C05	0.04	0.097	0.275	0.554	0.507	0.375	0.548	0.633	0.513	-0.134	-0.237	-0.274	-0.069	0.282	0.064	-0.155	0.11	-0.014
PPN020D07	0.071	0.07	-0.215	0.147	0.225	0.144	0.107	0.039	0.05	0.394	0.407	0.426	-0.038	-0.085	-0.013	-0.257	-0.293	-0.199
PPN020E03	0.384	0.554	0.317	-0.254	-0.261	-0.201	-0.261	-0.207	-0.065	0.056	-0.11	0.138	-0.23	-0.199	0.001	-0.436	-0.358	-0.584
PPN020E06	-0.255	-0.106	-0.233	-0.069	-0.205	0.136	-0.135	0.062	-0.07	-0.239	-0.222	-0.119	0.264	0.126	0.234	0.276	0.209	0.101
PPN020E08	0.561	0.417	0.621	<no data>	0.12	<no data>	0.05	<no data>	<no data>	0.313	0.114	0.109	0.22	0.126	0.234	0.003	0.302	0.346
PPN020E10	-0.109	-0.265	-0.169	0.186	0.162	-0.035	0.169	0.193	<no data>	<no data>	<no data>	-0.009	0.014	-0.082	0.002	0.259	0.343	0.097
PPN020F01	-0.379	-0.296	-0.49	0.123	0.139	-0.038	-0.009	0.075	0.116	0.068	0.075	0.151	-0.156	-0.042	-0.016	0.155	0.084	<no data>
PPN020F04	-0.494	-0.29	-0.675	-0.102	0.112	0.065	0.036	0.134	0.307	-0.335	-0.463	-0.427	0.392	0.198	0.567	0.522	0.573	<no data>
PPN020F06	-0.263	-0.21	-0.342	-0.285	-0.357	-0.335	-0.467	-0.52	-0.409	0.049	-0.068	-0.074	0.342	0.294	0.474	0.186	0.272	0.244
PPN020F07	-0.115	0.046	-0.128	-0.274	-0.388	-0.105	-0.585	-0.398	-0.435	-0.016	0.093	0.044	-0.095	-0.012	-0.059	-0.313	-0.274	-0.169
PPN020F08	-0.508	-0.252	-0.639	0.021	0.003	0.249	-0.137	0.138	0.28	-0.253	-0.318	-0.412	0.475	0.111	0.66	0.305	0.347	0.003
PPN020G02	-0.038	-0.042	0.079	0.044	0.052	-0.08	0.04	-0.137	-0.09	0.14	-0.045	0.037	0.054	0.087	0.063	0.016	-0.133	0.022
PPN020G04	-0.137	-0.267	-0.486	-0.168	-0.094	0.16	-0.282	0.14	0.041	-0.389	-0.271	-0.277	0.437	0.249	0.397	0.458	0.465	0.509
PPN020G05	-0.611	-0.417	-0.73	-0.307	-0.251	-0.04	-0.214	0.027	-0.106	-0.388	-0.382	-0.345	0.04	-0.009	0.229	-0.14	-0.048	0.033
PPN020G06	-0.103	0.034	0.029	-0.774	-0.741	-0.481	-0.783	-0.953	-0.726	-0.664	-0.723	-0.701	-0.497	-0.576	-0.313	-0.958	-0.936	-0.79
PPN020G07	1.132	0.147	0.658	0.795	0.695	0.385	1.007	0.809	0.58	0.443	0.594	0.558	-0.399	-0.175	-0.526	0.244	0.232	0.273
PPN020G09	-0.005	-0.013	-0.191	0.122	0.079	0.205	0.153	0.237	0.193	0.065	-0.112	-0.079	0.025	0.229	0.177	0.136	0.335	0.244
PPN020G10	0.031	0.037	-0.109	-0.286	-0.422	-0.122	-0.055	-0.048	0.059	-0.167	-0.074	-0.069	-0.085	-0.14	0.034	0.479	0.738	0.5
PPN020H02	0.121	0.372	0.085	-0.103	0.004	-0.019	-0.441	-0.43	-0.36	0.05	-0.123	-0.07	0.393	0.348	0.167	-0.302	-0.396	<no data>
PPN020H03	-0.215	0.086	-0.18	0.116	0.146	0.346	0.483	0.584	0.638	-0.345	-0.294	-0.2	0.83	0.725	0.744	0.834	0.948	<no data>
PPN020H04	-0.016	0.224	-0.035	-0.038	-0.172	0.22	0.632	0.765	1.124	-0.407	-0.847	-0.844	1.332	0.96	1.736	1.193	1.221	1.056
PPN020H06	-0.06	0.314	-0.036	-0.388	-0.537	-0.193	-0.494	-0.319	-0.231	-0.213	-0.444	-0.396	-0.192	-0.248	0.429	-0.562	-0.758	-1.52
PPN020H10	0.743	0.285	0.577	-0.217	-0.186	-0.242	-0.255	-0.266	-0.202	0.155	0.214	0.257	-0.341	-0.445	-0.065	-0.196	-0.12	-0.054
PPN021A06	-0.667	-0.471	-0.728	-0.495	-0.524	<no data>	-0.615	-0.527	-0.228	-0.503	-0.476	-0.498	0.083	-0.386	0.064	-0.496	-0.544	-0.463
PPN021B03	0.238	0.782	0.499	0.273	0.34	0.399	0.333	0.235	0.242	0.46	0.384	0.467	0.86	0.971	0.511	0.905	1.177	0.772
PPN021B05	-0.263	-0.125	-0.077	0.099	-0.101	-0.06	-0.025	-0.011	-0.05	-0.06	-0.11	-0.138	0.037	-0.011	0.157	0.039	0.008	<no data>
PPN021B06	0.138	0.073	0.153	-0.088	0.162	0.009	0.076	-0.02	-0.026	0.157	-0.1	0.271	-0.071	-0.151	-0.136	-0.115	-0.213	-0.228
PPN021B09	-0.291	0.128	-0.246	-0.086	-0.286	0.216	-0.402	-0.564	-0.49	0.259	0.263	0.34	0.5	0.447	0.674	0.372	0.502	0.417
PPN021B11	-0.476	-0.203	-0.249	-0.523	-0.433	-0.173	-0.69	-0.676	-0.31	-0.565	-0.555	-0.572	0.389	-0.046	0.552	0.069	0.178	0.065
PPN021C02	1.62	1.913	1.59	2.412	2.201	1.755	1.693	1.936	2.117	1.691	1.632	1.454	1.353	1.569	1.816	1.58	1.76	<no data>
PPN021C03	0.477	0.484	0.253	0.652	0.701	0.489	0.491	0.563	0.537	0.549	0.552	0.519	0.291	0.358	0.365	0.459	0.454	0.379
PPN021C07	0.146	0.216	-0.049	-0.284	-0.285	-0.154	-0.384	-0.39	-0.139	0.005	-0.173	-0.232	0.072	-0.166	0.331	-0.384	-0.439	-0.361
PPN021C08	-0.162	-0.017	-0.009	0.037	0.014	0.081	0.148	0.218	0.301	-0.127	-0.369	-0.292	-0.05	-0.228	-0.139	-0.389	-0.324	-0.209
PPN021C12	-0.047	0.149	0.152	-0.252	-0.262	-0.362	-0.263	-0.37	-0.25	-0.005	-0.144	-0.168	-0.243	-0.36	-0.175	-0.622	-0.561	-0.578
PPN021D03	0.106	0.066	0.301	-0.105	-0.112	-0.205	-0.103	-0.237	-0.096	0.144	0.006	0.084	-0.146	-0.103	-0.029	-0.206	-0.162	<no data>
PPN021D05	-0.58	-0.504	-0.875	0.336	0.279	0.695	0.003	0.08	0.236	-0.605	-0.699	-0.763	0.749	0.578	1.076	0.577	0.733	0.568
PPN021D06	0.739	0.528	0.546	0.219	0.142	<no data>	0.175	0.084	0.08	0.527	0.579	0.417	-0.36	-0.075	-0.439	-0.144	-0.252	-0.112
PPN021D08	-0.52	-0.302	-0.436	0.391	0.465	0.498	0.549	0.499	0.531	-0.179	-0.489	-0.416	-0.139	-0.186	-0.078	-0.644	-0.675	-0.626
PPN021D09	0.097	0.165	0.15	0.162	0.125	0.211	0.042	-0.054	0.074	0.219	-0.001	0.077	0.262	0.237	0.287	0.063	0.051	-0.173
PPN021D11	-0.224	0.018	-0.043	-0.307	-0.364	-0.263	-0.302	-0.414	-0.269	0.217	-0.165	-0.093	-0.126	-0.238	0.182	-0.637	-0.741	-0.539
PPN021E05	1.056	0.949	0.819	0.552	0.523	0.808	-0.176	0.004	0.194	0.313	0.23	0.204	0.97	0.477	1.112	0.06	0.026	-0.033
PPN021E12	-0.052	0.229	0.062	-0.189	-0.11	-0.05	-0.123	-0.131	-0.179	0.021	-0.058	-0.043	-0.008	0.028	-0.194	-0.462	-0.538	-0.314
PPN021F03	-0.06	0.098	0.097	0.158	0.029	0.034	0.196	0.28	0.278	0.049	-0.097	-0.182	0.285	0.27	0.261	0.125	0.253	0.194
PPN021F05	0.155	-0.08	-0.226	0.043	0.045	0.207	-0.089	-0.023	0.061	-0.334	-0.449	-0.428	0.273	0.195	0.31	-0.592	-0.133	-0.341
PPN021F06	-0.312	-0.096	-0.114	-0.276	-0.35	-0.155	-0.145	-0.306	-0.067	-0.271	-0.466	-0.353	0.093	-0.152	0.105	-0.34	-0.389	-0.317
PPN021F12	-0.048	0.304	0.046	-0.331	-0.159	-0.119	-0.424	-0.557	<no data>	<no data>	<no data>	<no data>	0.059	-0.102	-0.015	-0.519	-0.351	-0.409
PPN021G05	0.304	0.665	0.299	0.181	<no data>	0.289	0.099	<no data>	<no data>	0.261	-0.125	-0.154	0.986	0.604	0.872	0.095	0.282	0.398
PPN021G06	-0.029	0.099	0.134	-0.674	-0.618	-0.552	-0.634	-0.699	-0.482	-0.464	-0.823	-0.782	-0.248	-0.43	-0.159	-0.904	-0.708	-0.731
PPN021G11	-0.108	-0.216	-0.101	-0.887	-0.83	-0.967	-0.538	-0.754	-0.854	-0.491	-0.113	-0.3	-1.36	-1.063	-1.53	-1.514	-1.618	-1.325
PPN021G12	0.398	0.524	0.704	-0.163	-0.162	0.051	-0.431	-0.437	-0.222	0.057	0.028	-0.008	-0.151	-0.127	-0.245	-0.998	-1.074	-1.071
PPN021H05	-0.268	-0.13	-0.123	0.368	0.219	0.266	0.194	0.3	0.501	-0.511	-0.902	-0.961	0.417	0.372	0.396	0.25	0.291	0.283
PPN021H06	-0.201	-0.019	-0.092	-0.331	-0.329	-0.223	-0.367	-0.401	-0.243	-0.229	-0.324	-0.28	-0.202	-0.191	-0.218	-0.376	-0.472	-0.277
PPN021H07	-0.806	-0.473	-0.536	-0.956	-0.849	-0.616	-1.035	-1.176	-0.721	-0.005	-0.333	-0.228	-0.337	-0.528	-0.23	-0.713	-0.781	-0.717
PPN021H09	0.295	0.213	0.393	-0.45	-0.478	-0.715	-0.325	-0.459	-0.3	-0.084	-0.2	-0.135	-0.396	-0.405	-0.405	-0.69	-0.699	-0.607
PPN021H11	0.521	0.517	0.493	-0.757	-0.825	-0.957	-0.655	-0.901	-0.726	-0.193	-0.01	-0.045	-1.092	-0.805	-1.201	-1.602	-1.565	-1.442
PPN021H12	0.529	0.396	0.604	-0.385	-0.497	-0.58	-0.426	-0.445	-0.607	-0.142	-0.079	-0.09	-0.847	-0.694	-0.742	-1.398	-1.313	-1.182
PPN022A12	-0.722	-0.27	-0.837	-0.561	-0.724	<no data>	-0.556	-0.434	-0.39	-0.301	-0.621	-0.566	-0.332	-0.732	0.007	-0.688	-0.478	-0.499
PPN022B01	-0.601	-0.443	-0.233	-0.31	-0.247	-0.262	0.071	0.132	0.225	-0.484	-0.429	-0.436	-0.306	-0.204	-0.297	0.29	0.173	0.413
PPN022B02	-0.562	-0.33	-0.27	0.075	0.175	0.309	-0.049	0.031	0.208	-0.102	-0.196	-0.162	0.503	0.237	0.615	0.497	0.584	0.537
PPN022B04	0.285	0.151	0.417	-0.144	-0.225	-0.391	-0.077	-0.352	-0.093	0.063	-0.049	0.017	-0.31	-0.42	-0.295	-0.222	-0.246	-0.244
PPN022B05	-0.18	-0.09	-0.182	-0.726	-0.725	-0.758	-0.84	-0.758	-0.595	-0.371	-0.293	-0.466	-0.661	-0.787	-0.61	-0.353	-0.377	<no data>
PPN022B06	0.296	0.286	0.344	-0.335	-0.438	-0.267	-0.366	-0.384	-0.221	0.412	0.259	0.281	-0.233	-0.392	-0.115	-0.132	-0.295	-0.035
PPN022B07	-0.471	-0.283	-0.336	-0.479	-0.598	-0.262	-0.468	-0.333	-0.301	-0.822	-0.7	-0.725	-0.538	-0.529	-0.461	-0.873	-0.717	-0.846
PPN022B09	0.138	0.272	0.212	-0.375	-0.272	-0.191	-0.393	-0.406	-0.348	0.245	0.166	0.231	0.34	0.116	0.49	0.036	0.058	0.026
PPN022B10	0.323	0.074	0.493	0.283	0.353	0.249	0.337	0.349	0.252	0.125	0.06	0.186	-0.136	0.2	-0.512	0.044	-0.036	0.043
PPN022C03	0.288	0.416	0.481	0.07	0.084	0.216	0.11	0.274	0.214	0.266	0.343	-0.014	0.622	0.398	0.708	0.482	0.58	<no data>
PPN022C05	-0.48	-0.242	-0.489	-0.016	0.115	0.212	-0.044	0.26	0.171	-0.13	-0.4	-0.387	0.695	0.258	0.785	0.305	0.328	0.287
PPN022C08	0.361	0.255	-0.112	0.137	0.1	0.124	-0.195	-0.253	-0.271	0.025	0.314	0.284	0.243	0.127	0.469	-0.054	0.176	0.149
PPN022C10	0.349	0.298	0.387	0.344	0.484	0.58	0.425	0.291	0.354	0.377	0.383	0.417	1.049	0.846	0.883	0.474	0.491	0.516
PPN022D06	-0.483	-0.138	-0.083	-0.688	-0.494	-0.359	-0.557	-0.708	-0.324	-0.152	-0.691	-0.657	0.267	-0.194	0.394	-0.116	-0.118	-0.206
PPN022D11	0.005	-0.034	0.236	0.053	0.117	-0.031	0.084	0.007	0.024	-0.104	-0.203	-0.149	0.143	0.133	-0.097	-0.095	-0.09	-0.055
PPN022E03	0.071	0.202	0.201	-0.197	-0.116	-0.085	-0.457	-0.448	-0.329	0.375	0.4	0.379	-0.224	-0.33	0.157	-0.266	-0.409	-0.293
PPN022E05	1.631	1.608	1.75	0.847	0.662	1.044	0.967	0.827	0.932	0.74	0.544	0.668	0.145	0.064	0.198	0.505	0.451	0.584
PPN022E06	0.323	0.291	0.664	0.525	0.354	0.216	0.574	0.472	<no data>	0.543	0.46	0.435	0.079	0.348	-0.126	0.103	-0.001	0.072
PPN022E07	0.091	0.189	0.325	0.429	0.452	0.38	0.452	0.603	0.441	0.061	0.136	0.054	0.366	0.37	0.327	0.489	0.446	0.421
PPN022E08	0.651	0.767	1.135	0.937	0.928	0.85	1.008	1.031	1.003	0.077	-0.074	-0.126	-0.44	-0.193	0.082	0.131	0.343	0.184
PPN022E09	-0.495	-0.262	-0.327	0.383	0.228	0.335	0.264	0.154	<no data>	<no data>	-0.167	-0.186	0.733	0.379	0.585	0.288	0.273	0.352
PPN022E10	-1.52	-1.172	-1.45	-1.373	-1.42	-1.067	-1.105	-1.066	-0.909	-0.803	-0.953	-1.292	-0.347	-0.469	0.02	-0.19	-0.068	-0.296
PPN022F01	0.01	-0.037	0.102	-0.078	-0.197	-0.258	0.108	0.178	0.262	0.061	0.342	0.265	0.067	0.005	0.062	-0.052	-0.094	0.161
PPN022F02	0.948	1.258	1.222	0.212	0.208	0.324	0.02	0.11	0.214	1.139	0.9	1.03	0.632	0.393	0.66	0.288	0.286	0.538
PPN022F06	-0.877	-0.507	-0.616	-0.338	-0.188	0.024	-0.172	0.004	<no data>	-0.429	-0.685	-0.672	0.182	0.041	0.104	-0.187	-0.284	-0.022
PPN022F10	-0.154	0.037	-0.153	-0.491	-0.424	-0.272	-0.543	-0.596	-0.415	-0.271	-0.302	-0.307	-0.217	-0.451	-0.191	-0.659	-0.646	-0.683
PPN022G03	0.052	0.121	-0.033	-0.283	-0.347	-0.15	-0.335	-0.351	-0.333	-0.184	-0.035	-0.086	-0.047	-0.155	-0.063	-0.409	-0.163	-0.096
PPN022G06	0.182	-0.191	0.093	0.883	0.844	0.655	0.278	0.285	0.17	0.335	0.423	0.434	0.465	0.815	-0.014	-0.38	-0.484	-0.215
PPN022G07	-0.09	0.446	0.196	-0.591	-0.655	-0.466	-0.615	-0.659	-0.544	0.006	-0.269	-0.267	-0.294	-0.444	-0.166	-1.188	-1.205	-1.194
PPN022H01	-0.131	-0.147	0.094	-0.332	-0.376	<no data>	-0.323	-0.193	<no data>	-0.284	-0.171	-0.206	0.071	-0.264	0.085	-0.018	-0.09	-0.297
PPN022H03	-0.208	0.005	0.019	-0.088	-0.094	-0.075	-0.088	-0.25	-0.109	-0.138	0.109	0.084	0.383	0.021	0.271	-0.038	0.102	0.202
PPN022H05	0.5	0.268	0.628	-0.287	-0.256	-0.485	-0.171	-0.238	-0.346	0.053	0.24	0.281	-0.403	-0.418	-0.643	-0.566	-0.876	-0.418
PPN022H07	0.891	0.712	0.632	0.089	0.082	-0.048	-0.235	-0.139	-0.418	0.541	0.808	0.829	0.172	0.345	0.173	-0.591	-0.407	-0.422
PPN022H09	0.306	0.356	0.178	-0.078	0.052	0.069	-0.336	-0.281	-0.23	0.223	0.138	0.191	0.261	0.226	0.337	0.015	0.019	-0.076
PPN022H11	0.409	0.553	0.5	0.228	0.188	0.324	-0.113	-0.138	<no data>	<no data>	<no data>	<no data>	0.448	0.289	0.44	0.149	0.143	0.285
PPN023A01	0.679	0.342	0.271	0.219	0.152	0.16	0.207	0.263	0.049	0.144	0.455	0.479	-0.313	-0.05	-0.611	-0.182	-0.204	-0.258
PPN023A04 ( PPN023A04)	-0.304	-0.12	-0.264	-0.013	-0.174	-0.144	0.127	-0.043	-0.093	-0.196	-0.176	-0.111	-0.059	-0.076	-0.192	-0.128	-0.145	-0.204
PPN023A05	0.094	0.221	0.048	-0.147	-0.178	-0.105	-0.099	<no data>	<no data>	-0.032	0.13	0.089	0.037	-0.015	-0.067	-0.423	-0.45	<no data>
PPN023A08	0.182	0.213	0.193	-0.086	-0.155	-0.069	-0.027	-0.323	0.064	0.06	0.264	0.119	-0.004	-0.071	0.062	-0.121	-0.392	-0.249
PPN023A09	0.144	0.12	0.116	0.11	0.138	0.11	0.097	0.15	0.24	0.21	0.331	0.31	0.148	0.085	0.187	-0.289	-0.226	0.105
PPN023B01	0.978	0.616	0.737	0.468	0.478	0.361	0.395	0.446	0.106	0.466	0.666	0.754	-0.449	-0.185	-0.8	-0.406	-0.488	-0.39
PPN023B05	-0.504	-0.247	-0.745	-0.464	-0.484	-0.09	-0.533	-0.559	-0.288	-0.327	-0.694	-0.455	0.478	0.211	0.729	-0.011	0.161	-0.223
PPN023B07	-0.37	-0.25	-0.255	0.255	0.347	0.608	0.481	0.342	0.561	-0.591	-0.636	-0.555	0.089	-0.161	0.108	-0.287	-0.28	-0.192
PPN023B08	-0.624	0.193	-0.657	0.229	-0.098	-0.125	-0.46	-0.297	-0.22	-0.044	-0.184	-0.182	-0.518	-0.8	-0.017	-0.371	-0.268	-0.238
PPN023B09	-0.063	-0.056	0.115	0.064	0.075	0.029	-0.016	<no data>	<no data>	0.063	0.246	0.175	0.003	0.018	0.034	-0.042	-0.18	-0.061
PPN023B10	0.643	0.457	0.82	0.042	0.056	-0.035	0.031	-0.162	-0.21	0.631	0.858	0.947	-0.281	-0.041	-0.412	-0.467	-0.786	-0.349
PPN023B12	-0.528	-0.329	-0.684	-0.205	-0.228	-0.027	0.063	0.034	0.062	-0.237	-0.236	-0.319	0.131	0.189	0.293	0.115	0.106	0.023
PPN023C01	1.235	0.888	0.967	0.43	0.473	0.293	0.411	0.69	0.164	0.706	0.715	0.924	-0.838	-0.477	-1.053	-0.691	-0.654	-0.623
PPN023C03	0.036	-0.167	0.056	0.355	0.213	0.185	0.583	0.449	<no data>	-0.209	0.1	0.119	-0.571	-0.418	-0.65	-0.003	-0.168	0.017
PPN023C09	-0.188	0.029	-0.293	-0.329	-0.225	-0.036	-0.228	-0.293	-0.208	-0.129	-0.122	-0.068	-0.037	-0.262	0.311	-0.074	-0.017	-0.076
PPN023C11	-0.597	-0.465	-0.585	-0.271	-0.26	<no data>	-0.237	-0.27	-0.13	-0.225	-0.335	-0.465	0.207	-0.162	0.246	<no data>	<no data>	<no data>
PPN023D01	0.958	0.728	0.815	0.324	0.277	0.3	0.377	0.375	<no data>	<no data>	<no data>	<no data>	-0.541	-0.233	-0.557	-0.65	-0.412	-0.394
PPN023D04	-0.975	-0.651	-1.049	-0.464	-0.304	-0.233	-0.413	-0.396	-0.381	-0.563	-0.669	-0.643	0.365	0.032	0.61	0.15	0.191	0.145
PPN023D05	-0.28	-0.076	-0.471	-0.211	-0.178	-0.042	-0.227	-0.149	-0.243	-0.091	-0.057	-0.036	0.081	-0.051	0.22	-0.092	0.113	-0.017
PPN023D09	1.635	0.704	1.166	1.256	1.072	0.97	1.07	0.706	<no data>	<no data>	<no data>	<no data>	0.217	0.563	-0.093	0.788	0.816	0.893
PPN023D10	0.431	0.047	0.486	1.197	1.008	0.992	0.908	0.899	<no data>	<no data>	0.031	-0.137	-0.137	<no data>	<no data>	0.471	0.684	0.616
PPN023D12	0.035	-0.05	-0.003	-0.087	-0.127	-0.089	-0.39	-0.304	-0.24	-0.048	0.024	0.008	0.411	0.006	0.266	-0.072	0.023	0.052
PPN023E02	0.737	0.313	0.334	0.436	0.429	0.34	0.474	0.285	0.122	0.409	0.477	0.749	-0.712	-0.272	-0.464	0.006	0.217	0.167
PPN023E07	-0.61	-0.466	-0.706	-0.695	-0.384	-0.269	-1.027	-0.9	-0.707	-0.751	-1.095	-1.087	-0.573	-0.86	-0.242	-0.741	-0.645	-0.671
PPN023E08	0.041	0.01	-0.177	-0.201	-0.271	0.08	-0.161	-0.184	-0.074	0.208	0.041	0.026	0.007	-0.203	0.191	-0.138	-0.265	-1.12
PPN023E10	-0.672	-0.482	-0.798	0.001	-0.086	0.156	0.06	0.158	0.163	-0.121	-0.412	-0.417	0.711	0.304	0.627	0.406	0.526	0.456
PPN023E11	-0.39	-0.211	-0.346	1.032	1.174	1.339	0.921	1.236	1.108	-0.519	-0.638	-0.676	0.983	0.478	1.001	0.679	0.797	0.728
PPN023F02	0.426	0.119	0.226	-0.04	-0.091	0.02	-0.316	-0.279	-0.387	-0.108	0.052	0.084	-0.244	0.194	0.157	0.086	0.052	-0.105
PPN023F09	-0.495	-0.418	-0.504	-0.302	-0.29	-0.1	-0.392	-0.268	-0.188	-0.168	-0.634	-0.434	0.022	-0.357	0.183	-0.302	-0.458	-0.382
PPN023F11	-0.252	-0.013	-0.274	0.051	0.14	0.221	-0.161	-0.043	0.057	0.125	-0.059	0.003	0.739	0.263	0.816	0.618	0.635	<no data>
PPN023G04	-0.33	-0.23	-0.56	-0.61	-0.603	-0.329	-0.555	-0.359	-0.434	-1.172	-1.419	-1.492	-2.705	-2.941	-2.232	-3.3	-3.325	-2.988
PPN023G05	-0.896	-0.423	-0.799	-0.428	-0.454	-0.314	-0.775	-0.656	-0.663	-0.315	-0.644	-0.558	0.246	-0.179	0.501	0.105	0.126	0.002
PPN023G10	-0.361	-0.275	-0.294	-0.381	-0.444	-0.235	-0.619	-0.675	-0.431	-0.468	-0.669	-0.505	0.255	0.12	0.262	-0.207	-0.108	-0.136
PPN023G11	-0.329	-0.085	-0.177	-0.088	0.002	0.085	-0.872	-0.912	-0.6	0.009	0.039	0.056	1.742	0.452	1.003	0.726	0.688	0.736
PPN023H05	-0.381	-0.306	-0.244	0.009	0.012	<no data>	<no data>	0.048	<no data>	-0.433	-0.21	-0.029	0.546	0.577	0.625	0.603	0.665	0.613
PPN023H08	0.141	0.065	0.208	0.249	0.149	-0.009	0.286	0.458	0.025	0.144	0.3	0.295	-0.057	0.131	-0.315	-0.366	-0.276	-0.17
PPN023H10	0.234	0.257	-0.021	0.026	0.061	0.03	-0.062	-0.001	0.033	0.063	0.185	0.129	0.342	0.054	0.634	-0.055	0.063	0.083
PPN024A04	0.108	-0.025	0.07	-0.241	-0.471	<no data>	-0.461	-0.297	-0.33	<no data>	-0.751	-0.163	0.009	-0.277	0.251	-0.211	-0.381	-0.263
PPN024A09	-0.929	-0.596	-0.801	-0.124	-0.141	-0.438	-0.376	-0.504	0.202	-0.383	-0.814	-0.743	-0.638	-0.948	-0.056	-0.321	-0.27	-0.161
PPN024A12	0.477	0.473	0.549	-0.186	-0.079	-0.32	-0.014	-0.018	-0.045	0.705	0.802	0.826	-0.15	0.083	-0.099	-0.335	-0.393	-0.452
PPN024B04	-0.471	-0.323	-0.404	-0.806	-0.89	-0.898	-0.384	-0.42	-0.449	-0.25	-0.442	-0.414	-0.972	-0.809	-0.816	-2.024	-1.387	-1.332
PPN024B07	-0.094	-0.043	-0.196	-0.048	-0.247	<no data>	-0.318	-0.28	-0.202	<no data>	-0.613	-0.005	-0.265	-0.221	-0.143	-0.504	-0.418	-0.532
PPN024B08	-0.212	-0.261	-0.354	-0.823	-0.917	-0.76	-0.614	-0.543	-0.423	-0.103	-0.263	-0.313	-0.769	-1.033	-0.42	-1.153	-1.211	-1.08
PPN024C01	0.109	0.332	0	-0.043	-0.211	0.196	-0.351	-0.247	<no data>	-0.072	-0.129	-0.038	0.56	0.083	0.511	-0.213	-0.456	0.01
PPN024C03	-0.299	-0.26	-0.454	-0.548	-0.51	0.032	-0.986	-0.636	-0.489	-0.353	-0.459	-0.434	0.277	-0.302	0.511	-0.286	-0.292	-0.142
PPN024C05	-0.708	-0.455	-0.572	0.183	0.039	0.21	0.106	0.101	0.115	-0.254	-0.22	-0.201	1.213	0.96	1.254	1.303	1.294	1.143
PPN024C07	-0.374	-0.367	-0.616	-0.021	-0.049	0.047	-0.092	-0.075	-0.085	-0.081	-0.181	-0.091	-0.08	-0.222	0.162	-0.005	0.066	0.186
PPN024C09	-0.441	-0.476	-0.644	-0.368	-0.28	-0.279	-0.31	-0.313	-0.337	-0.312	-0.246	-0.312	-0.405	-0.409	-0.362	-0.432	-0.43	-0.459
PPN024C11	-0.032	-0.381	-0.128	-0.131	-0.293	-0.156	0.026	0.037	-0.077	-0.061	0.036	0.195	-0.149	-0.087	-0.381	-0.161	-0.456	-0.218
PPN024C12	-0.577	-0.385	-0.633	-0.494	-0.729	-0.507	-0.529	-0.575	-0.599	-0.287	-0.561	-0.493	-0.17	-0.202	-0.005	-0.424	-0.538	-0.497
PPN024D01	-1.139	-0.608	-1.034	-0.864	-0.902	<no data>	-0.98	-0.906	-0.599	-0.552	-0.924	-0.825	-0.276	-0.54	0.022	-0.46	-0.467	-0.524
PPN024D02	2.242	1.984	2.082	0.868	0.847	1.167	-0.169	-0.103	<no data>	0.809	0.22	0.306	1.629	1.297	1.961	1.678	1.983	1.721
PPN024D03	-0.054	0.227	-0.182	-0.475	-0.183	0.207	-0.385	-0.237	-0.558	-0.212	-0.109	-0.117	0.219	-0.061	0.389	-0.125	-0.116	-0.351
PPN024D04	-0.216	0.15	-0.519	-0.234	-0.187	-0.219	-0.343	-0.362	-0.109	0.135	-0.098	-0.056	0.282	-0.038	0.405	-0.456	-0.454	-0.349
PPN024D05	0.211	0.17	0.104	-0.276	-0.289	-0.159	-0.31	-0.384	-0.362	-0.109	0.065	0.118	-0.005	-0.038	0.023	-0.227	-0.244	-0.249
PPN024D06	0.014	-0.09	-0.065	0.263	0.236	0.294	0.228	<no data>	<no data>	0.731	0.794	0.897	-0.206	0.275	<no data>	0.152	-0.016	<no data>
PPN024D08	-0.459	-0.349	-0.355	-0.12	-0.123	-0.149	-0.041	-0.207	-0.242	-0.032	0.023	-0.073	-0.305	-0.274	-0.151	-0.368	-0.364	-0.412
PPN024D10	0.216	0.208	-0.16	0.338	0.515	0.262	0.432	0.312	0.511	0.407	0.282	0.272	0.632	0.512	0.47	0.499	0.469	0.504
PPN024D11	0.339	0.125	0.091	0.405	0.291	0.285	-0.013	-0.004	-0.167	0.485	0.571	0.655	0.688	0.987	0.253	0.4	0.558	0.468
PPN024E02	-0.007	0.269	0.034	0.029	0.083	0.357	-0.316	-0.232	-0.18	0.189	0	0.187	1.373	1.041	1.423	0.697	0.908	0.641
PPN024E09	0.762	0.523	0.288	0.08	0.143	<no data>	-0.527	-0.216	-0.082	0.511	0.527	0.464	0.281	-0.111	0.525	-0.088	-0.106	0.142
PPN024E10	-0.749	-0.403	-0.701	-0.632	-0.652	-0.295	-0.663	-0.893	-0.578	-0.378	-0.484	-0.473	0.085	-0.16	0.086	-0.914	-0.927	-0.946
PPN024E11	0.44	0.492	0.504	0.254	0.155	0.214	-0.02	0.037	0.262	0.019	0.019	0.016	0.186	0.179	0.196	-0.14	0.007	-0.061
PPN024F01	0.311	-0.007	-0.247	0.573	0.749	0.445	0.53	0.531	0.348	0.834	0.807	0.747	0.362	0.487	0.538	0.509	0.402	0.192
PPN024F02	-1.188	-1.04	-1.278	-0.562	-0.477	-0.593	-0.667	-0.931	-0.724	-0.211	-0.386	-0.234	-0.37	-0.405	-0.27	-0.324	-0.162	-0.278
PPN024F03	-0.43	-0.27	-0.687	-0.15	0.029	-0.031	-0.166	-0.172	-0.172	0.052	-0.05	-0.051	0.406	0.204	0.643	0.106	0.28	0.23
PPN024F05	0.439	0.692	0.313	-0.069	-0.071	0.011	-0.155	-0.077	-0.143	0.279	0.21	0.279	0.48	0.326	0.666	-0.469	-0.304	-0.423
PPN024G10	0.064	0.147	0.181	0.197	0.185	0.096	0.056	0.14	-0.055	0.131	0.139	0.167	0.032	-0.125	0.13	0.023	-0.021	-0.051
PPN024H01	-0.077	0.053	0.032	-0.377	-0.322	<no data>	-0.42	-0.592	<no data>	<no data>	-0.244	-0.178	0.543	0.3	0.417	-0.107	-0.117	0.179
PPN024H02	-0.058	-0.136	-0.086	0.262	0.168	0.173	-0.405	-0.4	-0.547	-0.148	0.148	0.17	-0.135	0.184	-0.33	0.78	0.686	<no data>
PPN024H03	-0.318	-0.68	-0.646	0.232	0.201	0.151	-0.348	-0.43	-0.526	-0.323	-0.182	-0.22	-0.087	0.264	-0.221	0.793	0.81	<no data>
PPN024H04	-0.51	-0.306	-0.56	-0.455	-0.349	-0.082	-1.085	-1.207	-0.995	-0.262	-0.435	-0.367	0.322	-0.073	0.44	0.595	0.653	0.66
PPN024H05	0.392	-0.124	-0.011	0.523	0.523	0.55	0.739	<no data>	<no data>	<no data>	0.459	0.523	0.093	0.117	-0.111	1.148	1.251	1.312
PPN024H07	-0.199	-0.048	-0.219	-0.261	-0.257	-0.004	-0.579	-0.522	-0.526	-0.589	-0.425	-0.469	-0.094	-0.097	-0.077	-0.406	-0.217	-0.358
PPN024H12	-0.187	-0.004	-0.081	-0.149	-0.169	-0.065	-0.201	-0.195	-0.262	-0.241	-0.049	-0.004	-0.05	-0.205	0.265	-0.253	-0.34	-0.577
PPN025A01	-2.973	-2.863	-3.154	-1.585	-1.589	-1.617	-0.462	-0.256	-0.415	-3.225	-3.262	-2.576	-2.435	-2.26	-2.549	-1.04	-1.641	-1.518
PPN025A04	-0.752	<no data>	-1.033	-0.355	-0.397	<no data>	<no data>	-0.194	<no data>	-0.4	-0.452	-0.539	-0.07	-0.547	0.235	-0.193	-0.349	-0.144
PPN025A06	0.232	0.049	0.391	-0.275	-0.428	-0.412	-0.208	-0.258	-0.352	-0.452	-0.179	-0.272	-0.835	-0.641	-0.843	-0.695	-0.798	-0.567
PPN025A11	-0.444	-0.113	-0.755	-0.32	-0.343	0.08	-0.458	-0.512	-0.149	-0.388	-0.722	-0.714	0.239	-0.054	0.806	0.255	0.454	0.321
PPN025B02	-1.474	-1.826	-1.724	-0.875	-0.773	-0.778	0.019	0.228	0.051	-2.024	-1.689	-1.676	-1.911	-1.736	-1.844	-0.797	-0.935	-0.837
PPN025B04	0.31	0.161	0.081	-0.721	-0.538	-0.757	-0.328	-0.459	-0.583	-0.178	-0.129	-0.148	-0.929	-0.768	-0.875	-0.833	-0.671	-0.767
PPN025B05	-0.859	-0.586	-0.522	-0.417	-0.376	-0.348	-0.048	0.116	0.126	-1.129	-1.195	-1.269	-1.113	-0.958	-1.024	-0.532	-0.516	-0.491
PPN025B08	-0.438	-0.259	-0.39	-0.319	-0.198	-0.142	-0.239	-0.162	0.062	-0.212	-0.247	-0.241	-0.114	-0.48	0.189	-0.51	-0.417	-0.577
PPN025C01	-0.484	-0.621	-0.951	-0.147	-0.322	-0.144	-0.059	0.046	0.001	-0.547	-0.098	-0.059	-1.14	-1.036	-1.333	-0.446	-0.581	-0.486
PPN025C03	0.023	0.049	-0.169	0.234	0.3	0.149	0.155	0.254	0.269	0.272	0.142	0.109	0.351	0.235	0.288	0.169	0.057	0.168
PPN025C04	-0.023	-0.138	-0.203	-2.014	-1.852	-2.392	-1.702	-1.694	-1.555	-1.018	-1.266	-1.221	-1.756	-1.671	-1.421	-2.491	-2.499	-2.392
PPN025C05	0.473	0.611	0.669	0.658	0.674	0.862	0.323	0.301	0.449	0.545	0.554	0.594	1.113	0.958	0.859	0.446	0.443	0.806
PPN025C07	-1.046	-0.904	-1.23	-1.006	-0.978	-0.293	-1.313	-1.115	-1.247	-1.061	-0.261	-0.242	-0.825	-0.751	-0.448	-0.234	-0.318	-0.851
PPN025C09	0.601	0.345	0.424	0.082	0.071	-0.107	0.046	-0.056	-0.114	0.247	0.296	0.284	-0.533	-0.421	-0.247	-0.022	0.054	-0.064
PPN025C11	0.088	0.499	0.038	0.193	0.197	0.398	-0.175	-0.162	0.289	0.113	-0.147	-0.092	0.782	0.474	0.856	0.023	0.165	0.194
PPN025D02	-0.49	-0.398	-0.803	-0.459	-0.309	<no data>	-0.215	-0.451	<no data>	-0.252	-0.662	-0.604	0.246	-0.227	0.409	-0.356	-0.085	-0.041
PPN025D04	-0.258	-0.063	0.106	-0.159	-0.337	-0.18	-0.264	-0.461	-0.291	-0.13	-0.173	-0.004	-0.079	-0.292	-0.159	-0.436	-0.453	-0.635
PPN025D05	-0.325	0.079	-0.59	-0.937	-0.89	-0.498	-1.002	-0.868	-0.642	-0.453	-0.482	-0.487	-0.379	-0.756	0.066	-0.94	-0.919	-1.08
PPN025D07	0.23	-0.146	0.142	<no data>	0.283	0.234	0.302	<no data>	<no data>	0.423	0.451	0.508	-0.055	-0.043	<no data>	0.337	0.316	0.448
PPN025D08	1.142	0.463	0.737	1.1	0.895	0.714	0.875	0.88	0.506	1.267	1.654	1.784	-0.098	0.235	-0.47	0.512	0.429	0.613
PPN025D10	0.013	0.241	-0.065	0.6	0.639	0.537	0.492	0.515	<no data>	0.612	0.88	0.893	0.38	0.658	0.374	0.449	0.317	0.345
PPN025D11	-0.211	-0.042	-0.051	-0.498	-0.538	-0.273	-0.382	-0.524	-0.228	-0.264	-0.372	-0.198	0.16	-0.133	0.277	0.002	0.119	-0.004
PPN025E01	0.319	0.212	0.268	0.099	0.004	-0.013	-0.324	-0.375	-0.33	0.185	0.259	0.176	-0.642	-0.399	-0.482	-0.345	-0.297	-0.367
PPN025E02	0.627	0.274	0.326	1.091	1.191	0.922	1.101	1.005	0.871	0.97	1.165	1.177	0.809	0.948	0.583	0.857	0.843	0.823
PPN025E05	-0.282	0.009	-0.162	-0.516	-0.514	-0.091	-0.417	-0.466	-0.35	-0.311	-0.282	-0.309	0.183	-0.058	0.408	-0.037	-0.135	-0.149
PPN025E07	0.132	0.216	0.199	0.579	0.711	0.412	0.388	0.502	0.404	0.123	0.368	0.204	-0.035	0.308	-0.163	0.657	0.542	0.519
PPN025E09	1.093	0.278	0.797	1.697	1.686	1.231	1.559	1.315	0.815	1.026	1.324	1.511	0.581	0.863	0.152	1.333	1.166	1.42
PPN025E12	0.38	0.144	0.476	-0.064	0.02	<no data>	<no data>	<no data>	<no data>	0.181	0.36	0.4	0.176	0.101	0.184	0.164	-0.025	0.104
PPN025F01	0.759	0.506	0.63	-0.635	-0.535	-0.473	-0.694	-0.664	-0.398	-0.061	-0.208	-0.165	-0.633	-0.723	-0.364	-1.091	-1.016	-1.202
PPN025F02	1.005	0.483	0.653	0.69	0.506	0.693	0.561	0.57	0.34	0.719	1.09	1.007	0.289	0.505	0.047	0.464	0.452	0.521
PPN025F04	-0.867	-0.44	-0.772	-0.525	-0.486	-0.236	-0.334	-0.331	-0.103	-0.512	-0.708	-0.742	-0.307	-0.617	-0.26	-0.855	-0.646	-0.866
PPN025F08	-0.572	-0.407	-0.741	0.174	0.421	0.38	-0.001	-0.026	0.251	-0.371	-0.516	-0.702	0.568	0.296	0.604	0.388	0.423	0.354
PPN025F09	-0.356	0.028	-0.103	-0.45	-0.21	0.004	0.01	-0.122	0.01	-0.114	-0.458	-0.405	0.822	0.379	1.069	0.588	0.557	0.453
PPN025G03	0.368	0.333	0.487	-0.123	-0.146	0.273	0.008	<no data>	0.375	0.115	-0.043	-0.144	0.419	0.336	0.404	0.168	0.028	0.3
PPN025G06	0.663	0.285	0.539	-0.7	-0.31	-0.633	-0.472	-0.412	-0.431	-0.426	-0.448	0.025	-1.154	-0.991	-1.469	-1.031	-1.159	-1.22
PPN025G08	-0.404	-0.292	-0.085	-1.305	-1.14	-1.174	-1.001	-1.295	-0.876	-0.527	-0.572	-0.542	-1.589	-1.396	-1.588	-1.794	-1.708	-1.734
PPN025G10	0.3	0.2	0.349	0.242	0.229	0.05	0.151	0.222	0.223	0.021	-0.116	-0.022	0.309	0.238	0.356	0.299	0.234	0.33
PPN025G11	-1.284	-1.053	-1.136	-1.055	-0.735	-0.926	-0.801	-0.95	-0.655	0.197	-0.031	-0.005	0.003	-0.208	0.159	0.122	0.136	0.338
PPN025G12	0.493	0.27	0.454	-0.318	-0.212	<no data>	-0.433	-0.401	<no data>	0.394	0.376	0.503	-0.308	-0.293	-0.417	-0.739	-0.75	-0.8
PPN025H02	1.108	0.63	0.614	0.755	0.621	0.768	0.438	0.345	0.266	1.184	1.394	1.408	0.802	0.871	0.874	0.761	0.746	0.715
PPN025H04	0.47	0.401	0.639	0.085	-0.031	0.251	0.05	-0.184	-0.006	0.107	-0.029	0.273	0.652	0.509	0.302	-0.328	-0.23	-0.36
PPN025H07	0.413	0.364	0.527	0.349	0.264	0.407	0.191	0.137	0.174	-0.171	-0.165	0.049	0.12	0.203	0.111	0.102	0.046	0.003
PPN025H09	-0.003	0.054	-0.073	0.005	0.011	0.161	-0.074	-0.094	-0.011	-0.131	-0.551	-0.096	0.405	0.159	0.266	-0.089	-0.129	0.07
PPN026A11	-0.218	-0.052	-0.165	-0.291	-0.302	<no data>	-0.334	-0.506	-0.175	-0.174	-0.228	-0.299	0.343	-0.063	0.232	-0.12	<no data>	-0.197
PPN026B01	-0.527	-0.373	-0.281	-0.418	-0.339	-0.123	-0.568	-0.596	-0.306	-0.233	-0.385	-0.289	0.191	-0.057	0.345	-0.06	-0.095	0.088
PPN026B02	-0.449	-0.358	-0.499	0.013	0.019	0.185	-0.407	-0.306	-0.199	-0.135	-0.163	-0.168	0.799	0.599	0.933	0.54	0.525	0.545
PPN026B04	-0.596	-0.216	-0.538	-1.334	-1.359	-0.933	-1.232	-1.265	-1.016	-0.594	-0.887	-0.747	-0.917	-1.347	-0.932	-1.867	-2.4	-1.933
PPN026B05	-2.001	-1.489	-1.667	-1.642	-1.459	-1.067	-1.444	-1.676	-1.176	-0.706	-0.942	-0.906	-0.625	-0.881	-0.445	-0.924	-1.088	-0.805
PPN026B06	0.133	0.303	0.282	0.267	0.308	0.646	0.394	0.725	0.558	0.066	0.12	0.135	0.509	0.236	0.456	-0.099	-0.434	0.011
PPN026B11	-0.179	-0.264	-0.264	0.532	0.444	0.282	0.479	0.143	0.333	0.277	0.309	0.429	0.358	0.306	0.325	0.243	0.455	0.351
PPN026B12	-0.539	-0.502	-0.653	-0.433	-0.386	-0.497	-0.431	-0.323	-0.37	0.065	0.109	0.095	0.075	-0.036	0.222	-0.224	0.022	-0.109
PPN026C02	-0.887	-0.845	-0.509	-0.759	-0.921	<no data>	-0.121	-0.11	0.04	-0.702	-0.789	-0.994	-0.433	-0.638	-0.291	-0.26	-0.066	-0.7
PPN026C05	0.231	0.505	0.407	-0.641	-1.093	<no data>	-0.832	-0.816	-0.596	-0.379	-0.488	-0.455	-0.605	-0.717	-0.613	-1.249	-2.039	-1.175
PPN026C06	0.615	0.901	0.802	-0.176	-0.358	-0.078	-0.406	-0.206	-0.175	0.281	0.212	0.275	0.085	-0.047	-0.079	-0.684	-0.678	-0.636
PPN026C09	-0.99	-0.674	-0.868	-0.943	-0.942	-0.577	-0.936	-1.01	<no data>	<no data>	<no data>	<no data>	0.052	-0.308	0.17	-0.27	-0.163	-0.18
PPN026D01	-1.658	-1.579	-1.73	-0.822	-0.971	-0.774	-0.109	0.002	0.143	-1.011	-1.088	-1.125	-0.788	-0.8	-0.666	-0.311	-0.258	-0.129
PPN026D03	-0.928	-0.55	-0.901	-0.494	-0.471	-0.18	-0.528	-0.45	-0.242	-0.384	-0.566	-0.54	0.143	-0.251	0.409	-0.141	0.007	-0.134
PPN026D04	-0.162	-0.078	-0.16	-0.592	-0.624	-0.419	-0.35	-0.317	-0.104	0.234	0.049	0.007	-0.03	-0.255	0.075	-0.221	-0.314	-0.167
PPN026D10	-0.359	<no data>	-0.744	-0.605	-0.65	<no data>	-0.759	-0.561	-0.443	-0.096	-0.572	-0.395	-0.379	-0.511	-0.215	-0.636	-0.608	-0.366
PPN026E02	1.23	0.368	0.846	1.109	1.035	0.89	0.807	0.757	<no data>	0.48	1.006	0.895	-0.451	-0.457	-0.638	0.285	0.515	0.343
PPN026E05	0.049	0.012	0.337	0.261	0.132	-0.132	0.15	0.039	0.15	-0.082	-0.4	-0.263	-0.238	-0.302	-0.139	-0.212	-0.221	-0.093
PPN026E06	-0.221	-0.174	-0.002	-1.095	-1.117	-1.1	-0.795	-0.983	-0.922	-0.815	-0.598	-0.532	-0.634	-0.611	-1.098	-1.28	-1.251	-1.053
PPN026E11	-0.322	-0.24	-0.531	-0.035	0.301	0.105	0.162	0.164	-0.022	0.097	-0.051	0.008	-0.053	-0.017	0.269	0.317	0.188	0.267
PPN026F01	-0.597	-0.464	-0.567	-0.762	-0.622	-0.396	-0.75	-0.618	-0.41	-0.66	-0.895	-0.804	-0.097	-0.396	0.253	-0.264	-0.185	<no data>
PPN026F02	0.043	0.411	0.113	-0.064	-0.164	0.162	-0.482	-0.412	-0.365	-0.086	-0.242	-0.218	0.114	-0.248	0.27	-0.23	-0.074	-0.078
PPN026F04	-0.571	-0.5	-0.458	0.398	0.384	0.609	-0.035	0.135	-0.023	-0.314	-0.284	-0.225	0.891	0.873	0.716	0.49	0.634	0.519
PPN026F09	-0.366	-0.138	-0.153	-0.186	-0.118	-0.186	-0.189	-0.199	-0.091	-0.453	-0.612	-0.476	-0.106	-0.198	-0.243	-0.6	-0.655	-0.662
PPN026G01	-0.364	-0.309	-0.428	-0.632	-0.604	-0.302	-0.67	-0.433	-0.277	-0.496	-0.631	-0.673	0.03	-0.203	0.218	-0.247	-0.255	-0.172
PPN026G02	-0.378	-0.243	-0.266	-0.746	-0.724	-0.465	-0.797	-0.657	-0.565	-0.266	-0.416	-0.377	0.249	-0.133	0.37	-0.363	-0.301	-0.149
PPN026G03	-0.512	-0.22	-0.594	-0.769	-0.733	-0.294	-0.647	-0.348	-0.318	-0.279	-0.484	-0.337	-0.242	-0.384	-0.165	-0.548	-0.524	-0.463
PPN026G08	-0.024	0.088	0.122	-0.353	-0.288	<no data>	-0.429	-0.42	-0.306	-0.25	-0.168	-0.157	0.249	-0.215	0.476	-0.488	-0.311	-0.408
PPN026G10	-0.342	-0.392	-0.264	0.031	0.035	0.089	0.394	0.361	0.165	-0.707	-0.482	-0.427	-0.433	-0.39	-0.698	0.002	-0.162	-0.097
PPN026G11	-0.3	-0.184	-0.31	-0.338	-0.278	-0.175	-0.132	-0.008	0.015	-0.337	-0.227	-0.15	-0.249	-0.346	-0.229	-0.354	-0.421	-0.442
PPN026H02	-0.293	-0.19	-0.185	-0.767	-0.705	-0.326	-0.831	-0.697	-0.569	-0.192	-0.437	-0.325	0.086	-0.195	0.455	-0.27	-0.181	-0.511
PPN026H03	-0.231	-0.035	-0.31	-0.545	-0.821	-0.308	-0.787	-0.697	-0.438	-0.084	-0.174	-0.161	0.134	-0.17	0.38	-0.479	-0.28	-0.596
PPN026H06	-0.94	<no data>	-1.062	-0.818	-0.57	<no data>	-0.854	<no data>	<no data>	0.093	-0.123	0.082	0.561	0.129	0.484	-0.307	-0.028	0.144
PPN027A03	-0.131	0.001	-0.022	-0.176	-0.109	-0.228	-0.035	-0.083	-0.013	-0.124	-0.094	-0.056	-0.289	-0.019	-0.145	-0.135	0.02	0.002
PPN027A09	-0.543	-0.424	-0.839	-0.162	-0.071	0.022	-0.197	-0.232	-0.206	0.019	-0.204	-0.034	0.092	0.033	0.173	-0.138	0.022	0.003
PPN027B02	-0.328	0.005	-0.307	-0.04	-0.15	0.036	-0.187	-0.154	-0.058	-0.029	-0.155	-0.237	0.507	0.057	0.599	0.178	0.355	0.176
PPN027B03	0.423	0.336	0.083	0.482	0.524	0.411	0.455	0.486	0.272	0.57	0.486	0.478	-0.107	-0.016	-0.186	-0.016	-0.038	0.078
PPN027B08	-0.52	-0.306	-0.661	-0.857	-0.865	-0.564	-1.254	-1.378	-1.126	-0.133	-0.285	-0.178	-0.048	-0.262	0.304	-1.008	-0.872	-0.872
PPN027B09	-0.558	-0.191	-0.558	-0.157	-0.095	<no data>	-0.013	-0.089	-0.022	-0.029	-0.232	-0.075	0.09	0.092	0.377	-0.008	-0.098	0.146
PPN027B12	0.135	0.097	-0.162	-0.087	-0.122	0.076	0.002	0.171	0.193	0.075	0.153	0.103	0.039	-0.042	0.22	-0.281	-0.085	-0.099
PPN027C04	-0.736	-0.581	-0.746	-0.654	-0.641	-0.669	-0.621	-0.568	-0.586	-0.413	-0.607	-0.586	-0.516	-0.527	-0.213	-0.628	-0.518	-0.484
PPN027C05	0.121	0.292	0.401	-0.909	-0.703	-0.841	-0.433	-0.579	-0.548	0.051	-0.303	-0.103	-0.828	-0.875	-0.566	-0.661	-0.74	-0.957
PPN027C06	0.028	-0.068	-0.155	-0.095	0.078	0.04	0.331	0.295	0.169	-0.017	0.238	0.092	0.183	0.141	0.251	0.348	0.272	0.318
PPN027C08	-0.5	-0.282	-0.644	-0.197	-0.129	0.065	-0.305	<no data>	<no data>	-0.018	-0.148	-0.042	0.049	-0.132	0.221	0.092	0.056	0.066
PPN027C09	-0.462	-0.148	-0.416	-0.266	-0.164	-0.045	-0.096	-0.161	-0.059	-0.195	-0.201	-0.309	-0.32	-0.431	0.073	0.086	-0.09	0.188
PPN027C10	-0.773	-0.617	-0.975	-0.861	-0.986	-0.744	-0.347	-0.496	-0.531	0.261	0.259	0.237	-0.069	-0.274	0.098	0.357	0.38	0.249
PPN027D02	0.288	-0.073	-0.069	-0.021	-0.05	-0.133	-0.215	-0.351	-0.293	-0.191	-0.045	0.035	-0.334	-0.464	-0.399	-0.623	-0.498	-0.528
PPN027D03	0.073	-0.138	-0.205	-0.097	0.022	-0.04	-0.115	-0.168	-0.226	0.096	0.162	0.066	-0.075	-0.199	-0.122	-0.208	-0.178	-0.134
PPN027E08	-0.086	-0.156	-0.181	-0.07	0.163	0.148	0.017	-0.037	-0.056	0.095	0.151	0.193	0.321	0.074	0.311	0.451	0.337	0.204
PPN027E11	-0.619	-0.442	-0.501	-0.179	-0.201	-0.402	-0.588	-0.498	-0.089	-0.376	-0.663	-0.668	-0.576	-0.497	-0.222	-0.438	-0.37	-0.292
PPN027F01	0.025	0.136	-0.138	-0.683	-0.699	<no data>	-0.61	-0.39	-0.521	0.566	0.404	0.503	-0.423	-0.62	-0.151	-0.853	-0.776	-0.747
PPN027F03	1.059	0.57	0.866	0.318	0.086	-0.083	-0.187	-0.287	-0.518	0.396	0.524	0.779	-0.684	-0.469	-0.849	-0.598	-0.741	-0.475
PPN027F06	-0.178	-0.134	-0.283	-0.336	-0.336	-0.188	0.005	-0.192	-0.009	-0.162	0.222	0.042	-0.072	-0.079	0.076	0.065	0.025	-0.023
PPN027F07	0.706	0.4	0.535	-0.125	-0.147	-0.294	-0.103	-0.297	-0.122	1.157	1.123	1.109	0.082	0.268	-0.202	-0.091	-0.267	-0.281
PPN027F09	0.353	0.207	0.167	0.011	-0.015	-0.132	-0.008	-0.065	-0.187	0.073	0.271	0.254	-0.332	-0.266	-0.204	-0.335	-0.262	-0.379
PPN027F10	0.097	0.241	0.266	-0.017	0.023	0.032	-0.019	-0.085	-0.074	-0.068	0.027	0.036	0.092	0.023	0.042	-0.229	-0.38	-0.326
PPN027G04	-0.055	0.692	-0.183	-0.645	-0.424	<no data>	-1.226	-1.132	-1.18	0.037	0.057	0.237	-0.42	-0.713	<no data>	-0.569	<no data>	<no data>
PPN027G12	0.174	0.05	0.136	-0.537	-0.42	-0.513	-0.415	-0.453	-0.341	-0.072	-0.118	-0.051	-0.515	-0.568	-0.272	-1.053	-1.197	-0.867
PPN027H02	-0.123	-0.017	-0.186	-0.266	-0.286	-0.237	-0.465	-0.49	-0.437	-0.057	-0.294	-0.147	-0.451	-0.569	-0.023	-0.725	-0.983	-0.898
PPN027H04	-0.105	-0.175	-0.127	-0.164	-0.015	-0.151	-0.109	-0.282	-0.337	-0.1	0.184	0.167	-0.378	-0.344	-0.275	-0.115	-0.212	-0.204
PPN027H05	0.557	0.317	0.267	0.29	0.305	0.298	0.171	0.126	0.047	0.366	0.606	0.578	0.014	0.234	0.122	-0.008	0.132	0.132
PPN027H06	0.574	0.215	0.264	0.338	0.436	0.158	0.38	0.435	0.358	0.54	0.827	0.768	0.118	0.308	0.25	0.599	0.346	0.668
PPN027H07	0.561	0.022	0.407	0.632	0.561	0.259	0.517	0.406	0.157	0.983	1.49	1.612	0.226	0.627	0.176	0.792	0.766	0.831
PPN027H08	0.311	-0.056	0.281	0.283	0.337	0.29	0.403	0.264	0.189	0.205	0.312	0.432	0.418	0.262	0.1	0.367	0.457	0.355
PPN027H09	0.879	0.765	0.857	-0.049	-0.124	0.073	-0.362	-0.29	-0.368	-0.056	0.023	0.011	-0.438	-0.286	-0.422	-0.529	-0.478	-0.465
PPN027H10	-1.083	-0.682	-1.014	-0.653	-0.688	-0.569	-0.915	-1.017	-0.925	-0.395	-0.422	-0.402	-1.414	-1.329	-1.016	-1.298	-1.209	-1.355
PPN027H12	0.168	0.177	-0.234	-0.207	-0.033	<no data>	-0.009	-0.001	-0.132	0.094	0.114	0.191	-0.113	-0.173	0.347	-0.021	-0.084	-0.017
PPN028A09	-0.113	-0.403	-0.332	-0.196	-0.291	-0.247	-0.108	-0.06	-0.088	-0.311	-0.189	-0.199	-0.294	-0.271	-0.115	-0.07	0.198	0.186
PPN028B02	-0.149	-0.344	-0.208	0.129	0.323	0.095	0.303	0.279	0.169	<no data>	0	-0.064	0.097	0.089	0.068	0.503	0.477	0.356
PPN028B06	0.172	0.279	0.046	-0.374	-0.408	-0.006	-0.484	-0.487	-0.189	0.429	0.047	0.132	0.539	0.126	0.577	-0.122	0.053	0.06
PPN028B09	-0.207	-0.178	-0.495	-0.248	-0.107	-0.217	-0.16	-0.201	-0.215	-0.139	0.022	-0.133	-0.456	-0.578	-0.05	-0.281	-0.326	-0.17
PPN028B11	-0.667	-0.753	-0.744	-0.733	-0.792	-0.737	-0.299	-0.459	-0.281	-0.527	-0.36	-0.371	-0.697	-0.773	-0.579	-0.613	-0.379	-0.43
PPN028C02	-0.393	-0.249	-0.622	0.562	0.678	0.436	0.257	0.163	0.234	0.071	-0.02	0.065	0.281	0.31	0.322	0.383	0.38	0.518
PPN028C05	0.361	-0.045	-0.161	0.23	0.465	0.291	0.112	0.047	-0.107	0.354	0.394	0.344	0.237	0.224	0.427	0.611	0.489	0.641
PPN028C06	0.194	0.384	-0.198	0.296	0.303	0.848	-0.226	-0.253	0.012	-0.33	-0.472	-0.416	0.682	0.685	1.117	0.819	0.906	0.746
PPN028C07	-0.04	-0.276	-0.225	-0.133	-0.142	0.027	-0.27	-0.223	-0.192	-0.019	-0.023	0.094	0.088	-0.046	0.193	-0.132	0.028	-0.08
PPN028C08	0.466	0.322	0.431	-0.055	-0.04	-0.08	-0.122	0.008	0.091	0.395	0.036	0.085	0.321	0.044	0.606	0.055	0.179	0.282
PPN028C10	0.149	-0.006	0.097	-0.083	<no data>	<no data>	<no data>	-0.359	<no data>	0.31	0.351	0.34	0.365	0.058	0.055	-0.433	-0.593	-0.086
PPN028C12	-0.158	-0.319	-0.747	0.528	0.45	0.372	0.396	0.132	0.262	-0.108	0.376	0.192	0.332	0.487	0.327	0.597	0.352	0.585
PPN028D01	-0.217	-0.084	-0.237	-0.29	-0.437	-0.198	-0.239	-0.359	-0.177	-0.207	-0.429	-0.506	-0.256	-0.181	0.058	-0.275	-0.158	-0.179
PPN028D03	-0.034	-0.09	-0.269	0.463	0.442	0.234	0.162	0.044	0.212	-0.127	-0.15	-0.099	-0.008	-0.09	0.041	0.121	0.157	0.148
PPN028D05	0.7	0.503	0.668	-0.226	-0.295	-0.305	-0.283	-0.191	-0.341	0.461	0.079	0.613	-0.105	0.061	-0.054	-0.576	-0.789	-0.477
PPN028D06	-0.41	0.013	-0.178	-0.339	-0.479	0.028	-0.546	-0.432	-0.349	-0.218	-0.251	-0.221	0.14	-0.17	0.503	-0.263	-0.195	-0.197
PPN028D08	-0.781	-0.548	-0.705	-0.395	-0.407	-0.119	-0.292	-0.429	-0.268	-0.243	-0.439	-0.433	0.146	-0.157	0.311	-0.315	-0.202	-0.212
PPN028E05	0.504	0.554	0.304	0.06	-0.074	0.179	-0.306	-0.337	-0.439	0.161	0.083	0.174	0.198	0.188	0.215	-1.016	-0.341	-0.092
PPN028E07	-0.021	0.196	-0.254	-0.279	-0.19	0.013	-0.277	-0.17	-0.196	0.174	-0.012	0.117	0.336	0.071	0.365	-0.456	-0.386	-0.328
PPN028E08	0.326	0.241	0.188	-0.228	-0.132	-0.247	-0.141	-0.098	-0.149	0.063	-0.143	-0.131	-0.296	-0.167	-0.276	-0.318	-0.408	-0.284
PPN028E12	-0.784	-0.382	-0.792	-0.481	-0.657	-0.209	-0.334	-0.591	-0.426	-0.704	-0.558	-0.561	0.187	-0.166	0.293	-0.066	-0.073	-0.086
PPN028F04	0.491	0.663	0.564	0.091	0.018	0.31	0.003	-0.043	0.093	0.253	-0.042	0.235	0.478	0.235	0.387	0.455	0.467	0.719
PPN028F06	-0.407	-0.163	-0.387	-0.294	-0.295	-0.065	-0.299	-0.247	-0.066	-0.376	-0.268	-0.201	-0.118	-0.29	0.496	-0.349	-0.341	-0.578
PPN028F07	0.064	-0.052	-0.14	0.61	0.555	0.386	0.563	0.531	0.269	0.454	0.537	0.34	0.558	0.753	0.42	0.762	0.551	0.668
PPN028F08	0.416	-0.032	-0.051	0.604	0.467	0.385	0.42	0.304	0.184	0.318	0.433	0.309	0.536	0.818	0.563	0.623	0.686	0.52
PPN028F09	0.348	0.401	0.471	0.027	-0.029	-0.07	-0.097	-0.108	0.104	0.251	-0.034	-0.008	0.136	0.199	0.277	-0.05	0.005	-0.022
PPN028F10	-0.477	-0.42	-0.202	-0.713	-0.653	<no data>	-0.775	-0.983	-0.6	-0.28	-0.308	-0.243	-0.18	-0.361	0.013	-0.546	-0.786	-0.533
PPN028G04	0.435	0.177	0.289	0.686	0.558	0.559	0.8	0.725	0.663	<no data>	-0.075	-0.12	-0.225	-0.106	-0.178	0.446	<no data>	<no data>
PPN028G08	0.294	0.296	0.128	-0.117	-0.245	-0.08	-0.187	-0.185	-0.039	-0.135	-0.175	-0.195	0.211	-0.065	0.291	-0.148	-0.141	0.018
PPN028G09	-1.466	<no data>	-1.579	0.031	-0.111	0.204	-0.425	-0.247	-0.32	-0.972	-1.565	-1.672	-1.122	-0.983	-0.273	0.15	0.087	0.128
PPN028H01	0.433	0.002	0.467	0.31	0.215	0.24	0.302	<no data>	<no data>	0.261	0.052	0.094	0.172	0.238	<no data>	0.414	0.361	<no data>
PPN028H04	-0.446	-0.538	-1.136	-0.185	0.044	-0.024	-0.147	-0.132	-0.015	0.049	-0.211	-0.162	-0.041	-0.347	0.253	-0.233	-0.203	-0.254
PPN028H05	-0.385	-0.374	-0.528	-0.541	-0.313	-0.343	-0.469	-0.559	-0.469	-0.298	-0.4	-0.339	-0.231	-0.326	-0.09	-0.425	-0.267	-0.461
PPN029A02	-0.737	-0.983	-1.01	-0.044	-0.274	-0.211	0.477	0.289	-0.234	-1.374	-1.2	-1.198	-0.769	-0.689	-0.645	0.047	0.112	0.205
PPN029A05	-1.306	-1.146	-1.044	-0.367	-0.32	-0.18	0.614	0.655	0.809	-0.882	-0.954	-0.994	0.566	0.582	0.787	1.197	1.241	1.01
PPN029A10	-0.405	-0.215	-0.326	-0.489	-0.405	-0.247	-0.325	-0.328	-0.17	-0.056	-0.09	-0.13	-0.327	-0.4	0.005	-0.109	-0.157	-0.129
PPN029A11	-0.29	0.029	-0.447	-0.083	-0.102	0.101	0.019	0.057	0.152	0.15	-0.127	-0.107	-0.086	-0.198	0.712	-0.294	-0.131	-0.501
PPN029B01	0.492	0.336	0.44	-0.436	-0.464	-0.3	-0.323	-0.236	-0.227	-0.118	-0.102	-0.101	-0.586	-0.771	-0.302	-0.749	-0.799	-0.957
PPN029B02	0.069	-0.312	-0.317	0.002	-0.094	0.007	0.208	0.216	-0.038	-0.62	-0.78	-0.719	0.13	-0.18	0.352	0.22	0.228	0.224
PPN029B05	-1.096	<no data>	-0.965	<no data>	0.259	0.133	0.449	0.557	0.635	<no data>	-0.73	-0.561	1.018	0.98	1.141	0.928	1.018	1.013
PPN029B08	-0.192	0.035	-0.103	-0.424	-0.346	-0.252	-0.632	-0.496	-0.408	-0.359	-0.261	-0.395	0.001	-0.184	0.155	-0.647	-0.664	-0.422
PPN029C02	-0.807	-0.786	-1.027	-1.047	-0.965	-0.708	-0.763	-0.7	<no data>	<no data>	<no data>	<no data>	-0.62	-1.126	-0.471	-1.809	-1.402	-1.432
PPN029C03	-0.886	-0.715	-0.707	-0.504	-0.597	-0.514	-0.665	-0.634	-0.46	-0.046	-0.525	-0.537	-0.478	-0.7	-0.06	-0.553	-0.58	-0.46
PPN029C05	-0.425	-0.157	-0.283	-0.159	0.003	0.102	-0.213	-0.126	-0.056	-0.161	-0.262	-0.355	0.474	0.373	0.562	0.303	0.173	0.421
PPN029C06	-0.657	-0.338	-0.549	-0.441	-0.461	0.15	-0.504	-0.288	-0.141	-0.424	-0.53	-0.681	0.574	0.177	0.954	0.117	0.294	0.005
PPN029C10	0.089	0.046	-0.025	0.049	0.173	0.145	-0.041	-0.067	-0.065	-0.155	-0.113	-0.127	0.553	0.367	0.587	0.418	0.517	0.465
PPN029D03	-0.32	-0.082	-0.374	-0.382	-0.176	-0.227	-0.256	-0.354	-0.366	-0.267	-0.324	-0.314	-0.226	-0.379	-0.154	-0.308	-0.301	-0.382
PPN029D05	0.077	0.435	0.176	<no data>	-0.401	<no data>	<no data>	-0.339	-0.1	0.17	0.036	0.045	0.59	0.041	0.882	-0.531	-0.212	-0.116
PPN029D09	-0.3	-0.239	-0.328	-0.135	-0.157	-0.04	-0.333	-0.35	-0.031	-0.156	-0.421	-0.455	0.142	-0.118	0.244	-0.175	-0.18	-0.228
PPN029D10	0.373	0.44	0.667	-0.092	-0.1	-0.034	-0.074	-0.139	-0.122	0.284	0.206	0.218	0.276	0.273	0.291	0.059	0.025	0.199
PPN029E03	-0.146	-0.122	-0.228	-0.348	-0.273	-0.326	-0.429	-0.511	-0.227	-0.374	-0.377	-0.406	-0.141	-0.337	0.283	-0.539	-0.533	-0.485
PPN029E04	-0.807	-0.71	-0.707	-0.82	-0.614	-0.699	-0.497	-0.5	-0.368	-0.992	-0.981	-1.012	-0.774	-0.931	-0.588	-0.748	-0.751	-0.474
PPN029E07	0.833	0.854	0.804	0.273	0.279	0.289	0.35	0.399	0.483	0.404	0.224	0.228	-0.373	-0.604	-0.273	-0.962	-0.85	-1.017
PPN029E10	-0.147	0.189	0.194	-0.037	-0.134	-0.019	-0.064	0.027	-0.041	0.368	0.172	0.094	0.228	0.104	0.171	0.098	0.015	0.034
PPN029F03	-0.007	-0.09	0.178	0.147	0.162	0.21	-0.018	-0.087	0.026	-0.125	-0.217	-0.174	0.114	0.127	0.199	0.086	0.198	-0.049
PPN029F04	-0.604	-0.472	-0.696	-0.496	-0.425	-0.534	-0.615	-0.234	-0.315	-0.64	-0.734	-0.764	-0.401	-0.712	-0.194	-0.57	-0.533	-0.719
PPN029F08	0.381	0.595	0.408	0.121	0.438	0.323	-0.055	-0.002	0.044	0.63	0.384	0.417	0.684	0.284	0.63	0.263	0.289	0.242
PPN029G02	-0.15	-0.188	-0.052	0.256	0.227	0.034	0.122	0.048	0.161	-0.127	-0.226	-0.216	0.251	0.169	0.178	0.118	0.122	0.205
PPN029G06	-0.13	-0.128	-0.132	0.386	0.439	0.375	0.173	<no data>	<no data>	0.157	-0.239	-0.186	0.598	0.361	0.561	-0.124	-0.015	0.044
PPN029G10	-0.805	-0.333	-0.717	0.024	0.113	0.263	-0.303	-0.415	-0.013	-0.134	-0.544	-0.373	1.135	0.759	1.228	0.644	0.786	0.649
PPN029H02	-0.06	-0.173	0.065	0.266	0.281	-0.08	0.377	0.017	-0.054	0.087	0.006	0.142	-0.243	0.146	-0.234	-0.042	-0.068	0.103
PPN029H06	-0.192	-0.148	-0.178	<no data>	-0.123	<no data>	-0.062	<no data>	<no data>	-0.315	-0.315	-0.434	0.2	0.226	0.008	0.065	-0.225	0.419
PPN029H07	-0.489	-0.306	-0.352	-0.135	-0.126	-0.08	-0.225	-0.254	-0.156	-0.321	-0.583	-0.461	0.095	0.007	0.131	0.059	0.168	0.08
PPN029H08	0.501	0.676	0.775	-0.376	-0.287	-0.061	-0.418	-0.366	-0.155	-0.261	-0.35	-0.368	-0.017	-0.251	0.217	-0.202	-0.141	-0.28
PPN029H09	0.96	1.16	1.165	-0.469	-0.544	-0.31	-0.649	-0.66	-0.546	-0.396	-0.639	-0.603	-0.177	-0.356	-0.118	-0.353	-0.318	-0.189
PPN029H11	-0.507	-0.237	-0.562	-0.317	-0.287	-0.309	-0.425	-0.63	-0.338	-0.051	-0.308	-0.358	0.292	0.077	0.432	-0.258	-0.242	-0.099
PPN030A06	0.358	0.332	0.422	-0.159	-0.168	-0.129	0.013	-0.142	-0.071	0.462	0.444	0.357	-0.066	-0.098	-0.079	-0.145	-0.189	-0.1
PPN030A08	0.04	0.415	0.231	0.19	0.087	0.137	0.093	-0.092	0.067	0.365	0.224	0.2	0.62	0.595	0.695	0.3	0.202	0.568
PPN030A10	-0.424	-0.058	-0.449	-0.346	-0.311	-0.175	-0.361	-0.494	-0.251	-0.181	-0.393	-0.433	0.226	0.035	0.324	-0.384	-0.205	-0.352
PPN030B01	-0.154	0.067	-0.469	-0.863	-0.868	<no data>	<no data>	-0.75	-0.497	-0.21	-0.499	-0.473	-0.235	-0.761	0.148	-0.433	-0.398	-0.294
PPN030B06	-0.731	-0.307	-0.812	-0.589	-0.612	-0.158	-0.509	-0.488	-0.25	-0.266	-0.376	-0.386	0.116	-0.113	0.506	-0.355	-0.227	-0.152
PPN030C05	-0.767	-0.331	-0.594	-0.479	-0.518	-0.208	-0.433	-0.544	-0.308	-0.337	-0.54	-0.513	-0.074	-0.397	0.266	-0.848	-0.827	-0.596
PPN030C06	-1.356	-2.482	-1.906	-3.008	-2.691	-2.08	-1.646	-2.756	-2.952	<no data>	-2.077	-0.565	-1.919	<no data>	-1.709	-2.523	-2.451	-2.679
PPN030C09	-0.669	-0.157	-0.704	-0.602	-0.419	-0.011	-0.369	-0.578	-0.322	-0.578	-0.976	-0.976	0.257	-0.082	0.535	0.175	0.422	0.27
PPN030C10	0.494	0.356	0.782	0.217	0.243	0.075	0.294	0.321	<no data>	0.417	0.595	0.546	-0.043	0.106	0.056	0.187	0.328	0.29
PPN030D03	-0.311	-0.146	-0.286	0.207	0.002	-0.009	0.011	<no data>	0.087	0.064	0.014	-0.046	0.195	<no data>	<no data>	-0.207	-0.066	-0.424
PPN030D05	-0.376	-0.11	-0.249	-0.501	-0.724	<no data>	-0.924	-0.743	<no data>	0.304	0.026	0.024	0.119	-0.081	<no data>	-0.307	-0.732	-0.319
PPN030D07	-0.584	-0.221	-0.535	-0.228	-0.352	-0.067	-0.367	-0.438	-0.122	-0.255	-0.447	-0.455	0.073	-0.098	0.252	-0.426	-0.635	-0.585
PPN030D09	-0.099	0.089	-0.34	-0.222	-0.228	0.278	-0.304	-0.165	0.215	0.002	-0.318	-0.236	0.464	0.067	0.598	-0.199	-0.031	-0.021
PPN030D12	-0.057	-0.02	-0.241	0.013	0.096	0.128	0.21	0.116	0.075	-0.031	-0.342	-0.383	0.263	0.11	0.327	0.114	0.21	0.206
PPN030E05	0.449	-0.314	-0.329	-0.313	-0.308	-0.416	-0.11	-0.282	-0.324	-0.008	0.42	0.433	-0.355	-0.558	-0.563	-0.409	-0.354	-0.104
PPN030E11	-0.338	0.068	-0.16	-0.941	-0.907	-0.659	-0.529	-0.508	-0.352	-0.561	-0.664	-0.549	-0.368	-0.764	-0.261	-1.219	-1.07	-0.996
PPN030F02	0.32	0.38	0.318	-0.012	0.165	0.032	-0.258	-0.391	-0.17	0.409	0.516	0.323	0.215	0.275	0.269	0.011	0.033	-0.092
PPN030F03	-0.719	-0.286	-0.535	-0.657	-0.441	-0.492	-0.121	-0.259	-0.027	-0.279	-0.587	-0.511	-0.225	-0.447	0.186	-0.224	-0.326	-0.364
PPN030F05	0.813	-0.336	0.187	<no data>	<no data>	-0.459	-0.03	<no data>	<no data>	0.219	0.495	0.515	-0.844	-0.807	-0.724	-0.39	-0.555	-0.352
PPN030F09	0.331	-0.224	0.018	-0.056	0.048	-0.374	0.074	-0.027	<no data>	-0.135	0.383	0.339	-0.434	-0.368	-0.587	-0.219	-0.376	-0.19
PPN030F12	-0.259	-0.373	-0.257	0.68	0.806	0.653	0.376	0.26	0.382	0.182	0.147	0.098	0.645	0.564	0.596	0.643	0.752	0.555
PPN030G01	-0.455	-0.47	-0.521	-0.291	-0.225	-0.275	-0.367	-0.363	-0.286	-0.215	-0.348	-0.273	-0.196	-0.224	-0.083	-0.157	-0.122	-0.103
PPN030G02	0.841	0.728	0.661	0.508	0.482	0.372	0.189	0.179	0.097	1.243	1.813	1.668	0.62	0.958	0.891	0.448	0.289	0.32
PPN030G03	-0.296	-0.241	-0.122	-0.606	-0.497	-0.212	-0.307	-0.302	-0.284	-0.006	-0.074	-0.056	0.248	-0.026	0.368	-0.215	-0.251	-0.627
PPN030G04	-0.658	-0.436	-0.56	-0.74	-0.622	-0.345	-0.336	-0.366	-0.446	-0.358	-0.559	-0.534	0.484	0.075	0.542	0.16	0.126	0.059
PPN030G05	-0.424	-0.342	-0.579	-0.612	-0.563	-0.472	-0.588	-0.537	-0.508	-0.291	-0.457	-0.344	-0.117	-0.426	0.024	-0.692	-0.568	-0.585
PPN030G12	0.543	0.653	0.383	0.448	0.538	0.642	-0.071	-0.021	-0.02	0.783	0.705	0.788	0.717	0.715	0.839	0.36	0.363	0.278
PPN030H01	-0.401	-0.508	-0.212	0.022	0.099	-0.074	0.064	0.076	0.138	-0.075	-0.165	-0.217	-0.093	-0.03	-0.198	0.183	0.231	0.101
PPN030H02	-0.257	0.081	-0.122	-0.176	-0.146	-0.223	-0.057	-0.354	-0.139	0.655	0.705	0.719	0.246	0.149	0.446	0.103	0.096	0.248
PPN030H04	-1.639	-1.413	-1.695	-0.882	-0.851	-0.873	0.27	0.386	0.184	-0.539	-0.696	-0.642	0.213	0.162	0.166	0.922	1.095	1.029
PPN030H06	0.088	-0.022	0.141	-0.303	-0.255	-0.25	-0.166	-0.185	-0.188	-0.587	-0.591	-0.522	-0.198	-0.025	-0.077	-0.338	-0.376	-0.34
PPN031A01	-0.672	-0.561	-0.849	-0.434	-0.291	-0.161	-0.53	-0.371	-0.338	-0.242	-0.239	-0.307	-0.293	-0.563	0.027	-0.382	-0.503	-0.399
PPN031A02	-0.756	-0.365	-0.489	-0.27	-0.267	-0.21	-0.197	-0.102	0.128	-0.352	-0.963	-0.878	0.421	-0.109	0.421	-0.058	0.324	-0.202
PPN031A06	-0.089	0.311	0.059	-0.057	-0.112	0.166	-0.346	-0.444	-0.207	0.608	0.288	0.466	0.637	0.106	1.517	0.198	0.132	-0.199
PPN031A09	0.265	0.215	-0.142	0.405	0.54	0.308	0.089	-0.047	-0.09	0.565	0.442	0.437	0.465	0.376	0.605	-0.036	-0.049	-0.078
PPN031A10	0.307	0.455	0.484	0.275	0.182	0.226	-0.107	-0.11	-0.071	0.35	0.336	0.407	0.251	0.215	0.325	-0.223	-0.047	-0.096
PPN031B01	-0.795	-0.613	-0.835	-0.219	-0.295	-0.046	0.208	0.365	0.342	-0.223	-0.345	-0.25	-0.478	-0.525	<no data>	-0.142	-0.236	-0.152
PPN031B02	-0.092	0.146	-0.019	-0.135	-0.144	<no data>	-0.141	<no data>	-0.147	0.106	0.073	0.091	0.128	0.017	0.12	-0.148	-0.446	-0.196
PPN031B03	-0.693	-0.298	-0.87	-0.387	-0.26	<no data>	-0.739	-0.704	-0.574	-0.318	-0.356	-0.306	-0.176	-0.362	0.154	-0.398	-0.369	-0.504
PPN031B06	-0.248	0.009	-0.281	-0.429	-0.406	<no data>	-0.863	-0.771	-0.647	<no data>	-1.001	-0.627	-0.357	-0.349	-0.037	-0.272	-0.308	-0.573
PPN031B07	0.257	0.327	0.2	-0.11	-0.217	-0.196	<no data>	-0.403	-0.189	0.186	0.036	0.08	0.217	-0.089	<no data>	-0.166	-0.19	-0.466
PPN031B08	-0.396	-0.225	-0.415	-0.565	-0.396	<no data>	-0.604	-0.648	-0.434	<no data>	-0.691	-0.601	0.754	0.246	0.627	0.206	0.425	0.089
PPN031B10	-0.328	-0.169	-0.331	<no data>	0.066	0.039	0.004	0.162	<no data>	<no data>	-0.333	-0.45	0.316	0.144	0.361	0.052	0.274	0.126
PPN031B11	0.094	0.178	-0.22	-0.345	-0.251	-0.114	-0.346	-0.341	-0.017	-0.067	-0.525	-0.391	0.01	-0.235	0.348	-0.498	-0.45	-0.456
PPN031B12	0.403	0.094	0.168	0.276	0.321	0.307	0.13	<no data>	0.054	0.296	0.495	0.381	0.34	0.47	0.38	0.32	0.419	0.389
PPN031C02	-0.959	-0.736	-1.189	-0.675	-0.456	-0.535	-0.609	-0.671	-0.407	-0.641	-0.997	-1.012	-0.69	-0.774	-0.148	-0.626	-0.531	-0.668
PPN031C03	-0.52	-0.226	-0.521	-0.879	-0.542	-0.397	-0.68	-0.617	-0.407	-0.344	-0.568	-0.561	0.164	-0.196	0.421	-0.661	-0.543	-0.541
PPN031C04	0.31	0.044	-0.013	0.495	0.482	0.228	0.399	0.331	0.187	0.36	0.314	0.268	0.455	0.46	0.288	0.598	0.453	0.59
PPN031C06	0.987	0.446	0.516	-0.751	-0.699	-1.616	-0.688	-0.927	-0.888	-0.424	-0.093	-0.11	-2.038	-1.603	-1.842	-2.503	-2.318	-1.388
PPN031C10	0.182	0.301	0.138	0.035	0.001	<no data>	0.001	-0.205	<no data>	-0.026	-0.2	-0.15	0.309	-0.044	0.312	-0.13	-0.111	-0.075
PPN031C11	-0.666	-0.512	-0.547	-0.561	-0.6	-0.368	-0.043	-0.063	0.104	0.002	-0.514	-0.361	-0.267	-0.372	0.021	-0.831	-0.816	-0.661
PPN031C12	-0.189	-0.229	-0.355	0.106	-0.049	0.178	-0.074	0.029	0.148	-0.027	-0.073	-0.202	-0.079	-0.145	0.194	0.166	0.179	0.168
PPN031D01	-0.375	-0.314	-0.736	0.345	0.294	0.417	-0.016	-0.041	0.282	-0.355	-0.355	-0.311	0.51	0.287	0.852	0.357	0.498	0.477
PPN031D04	0.29	0.317	0.369	0.198	0.18	0.069	-0.052	-0.08	-0.155	0.561	0.754	0.605	0.163	0.189	0.249	0.516	0.41	0.138
PPN031D06	0.65	0.39	0.544	-1.303	-1.221	-1.407	-1.126	-1.195	-1.152	-0.335	-0.166	-0.149	-1.606	-1.444	-1.324	-2.297	-2.512	-2.187
PPN031D10	-0.309	-0.163	-0.091	-0.156	-0.358	0.065	-0.718	-0.373	-0.223	-0.223	-0.262	-0.236	0.089	-0.217	0.33	0.234	0.198	0.279
PPN031D12	-0.689	-0.794	-1.177	-0.762	-0.766	-0.398	-0.733	-0.579	-0.537	-0.374	-0.798	-0.85	-0.35	-0.499	-0.019	-0.744	-0.191	-0.331
PPN031E01	0.957	0.39	0.646	-0.294	-0.237	-0.463	-0.089	-0.294	-0.525	0.556	0.706	0.568	-0.871	-0.824	-0.496	-0.611	-0.893	-0.594
PPN031E03	1.08	0.665	0.753	-0.307	-0.485	<no data>	-0.25	<no data>	<no data>	0.428	0.668	0.761	-0.655	-0.47	-0.453	-1.131	-0.817	-0.719
PPN031E11	-0.836	-0.681	-0.901	-0.53	-0.605	-0.252	-0.297	-0.274	-0.141	-0.342	-0.714	-0.623	0.409	-0.204	0.67	-0.322	-0.33	-0.218
PPN031F05	-0.188	-0.228	-0.561	0.866	1.114	1.369	0.826	0.965	1.194	0.032	-0.03	-0.034	0.319	0.052	0.572	-0.553	-0.562	<no data>
PPN031F07	-0.624	-0.382	-0.584	-0.599	-0.643	-0.383	-0.758	-0.882	-0.524	-0.37	-0.584	-0.707	-0.127	-0.629	0.202	-0.447	-0.538	-0.44
PPN031F11	0.465	0.352	0.344	-0.335	-0.431	-0.24	-0.507	-0.495	-0.63	0.652	0.649	0.636	0.199	0.057	0.004	-0.396	-0.285	-0.515
PPN031F12	-0.309	-0.198	-0.568	-0.368	-0.161	-0.39	0.041	-0.074	0.202	-0.58	-0.876	-0.783	-0.231	-0.148	-0.339	-0.385	-0.415	-0.361
PPN031G02	2.002	1.433	1.863	1.436	1.2	0.947	0.765	<no data>	<no data>	2.145	2.037	2.504	1.477	1.843	1.536	1.606	1.338	1.589
PPN031G07	-0.277	-0.096	-0.104	-0.291	-0.234	-0.301	-0.365	-0.221	-0.135	-0.294	-0.37	-0.379	-0.392	-0.535	-0.011	-0.404	-0.509	-0.603
PPN031G08	-0.15	0.088	-0.066	-0.589	-0.586	-0.414	-0.7	-0.732	-0.56	-0.122	-0.406	-0.351	-0.181	-0.677	0.205	-0.423	-0.531	-0.306
PPN031G09	-1.19	-1.017	-1.175	0.244	0.403	0.616	-1.308	-1.367	-1.669	0.093	-0.222	-0.044	0.397	0.191	0.647	-0.701	-0.329	-0.35
PPN031G10	0.173	0.442	0.067	-0.367	-0.34	-0.218	-0.4	-0.507	-0.436	0.38	0.4	0.402	0.038	-0.155	-0.033	-0.508	-0.405	-0.426
PPN031G12	-0.08	-0.05	-0.022	-0.311	-0.397	-0.418	0.112	0.073	0.335	-0.581	-0.923	-0.839	-0.2	-0.328	-0.355	-0.396	-0.24	-0.299
PPN031H01	0.192	0.588	0.618	-0.051	-0.083	0.09	-0.373	-0.276	-0.341	0.53	0.578	0.722	0.32	0.104	0.438	-0.239	-0.325	-0.065
PPN031H03	0.429	0.317	0.33	-0.317	-0.371	<no data>	<no data>	-0.196	-0.166	0.025	0.605	0.53	-0.454	-0.481	<no data>	-0.978	-1.568	-0.958
PPN031H05	0.235	0.228	0.223	-0.417	-0.418	-0.296	-0.466	-0.687	-0.436	0.34	0.445	0.465	-0.013	-0.104	0.226	-0.201	-0.389	-0.42
PPN031H06	0.403	0.317	0.495	<no data>	0.397	0.391	0.163	<no data>	<no data>	0.353	0.323	0.273	0.712	0.506	0.617	0.157	0.302	0.369
PPN031H07	0.113	0.151	0.224	-0.231	-0.167	-0.194	-0.267	-0.177	<no data>	<no data>	<no data>	<no data>	-0.261	-0.282	-0.116	-0.279	-0.218	-0.264
PPN031H08	0.171	0.179	0.157	-0.371	-0.313	-0.381	-0.16	-0.247	-0.318	-0.014	-0.049	-0.108	-0.375	-0.405	-0.013	-0.412	-0.27	-0.324
PPN031H11	0.039	0.232	-0.315	-0.115	0.099	0.376	-0.275	-0.229	0.021	0.472	0.104	0.198	0.849	0.51	1.043	0.086	0.259	0.106
PPN031H12	0.199	0.202	0.05	-0.154	-0.107	-0.074	-0.262	-0.193	-0.258	-0.056	-0.213	-0.085	0.134	-0.082	0.183	-0.045	-0.217	-0.159
PPN032A01	-0.025	-0.022	-0.284	-0.181	-0.137	<no data>	<no data>	-0.152	<no data>	-0.041	-0.114	-0.069	0.047	0.04	<no data>	-0.078	-0.096	-0.094
PPN032A02	0.143	0.095	0.319	-0.24	-0.229	-0.057	-0.179	-0.294	-0.039	0.087	-0.24	-0.144	0.619	0.653	0.635	0.328	0.443	0.475
PPN032A07	-0.757	-0.567	-0.762	-0.475	-0.432	-0.23	-0.965	-1.268	-0.418	-0.122	-0.786	-0.696	0.621	0.203	1.073	-0.153	-0.017	-0.061
PPN032A08	-2.387	-1.788	-2.264	-0.359	-0.196	0.025	0.357	0.466	0.783	-1.487	-1.932	-1.984	0.329	-0.144	0.877	-0.327	-0.331	-0.249
PPN032A10	-0.226	-0.117	-0.296	0.029	0.001	0.117	0.054	0.069	0.238	0.222	-0.096	0.025	0.354	0.12	0.56	-0.138	-0.169	0.008
PPN032A12	0.132	0.085	0.397	0.012	0.007	0.036	0.137	-0.024	0.165	0.207	-0.054	0.115	-0.266	-0.001	<no data>	-0.249	0.046	0.147
PPN032B01	-0.227	-0.188	0.158	0.052	0.013	0.113	-0.002	0.133	0.134	0.008	-0.037	0.001	0.186	0.02	0.314	0.1	0.111	0.202
PPN032B07	-0.371	-0.441	-0.422	-0.751	-0.705	-0.722	-0.596	-0.732	-0.518	0.147	0.004	0.007	-0.265	-0.308	-0.056	-0.712	-0.786	-0.461
PPN032B10	-0.063	-0.076	-0.05	0.249	0.117	0.179	0.141	0.174	0.096	0.175	0.089	-0.004	0.288	0.127	0.267	0.462	0.308	0.468
PPN032C03	-0.225	-0.012	-0.253	-0.037	-0.159	0.029	-0.083	-0.159	-0.148	0.058	0.033	0.005	0.666	0.49	0.705	0.227	0.198	0.207
PPN032C06	-0.253	-0.103	-0.192	-0.566	-0.632	-0.375	-0.783	-0.733	-0.505	-0.37	-0.345	-0.346	0.077	-0.223	0.055	-0.513	-0.51	-0.253
PPN032C09	1.108	0.554	1.023	0.587	0.379	0.338	0.54	0.311	0.167	0.954	1.641	1.61	-0.104	0.149	-0.263	-0.142	-0.24	-0.128
PPN032C10	-0.227	0.108	-0.04	-0.453	-0.338	-0.309	-0.575	-0.578	-0.421	-0.027	-0.174	-0.127	0.069	-0.203	0.07	-0.208	-0.292	-0.385
PPN032C11	-0.654	-0.145	-0.425	0.042	0.205	0.178	0.037	0.142	0.255	-0.43	-0.697	-0.746	-0.226	-0.579	-0.096	-0.37	-0.312	-0.317
PPN032D01	-0.441	-0.44	-0.528	-0.592	-0.598	-0.461	-0.433	-0.56	-0.21	-0.296	-0.719	-0.529	-0.21	-0.702	0.024	-0.626	-0.526	-0.537
PPN032D05	-0.447	-0.129	-0.136	-0.4	-0.376	-0.083	-0.389	-0.5	-0.14	-0.246	-0.411	-0.328	0.122	-0.522	0.161	-0.446	-0.351	-0.42
PPN032D06	0.246	-0.016	0.171	-0.007	0.261	-0.038	<no data>	0.001	<no data>	0.013	0.166	0.096	0.012	0.102	-0.023	-0.091	-0.201	-0.335
PPN032D07	0.598	0.294	0.734	0.546	0.504	0.437	0.573	0.577	0.18	0.501	0.715	0.691	0.153	0.383	-0.252	0.309	0.236	0.166
PPN032D09	0.005	0.043	0.254	<no data>	0.456	0.335	0.52	0.692	0.687	0.185	0.102	0.1	0.323	0.247	0.088	0.189	0.136	0.351
PPN032D11	-0.355	-0.084	-0.044	-1.088	-0.89	<no data>	-0.786	-0.646	-0.285	-0.375	-0.496	-0.508	-0.771	-0.894	-0.575	-1.192	-1.195	-1.225
PPN032D12	-0.213	-0.145	-0.078	0.005	0.141	0.129	0.212	0.38	<no data>	-0.141	-0.107	-0.083	0.049	-0.066	0.09	0.216	0.077	0.139
PPN032E01	-0.419	-0.141	-0.49	-0.167	-0.165	-0.095	-0.374	-0.322	-0.197	0.031	-0.127	-0.123	-0.053	-0.32	0.156	0.065	-0.015	0.115
PPN032E02	-1.239	-1.138	-1.255	-0.629	-0.6	-0.491	-0.087	0.009	-0.035	-1.04	-1.121	-1.175	-0.789	-1.061	-0.265	1.405	1.348	1.606
PPN032E04	2.068	1.442	1.771	0.049	0.051	-0.085	-0.063	-0.034	-0.061	0.002	0.185	0.057	-0.088	-0.254	0.088	-0.508	-0.096	-0.154
PPN032E08	0.23	0.383	0.401	0.205	0.187	0.2	0.372	0.365	0.355	0.27	0.311	0.14	-0.25	-0.017	-0.129	0.203	0.152	0.416
PPN032E09	-0.102	0.045	-0.126	0.262	0.397	0.176	0.481	0.521	0.443	0.604	0.531	0.478	0.079	0.279	0.386	0.54	0.566	0.492
PPN032F06	-1.779	-1.209	-1.703	-1.146	-1.109	<no data>	-1.032	-1.229	<no data>	-1.212	-1.378	-1.411	-0.787	-1.258	-0.335	-0.456	-0.423	-0.564
PPN032F09	0.346	0.609	0.543	0.331	0.356	0.401	0.657	0.591	0.821	-0.38	-0.395	-0.313	0.432	0.554	0.485	0.345	0.323	0.545
PPN032F11	-0.128	-0.12	0.077	0.49	0.376	0.404	0.334	0.239	0.27	0.86	0.856	0.792	0.809	0.645	0.577	0.79	0.781	0.763
PPN032G03	-0.476	-0.442	-0.332	-0.317	-0.235	-0.085	-0.368	-0.304	-0.351	-0.241	-0.542	-0.572	0.172	-0.18	0.32	-0.177	0.042	0.139
PPN032G06	-0.851	-0.805	-0.616	-0.378	-0.516	-0.361	-0.127	-0.009	0.062	-0.936	-0.853	-0.953	-0.392	-0.628	-0.486	-0.46	-0.472	-0.321
PPN032G07	-0.61	-0.338	-0.315	0.042	-0.001	0.163	0.102	0.244	0.307	0.026	-0.248	-0.158	0.549	0.339	0.471	0.618	0.651	0.647
PPN032G08	-0.199	-0.063	-0.113	-0.094	0.003	-0.027	<no data>	0.238	0.292	-0.232	-0.214	-0.297	0.161	-0.08	0.173	-0.038	-0.102	0.329
PPN032G09	0.113	0.213	0.202	-0.162	-0.12	0.143	-0.029	-0.101	0.005	0.041	0.27	0.459	0.026	0.051	0.134	0.032	0.076	-0.118
PPN032H05	-0.795	-0.592	-0.934	-0.696	-0.54	-0.427	-0.462	-0.55	<no data>	<no data>	<no data>	<no data>	-0.148	-0.512	-0.039	-0.46	-0.535	-0.334
PPN032H11	0.008	-0.078	0.138	0.807	0.881	0.643	0.746	0.651	0.564	1.127	1.288	1.179	1.166	0.924	0.686	0.723	0.754	0.927
PPN033A02	0.4	-0.035	0.441	-0.316	-0.178	-0.328	-0.183	-0.266	-0.339	-0.212	0.171	0.21	-0.68	-0.525	-0.653	-0.386	-0.36	-0.393
PPN033A06	0.307	0.331	0.217	0.282	0.188	0.145	0.35	0.259	0.174	-0.302	-0.141	-0.192	-0.665	-0.61	-0.712	-0.341	-0.274	-0.491
PPN033A08	0.376	0.328	0.175	1.016	0.868	0.659	0.465	0.694	0.431	0.37	0.308	0.427	0.513	0.809	<no data>	0.682	0.741	0.735
PPN033A09	-0.073	-0.095	-0.252	0.459	0.573	0.333	0.44	0.487	0.549	0.189	0.128	0.112	0.249	0.335	0.287	0.246	0.143	0.332
PPN033A10	-0.119	-0.14	0.037	-0.256	-0.164	-0.329	-0.199	-0.344	-0.302	0.002	-0.026	0.062	-0.507	-0.306	-0.485	-0.599	-0.737	-0.725
PPN033A11	0.434	0.127	0.415	0.773	0.638	0.557	0.735	0.619	0.678	0.764	0.621	0.734	0.578	0.566	0.819	0.773	0.487	0.937
PPN033A12	0.111	-0.175	-0.193	0.48	0.485	0.233	0.563	0.46	0.459	0.416	0.655	0.447	0.28	0.344	0.407	0.4	0.255	0.449
PPN033B01	0.188	-0.001	0.181	0.316	0.422	0.131	0.163	0.149	0.032	0.077	0.456	0.331	-0.335	0.097	-0.548	0.093	0.035	0.265
PPN033B02	-0.501	-0.446	-0.464	0.045	-0.03	-0.047	0.406	0.608	0.64	0.457	0.321	0.311	0.328	0.319	0.398	0.429	0.459	0.478
PPN033B05	-0.029	-0.074	0.247	0.325	0.4	0.35	<no data>	<no data>	0.453	0.029	-0.036	-0.001	0.523	0.428	0.585	0.392	0.511	0.457
PPN033B08	0.476	<no data>	0.406	<no data>	0.621	0.342	0.876	<no data>	<no data>	0.517	0.552	0.505	0.609	0.908	0.606	0.973	1.214	1.007
PPN033B09	0.595	0.288	0.611	0.898	0.58	0.406	0.818	0.978	0.611	0.45	0.568	0.659	0.504	0.873	0.206	0.906	0.906	0.976
PPN033B10	-0.064	-0.15	-0.117	0.161	0.262	<no data>	0.302	<no data>	0.015	0.015	0.006	-0.009	-0.103	<no data>	0.092	0.334	0.309	0.262
PPN033B11	0.357	0.347	0.095	0.785	0.67	1.11	0.49	0.769	0.667	-0.151	-0.18	-0.376	1.309	1.266	1.233	1.29	1.497	1.504
PPN033C01	0.515	-0.009	-0.005	-0.13	0.038	-0.251	0.036	-0.127	-0.202	-0.205	0.115	0.234	-0.742	-0.354	-1.058	-0.37	-0.453	-0.333
PPN033C05	0.103	-0.183	-0.049	-0.835	-1.022	-0.981	-0.523	-0.595	-0.58	-0.476	-0.524	-0.475	-1.59	-1.406	-1.502	-1.538	-1.751	-1.454
PPN033D08	-0.014	-0.044	0.049	0.711	0.66	0.472	0.495	0.585	0.66	0.443	-0.128	-0.237	-0.09	0.206	0.525	0.103	0.348	<no data>
PPN033D09	0.696	0.722	0.541	0.565	0.61	0.656	0.624	<no data>	0.682	0.206	0.105	0.041	0.089	<no data>	0.551	0.344	<no data>	0.337
PPN033D11	0.615	0.403	0.564	0.373	0.48	0.378	0.414	0.541	0.358	0.397	0.419	0.515	0.35	0.403	0.365	0.497	0.526	0.479
PPN033F01	0.802	0.569	0.68	0.974	0.931	0.884	0.638	0.523	0.484	0.502	0.592	0.633	0.552	0.782	-0.001	0.596	0.488	0.619
PPN033F06	-0.095	0.127	0.069	0.204	0.084	0.14	0.024	0.014	0.177	0.201	-0.046	-0.233	0.262	-0.024	0.345	-0.091	-0.104	-0.07
PPN033F10	0.295	0.514	0.639	0.408	0.156	0.198	-0.004	0.309	<no data>	0.667	0.482	0.36	0.41	0.268	0.395	0.266	0.249	0.303
PPN033G04	0.459	0.139	0.706	0.028	-0.043	-0.41	0.085	-0.267	-0.091	0.156	0.04	0.043	-0.776	-0.595	-1.113	-0.777	-0.748	-0.874
PPN033H09	-0.388	-0.317	-0.437	0.199	0.456	0.029	0.351	0.373	0.581	0.055	-0.16	-0.298	0.013	0.178	0.321	0.475	0.324	0.517
PPN034A01	0.01	0.013	0.106	-0.042	-0.002	-0.035	0.016	-0.087	-0.071	0.082	0.094	0.06	-0.316	-0.137	-0.323	-0.113	-0.278	-0.327
PPN034A02	0.119	-0.184	0.065	0.371	0.269	0.088	0.383	0.242	<no data>	0.075	0.176	0.193	-0.476	<no data>	-0.554	0.253	0.253	0.225
PPN034A06	0.431	0.175	0.356	0.09	-0.113	-0.347	-0.049	-0.101	-0.525	0.26	0.353	0.52	-0.74	-0.575	-0.704	-0.563	-0.827	-0.704
PPN034A07	0.545	0.332	0.4	0.286	0.458	0.024	0.479	0.212	<no data>	0.399	0.404	0.73	-0.318	-0.035	-0.061	-0.068	-0.105	0.259
PPN034A11	0.389	0.327	0.206	0.674	0.713	0.167	0.386	0.2	0.163	0.306	0.453	0.35	-0.042	0.277	-0.064	0.315	0.227	0.343
PPN034A12	0.518	0.252	0.464	0.621	0.436	0.213	0.364	0.39	-0.06	0.158	0.446	0.517	-0.015	0.366	-0.144	0.371	0.396	0.181
PPN034B06	-0.916	<no data>	<no data>	0.484	0.545	0.225	0.427	0.421	0.683	0.03	-0.253	-0.263	0.569	0.628	0.816	0.605	0.555	0.685
PPN034B08	-0.673	-0.578	-0.515	-0.604	-0.768	-0.665	-0.575	-0.426	-0.309	-0.214	-0.053	-0.2	-0.812	-1.043	-1.128	-1.129	-1.008	-1.355
PPN034C02	-0.4	-0.253	0.014	0.218	0.379	-0.08	0.114	0.327	0.431	0.135	-0.065	-0.194	-0.105	0.011	0.186	0.303	0.471	0.411
PPN034C07	0.32	0.122	0.41	0.724	1.144	0.406	0.448	<no data>	<no data>	0.578	0.491	0.43	0.097	0.79	0.386	0.785	0.623	0.965
PPN034C12	0.418	-0.051	-0.051	-0.007	-0.06	-0.345	-0.119	-0.173	-0.101	0.389	0.599	0.571	-0.596	-0.29	-0.861	-0.545	-0.508	-0.495
PPN034D02	0.506	0.184	0.641	0.166	0.202	-0.085	0.007	-0.106	-0.198	-0.036	0.008	-0.026	-0.556	-0.361	-0.675	-0.475	-0.633	-0.491
PPN034D04	-3.277	-2.617	-2.961	-1.356	-1.276	-1.353	0.515	0.636	0.727	-1.581	-1.863	-1.951	-3.178	-4.186	-3.605	-2.141	-2.254	-2.353
PPN034D07	0.304	-0.106	0.194	<no data>	1.04	0.219	0.924	<no data>	0.782	0.555	0.677	0.252	0.371	0.603	0.563	0.606	1.073	0.554
PPN034E02	0.598	0.216	0.552	0.156	0.09	-0.16	0.055	0.003	-0.149	-0.087	0.045	-0.016	-0.782	-0.442	-0.654	-0.287	-0.418	-0.192
PPN034E12	0.517	-0.026	0.26	0.628	0.574	0.348	0.521	0.687	0.39	0.313	0.8	0.646	-0.624	-0.256	-0.496	0.392	0.383	0.393
PPN034F11	0.519	0.409	0.377	0.567	0.527	0.298	0.347	0.378	0.369	0.33	0.39	0.377	-0.032	0.205	-0.08	0.078	0.08	0.006
PPN034G01	0.295	0.202	0.176	0.031	0.021	-0.099	0.167	0.116	-0.084	0.471	0.564	0.609	-0.253	-0.024	-0.409	-0.214	-0.328	-0.186
PPN034G02	0.225	0.151	0.224	0.304	0.355	0.055	0.191	0.223	0.312	0.29	0.311	0.478	-0.329	0.041	0.04	0.321	0.452	0.245
PPN034G08	0.198	0.059	-0.003	<no data>	-0.062	<no data>	-0.025	<no data>	<no data>	0.256	-0.068	-0.017	0.243	0.353	0.346	0.416	0.432	0.284
PPN034G12	0.505	0.413	0.641	0.793	0.714	0.488	0.676	0.7	0.425	0.463	0.601	0.6	0.162	0.394	<no data>	0.627	0.689	<no data>
PPN034H01	0.225	0.068	0.38	0.228	0.197	-0.006	0.336	0.192	0.16	0.35	0.501	0.32	-0.251	0.096	-0.245	0.436	0.419	0.438
PPN034H02	0.078	-0.071	0.313	0.24	0.127	-0.087	0.233	0.19	<no data>	0.199	0.481	0.424	-0.388	0	-0.419	0.824	1.001	0.887
PPN034H03	0.37	0.066	0.116	0.442	0.385	0.174	0.433	0.382	0.314	0.222	0.476	0.47	-0.046	0.095	-0.177	0.29	0.304	0.244
PPN034H05	-0.184	-0.361	-0.399	-0.49	-0.631	-0.514	-0.55	-0.413	-0.37	-0.194	-0.108	-0.089	-0.87	-1.027	-0.7	-0.439	-0.509	-0.268
PPN034H08	-0.162	-0.131	-0.115	0.331	0.502	0.367	0.311	0.571	0.283	0.283	0.148	-0.004	0.446	0.477	1.066	0.719	0.602	0.701
PPN034H09	0.856	0.482	0.712	0.045	0.102	0.009	-0.15	-0.27	-0.218	0.337	0.486	0.394	-0.374	-0.141	-0.278	-0.49	-0.625	-0.707
PPN034H11	0.615	0.363	0.645	0.373	0.413	0.296	0.205	0.265	0.124	0.547	0.488	0.395	0.236	0.226	0.255	0.438	0.347	0.316
PPN035A04	1.564	1.205	1.167	0.606	0.661	0.509	0.21	0.176	0.115	1.032	1.255	1.176	0.433	0.714	0.728	0.743	0.725	<no data>
PPN035A05	0.906	0.542	0.699	0.171	0.191	-0.139	0.155	-0.097	-0.18	0.301	0.425	0.481	-0.291	-0.063	-0.376	-0.158	-0.057	-0.212
PPN035A09	1.212	1.189	0.955	-0.012	-0.09	-0.024	-0.42	-0.444	-0.613	0.684	0.715	0.883	-0.196	-0.222	-0.237	-0.476	-0.421	-0.438
PPN035B02	1.148	0.824	1.286	0.471	0.177	0.043	0.343	0.255	-0.031	0.414	0.634	0.625	-0.155	0.194	-0.27	0.011	0.033	0.122
PPN035B03	1.023	0.804	0.935	0.428	0.314	0.312	0.228	0.187	0.006	0.923	1.229	1.084	0.28	0.566	0.114	0.188	0.186	0.226
PPN035B04	0.845	0.358	0.735	-0.115	-0.13	-0.337	-0.194	-0.249	-0.226	-0.209	-0.016	0.2	-0.662	-0.453	-0.52	-0.618	-0.918	-0.584
PPN035B08	0.319	0.174	-0.05	-0.037	0.082	0.223	-0.231	-0.054	-0.039	0.102	0.093	0.21	0.133	0.066	0.457	0.464	0.635	0.481
PPN035B10	0.115	0.303	-0.023	-0.063	0.014	0.157	-0.035	-0.047	0.186	-0.044	-0.106	-0.11	0.153	0.113	0.17	0.454	0.248	0.128
PPN035B11	1.173	0.91	1.395	0.409	0.411	0.356	0.675	<no data>	0.528	0.536	0.79	0.743	-0.089	0.357	-0.134	0.342	0.454	0.187
PPN035C04	0.991	0.676	0.977	<no data>	-0.023	-0.093	<no data>	0.119	<no data>	0.221	0.376	0.285	-0.445	-0.219	-0.31	-1.092	-0.313	-0.218
PPN035C07	-0.061	-0.116	0.112	0.464	0.411	0.348	0.311	0.268	0.23	0.031	0.293	0.187	0.189	0.401	-0.144	0.516	0.432	0.645
PPN035C08	0.56	0.536	0.487	0.318	0.298	0.481	0.128	0.195	0.25	0.358	0.258	0.297	0.47	0.217	0.655	0.822	0.809	0.764
PPN035C10	0.331	0.143	0.384	0.469	0.558	0.649	0.389	0.627	0.594	0.138	-0.157	0.105	0.401	0.404	0.483	0.823	0.82	0.805
PPN035C11	1.585	1.283	1.556	0.408	0.251	0.11	0.52	0.411	0.164	0.775	1.049	1.038	-0.044	0.328	-0.11	0.26	0.22	0.254
PPN035C12	1.698	0.85	1.38	1.292	1.189	0.957	1.051	0.905	0.551	0.798	1.175	1.111	1.091	1.49	0.672	1.44	1.687	1.674
PPN035D01	0.118	0.18	0.27	0.35	0.213	0.274	0.305	0.32	0.304	0.186	0.207	0.268	0.231	0.126	0.364	0.596	0.498	0.46
PPN035D05	0.061	-0.077	0.149	0.066	-0.022	0.071	0.141	0.189	0.196	-0.008	0.046	0.016	0.14	-0.031	0.514	0.345	0.364	0.428
PPN035E01	-0.35	-0.26	-0.468	-0.113	-0.053	-0.052	-0.044	-0.06	-0.075	0.03	0.156	0.241	0.306	0.034	0.69	0.134	0.253	0.214
PPN035E02	-0.626	-0.575	-0.64	-0.183	-0.152	-0.253	0.203	0.147	0.112	-0.277	-0.401	-0.38	-0.296	-0.111	-0.12	0.421	0.35	0.445
PPN035E03	-0.287	-0.535	-0.418	-0.055	0.04	-0.109	-0.013	-0.16	0.044	-0.441	-0.426	-0.403	-0.288	-0.083	0.11	0.467	0.338	0.456
PPN035E04	-0.048	-0.298	-0.492	-0.75	-0.675	-1.051	-0.497	-0.665	-0.55	0.022	0.186	-0.098	-1.434	-1.128	-0.967	-0.927	-1.083	-0.895
PPN035E05	0.906	0.086	0.364	-0.38	-0.454	-0.879	-0.365	-0.442	-0.386	0.151	0.416	0.326	-0.877	-0.715	-0.603	-0.745	-0.738	-0.725
PPN035E06	-0.048	-0.186	-0.275	0.493	0.58	0.234	0.325	0.453	0.292	0.364	0.436	0.191	0.882	0.98	0.906	0.824	1.141	0.782
PPN035E08	1.068	0.839	1.129	0.967	1.129	0.756	0.935	0.798	0.47	-0.176	-0.136	-0.197	0.247	0.556	0.201	0.432	0.734	0.713
PPN035E09	0.752	0.294	0.7	0.445	0.278	0.003	-0.391	-0.474	-0.638	0.621	0.758	0.788	-0.323	0.001	-0.475	0.711	0.791	0.712
PPN035E11	-0.151	-0.543	-0.557	-0.775	-0.739	-0.939	-0.506	-0.519	-0.493	-0.506	-0.575	-0.457	-0.606	-0.686	-0.44	-0.102	-0.104	-0.216
PPN035F04	-0.36	-0.211	-0.218	0.14	0.07	0.034	-0.253	-0.084	-0.025	-0.08	-0.167	-0.25	0.34	0.387	0.3	0.371	0.531	0.497
PPN035F06	1.248	0.196	0.382	0.932	0.931	0.717	1.535	1.403	1.073	0.67	0.792	0.843	0.376	0.712	0.064	1.354	1.205	1.378
PPN035F08	2.114	1.595	1.445	1.482	1.418	0.949	0.838	0.619	0.509	-1.084	-1.133	-1.024	0.074	0.558	-0.114	0.348	0.314	0.331
PPN035G02	0.266	-0.115	0.194	0.094	0.122	0.231	0.099	0.049	-0.021	0.004	0.312	0.246	0.063	0.058	0.124	0.344	0.256	0.256
PPN035G06	0.634	0.14	0.706	0.328	0.309	0.226	0.553	0.489	0.375	0.507	0.601	0.582	0.402	0.375	0.158	0.952	0.753	1.031
PPN035G08	0.845	0.592	0.678	0.766	0.636	0.538	0.528	0.281	0.26	-0.745	-0.863	-0.866	-0.302	-0.098	-0.251	0.249	0.219	0.068
PPN035G09	-0.678	-0.692	-0.714	-0.329	-0.307	-0.522	-0.158	-0.209	-0.181	-0.415	-0.436	-0.467	-0.684	-0.55	-0.567	-0.261	-0.314	-0.219
PPN035G10	1.178	1.122	1.107	-0.129	-0.093	-0.238	-0.428	-0.383	-0.374	0.758	0.732	0.732	0.14	0.196	0.229	-0.284	-0.602	-0.262
PPN035H02	0.179	0.158	0.057	0.373	0.441	0.231	0.285	0.238	0.336	0.386	0.382	0.293	-0.17	-0.117	0.089	0.402	0.352	0.415
PPN035H03	0.613	0.299	0.285	0.565	0.622	0.146	0.163	0.088	0.1	0.468	0.534	0.573	-0.593	-0.264	-0.505	0.166	-0.069	-0.066
PPN035H06	0.452	0.364	0.32	-0.03	-0.06	-0.039	-0.288	-0.255	-0.253	0.313	0.28	0.314	-0.094	-0.022	0.212	-0.392	-0.34	-0.248
PPN035H07	0.684	0.671	0.992	0.675	0.568	0.451	0.223	0.173	0.205	0.487	0.629	0.623	0.317	0.402	0.476	0.152	0.103	0.07
PPN035H08	-0.078	-0.429	-0.176	-0.573	-0.432	-0.769	-0.242	-0.446	-0.481	-0.269	-0.131	-0.162	-1.141	-0.968	-0.955	-0.799	-0.806	-0.836
PPN035H10	0.53	0.543	0.589	-0.066	0.096	-0.148	-0.11	-0.115	-0.261	0.349	0.41	0.37	0.019	0.049	-0.116	-0.222	-0.285	-0.286
PPN035H12	0.596	0.462	0.599	0.313	0.436	0.263	0.339	0.406	0.272	0.494	0.511	0.426	0.467	0.557	0.311	0.542	0.448	0.564
PPN036A01	-0.397	-0.064	-0.738	0.443	0.667	0.739	0.034	0.018	<no data>	<no data>	-0.415	-0.588	0.411	0.232	0.578	0.126	-0.077	0.088
PPN036A02	0.842	0.283	0.726	0.94	1.079	0.68	0.858	0.806	0.721	0.819	1.055	0.94	0.409	0.651	0.361	0.961	0.943	0.861
PPN036A06	0.278	0.227	0.452	0.383	0.272	0.279	0.015	0.124	-0.163	0.533	0.753	0.739	0.328	0.381	-0.051	-0.183	-0.234	0.107
PPN036A10	0.43	0.11	0.259	0.623	0.583	0.293	0.584	0.702	0.352	0.187	0.376	0.367	-0.319	0.245	-0.227	0.609	0.704	0.491
PPN036B02	-0.071	0.129	0.121	0.494	0.638	0.317	0.408	0.357	<no data>	<no data>	<no data>	<no data>	0.427	0.528	0.681	0.29	0.121	0.201
PPN036B04	-0.054	-0.075	-0.046	0.507	0.27	0.234	0.381	0.584	0.513	0.227	-0.021	-0.08	0.415	0.433	0.626	0.747	0.738	0.811
PPN036B05	-0.036	-0.282	-0.11	0.581	0.752	0.517	-0.482	-0.408	-0.688	0.107	0.435	0.501	-0.034	0.117	-0.117	-0.958	-0.879	-0.857
PPN036C05	0.28	-0.327	-0.15	0.544	0.556	0.142	0.673	0.647	0.349	0.164	0.232	0.216	-0.492	-0.338	-0.422	0.381	0.406	0.319
PPN036C08	1.491	1.011	1.341	0.3	0.337	-0.014	0.071	-0.008	-0.192	0.455	0.746	0.703	-0.457	-0.139	-0.72	-0.392	-0.478	-0.428
PPN036C11	-0.163	-0.033	0.112	0.649	0.805	0.593	<no data>	<no data>	<no data>	0.333	0.277	0.177	0.535	0.496	0.379	0.269	0.231	0.564
PPN036D03	0.447	0.233	0.555	0.84	0.923	0.471	0.644	0.482	0.393	0.501	0.626	0.651	0.218	0.467	-0.162	0.223	0.298	0.337
PPN036D04	0.013	-0.176	0.139	0.276	0.224	0.129	0.205	0.298	0.231	0.06	0.068	-0.04	0.288	0.295	-0.065	0.553	0.352	0.593
PPN036D12	-0.051	0.08	0.025	0.108	0.149	0.175	0.074	0.06	<no data>	0.191	0.106	0.096	0.485	0.355	0.222	0.426	0.332	0.515
PPN036E03	0.503	0.15	0.436	0.409	0.613	0.161	0.124	0.016	<no data>	0.338	0.392	0.436	-0.215	0.167	-0.449	0.095	-0.039	-0.005
PPN036E06	0.798	0.47	0.801	-0.339	-0.284	-0.088	0.002	-0.148	-0.34	0.33	0.415	0.582	-0.68	-0.355	-0.681	-0.37	-0.345	-0.516
PPN036E07	-0.065	-0.273	-0.139	-0.205	-0.244	-0.38	-0.134	-0.12	-0.158	0.28	0.159	0.161	-0.346	-0.151	-0.352	-0.155	-0.288	-0.301
PPN036E08	0.445	0.177	0.751	0.955	0.856	0.581	0.869	0.888	0.663	0.556	0.69	0.821	0.548	0.766	0.146	1.064	1.052	1.004
PPN036E09	-0.264	-0.235	-0.113	0.684	0.616	0.216	0.724	0.65	0.449	-0.016	0.478	0.217	0.396	0.463	0.338	0.608	0.593	0.845
PPN036E10	-0.645	-0.754	-0.831	-0.685	-0.611	-0.741	-0.679	-0.801	-0.96	-0.857	-0.938	-0.993	-1.517	-1.274	-1.205	-0.73	-0.733	-0.711
PPN036E12	-0.349	-0.401	-0.178	0.047	0.059	0.194	-0.145	0.108	0.111	-0.09	-0.223	-0.595	0.39	0.196	0.568	0.583	0.536	0.371
PPN036F06	1.272	0.563	1.154	-0.534	-0.456	-0.304	-0.081	-0.394	-0.718	0.642	0.594	0.802	-0.687	-0.407	-0.627	-0.894	-0.732	<no data>
PPN036F07	0.503	0.495	0.857	0.367	0.4	0.172	0.506	0.521	0.608	0.306	0.01	0.036	0.384	0.513	0.266	0.519	0.405	0.6
PPN036F11	0.484	0.21	0.346	0.666	0.713	0.422	0.891	0.745	0.57	0.652	0.599	0.671	0.03	0.352	-0.189	0.209	0.229	0.277
PPN036F12	-0.116	-0.395	-0.495	0.161	0.192	0.144	0.003	0.309	0.238	0.038	-0.032	0.072	0.027	-0.039	0.378	0.323	0.355	0.3
PPN036G02	0.525	0.42	0.357	<no data>	0.287	0.1	0.321	0.277	<no data>	0.593	0.418	0.457	0.216	0.13	<no data>	0.193	0.26	0.254
PPN036G05	0.089	0.026	0.123	0.181	0.285	0.232	0.261	0.195	0.169	0.26	0.219	0.151	0.359	0.264	0.41	0.088	0.076	0.075
PPN036G06	2.154	1.798	2.466	1.529	1.441	1.112	1.186	1.734	1.338	1.441	1.567	1.396	0.382	1.071	0.204	0.464	0.499	0.423
PPN036H04	1.075	0.55	1.223	0.847	0.909	0.551	0.61	0.46	0.26	1.337	1.555	1.47	-0.225	0.119	-0.207	0.33	0.352	0.21
PPN036H08	0.007	0.111	0.248	0.304	0.319	0.445	0.602	0.657	0.571	0.404	0.348	0.325	0.467	0.489	0.329	0.569	0.681	0.797
PPN037A04	-1.236	-1.171	-1.171	-0.605	-0.597	-0.49	-0.212	0.027	0.064	-0.379	-0.396	-0.363	-0.587	-0.652	-0.428	-0.426	-0.299	-0.377
PPN037A07	-0.601	-0.816	-0.552	-0.431	-0.332	-0.351	-0.036	0.055	0.04	0.152	0.294	0.28	-0.115	-0.198	-0.069	-0.085	-0.157	-0.094
PPN037A08	-0.271	-0.299	-0.302	-0.164	-0.178	-0.153	0.091	0.193	0.196	0.157	0.366	0.303	-0.064	0.006	-0.078	-0.092	-0.081	-0.094
PPN037A10	0.777	0.6	0.602	0.138	0.354	0.238	0.126	0.124	0.099	0.656	1.043	0.98	-0.08	-0.032	-0.174	-0.101	-0.173	-0.286
PPN037B01	0.443	0.251	0.394	-0.537	-0.614	-0.51	-0.513	-0.407	-0.577	0.104	0.09	0.161	-1.039	-0.664	-1.316	-0.994	-0.899	-0.958
PPN037B05	0.207	0.027	0.198	0.181	0.13	0.191	0.161	0.381	-0.002	0.022	0.18	0.267	0.062	0.265	-0.282	0.029	-0.029	-0.051
PPN037B06	0.56	0.116	0.083	0.091	-0.001	<no data>	-0.001	-0.029	0.003	0.145	0.433	0.467	-0.339	0.001	-0.454	-0.244	-0.3	-0.587
PPN037C04	-0.047	0.107	0.207	0.366	0.341	0.355	0.244	0.271	0.356	0.394	0.21	0.09	0.157	0.083	0.351	0.241	0.04	0.132
PPN037C06	0.095	-0.093	0.07	0.447	0.399	0.242	0.347	0.443	0.419	0.219	0.385	0.208	-0.174	0.139	-0.349	-0.298	-0.233	-0.113
PPN037C08	0.658	0.272	0.296	-0.472	-0.682	<no data>	-0.471	-0.814	-0.763	0.397	0.513	0.601	-0.077	0.008	-0.431	-0.588	-0.124	-0.481
PPN037C09	0.36	0.137	0.206	0.151	0.181	0.065	0.054	<no data>	-0.089	0.385	0.423	0.448	-0.15	0.071	-0.202	0.214	0.124	0.178
PPN037C11	-0.026	-0.235	0.048	-0.208	-0.282	<no data>	-0.335	-0.25	-0.138	-0.209	-0.137	-0.286	-0.118	0.042	-0.242	-0.085	<no data>	0.017
PPN037C12	0.698	0.565	0.752	0.313	0.189	0.275	0.199	0.279	0.242	0.075	0.261	0.334	-0.106	0.261	-0.089	0.226	0.371	0.234
PPN037D02	0.247	0.224	0.225	-0.03	-0.104	0.047	-0.258	-0.16	0.014	0.003	0.202	-0.005	0.233	0.071	-0.015	-0.141	-0.044	-0.076
PPN037D04	-0.351	-0.614	-0.766	0.45	0.331	0.254	0.327	0.325	0.056	-0.376	-0.142	-0.334	-0.638	-0.345	-0.847	-0.805	-0.7	-0.844
PPN037D06	-0.461	-0.336	-0.337	-0.424	-0.545	-0.626	-0.298	-0.321	-0.24	-0.327	-0.295	-0.421	-0.484	-0.417	-0.329	-0.354	-0.348	-0.263
PPN037E02	1.094	0.703	0.794	0.311	0.239	0.16	0.394	0.239	0.047	0.45	0.625	0.634	-0.327	0.024	-0.326	0.096	0.047	0.029
PPN037E03	0.777	0.537	0.801	0.328	0.25	0.213	0.16	0.126	<no data>	0.332	0.488	0.505	0.041	0.132	-0.168	0.051	-0.013	0.122
PPN037E05	0.291	-0.012	-0.058	-0.238	-0.419	-0.504	-0.016	0.048	-0.249	0.3	0.416	0.407	-0.871	-0.469	-1.047	-0.834	-0.719	-0.789
PPN037E06	1.206	0.441	0.656	0.633	0.48	0.451	0.922	0.939	1.013	0.982	1.004	0.882	-0.372	-0.032	-0.642	-0.026	-0.136	0.006
PPN037E08	-0.079	-0.062	0.072	0.106	0.121	-0.018	0.197	0.091	0.279	0.031	0.094	-0.048	0.056	0.069	-0.017	0.209	0.141	0.146
PPN037E10	1.14	0.892	1.233	0.498	0.276	0.255	0.254	0.169	0.39	0.707	1.058	0.994	-0.364	0.078	-0.552	-0.146	-0.045	0.015
PPN037F02	0.314	0.225	0.229	-0.277	-0.317	-0.229	-0.176	-0.226	-0.309	0.001	0.032	0.151	-0.522	-0.496	-0.487	-0.459	-0.412	-0.347
PPN037F07	-0.132	-0.25	-0.188	0.065	0.024	<no data>	0.273	0.196	0.238	-0.061	-0.223	-0.189	-0.363	-0.257	-0.251	0.221	0.28	-0.056
PPN037F09	0.578	0.053	0.335	-0.104	-0.378	-0.494	-0.249	-0.306	-0.286	-0.017	0.138	0.156	-0.975	-0.395	-1.16	-0.829	-0.729	-0.656
PPN037F11	0.506	0.473	0.544	-0.014	0.044	0.032	-0.219	-0.179	-0.39	0.279	0.516	0.536	-0.186	0.076	-0.268	-0.385	-0.397	-0.411
PPN037F12	0.653	0.451	0.546	0.454	0.357	0.348	0.474	0.463	0.322	0.424	0.585	0.562	-0.083	0.222	-0.204	0.213	0.271	0.26
PPN037G05	-0.18	-0.349	-0.316	<no data>	0.463	0.371	0.618	<no data>	0.415	<no data>	-0.184	-0.055	-0.183	-0.21	<no data>	-0.093	-0.303	-0.605
PPN037G07	0.455	-0.071	0.407	0.676	0.371	0.341	0.641	0.577	0.471	0.222	0.382	0.423	-0.353	-0.001	-0.687	0.106	0.1	0.037
PPN037G11	0.201	-0.264	-0.323	0.854	0.79	0.588	1.213	1.182	0.98	-0.153	-0.155	-0.111	-0.223	-0.024	-0.293	0.04	0.105	0.072
PPN037G12	0.492	0.196	0.464	0.653	0.636	0.78	0.683	0.653	0.467	0.506	0.811	0.848	0.309	0.594	0.156	0.768	0.693	0.799
PPN037H01	-0.167	-0.375	-0.125	-0.766	-0.507	-0.858	-0.259	-0.408	-0.505	-0.172	-0.051	-0.053	-0.86	-0.752	-0.907	-1.124	-1.164	-1.234
PPN037H03	0.508	0.433	0.425	0.182	0.154	0.1	0.495	0.702	0.5	0.118	0.156	0.207	0.654	0.615	0.404	0.505	0.441	0.494
PPN037H05	0.491	0.058	0.218	0.522	0.361	0.339	0.499	0.422	0.133	0.053	0.324	0.396	-0.381	-0.03	-0.5	-0.139	-0.217	0.015
PPN037H07	0.345	-0.452	-0.218	-0.458	-0.433	-0.691	-0.266	-0.335	-0.508	-0.252	0.001	-0.143	-1.546	-0.994	-1.508	-0.722	-0.676	-0.783
PPN037H08	0.191	-0.016	-0.083	0.509	0.395	0.534	0.468	0.462	0.12	-0.18	0.135	0.078	0.031	0.397	-0.344	0.524	0.693	0.571
PPN037H09	0.297	0.109	-0.058	1.209	1.177	1.083	0.997	0.925	0.646	0.269	0.453	0.466	0.726	1.052	0.32	1.259	1.299	1.243
PPN037H10	-0.018	-0.112	0.044	0.857	0.827	0.739	0.75	0.775	0.54	-0.007	0.097	0.166	0.282	0.535	0.058	0.656	0.632	0.605
PPN038A03	0.459	0.277	0.397	0.746	1.055	0.426	0.666	0.713	0.481	0.471	0.299	0.356	0.207	0.517	0.22	0.344	0.423	0.576
PPN038A08	0.459	0.291	0.281	0.121	0.034	0.027	-0.002	0.055	-0.146	0.272	0.51	0.557	-0.092	-0.009	-0.273	-0.295	-0.197	-0.206
PPN038B01	0.655	0.345	0.554	0.934	0.938	0.993	0.738	0.993	0.452	0.666	0.982	1.023	0.584	0.838	0.358	0.935	0.986	0.825
PPN038B03	-0.281	-0.486	-0.52	-0.216	-0.02	-0.323	-0.229	-0.171	-0.108	-0.118	-0.101	-0.253	-0.415	-0.246	-0.437	-0.414	-0.556	-0.394
PPN038B04	1.239	0.497	0.577	0.813	0.732	0.269	0.49	0.298	0.132	1.118	1.241	1.186	-0.25	0.03	-0.556	0.206	0.122	0.158
PPN038B05	0.233	0.033	-0.12	0.238	0.332	0.072	-0.118	-0.19	-0.307	0.338	0.251	0.191	1.028	1.134	0.939	1.247	1.12	0.849
PPN038B11	0.578	0.442	0.474	0.588	0.755	0.608	0.511	0.458	0.456	0.605	0.562	0.594	0.406	0.502	0.477	0.703	0.801	0.847
PPN038C01	-0.302	-0.462	-0.592	0.243	0.275	0.03	-0.274	-0.328	-0.405	-0.01	-0.041	-0.057	-0.714	-0.529	-0.428	-0.466	-0.444	-0.424
PPN038C07	0.323	0.186	0.297	0.466	0.188	0.176	0.611	0.343	0.244	0.233	0.4	0.574	0.021	0.357	-0.244	0.151	0.302	0.268
PPN038C12	0.616	0.405	0.545	0.449	0.384	0.261	0.158	0.113	0.211	0.22	-0.028	0.055	0.626	0.519	0.772	0.845	0.808	0.931
PPN038D02	0.526	0.25	0.424	0.452	0.226	0.137	0.404	0.618	0.375	0.555	0.941	0.891	-0.256	0.091	-0.398	-0.113	-0.123	-0.019
PPN038D05	0.074	-0.44	-0.046	0.353	0.255	0.169	0.332	0.088	0.185	-0.652	0.162	-0.287	0.006	-0.076	0.48	0.135	-0.147	-0.095
PPN038D06	0.44	0.586	0.434	0.12	0.169	0.257	-0.43	-0.397	-0.138	0.299	0.272	0.279	-0.143	-0.179	-0.043	-0.451	-0.544	-0.42
PPN038D09	-0.255	-0.533	-0.48	0.216	0.225	0.139	0.429	0.507	0.375	0.325	0.293	0.388	0.192	0.26	-0.038	0.199	0.125	0.33
PPN038D10	0.417	0.257	0.504	0.607	0.487	0.467	0.477	0.592	<no data>	0.288	0.387	0.408	0.407	0.581	0.208	0.819	0.849	0.8
PPN038D11	0.81	0.581	0.769	0.311	0.221	0.278	0.1	0.176	-0.003	0.591	0.698	0.707	0.224	0.285	0.12	0.236	0.362	0.313
PPN038D12	0.89	0.45	0.754	0.074	-0.064	-0.023	0.178	0.078	-0.015	0.269	0.493	0.354	-0.309	-0.121	-0.481	0.022	0.017	-0.074
PPN038E05	0.585	0.279	0.314	0.438	0.461	0.509	0.356	0.383	0.167	0.415	0.597	0.647	0.525	0.731	0.557	0.303	0.845	0.688
PPN038E08	0.311	-0.039	0.207	0.073	0.224	0.043	0.26	0.243	-0.013	0.203	0.459	0.455	-0.024	0.032	0.053	-0.034	-0.051	-0.165
PPN038F01	1.101	0.954	1.005	0.77	0.826	0.586	0.462	0.421	0.223	0.225	0.251	0.309	-0.03	0.029	-0.099	-0.201	-0.245	-0.096
PPN038F03	-0.365	-0.649	-0.454	0.366	0.3	0.448	0.306	0.516	0.276	-0.411	-0.49	-0.387	0.986	0.998	1.651	0.545	0.419	0.596
PPN038F10	0.16	0.279	0.17	-0.014	-0.095	-0.005	-0.155	-0.17	-0.09	0.378	0.377	0.406	0.348	0.214	0.473	-0.1	-0.126	-0.168
PPN038G04	0.478	0.262	0.364	0.363	0.332	0.247	0.388	0.607	0.531	0.213	0.303	0.264	0.699	0.793	0.635	0.733	0.838	0.597
PPN038G05	0.193	0.169	-0.066	0.102	0.145	-0.134	0.197	0.247	0.214	0.061	-0.122	-0.248	0.325	0.38	0.332	0.294	0.199	0.228
PPN038G07	-0.701	-0.775	-0.714	0.708	0.675	0.675	-0.256	-0.393	-0.631	-0.21	-0.168	0.12	0.528	0.511	0.448	0.03	0.07	-0.037
PPN038G09	-0.168	-0.239	-0.261	-0.106	-0.102	0.077	-0.128	-0.031	-0.184	-0.295	-0.241	-0.216	0.097	0.057	0.003	-0.384	0.228	-0.097
PPN038H03	-0.451	-0.597	-0.597	0.537	0.478	0.482	0.389	0.619	0.37	-0.235	-0.52	-0.409	1.232	1.089	1.267	0.594	0.907	0.616
PPN038H07	-0.46	-0.83	-0.843	0.219	0.394	-0.038	0.326	0.334	0.303	-0.139	0.022	-0.082	-0.327	-0.095	-0.233	0.377	0.235	0.415
PPN038H09	-0.287	-0.29	-0.591	0.063	0.232	0.132	0.044	0.053	0.317	0.024	-0.24	-0.503	0.003	0.098	0.063	0.095	-0.138	0.137
PPN038H10	0.286	0.06	0.128	0.274	0.187	0.309	-0.055	0.096	0.199	0.005	-0.125	0.044	0.69	0.457	0.667	0.082	0.115	0.045
PPN038H11	-0.476	-0.27	-0.425	-0.232	-0.21	-0.045	-0.029	0.031	-0.033	-0.309	-0.362	-0.452	0.064	0.054	0.025	0.144	0.269	0.12
PPN039A01	0.472	0.266	0.147	1.06	1.1	0.759	1.051	0.919	0.898	0.835	0.881	0.863	0.558	0.847	0.565	0.959	0.946	1.009
PPN039A03	0.601	0.142	0.232	0.866	0.883	0.798	0.63	0.806	0.604	0.734	0.857	0.97	0.734	0.883	0.587	0.78	0.674	0.655
PPN039A08	0.461	0.172	0.522	0.275	0.369	0.18	0.678	0.6	0.374	0.409	0.595	0.582	0.145	0.336	-0.041	0.377	0.402	0.377
PPN039A09	0.879	0.349	0.823	0.243	0.236	0.184	0.557	0.427	0.366	0.334	0.794	0.892	-0.14	-0.079	-0.295	0.206	0.091	0.156
PPN039A11	0.925	0.54	0.649	0.621	0.645	0.308	0.83	0.486	0.539	0.972	1.277	1.261	0.105	0.257	-0.095	0.342	0.167	0.431
PPN039A12	0.532	0.171	0.35	-0.03	0.019	-0.249	0.037	0.079	0.057	0.349	0.365	0.396	-0.295	-0.148	-0.254	-0.09	-0.068	-0.054
PPN039B04	-0.257	-0.282	-0.001	0.533	0.564	0.504	0.389	0.449	0.452	-0.163	0.005	-0.18	0.743	0.818	0.296	0.763	0.471	0.666
PPN039B05	0.298	0.26	0.494	0.007	0.102	0.167	-0.074	0.065	-0.141	-0.183	0.033	0.055	0.34	0.319	0.293	-0.18	-0.229	0.002
PPN039B06	1.014	1.02	1.029	1.677	1.864	1.358	1.445	1.356	1.32	0.914	0.879	1.174	0.976	1.188	1.098	1.605	1.348	1.477
PPN039B08	-0.531	-0.336	-0.319	-0.169	-0.225	-0.111	0.06	0.035	-0.094	-0.655	-0.579	-0.456	0.031	-0.252	0.113	-0.396	-0.282	-0.269
PPN039C01	0.062	-0.425	-0.604	-0.168	-0.215	<no data>	-0.329	-0.099	-0.02	-0.12	-0.129	-0.18	-0.101	-0.233	0.345	0.084	0.103	0.174
PPN039C04	0.501	0.043	0.016	-0.308	-0.246	-0.377	-0.182	-0.091	-0.127	-0.05	-0.167	-0.132	-0.38	-0.261	-0.588	-0.458	-0.485	-0.617
PPN039C05	0.534	0.345	0.705	0.624	0.495	0.443	0.916	0.821	0.57	0.547	0.514	0.641	-0.091	0.148	-0.408	0.017	-0.044	0.108
PPN039C06	0.46	0.2	0.21	-0.412	-0.373	-0.745	-0.305	-0.494	-0.385	-0.286	-0.312	-0.357	-1.221	-0.732	-1.079	-1.104	-1.266	-0.979
PPN039C07	0.588	0.292	0.565	-0.724	-0.896	-1.084	-0.587	-0.597	-0.697	-0.18	-0.02	0.011	-1.394	-1.082	-1.425	-1.441	-1.405	-1.364
PPN039C08	-0.667	-0.544	-0.489	-0.298	-0.219	-0.196	-0.024	0.131	0.019	-0.542	-0.361	-0.368	-0.311	-0.439	-0.131	-0.302	-0.392	-0.303
PPN039C12	-0.048	-0.039	0.068	0.269	0.236	0.233	0.012	0.188	0.263	-0.044	-0.081	-0.122	0.437	0.478	0.047	0.452	0.407	0.434
PPN039D01	-0.004	-0.379	-0.475	-0.291	-0.179	-0.084	-0.305	-0.154	-0.231	-0.227	-0.018	-0.095	-0.163	-0.227	0.026	-0.41	-0.103	-0.237
PPN039D02	0.411	0.465	1.03	0.736	0.714	0.509	0.908	0.674	0.385	0.382	0.579	0.497	-0.097	0.247	0.083	0.765	0.79	0.491
PPN039D05	1.373	1.199	1.669	1.135	1.035	1.005	0.853	0.905	0.326	1.133	1.538	1.642	0.392	0.679	0.006	0.702	0.681	0.406
PPN039D06	0.345	0.077	0.48	0.107	-0.021	-0.037	0.055	-0.037	-0.066	-0.09	0.194	0.182	-0.418	-0.209	-0.311	0.035	-0.004	-0.08
PPN039D07	0.012	-0.267	-0.024	-0.585	-0.72	-0.77	-0.5	-0.435	-0.771	-0.254	-0.039	-0.023	-0.982	-0.606	-1.132	-0.988	-1.309	-0.931
PPN039D08	-0.168	-0.19	-0.257	-0.134	<no data>	-0.374	-0.053	-0.017	0.081	-0.133	-0.459	-0.227	-0.089	-0.217	-0.047	-0.533	-0.606	-0.483
PPN039D11	0.639	0.775	0.804	0.139	0.289	0.062	0.775	0.615	0.536	1.028	1.137	1.095	1.148	1.247	0.584	0.883	0.894	0.932
PPN039E06	0.63	-0.023	0.167	0.289	0.263	-0.092	0.271	-0.011	-0.202	0.098	0.346	0.466	-0.639	-0.192	-0.73	0.048	0.046	0.084
PPN039F03	-0.008	-0.244	0.171	0.102	0.019	-0.064	-0.081	-0.134	-0.115	-0.291	-0.334	-0.149	-0.213	-0.135	-0.247	-0.23	-0.237	-0.446
PPN039F04	0.707	0.076	0.636	-0.038	-0.161	-0.314	-0.054	-0.047	-0.183	0.185	0.573	0.684	-1.252	-0.896	-1.145	-0.389	-0.389	-0.305
PPN039F06	-0.059	-0.253	-0.221	0.19	0.279	0.02	0.31	0.23	0.082	-0.045	0.196	0.219	-0.522	-0.129	-0.52	0.404	0.18	0.4
PPN039F07	0.88	0.558	0.941	0.13	0.051	-0.023	0.084	0.086	-0.055	0.371	0.631	0.646	-0.608	-0.252	-0.574	-0.298	-0.246	-0.44
PPN039F11	-0.116	-0.156	0.032	0.403	0.601	0.239	0.286	0.446	0.484	0.253	0.11	0.127	0.414	0.334	0.384	0.449	0.393	0.436
PPN039F12	-0.008	0.104	0.275	0.459	0.677	0.326	0.268	0.311	0.139	0.389	0.321	0.336	0.661	0.431	0.524	0.522	0.531	0.659
PPN039G04	0.143	-0.161	0.138	-1.189	-1.241	-1.485	-0.68	-0.702	-0.728	-0.612	-0.424	-0.495	-2.665	-2.399	-2.028	-1.81	-1.831	<no data>
PPN039G06	0.124	0.255	0.075	0.179	0.281	0.122	0.367	0.286	0.311	0.435	0.475	0.5	-0.15	-0.069	-0.181	0.196	0.201	-0.021
PPN039G07	1.219	0.754	0.972	0.069	0.05	-0.294	0.132	0.059	-0.125	0.848	0.947	1.008	-0.784	-0.414	-0.841	-0.547	-0.534	-0.548
PPN039G08	0.934	0.512	0.906	<no data>	0.73	0.628	0.704	<no data>	<no data>	0.392	0.633	0.633	-0.037	0.152	<no data>	0.048	-0.166	0.003
PPN039H02	1.264	0.657	0.905	-0.069	0.005	-0.273	-0.57	-0.647	-0.949	-0.046	0.494	0.365	-1.381	-1.033	-1.461	-1.597	-1.639	-1.781
PPN039H03	0.597	0.292	0.589	0.245	0.015	-0.086	0.065	-0.074	-0.34	0.309	0.438	0.533	-0.18	0.085	-0.428	-0.315	-0.207	-0.106
PPN039H06	0.209	0.089	0.478	0.745	0.602	0.191	0.329	<no data>	0.535	0.109	0.269	0.317	-0.172	0.031	-0.146	0.076	0.161	0.301
PPN039H08	0.214	0.208	0.051	0.387	0.38	0.247	0.337	0.293	0.32	0.219	0.327	0.24	-0.326	-0.157	-0.312	0.186	0.061	0.068
PPN039H10	0.443	-0.011	0.301	0.484	0.496	0.234	0.392	0.203	-0.04	0.443	0.699	0.674	-0.196	0.108	-0.272	0.293	0.152	0.222
PPN040A02	-0.057	-0.138	0.114	0.271	0.291	0.194	0.094	0.088	0.109	0.213	0.332	0.347	0.048	0.091	-0.196	0.195	0.14	0.08
PPN040A04	-0.382	-0.328	-0.296	0.286	0.192	0.272	0.015	0.153	0.148	-0.2	0.005	0.036	-0.215	-0.019	-0.27	0.225	0.124	0.118
PPN040A05	0.044	-0.073	0.298	0.22	0.155	0.086	0.168	0.1	0.131	-0.11	0.134	0.013	-0.343	-0.188	-0.324	0.156	0.024	0.121
PPN040A06	0.784	0.567	0.927	1.041	0.784	0.778	1.039	1.137	0.971	0.892	0.875	0.751	0.004	0.307	-0.081	0.452	0.457	0.611
PPN040A07	2.01	1.822	2.181	1.294	1.341	1.094	1.295	1.416	1.223	1.274	1.78	1.636	0.185	0.71	-0.095	0.624	0.434	0.539
PPN040A09	1.39	1.333	1.453	1.211	1.108	0.853	1.283	1.39	1.099	1.176	1.399	1.274	0.441	0.705	0.212	0.818	0.742	0.75
PPN040A11	0.636	0.672	0.644	0.522	0.416	0.302	0.559	0.4	0.397	0.452	0.453	0.398	-0.256	-0.089	-0.061	0.05	0.118	0.224
PPN040A12	0.921	0.869	0.651	0.032	-0.106	-0.298	-0.065	-0.15	-0.021	0.249	0.195	0.204	-0.449	-0.334	-0.341	-0.308	-0.375	-0.387
PPN040B01	0.762	0.639	0.918	-0.396	-0.47	<no data>	-0.594	-0.62	-0.669	-0.225	-0.166	-0.274	-0.81	-0.708	-0.945	-0.932	-0.833	-0.691
PPN040B03	0.497	0.503	0.356	0.17	0.249	0.392	0.297	0.618	0.51	0.066	0.181	0.139	0.148	0.192	0.638	-0.073	0.042	0.104
PPN040B04	-0.99	-0.988	-1	-0.391	-0.377	-0.549	-0.126	-0.061	-0.161	-0.211	0.08	0.234	0.125	0.371	0.132	0.93	1.022	0.898
PPN040B05	-0.456	-0.324	-0.341	0.111	-0.109	<no data>	<no data>	<no data>	-0.261	<no data>	-0.255	-0.331	-0.137	-0.137	-0.174	-0.05	-0.037	0.335
PPN040B07	0.3	0.483	0.267	0.521	0.429	0.663	0.733	0.785	0.507	0.296	0.343	0.319	0.122	-0.032	<no data>	0.472	<no data>	0.066
PPN040B08	1.225	0.909	0.996	1.276	1.161	0.899	1.337	1.272	1.238	0.981	1.354	1.296	0.199	0.518	0.139	0.645	0.565	0.608
PPN040B11	-0.385	-0.379	-0.311	-0.543	-0.38	-0.385	-0.368	-0.091	-0.1	-0.294	-0.384	-0.368	-0.676	-0.762	-0.061	-0.402	-0.629	-0.546
PPN040C02	0.888	0.92	0.766	0.147	0.075	0.165	-0.138	<no data>	<no data>	0.155	0.508	0.483	0.573	0.387	0.409	-0.144	-0.083	-0.101
PPN040C03	2.296	1.998	2.313	0.731	0.608	0.58	1.105	1.004	0.827	1.505	1.453	1.481	0.274	0.536	-0.075	-0.789	-0.947	-0.551
PPN040C06	0.352	0.096	0.214	-0.17	-0.263	<no data>	-0.105	-0.176	-0.305	-0.283	0.193	0.153	-0.494	-0.246	-0.85	-0.331	-0.37	-0.747
PPN040C08	0.801	0.337	0.982	0.509	0.51	0.133	0.305	0.307	0.08	0.325	0.577	0.496	-0.412	-0.11	-0.558	0.227	0.262	0.311
PPN040D12	0.259	-0.142	-0.16	-0.665	-0.531	-0.553	-0.154	-0.122	-0.236	-0.293	-0.116	-0.084	-0.711	-0.622	-0.664	-0.25	-0.494	-0.34
PPN040E07	0.016	0.124	0.286	0.551	0.42	0.526	0.64	0.6	0.621	0.449	0.655	0.376	0.677	0.853	0.642	0.962	0.842	0.878
PPN040E11	0.482	0.358	0.157	-0.212	-0.402	<no data>	-0.145	-0.151	-0.284	-0.233	-0.066	0.085	-0.247	-0.205	-0.28	-0.006	0.019	0.033
PPN040F01	-0.819	<no data>	-0.87	-0.741	-0.721	<no data>	-0.366	-0.269	-0.468	0.403	0.41	0.394	0.018	-0.112	-0.035	0.661	0.931	1.151
PPN040F02	1.192	0.72	1.066	0.836	0.717	0.657	0.449	0.648	0.275	1.386	1.552	1.59	0.31	0.611	-0.262	1.055	0.976	1.32
PPN040F03	-0.337	-0.24	-0.367	-0.065	0.051	0.103	-0.253	-0.018	0.004	-0.594	-0.559	-0.591	0.31	0.15	0.436	0.254	0.372	0.382
PPN040F05	0.603	0.185	0.481	0.67	0.736	0.377	0.699	<no data>	<no data>	<no data>	0.898	0.861	0.198	0.393	<no data>	1.379	1.24	1.271
PPN040F06	0.798	0.323	0.408	0.874	0.837	0.617	0.855	1.11	0.682	0.718	1.064	1.183	0.014	0.46	0.067	0.798	0.777	0.793
PPN040F07	0.598	0.248	0.78	0.653	0.572	0.419	0.554	0.549	0.227	0.54	0.867	0.904	0.429	0.522	0.363	0.809	0.811	0.973
PPN040F09	-0.531	-0.66	-0.552	-0.094	0	-0.188	-0.046	-0.017	<no data>	-0.558	-0.313	-0.384	-0.166	-0.332	-0.169	-0.143	-0.178	-0.119
PPN040G02	0.646	0.132	0.632	-0.793	-0.936	-1.223	-0.619	-0.808	-0.894	-0.062	0.224	0.177	-1.341	-1.018	-1.648	-1.083	-1.25	-1.175
PPN040G04	0.418	0.268	0.58	-0.209	-0.346	-0.379	-0.467	-0.513	-0.553	0.215	0.52	0.573	-0.774	-0.625	-0.897	-0.606	-0.814	-0.614
PPN040G06	0.471	0.258	0.63	-0.013	-0.255	-0.28	0.049	-0.169	-0.186	-0.11	0.095	0.04	-0.458	-0.241	-0.712	-0.728	-0.634	-0.56
PPN040G08	0.601	0.578	0.603	0.092	0.155	0.083	0.119	0.275	0.279	0.348	0.318	0.324	0.306	0.274	0.337	0.039	-0.153	-0.191
PPN040G11	-0.499	-0.74	-0.798	0.149	0.099	-0.026	0.329	0.505	0.44	-0.93	-0.939	-0.885	-0.269	-0.185	-0.186	-0.034	-0.041	0.028
PPN040H02	0.063	-0.065	0.026	-0.468	-0.235	-0.705	-0.352	-0.634	-0.567	-0.079	-0.037	-0.018	-0.664	-0.653	-0.572	-0.363	-0.412	-0.371
PPN040H08	0.506	0.342	0.788	0.025	0.143	<no data>	0.022	<no data>	<no data>	-0.066	0.116	0.139	0.227	0.246	-0.04	-0.291	-0.486	-0.262
PPN040H10	-1.011	-0.883	-1.09	0.006	-0.004	0.038	0.145	0.375	0.527	-1.103	-1.033	-1.099	-0.073	-0.101	-0.003	0.281	0.081	0.328
PPN040H11	-0.033	-0.096	0.18	0.464	0.388	0.332	0.044	0.221	0.223	-0.168	0.112	0	0.653	0.666	0.271	0.451	<no data>	0.581
PPN040H12	1.128	1.073	0.976	0.224	0.138	0.207	-0.155	-0.194	-0.376	1.233	1.009	1.287	0.327	0.264	0.073	-0.159	-0.195	-0.299
PPN041A02	-0.025	-0.141	-0.093	0.407	0.366	0.559	-0.331	-0.342	-0.423	-0.031	-0.045	0.218	0.66	0.457	0.634	0.264	0.341	0.274
PPN041A03	0.142	0.195	0.095	0.44	0.503	0.41	-0.242	-0.264	-0.19	-0.218	-0.01	-0.16	0.216	0.169	0.22	0.108	0.132	0.237
PPN041A04	0.392	-0.007	0.312	-0.014	-0.206	-0.018	-0.363	-0.421	-0.538	-0.236	0.051	0.074	-0.419	-0.347	-0.591	-0.635	-0.606	-0.588
PPN041A06	0.641	0.516	0.416	0.025	-0.112	-0.242	-0.055	-0.235	-0.209	0.229	0.442	0.545	-0.729	-0.412	-0.823	-0.485	-0.549	-0.465
PPN041A10	0.278	0.178	0.033	0.922	0.955	0.627	0.779	0.714	0.553	0.618	0.619	0.511	0.006	0.09	0.086	1.052	0.896	0.749
PPN041A11	0.189	-0.086	0.201	0.54	0.388	0.263	0.501	0.504	0.374	0.191	0.332	0.261	-0.082	0.167	0.056	0.393	0.764	0.528
PPN041B02	0.034	-0.148	-0.185	-0.118	-0.14	-0.444	-0.063	-0.219	-0.219	-0.208	-0.059	-0.038	-0.616	-0.393	-0.63	-0.144	-0.315	-0.274
PPN041B03	0.326	0.11	-0.135	0.139	0.039	0.213	0.139	0.359	0.269	-0.106	-0.04	0.155	0.429	0.333	0.705	<no data>	0.122	<no data>
PPN041B08	1.131	0.757	1.082	<no data>	0.518	0.587	0.551	<no data>	<no data>	0.73	0.67	0.803	-0.1	0.147	<no data>	0.24	0.176	0.306
PPN041B11	-0.715	-0.674	-1.072	0.023	0.246	-0.05	-0.138	-0.038	0.002	-0.826	-1.089	-1.18	-0.341	-0.116	-0.228	0.109	-0.076	-0.024
PPN041B12	0.895	0.55	0.479	0.49	0.498	0.432	0.503	0.433	0.322	0.548	0.478	0.554	0.16	0.368	-0.009	0.435	0.347	0.365
PPN041C05	0	-0.206	0.014	-0.87	-1.969	<no data>	-0.382	-1.683	-0.618	-0.509	-0.489	-0.177	-0.73	-0.566	-0.826	<no data>	<no data>	-1.294
PPN041C08	0.445	0.052	0.313	0.327	0.403	0.108	0.597	0.505	0.262	-0.001	0.247	0.334	-0.479	-0.013	-0.685	0.354	0.442	0.285
PPN041C10	-1.03	-0.989	-1.192	-0.691	-0.649	-0.57	-0.131	-0.059	-0.24	-0.014	0.023	-0.086	-0.554	-0.448	-0.425	-0.496	-0.619	-0.461
PPN041C12	0.382	0.217	0.653	0.523	0.487	0.401	0.547	0.42	0.249	0.312	0.372	0.408	0.365	0.428	0.087	0.397	0.443	0.43
PPN041D01	0.161	0.062	-0.163	0.041	0.118	-0.031	-0.127	0.088	-0.125	-0.048	0.141	0.064	0.01	0.076	0.176	-0.211	-0.25	-0.359
PPN041E02	-0.439	-0.483	-0.591	0.433	0.256	0.245	0.464	0.662	0.407	-0.266	-0.339	-0.309	0.315	0.464	0.426	0.524	0.681	0.57
PPN041E03	0.005	-0.218	-0.154	0.603	0.598	0.484	0.535	0.516	0.274	-0.08	-0.165	-0.037	0.318	0.722	-0.042	0.617	0.695	0.813
PPN041E04	-0.395	-0.745	-0.797	0.049	-0.036	-0.209	0.377	0.275	0.236	-0.208	-0.002	-0.035	-1.206	-0.802	-1.233	0.047	0.053	0.01
PPN041E05	0.308	0.178	-0.022	0.089	0.192	<no data>	-0.21	<no data>	-0.038	-0.045	0.193	0.194	-0.603	-0.16	-0.589	-0.083	-0.378	-0.575
PPN041E08	-0.352	-0.482	-0.725	-0.173	0.127	-0.054	-0.024	0.207	0.248	0.007	0.147	0.011	-0.241	-0.095	-0.082	0.313	0.271	0.554
PPN041F01	0.368	0.296	0.308	-0.047	-0.028	-0.118	-0.073	-0.102	-0.161	0.02	-0.052	0.033	-0.131	-0.042	-0.137	-0.273	-0.499	-0.233
PPN041F11	0.807	0.381	0.55	0.389	0.174	-0.007	0.3	0.205	<no data>	0.298	0.374	0.434	-0.739	-0.497	-0.9	-0.235	-0.245	-0.103
PPN041F12	0.146	-0.059	0.097	-0.481	-0.678	<no data>	-0.532	-0.347	-0.627	-0.429	-0.197	-0.182	-0.958	-0.766	-0.616	-0.617	<no data>	-0.965
PPN041G02	0.287	-0.083	0.211	-0.121	-0.17	-0.411	-0.032	-0.368	-0.426	0.018	0.435	0.539	-0.405	-0.197	-0.704	-0.003	-0.291	-0.159
PPN041G03	0.143	-0.427	-0.191	0.044	0.032	-0.116	0.163	-0.023	-0.098	0.216	0.639	0.589	-0.215	0.081	-0.32	0.518	0.154	0.567
PPN041H01	0.329	0.292	0.367	-0.607	-0.712	-0.745	-0.585	-0.554	-0.678	-0.194	-0.129	-0.021	-0.864	-0.823	-0.94	-1.034	-1.473	-0.909
PPN041H02	0.475	0.658	0.361	0.069	-0.038	0.172	0.127	0.132	-0.061	0.069	0.198	0.172	0.031	0.04	-0.186	0.051	0.166	0.129
PPN041H03	-0.152	-0.42	-0.302	0.117	0.016	0.017	-0.124	-0.33	-0.535	-0.098	-0.003	-0.101	-0.247	0.057	-0.439	0.844	0.655	0.793
PPN041H04	0.306	-0.007	0.095	0.505	0.398	0.267	0.736	0.367	0.226	0.426	0.419	0.339	-0.052	0.326	-0.143	0.6	0.214	0.498
PPN041H10	0.671	0.16	0.478	0.272	0.142	-0.036	0.256	0.135	0.17	0.336	0.397	0.35	-0.325	-0.211	-0.205	0.277	0.165	0.243
PPN041H11	1.023	1.141	1.074	1.002	1.134	0.964	0.43	0.554	0.342	1.269	1.5	1.343	0.646	0.73	0.456	0.312	0.57	0.312
PPN041H12	0.802	0.528	0.582	0.73	0.627	0.775	0.473	0.692	0.442	0.173	0.345	0.329	0.98	0.96	0.811	0.461	0.587	0.431
PPN042A01	0.811	0.052	0.147	0.747	0.903	0.617	0.698	0.693	0.595	0.526	0.562	0.714	0.114	0.311	-0.219	0.509	0.562	0.606
PPN042A06	0.535	0.071	0.439	0.297	0.258	0.097	0.064	0.135	0.098	0.219	0.422	0.378	0.093	0.129	0.267	0.153	0.173	0.121
PPN042A09	-0.19	-0.159	-0.042	0.125	0.15	0.022	0.163	0.087	0.037	0.081	0.23	0.172	0.384	0.111	0.641	0.524	0.613	0.539
PPN042B01	0.258	0.096	-0.074	0.279	0.408	0.442	0.249	0.451	<no data>	0.124	0.281	0.269	0.296	0.391	0.358	0.57	0.736	0.571
PPN042B02	0.272	-0.198	-0.113	0.503	0.523	<no data>	0.731	0.723	<no data>	0.072	0.039	0.178	0.169	0.197	0.045	0.546	0.416	0.444
PPN042B03	-0.431	<no data>	-0.545	1.374	1.565	1.223	2.442	2.661	1.963	<no data>	-0.969	-0.539	-0.881	<no data>	<no data>	0.279	0.418	0.349
PPN042B09	-0.144	-0.321	-0.314	-0.186	-0.276	-0.231	-0.123	-0.074	-0.087	0.01	-0.09	-0.153	0.143	0.115	0.184	-0.288	-0.268	-0.241
PPN042B11	0.028	-0.314	-0.35	0.458	0.448	0.338	0.371	0.432	0.271	0.148	0.273	0.264	-0.066	-0.126	0.169	0.367	0.283	0.351
PPN042B12	-0.096	-0.146	0.055	-0.617	-0.595	-0.685	-0.209	-0.24	-0.3	0.007	0.269	0.195	-0.776	-0.598	-0.739	-0.649	-0.895	-0.618
PPN042C02	-0.101	-0.259	-0.123	0.38	0.513	0.5	<no data>	<no data>	<no data>	-0.159	-0.08	-0.071	0.61	0.605	0.423	-0.612	-0.023	-0.203
PPN042C08	0.738	0.208	0.557	0.439	0.416	0.095	0.459	0.463	0.166	0.138	0.417	0.431	-0.49	-0.245	-0.428	0.226	0.003	0.21
PPN042C10	0.09	-0.183	-0.027	0.581	0.686	0.36	0.67	0.531	0.547	0.387	0.441	0.264	0.383	0.42	0.367	0.456	0.21	0.571
PPN042C11	-0.085	-0.834	-0.241	1.234	1.397	0.996	0.287	0.019	-0.391	0.635	1.061	1.033	-0.387	-0.386	-0.349	0.251	0.089	0.338
PPN042C12	-0.273	-0.42	-0.163	-0.34	-0.207	-0.511	-0.078	0.019	-0.113	0.293	0.259	0.145	-0.406	-0.435	-0.197	-0.107	-0.125	-0.166
PPN042D01	-0.248	-0.475	-0.41	-0.615	-0.532	-0.459	-0.54	-0.542	-0.736	-0.084	0.18	0.193	-0.543	-0.587	-0.599	-0.988	-1.004	-0.87
PPN042D02	0.744	0.118	0.337	-0.202	-0.068	-0.461	-0.316	-0.259	-0.371	0.106	0.192	0.178	-0.756	-0.583	-0.844	-0.638	-0.868	-0.468
PPN042D09	0.169	0.095	0.096	<no data>	0.655	0.449	0.628	0.676	<no data>	0.25	0.53	0.436	0.208	0.451	-0.002	0.521	0.342	0.402
PPN042D11	-0.031	-0.314	-0.499	-1.708	-1.101	-0.599	-1.019	-0.935	-1.762	-0.508	-0.137	0.045	-0.47	-0.706	-0.717	-0.019	-0.649	-1.068
PPN042D12	-0.122	-0.312	0.134	-0.232	-0.243	<no data>	<no data>	-0.187	-0.031	0.116	0.059	-0.008	0.174	-0.021	0.26	0.235	0.099	0.237
PPN042E05	0.302	-0.033	-0.046	-0.146	-0.14	-0.268	-0.104	-0.116	-0.267	0.106	0.467	0.321	-0.669	-0.292	-0.548	-0.05	-0.067	-0.024
PPN042E11	0.872	0.328	0.628	0.969	0.891	0.832	0.954	0.757	0.313	0.677	1.275	1.141	-0.057	0.069	-0.094	0.928	0.909	0.928
PPN042F01	-0.006	-0.314	-0.392	-0.448	-0.434	-0.515	-0.168	-0.178	-0.394	-0.069	0.116	0.069	-0.343	-0.165	-0.329	-0.224	0.025	-0.161
PPN042F10	1.344	0.854	0.866	0.645	0.865	0.294	0.588	0.658	0.432	0.926	0.855	1.015	-0.55	-0.238	-0.546	-0.253	-0.394	-0.408
PPN042F12	0.046	-0.029	0.035	0.495	0.493	0.371	0.347	<no data>	<no data>	0.199	0.095	-0.026	0.367	0.359	0.4	0.296	0.406	0.299
PPN042G03	0.376	0.013	0.268	-0.616	-0.652	-0.912	-0.4	-0.693	-0.624	-0.138	0.165	0.143	-1.421	-0.978	-1.09	-1.53	-1.463	-1.437
PPN042G06	-0.397	-0.606	-0.637	0.194	0.111	0.016	0.22	0.23	0.037	-0.222	-0.225	-0.268	-0.109	0.04	0.057	0.235	0.146	0.239
PPN042G07	-0.198	-0.493	-0.609	0.314	0.469	-0.067	0.321	0.301	0.489	-0.296	-0.384	-0.359	-0.228	-0.113	-0.224	0.092	0.127	0.214
PPN042G09	0.409	-0.347	0.253	0.307	0.335	0.222	0.615	0.425	0.434	0.13	0.159	0.47	-0.291	-0.25	-0.537	0.449	0.383	0.397
PPN042G11	0.455	-0.081	0.177	0.58	0.58	0.294	0.787	0.854	0.576	0.301	0.416	0.363	-0.071	0.158	0.048	0.867	0.953	0.951
PPN042H02	1.522	1.277	1.441	0.818	0.652	0.52	0.854	0.732	0.335	1.486	1.395	1.526	0.444	0.647	0.038	0.153	0.163	0.04
PPN042H06	0.053	-0.265	-0.373	0.616	0.518	0.425	0.527	0.409	0.561	0.447	0.469	0.316	0.445	0.331	0.84	0.627	0.441	0.555
PPN042H07	-0.207	-0.472	-0.4	-0.478	-0.578	-0.71	-0.411	-0.381	-0.277	-0.688	-0.791	-0.68	-1.179	-1.152	-0.637	-0.914	-0.982	-0.862
PPN042H09	0.7	0.083	0.316	0.407	0.153	0.073	0.348	0.25	<no data>	0.204	0.419	0.455	-0.442	-0.256	-0.463	0.011	0.024	0.112
PPN042H10	0.77	0.254	0.745	0.67	0.736	0.423	0.788	0.778	0.413	0.782	1.096	1.012	0.157	0.495	0.027	0.559	0.574	0.606
PPN042H12	-0.375	-0.734	-0.744	0.023	0.184	0.156	0.064	0.224	-0.058	0.147	0.434	0.357	0.318	0.275	0.427	0.242	0.162	0.299
PPN043A02	-0.134	-0.367	-0.337	-0.052	0.015	-0.105	0.097	0.209	0.048	-0.03	0.1	0.13	-0.716	-0.622	-0.584	-0.633	-0.648	-0.465
PPN043A03	0.793	0.558	0.741	0.408	0.304	0.05	0.481	0.453	0.312	0.379	0.52	0.517	-0.338	-0.206	-0.36	-0.074	-0.191	-0.071
PPN043A05	1.267	0.722	0.965	1.954	1.889	1.515	1.63	1.524	1.432	0.819	0.81	0.88	0.778	1.091	0.591	0.926	0.942	1.005
PPN043A06	0.47	0.175	0.377	1.191	1.14	0.833	1.035	0.989	0.944	0.342	0.348	0.396	0.404	0.686	0.28	0.58	0.491	0.645
PPN043B03	-0.013	-0.321	0.116	0.832	0.837	0.629	1.917	1.922	1.406	0.166	0.317	0.285	-0.399	<no data>	-0.53	0.666	0.571	0.811
PPN043B07	0.5	0.227	0.578	0.206	0.152	-0.162	0.34	0.195	0.235	0.106	0.245	0.148	-0.233	0.024	-0.341	0.109	0.132	0.194
PPN043B10	-0.436	<no data>	-0.354	-0.05	0.003	-0.051	<no data>	<no data>	<no data>	0.324	0.623	0.502	0.153	0.184	0.109	0.438	0.359	0.184
PPN043C01	1.174	0.961	0.895	1.073	1.078	0.792	1.296	1.167	1.362	0.997	1.217	1.156	0.313	0.713	0.108	0.674	0.645	0.592
PPN043C03	-0.148	-0.147	0.012	0.332	0.283	0.321	0.684	0.55	0.563	0.316	0.62	0.585	0.107	0.417	-0.012	0.632	0.641	0.534
PPN043C05	0.631	0.355	0.345	0.521	0.542	0.243	0.463	0.475	0.278	0.423	0.63	0.598	0.069	0.393	-0.108	0.278	0.11	0.264
PPN043C08	0.811	0.537	0.911	-0.15	-0.185	-0.282	-0.209	-0.204	-0.22	0.53	0.645	0.72	0.128	0.207	0.021	-0.136	-0.205	-0.215
PPN043C09	0.348	0.144	0.073	0.695	0.785	0.654	0.786	0.672	0.585	0.384	0.486	0.454	0.16	0.23	0.265	0.841	0.788	0.862
PPN043D01	0.68	0.334	0.717	0.204	0.268	0.066	0.127	0.026	0.049	0.497	0.632	0.634	-0.623	-0.214	-0.439	-0.198	-0.223	-0.165
PPN043D02	1.126	0.928	1.006	1.153	1.374	0.798	1.206	1.055	1.097	0.983	1.131	1.201	0.226	0.418	0.151	0.785	0.8	0.675
PPN043D03	0.863	0.463	0.887	0.516	0.505	0.346	0.672	0.628	0.451	0.524	0.825	0.831	-0.105	0.107	-0.361	0.531	0.419	0.626
PPN043D04	0.08	-0.112	0.117	0.564	0.594	0.484	0.332	0.253	0.127	0.583	0.784	0.744	0.184	0.283	0.032	0.037	-0.077	0.022
PPN043D06	0.965	0.607	0.68	1.55	1.52	1.312	0.611	0.612	0.397	0.702	1.038	0.964	1.808	2.018	1.111	1.147	1.009	1.232
PPN043D10	-0.379	-0.53	-0.484	0.314	0.198	-0.009	0.408	0.34	0.303	-0.017	-0.151	-0.149	-0.724	-0.548	-0.937	0.072	0.093	0.112
PPN043E07	0.022	-0.153	0.051	0.405	0.324	0.344	0.288	0.328	0.182	0.038	0.297	0.238	0.176	0.161	0.158	0.532	0.491	0.446
PPN043F02	1.164	0.323	0.857	0.561	0.509	0.357	0.558	0.47	-0.041	0.813	1.433	1.344	-0.378	-0.089	-0.505	0.156	0.071	0.192
PPN043F03	1.333	0.732	0.824	0.147	0.191	-0.217	-0.043	-0.22	-0.428	1.121	1.512	1.263	-0.694	-0.431	-0.819	-0.786	-0.895	-0.868
PPN043F07	0.864	0.421	0.535	0.568	0.605	0.491	0.583	0.646	0.479	0.804	0.822	0.882	0.162	0.252	0.253	0.77	0.594	0.57
PPN043F08	0.268	0.042	0.137	0.201	0.267	0.034	0.354	<no data>	0.053	0.181	0.497	0.51	-0.319	-0.006	-0.242	0.071	0.211	0.158
PPN043F09	0.623	0.109	0.664	0.542	0.457	0.362	0.544	0.357	0.075	0.338	0.543	0.721	-0.335	-0.111	-0.398	0.53	0.468	0.454
PPN043F10	0.399	0.134	0.319	<no data>	0.284	0.053	0.385	0.485	<no data>	0.428	0.307	0.391	-0.556	-0.337	-0.611	-0.264	-0.41	-0.26
PPN043G03	1.542	0.382	1.112	0.683	0.764	0.434	0.425	0.311	-0.013	0.286	0.605	0.726	-0.395	-0.013	-0.293	0.081	0.146	0.213
PPN043G09	0.629	0.095	0.321	0.435	0.302	-0.032	0.43	0.097	<no data>	0.369	0.482	0.449	-0.351	-0.181	-0.087	0.238	0.165	0.261
PPN043H01	-0.23	-0.439	-0.354	0.241	0.244	-0.002	0.175	0.264	0.08	0.214	0.196	0.214	-0.175	0.033	0.019	0.365	0.454	0.485
PPN043H04	0.224	-0.028	0.26	-0.412	-0.145	-0.201	-0.13	-0.128	-0.201	-0.331	-0.403	-0.229	-0.037	-0.145	0.059	-0.006	-0.208	<no data>
PPN043H06	0.488	0.274	0.397	0.354	0.389	0.208	0.406	0.263	0.309	0.278	0.287	0.241	0.041	0.181	0.124	-0.018	0.044	0.022
PPN043H07	-0.061	-0.223	0.229	0.036	0.127	-0.168	0.047	-0.013	-0.02	-0.086	0.089	-0.015	-0.296	-0.145	-0.203	-0.012	-0.138	-0.079
PPN043H09	0.517	0.069	0.356	0.181	0.232	0.011	0.228	0.032	-0.179	0.176	0.418	0.469	-0.282	-0.122	-0.335	0.111	-0.021	0.165
PPN044A03	0.652	0.328	0.397	0.376	0.504	0.428	0.455	0.677	<no data>	0.294	0.456	0.367	0.161	0.243	0.041	0.186	0.114	0.153
PPN044A04	1.02	0.245	0.471	-0.244	-0.135	-0.396	-0.272	-0.403	-0.76	0.205	0.135	0.357	-1.14	-0.938	-1.308	-1.135	-1.478	-1.134
PPN044B01	0.426	0.278	0.459	-0.004	0.348	-0.056	-0.101	-0.193	-0.129	0.242	0.575	0.346	-0.152	0.083	-0.041	0.033	-0.06	0.152
PPN044B03	-0.214	-0.364	-0.885	-0.143	0.081	-0.091	0.231	0.248	0.189	-0.493	-0.349	-0.33	0.107	0.1	-0.053	0.339	0.17	0.262
PPN044B04	-0.667	<no data>	-1.11	0.125	-0.071	<no data>	0.304	0.337	0.359	-0.798	-1.229	-0.939	-0.81	-0.588	-0.285	0.224	0.26	0.316
PPN044B06	-1.406	-1.296	-1.676	-0.342	-0.266	-0.17	0.245	0.217	0.194	-1.116	-1.103	-0.928	0.032	0.089	-0.114	0.16	0.248	0.221
PPN044B07	-0.345	-0.581	-0.653	-0.189	-0.269	-0.286	-0.089	-0.122	-0.261	-0.076	0.359	0.186	-0.185	-0.218	-0.033	-0.12	-0.043	-0.115
PPN044B12	1.565	1.347	1.636	1.154	1.214	1.346	1.151	1.218	1.361	0.571	0.88	0.768	1.728	1.533	1.576	0.882	0.964	0.977
PPN044C02	0.726	0.323	0.434	0.387	0.447	0.248	0.533	<no data>	<no data>	0.809	1.064	0.899	0.564	0.622	<no data>	0.778	0.731	<no data>
PPN044C04	0.566	0.165	0.305	0.481	0.265	0.05	0.512	0.325	0.076	-0.022	0.164	-0.085	-0.458	-0.208	-0.325	0.58	0.474	0.476
PPN044C07	0.814	0.357	0.643	0.428	0.441	0.116	0.444	0.251	<no data>	0.455	0.737	0.706	-0.028	-0.073	-0.218	0.103	-0.096	-0.201
PPN044C12	-0.602	-0.44	-0.716	-0.209	-0.172	-0.169	-0.005	0.034	0.092	-0.462	-0.228	-0.464	-0.165	-0.122	0.023	0.125	0.204	0.154
PPN044D01	-1.25	-1.036	-1.304	-0.051	-0.057	-0.041	0.355	0.456	0.398	-0.304	-0.185	-0.277	-0.039	-0.052	0.224	0.517	0.468	0.382
PPN044D05	-0.101	-0.412	-0.053	0.118	0.134	0.014	0.216	0.242	0.149	-0.156	0.113	-0.074	-0.35	-0.302	-0.21	-0.268	-0.253	-0.126
PPN044D08	0.287	0.109	0.087	0.403	0.431	0.259	0.451	0.423	<no data>	0.25	0.387	0.313	0.424	0.24	0.368	0.551	0.463	0.47
PPN044D09	-0.467	-0.348	-0.584	0.185	0.208	0.146	0.01	-0.025	-0.057	0.202	0.051	0.017	-0.249	-0.327	0.182	0.235	0.049	0.097
PPN044D11	-0.668	<no data>	-0.378	<no data>	0.514	0.318	0.455	0.557	0.394	0.33	0.236	0.047	0.089	0.229	0.204	0.553	0.47	0.482
PPN044E01	-0.962	-1.231	-1.246	0.457	0.357	0.21	0.71	0.726	0.558	-0.091	0.122	0.021	-0.191	-0.133	-0.127	0.605	0.614	0.52
PPN044E02	-0.748	-1.107	-1.229	0.662	0.697	0.409	1.041	0.835	0.595	0.054	0.313	0.234	-0.421	-0.372	-0.066	0.719	0.621	0.653
PPN044E03	-0.308	-0.825	-0.683	0.6	0.627	0.427	0.962	0.944	0.613	-0.103	0.393	0.248	0.035	0.171	-0.168	0.974	0.99	1.027
PPN044E04	0.798	0.152	0.365	0.454	0.391	0.104	0.452	0.354	0.127	0.098	0.475	0.419	-0.542	-0.172	-0.812	-0.068	-0.206	0.009
PPN044E07	-0.578	-0.381	-0.51	-0.239	-0.018	-0.242	-0.241	-0.134	-0.265	-0.219	-0.179	-0.349	-0.324	-0.295	-0.159	-0.309	-0.382	-0.255
PPN044E09	0.639	0.561	0.953	1.054	1.148	1.301	0.603	0.73	<no data>	0.697	0.897	0.879	0.493	0.626	0.469	0.389	0.462	<no data>
PPN044E10	0.773	0.701	0.746	1.126	1.103	0.761	0.729	0.783	0.543	1.013	1.385	1.379	0.436	0.703	0.747	1.068	1.131	1.014
PPN044E12	0.237	-0.017	0.292	0.049	0.032	-0.017	0.162	0.239	0.092	-0.052	-0.023	-0.102	-0.481	-0.337	-0.326	0.034	0.02	-0.011
PPN044F03	1.047	0.727	1.044	0.168	0.144	<no data>	0.453	<no data>	-0.021	0.639	0.712	0.74	-0.01	0.109	-0.021	0.096	-0.088	-0.081
PPN044F04	0.138	-0.037	0.31	0.653	0.722	0.641	0.921	0.858	0.664	0.081	0.07	0.101	-0.271	-0.218	-0.218	0.397	0.386	0.415
PPN044F06	-0.092	0.099	-0.233	-0.298	-0.218	<no data>	-0.243	-0.302	-0.196	-0.155	-0.319	-0.346	-0.264	-0.42	0.112	-0.353	-0.51	-0.668
PPN044F07	0.179	0.071	0.053	0.104	-0.082	<no data>	<no data>	<no data>	-0.194	-0.156	0.114	0.091	-0.259	-0.255	-0.316	-0.118	0.007	-0.046
PPN044F08	0.11	-0.003	0.101	0.446	0.614	0.271	0.344	0.27	-0.014	0.182	0.303	0.216	-0.175	0.095	-0.538	0.006	0.156	0.133
PPN044F09	0.303	0.269	0.451	0.493	0.333	0.263	0.622	0.583	<no data>	0.444	0.426	0.328	0.293	0.287	0.185	0.515	0.41	0.616
PPN044F11	0.535	0.198	0.777	1.171	1.194	0.807	1.113	1.132	0.97	0.364	0.547	0.492	0.405	0.485	0.475	0.603	0.529	0.565
PPN044G01	-0.391	-0.716	-0.393	-0.165	0.082	-0.119	0.143	-0.083	-0.002	-0.214	-0.154	-0.135	0.41	0.282	0.425	0.084	0.022	-0.095
PPN044G02	-0.395	-0.688	-0.388	0.053	0.01	-0.042	0.09	0.103	0.083	-0.351	-0.649	-0.184	0.137	-0.024	0.076	0.326	0.314	0.203
PPN044G05	0.768	0.275	0.232	0.497	0.52	0.23	0.267	0.167	<no data>	<no data>	0.26	0.094	-0.628	-0.406	-0.317	0.038	-0.004	0.16
PPN044G08	0.014	-0.037	0.387	-0.171	-0.024	-0.135	0.043	0.03	-0.037	0.028	0.073	-0.003	-0.108	-0.191	0.001	0.096	0.031	-0.017
PPN044G09	0.212	-0.196	-0.067	0.11	0.117	-0.061	0.262	0.198	0.075	0.157	0.376	0.323	-0.431	-0.151	-0.191	0.351	<no data>	0.11
PPN044G10	0.89	0.52	0.632	-0.097	-0.104	<no data>	0.082	-0.046	<no data>	0.494	0.659	0.583	-0.546	-0.396	-0.496	-0.353	-0.471	-0.545
PPN044G12	0.755	0.535	0.702	-0.258	-0.287	-0.576	-0.238	-0.324	-0.317	-0.091	0.004	0.048	-0.834	-0.607	-0.641	-0.667	-1.006	-0.901
PPN044H02	-0.346	-0.431	-0.348	0.354	0.268	0.103	0.3	0.269	0.125	-0.29	-0.428	-0.585	-0.157	0.355	-0.073	0.492	0.474	0.392
PPN044H09	0.317	0.142	0.203	-0.605	-0.583	-0.438	-0.138	-0.233	-0.307	0.073	0.072	0.097	-0.09	-0.073	-0.142	-0.059	-0.145	-0.223
PPN044H11	0.545	0.233	0.456	0.067	0.045	-0.178	-0.106	-0.285	-0.222	0.556	0.985	0.804	-0.245	-0.086	-0.453	-0.32	-0.476	-0.28
PPN045A01	-0.041	-0.193	-0.324	0.188	0.077	0.157	-0.14	0.069	0.1	0.104	0.073	0.103	-0.164	-0.207	-0.107	-0.145	-1.138	-0.247
PPN045A03	-0.036	-0.235	0.013	0.934	0.831	0.727	0.744	0.674	0.704	0.247	0.982	0.725	0.773	0.946	0.527	0.823	0.831	0.879
PPN045A04	-0.005	-0.383	-0.125	0.178	0.316	0.387	0.419	0.134	0.016	0.01	0.364	0.367	0.568	0.602	0.242	1.063	0.783	0.812
PPN045A05	-0.074	-0.059	0.067	-0.21	0.092	0.014	0.006	0.006	-0.071	-0.043	-0.153	-0.135	0.156	0.09	0.138	0.088	0.016	-0.12
PPN045A07	0.794	-0.201	0.196	0.598	0.632	0.081	0.833	0.708	0.232	0.824	1.275	1.325	-0.25	-0.116	-0.348	1.069	0.787	1.008
PPN045B02	0.225	-0.073	0.327	0.235	0.231	-0.012	0.211	0.225	0.116	-0.06	0.095	0.015	-0.381	-0.146	-0.32	0.146	0.021	0.202
PPN045B05	-0.264	-0.183	0.03	-0.199	-0.221	-0.247	-0.063	-0.124	-0.24	-0.161	-0.257	-0.271	-0.452	-0.456	-0.216	-0.252	-0.137	-0.134
PPN045B07	0.655	0.472	0.423	0.58	0.65	0.495	0.45	0.382	0.218	-0.233	-0.226	-0.147	0.189	0.368	0.094	0.389	0.427	0.42
PPN045B08	1.464	0.933	0.964	1.531	1.441	1.288	1.039	1.088	0.853	-0.777	-0.91	-1.03	0.265	0.478	0.288	0.688	0.645	0.644
PPN045B10	-0.585	-0.688	-1.004	-1.041	-0.856	-0.596	0.082	-0.25	-0.809	0.649	0.55	0.874	-0.177	0.083	-0.2	0.109	-0.375	-0.385
PPN045C07	-0.343	-0.33	-0.004	0.439	0.364	0.432	0.308	0.3	<no data>	0.191	0.253	0.244	0.521	0.423	0.352	0.548	0.868	0.693
PPN045C10	0.676	0.128	0.591	0.419	0.326	0.149	0.364	0.219	0.144	0.426	0.912	0.983	0.19	0.343	0.035	0.303	0.346	0.235
PPN045D01	0	-0.069	0.25	-0.241	-0.106	-0.468	-0.155	-0.16	-0.143	-0.459	-0.411	-0.473	-1.066	-0.818	-1.077	-0.85	-1.095	-0.886
PPN045D05	-0.065	-0.159	0.123	0.745	0.649	0.6	0.495	0.624	0.38	0.251	0.651	0.481	0.523	0.373	0.421	0.831	0.849	0.705
PPN045D09	0.57	0.252	0.338	0.055	-0.011	-0.272	0.09	-0.229	-0.27	0.027	0.285	0.272	-0.969	-0.844	-0.918	-0.793	-0.77	-0.902
PPN045D10	0.744	0.11	0.351	0.804	0.902	0.41	1.256	0.978	0.921	0.636	0.634	0.67	0.156	0.275	0.074	1.076	1.081	1.143
PPN045D11	0.812	0.369	0.523	-0.032	-0.145	-0.233	0.002	0.06	-0.269	0.28	0.387	0.174	-0.798	-0.511	-0.455	-0.221	-0.336	-0.172
PPN045D12	0.088	-0.075	-0.265	0.593	0.482	0.312	0.48	0.412	0.178	-0.046	0.061	0.021	-0.137	0.04	0.06	0.719	0.707	0.69
PPN045E01	0.545	0.207	0.585	-0.273	-0.404	-0.541	-0.241	-0.369	-0.683	0.11	0.227	0.309	-0.918	-0.501	-0.648	-0.444	-0.715	-0.581
PPN045E04	0.187	-0.308	-0.054	0.203	0.351	0.11	0.414	0.43	0.266	0.2	0.658	0.267	-0.025	-0.055	-0.082	0.428	0.445	0.491
PPN045E11	-1.071	-1.384	-1.332	0.98	0.827	0.669	0.607	0.549	0.389	-0.661	-0.514	-0.648	0.194	0.378	0.532	1.351	1.353	1.251
PPN045E12	-1.056	-0.69	-0.622	-0.007	0.066	-0.108	0.13	0.285	0.246	-0.341	-1.103	-0.909	-0.251	-0.109	0.299	0.756	0.743	0.558
PPN045F01	-0.944	-0.586	-1.055	-1.544	-1.393	-1.463	-1.598	-1.431	-1.147	-1.239	-1.958	-1.552	-2.557	-2.274	-1.401	-1.069	-1.257	-1.15
PPN045F02	-0.135	0.075	0.028	-0.938	-0.528	<no data>	<no data>	-0.359	-0.848	-0.149	-0.225	-0.111	-0.367	-0.517	<no data>	0.034	-0.108	-0.335
PPN045F03	-0.091	-0.075	-0.408	0.261	0.42	0.384	0.071	0.173	0.193	0.107	0.21	0.227	0.319	0.013	0.658	0.611	0.499	0.586
PPN045F11	0.138	0.229	0.315	0.028	-0.015	0.026	0.012	0.102	0.033	0.056	-0.073	-0.161	0.316	0.255	0.41	0.289	0.196	0.14
PPN045G04	0.321	0.091	0.319	-0.039	-0.26	-0.153	-0.107	-0.097	-0.161	-0.212	-0.076	-0.02	-0.304	-0.066	-0.58	0.072	-2.063	0.036
PPN045G05	-0.231	-0.946	-0.973	-1.857	-1.584	-0.901	<no data>	-0.954	-1.666	<no data>	-0.298	-0.079	-0.512	-0.357	-0.487	-0.46	-0.682	-0.786
PPN045G07	0.97	0.611	0.866	0.451	0.368	0.328	0.385	0.555	0.286	0.395	0.843	0.788	-0.365	-0.147	-0.344	0.392	0.312	0.367
PPN045G08	0.389	-0.138	-0.057	0.01	0.374	0.243	0.436	0.436	0.309	-0.1	0.494	0.429	-0.12	0.144	0.109	0.498	0.597	0.539
PPN045G09	0.767	0.012	0.359	0.133	<no data>	-0.255	<no data>	0.163	<no data>	0.154	0.137	0.038	-0.583	<no data>	-0.567	-0.393	-0.36	-0.356
PPN045G11	0.7	0.653	0.436	0.171	0.269	0.246	-0.255	-0.06	-0.202	0.426	0.722	0.66	0.307	0.445	0.481	0.479	0.57	0.533
PPN045H05	0.388	0.248	0.605	0.578	0.542	0.505	0.889	1.002	0.66	0.3	0.33	0.293	0.116	0.202	-0.192	0.168	0.198	0.246
PPN045H08	0.153	0.139	0.043	0.368	0.449	0.44	0.445	0.376	0.236	0.212	0.163	0.085	0.331	0.36	0.126	0.246	0.245	0.284
PPN045H12	-0.094	-0.241	-0.313	-0.51	-0.404	-0.644	-0.776	-0.735	-0.783	-0.108	-0.099	-0.112	-1.103	-1.03	-0.9	-0.78	-0.657	-0.621
PPN046A06	-0.307	-0.422	-0.578	-0.005	0.221	-0.03	-0.058	-0.082	-0.023	-0.16	-0.075	-0.152	-0.256	-0.462	-0.078	-0.034	-0.203	0.06
PPN046A07	-0.197	-0.268	-0.453	0.289	0.396	0.256	0.215	0.288	<no data>	0.158	0.133	0.121	0.022	0.055	0.091	0.457	0.411	0.538
PPN046A08	-0.531	-0.654	-0.565	-0.383	-0.063	<no data>	-0.057	-0.035	<no data>	-0.279	-0.126	-0.066	-0.129	-0.274	-0.107	0.242	0.289	0.188
PPN046A09	-0.583	-0.479	-0.692	-0.321	-0.089	-0.317	-0.139	-0.218	-0.208	-0.133	-0.07	-0.164	-0.465	-0.475	-0.185	-0.057	-0.136	0.019
PPN046A10	-0.004	-0.434	-0.145	0.202	0.037	0.197	0.214	0.164	0.045	-0.104	0.2	0.173	0.094	0.08	-0.096	0.343	0.309	0.669
PPN046A11	0.03	0.093	-0.275	0.289	0.33	-0.097	0.334	0.169	<no data>	0.284	0.513	0.363	0.082	0.131	-0.024	0.452	0.234	0.488
PPN046A12	0.058	-0.212	-0.038	-0.081	-0.037	<no data>	-0.051	<no data>	<no data>	0.055	0.295	0.183	0.084	0.141	0.07	0.089	-0.079	-0.001
PPN046B02	-0.17	-0.026	-0.137	0.671	0.806	0.492	0.453	0.475	0.574	0.161	0.266	0.227	0.282	0.195	0.354	0.707	0.635	0.618
PPN046B03	0.35	0.381	0.617	0.501	0.365	0.46	0.416	0.575	0.566	0.064	0.118	-0.037	0.567	0.496	0.61	0.904	0.852	0.811
PPN046B04	0.14	0.003	-0.151	-0.159	-0.163	-0.214	-0.213	-0.172	-0.332	-0.256	-0.074	-0.15	-0.298	-0.312	-0.179	-0.442	-0.576	-0.363
PPN046B07	0.004	-0.042	-0.181	-0.02	0.011	-0.078	0.322	<no data>	<no data>	0.238	0.2	0.216	-0.203	-0.126	-0.121	-0.021	-0.299	-0.125
PPN046B09	-0.519	-0.522	-0.444	-0.713	-0.651	-0.595	-0.317	-0.244	-0.523	-0.26	-0.19	-0.268	-0.906	-0.777	-0.717	-0.414	-0.481	-0.635
PPN046B11	0.117	<no data>	-0.093	-0.008	0.094	<no data>	<no data>	-0.134	0.006	-0.273	-0.379	0.175	-0.33	-0.389	-0.282	0.311	0.162	0.103
PPN046B12	-0.377	-0.568	-0.226	0.162	-0.021	-0.07	0.189	-0.019	-0.029	0.166	0.228	0.023	0.05	-0.007	0.228	0.226	0.301	0.373
PPN046C01	-0.041	-0.234	-0.068	0.129	0.194	0.14	0.229	0.274	0.117	-0.259	0.013	-0.081	-0.073	-0.033	-0.025	0.459	0.562	0.516
PPN046C05	0.033	0.105	-0.183	0.224	0.192	0.048	0.17	0.187	0.131	0.319	0.291	0.186	-0.05	-0.053	0.195	0.125	0.239	-0.661
PPN046C07	-0.02	-0.168	0.125	-0.13	-0.087	-0.197	0.036	-0.049	-0.111	0.173	0.365	0.422	0.105	0.111	0.111	0.093	-0.013	0.175
PPN046C10	0.268	-0.143	0.095	-0.027	0.056	-0.081	0.19	0.145	0.022	0.038	0.361	0.259	-0.233	-0.368	-0.282	0.066	0.022	0.129
PPN046D01	-0.282	-0.386	-0.609	-0.006	-0.076	-0.204	0.325	0.39	0.335	-0.233	-0.223	-0.267	-0.034	-0.063	0.242	0.903	0.964	0.491
PPN046D03	0.137	-0.283	-0.145	-0.408	-0.386	-0.35	-0.362	-0.271	-0.422	-0.451	-0.1	-0.172	-0.799	-0.62	-0.716	-0.411	-0.406	-0.438
PPN046D05	0.194	0.302	0.46	-0.131	-0.219	-0.138	<no data>	-0.002	-0.02	-0.032	-0.09	-0.072	0.153	-0.017	0.2	-0.023	-0.335	-0.235
PPN046D06	0.718	0.481	0.489	0.556	0.67	0.403	0.3	0.336	0.087	0.735	1.004	0.999	0.342	0.506	0.256	0.602	0.648	0.61
PPN046D07	-0.493	-0.695	-0.443	-0.27	-0.278	-0.299	-0.408	-0.294	-0.374	-0.199	-0.156	-0.177	-0.05	-0.205	0.066	0.049	-0.179	-0.07
PPN046D09	-1.482	-1.319	-1.394	-0.542	-0.686	-0.697	0.057	0.148	0.07	-1.199	-1.525	-1.507	-1.834	-1.599	-1.214	-0.787	-1.025	-1.437
PPN046D10	0.756	0.198	0.114	0.678	0.563	0.572	0.446	0.478	<no data>	0.344	0.712	0.721	-0.053	0.006	-0.031	0.05	0.237	0.235
PPN046D12	-0.327	-0.522	-0.375	0.044	-0.098	-0.163	-0.078	-0.084	-0.199	-0.08	0.121	0.012	0.004	-0.098	0.126	-0.302	0.135	0.032
PPN046E03	0.008	-0.174	-0.231	-0.077	-0.095	-0.273	0.081	-0.026	-0.211	-0.197	0.05	0.121	-0.537	-0.405	-0.211	-0.163	-0.007	-0.058
PPN046F01	-0.07	-0.379	-0.016	0.306	0.256	0.113	0.353	0.368	0.294	-0.005	0.098	0.094	0.072	0.116	0.263	0.88	0.777	0.592
PPN046F05	0.088	0.005	0.056	0.3	0.301	0.445	0.192	0.222	0.127	-0.175	-0.151	-0.279	0.43	0.312	0.476	0.249	0.306	0.36
PPN046F08	0.301	0.443	0.246	0.373	0.323	0.417	0.271	0.363	0.138	0.322	0.172	0.285	0.318	0.398	0.607	0.404	0.51	0.404
PPN046F09	-0.129	-0.501	-0.334	-0.203	-0.191	<no data>	-0.225	-0.25	<no data>	-0.238	-0.165	-0.171	-0.236	0.047	-0.103	-0.606	-0.203	-0.098
PPN046F10	0.091	-0.06	-0.2	0.328	0.131	-0.067	-0.108	-0.048	-0.133	0.18	0.061	0.07	0.746	0.97	0.848	1.092	1.105	1.155
PPN046G02	-0.767	-0.871	-0.965	0.138	0.218	-0.004	0.718	0.691	0.467	-0.554	-0.523	-0.592	-0.615	-0.392	-0.557	-0.116	-0.251	-0.332
PPN046G03	-0.87	-1.07	-0.593	0.014	-0.045	-0.114	0.49	0.551	0.387	-0.595	-0.445	-0.408	-0.571	-0.482	-0.564	-0.349	-0.435	-0.477
PPN046G04	0.133	-0.171	-0.177	-0.011	0.181	<no data>	-0.013	<no data>	0.028	0.101	0.168	0.134	0.091	-0.005	0.033	-0.004	0.095	0.147
PPN046G05	-0.666	-0.662	-0.712	0.249	0.192	0.265	0.56	0.487	0.297	-0.583	-0.466	-0.515	0.031	-0.097	0.311	0.258	0.319	-0.062
PPN046G07	0.484	0.336	0.154	0.499	0.475	0.498	<no data>	0.088	<no data>	0.12	0.275	0.221	0.257	0.278	0.282	0.389	0.531	0.466
PPN046G09	0.256	-0.098	0.145	0.583	0.694	0.335	0.642	0.511	0.464	0.12	0.31	0.233	-0.15	0.003	-0.13	0.484	0.439	0.559
PPN046G12	4.894	<no data>	0.041	0.092	0.223	<no data>	0.189	<no data>	0.13	-0.27	-0.256	-0.307	-0.048	-0.075	0.039	0.194	0.209	<no data>
PPN046H04	-0.866	<no data>	-1.031	0.347	0.31	0.411	0.949	1.256	1.148	-0.606	-0.421	-0.598	-0.45	-0.342	-0.215	0.578	0.419	0.566
PPN046H05	-0.434	-0.414	-0.426	-0.24	-0.041	-0.2	0.724	0.782	0.792	-0.223	-0.607	-0.459	-0.261	-0.316	-0.173	0.049	0.134	-0.155
PPN046H06	-0.532	-0.675	-0.586	-0.061	0.006	-0.11	0.298	0.364	0.33	-0.36	-0.299	-0.332	0.002	-0.074	0.209	0.055	0.406	0.254
PPN046H07	0.089	-0.107	-0.223	0.601	0.718	0.487	0.446	0.439	0.569	0.027	0.119	0.214	0.376	0.447	0.397	0.714	0.62	0.678
PPN046H09	0.178	-0.093	-0.045	0.459	0.568	0.313	0.354	0.28	0.335	0.16	0.339	0.327	0.13	0.137	0.277	0.62	0.52	0.52
PPN046H10	0.529	0.148	0.265	0.281	0.324	0.181	0.291	0.421	0.253	0.254	0.403	0.418	0.079	0.276	0.141	0.406	0.293	0.461
PPN047A01	0.586	0.132	0.253	-0.27	-0.224	-0.441	-0.019	-0.192	-0.235	-0.025	0.019	0.103	-0.676	-0.592	-0.703	-0.576	-0.684	-0.569
PPN047A03	-0.067	-0.52	-0.441	0.262	0.238	0.092	0.335	0.248	0.226	-0.023	-0.175	-0.154	0.159	0.031	0.302	0.462	0.401	0.421
PPN047A05	-0.294	-0.553	-0.292	0.096	0.319	0.018	0.231	0.032	0.101	0.052	-0.022	-0.037	0.128	-0.071	0.192	0.33	0.22	0.316
PPN047A06	-0.403	-0.496	-0.22	-0.021	-0.004	-0.134	-0.099	-0.097	-0.248	-0.301	-0.006	-0.165	-0.037	-0.097	-0.097	0.161	-0.008	0.141
PPN047A07	0.209	-0.149	-0.239	-0.599	-0.648	-0.68	-0.488	-0.441	-0.738	-0.408	0.038	0.045	-0.577	-0.661	-0.51	-0.365	-0.683	-0.604
PPN047A08	0.117	-0.289	-0.255	-0.207	-0.14	-0.368	-0.072	-0.192	-0.258	-0.171	0.116	0.022	-0.19	-0.317	-0.257	-0.027	-0.15	-0.025
PPN047A09	0.061	-0.243	-0.039	0.092	0.029	-0.017	-0.07	-0.008	-0.144	0.036	0.103	0.103	0.251	0.146	0.181	0.244	0.161	0.25
PPN047A11	0.589	-0.114	-0.024	-0.245	<no data>	<no data>	0.144	0.114	<no data>	0.185	0.456	0.409	-0.437	-0.574	-0.461	-0.519	-0.584	-0.388
PPN047B01	0.393	-0.058	0.418	0.266	0.256	<no data>	0.251	0.219	<no data>	-0.013	0.196	0.124	-0.15	-0.116	-0.184	0.228	<no data>	0.324
PPN047B10	-2.551	-2.262	-2.561	-0.259	0.026	-0.447	1.001	0.997	<no data>	<no data>	<no data>	<no data>	-1.127	-0.878	-0.823	-0.376	-0.448	-0.418
PPN047B11	-0.416	-0.337	-0.476	-0.457	-0.249	-0.518	-0.329	-0.185	<no data>	<no data>	<no data>	<no data>	-0.374	-0.473	-0.089	-0.603	-0.441	-0.383
PPN047C01	-0.003	-0.213	-0.182	0.378	0.21	0.203	0.552	0.453	<no data>	<no data>	<no data>	<no data>	0.127	0.236	-0.054	0.412	0.393	0.419
PPN047C02	-0.498	-0.899	-0.987	0.195	0.334	0.089	0.935	0.842	<no data>	<no data>	<no data>	<no data>	-0.583	-0.434	-0.257	0.315	0.295	0.314
PPN047C06	-0.499	-0.542	-0.248	0.469	0.567	0.375	0.744	0.619	0.496	0.276	0.427	0.285	0.099	0.176	0.018	0.404	0.395	0.533
PPN047C07	1.085	0.157	0.698	0.621	0.498	0.111	0.585	<no data>	<no data>	0.679	1.05	1.016	-0.243	-0.134	-0.196	0.317	0.06	0.119
PPN047C08	-0.321	-0.436	-0.475	0.11	0.195	0.098	0.178	0.083	-0.058	-0.058	0.158	0.146	-0.006	-0.136	0.23	0.332	0.274	0.267
PPN047D09	0.811	0.348	0.395	0.131	0.007	-0.076	0.118	0.008	-0.315	0.284	-0.079	0.564	-1.006	-0.654	-0.932	-0.166	-1.123	-0.32
PPN047D11	0.154	0.128	0.108	0.172	0.219	0.157	0.2	0.248	0.136	-0.094	0.017	-0.122	-0.029	-0.032	0.077	-0.111	-0.057	-0.204
PPN047E02	-0.312	-0.369	-0.394	0.009	-0.109	-0.028	-0.193	-0.233	-0.225	-0.068	-0.204	-0.209	0.063	0.021	0.264	0.417	0.355	0.382
PPN047E03	-0.23	-0.373	-0.398	0.165	0.315	0.209	0.303	0.23	0.165	-0.109	0.129	0.027	0.174	0.182	0.206	0.626	0.662	0.817
PPN047E04	0.632	0.166	0.395	0.029	0.025	-0.219	0.194	0.111	-0.018	0.176	0.102	0.054	-0.788	-0.386	-0.652	-0.198	-0.367	-0.36
PPN047E05	0.582	0.053	0.373	0.389	0.26	0.217	0.206	0.453	0.302	0.248	0.543	0.504	-0.155	0.163	-0.308	0.276	0.346	0.399
PPN047E11	0.15	0.112	0.244	0.646	0.757	0.328	1.134	0.893	1.039	0.209	0.277	0.377	0.04	0.274	0.051	1.034	0.975	0.928
PPN047E12	0.208	-0.098	-0.048	-0.135	0.12	-0.229	-0.185	-0.216	<no data>	<no data>	<no data>	<no data>	-0.841	-0.654	-0.48	-0.035	-0.073	-0.058
PPN047F02	-0.612	-0.881	-0.664	-0.132	-0.016	-0.185	-0.232	-0.22	-0.351	-0.336	-0.441	-0.483	-0.583	-0.336	-0.455	0.169	0.226	0.148
PPN047F05	0.326	-0.236	-0.042	0.377	0.427	0.215	0.542	0.458	<no data>	<no data>	0.05	0.08	-0.378	<no data>	-0.544	0.284	0.192	0.114
PPN047F07	-0.607	-0.585	-0.819	-0.167	-0.054	-0.135	-0.701	-0.706	-0.839	-0.407	-0.498	-0.509	-0.592	-0.786	-0.502	-0.879	-1.023	-1.168
PPN047G02	0.387	0.481	0.543	2.25	2.175	2.061	1.709	1.686	1.559	0.118	-0.144	-0.078	1.439	1.528	1.151	1.23	1.214	1.489
PPN047G04	-0.384	-0.542	-0.092	-0.682	-0.599	-0.758	-0.618	-0.585	-0.671	-0.529	-0.524	-0.522	-0.822	-0.702	-0.697	-0.651	-0.785	-0.506
PPN047G06	-0.393	-0.46	-0.91	0.454	0.508	0.515	0.413	0.412	<no data>	-0.416	-0.329	-0.326	0.392	0.464	0.26	0.169	0.005	0.234
PPN047G08	1.515	0.822	0.965	0.784	0.796	0.557	0.715	0.538	<no data>	1.502	1.665	1.787	0.608	0.676	0.399	0.768	0.715	0.722
PPN047G10	-0.189	-0.415	-0.138	0.651	0.636	0.363	0.589	0.414	0.424	-0.036	0.179	0.153	-0.07	0.046	-0.102	1.17	1.051	1.077
PPN047H01	0.108	-0.335	-0.187	0.368	0.449	-0.13	0.583	0.299	0.144	0.039	0.158	0.248	-0.399	-0.307	-0.381	0.164	0.135	0.149
PPN047H02	-0.004	-0.043	0.142	1.345	1.3	1.375	1.315	1.346	1.083	-0.323	-0.38	-0.437	0.918	1.011	0.766	1.089	1.052	1.044
PPN047H03	0.168	0.36	0.159	1.545	1.486	1.454	1.189	1.216	0.878	-0.376	-0.38	-0.375	1.274	1.18	1.155	1.545	1.7	1.538
PPN047H07	0.457	0.017	-0.026	0.088	0.219	-0.022	0.254	0.17	0.013	0.08	0.303	0.321	-0.777	-0.304	-0.323	0.126	0.076	0.162
PPN047H08	0.315	0.05	0.313	0.345	0.317	0.215	0.268	0.297	0.025	0.278	0.749	0.66	-0.119	0.26	-0.139	0.334	0.226	0.429
PPN047H09	0.286	-0.044	0.371	0.694	0.495	0.513	0.623	0.623	0.361	0.231	0.371	0.314	-0.04	0.328	-0.196	0.57	0.594	0.556
PPN048A01	0.173	0.047	0.633	-0.044	-0.078	0.222	-0.357	-0.268	-0.385	-0.004	0.122	0.217	-0.185	-0.198	-0.192	0.089	0.14	0.114
PPN048A04	-0.241	-0.394	-0.185	1.523	1.41	1.496	1.745	1.806	1.36	0.059	0.203	0.253	1.397	1.281	1.224	2.325	2.508	2.268
PPN048A07	-0.366	-0.554	-0.458	0.07	0.049	0.063	0.296	0.481	0.467	-0.186	-0.071	-0.094	0.133	0.087	0.012	0.239	0.152	0.295
PPN048A09	-0.844	-1.096	-1.168	-0.393	-0.234	-0.191	0.08	0.363	0.297	-0.647	-0.51	-0.587	-0.028	-0.244	0.03	0.207	0.172	0.199
PPN048A11	0.335	0.044	0.119	0.175	0.308	0.166	0.335	0.449	0.298	0.12	0.411	0.429	0.024	0.091	-0.051	0.1	-0.059	0.086
PPN048B03	0.092	-0.249	-0.161	0.379	0.43	0.696	0.576	0.911	0.683	-0.103	-0.059	-0.167	0.39	0.367	0.494	0.824	0.896	0.807
PPN048B04	0.077	-0.081	-0.011	1.599	1.736	1.547	1.712	1.778	1.552	0.177	0.329	0.408	1.494	1.45	1.197	2.069	2.326	2.265
PPN048B05	0.518	<no data>	0.433	0.763	0.824	0.873	0.9	0.975	<no data>	0.352	0.56	0.553	0.881	0.823	0.675	1.35	1.554	1.395
PPN048B06	0.333	-0.008	0.527	0.113	0.249	0.052	0.034	0.01	-0.221	0.191	0.311	0.312	-0.909	-0.417	-1.067	-0.403	-0.605	-0.386
PPN048B07	0.239	0.294	0.237	0.312	0.283	0.201	0.196	0.248	0.195	0.252	0.071	0.111	0.517	0.359	0.309	0.452	0.452	0.449
PPN048B08	0.504	0.332	0.277	0.03	-0.09	-0.208	0.135	0.006	-0.21	-0.156	0.248	0.178	-1.109	-0.663	-0.962	-0.207	-0.16	-0.357
PPN048B09	-0.439	-0.775	-0.29	-0.753	<no data>	<no data>	-0.237	-0.245	<no data>	-0.294	-0.188	-0.152	-1.019	-0.712	-1.009	-0.873	-1.092	-0.806
PPN048B12	0.495	0.026	0.387	<no data>	0.373	0.317	0.467	<no data>	<no data>	0.229	0.539	0.5	0.097	0.179	0.119	0.396	0.139	0.503
PPN048C01	1.247	0.616	1.03	1.031	1.111	0.76	1.035	1.089	<no data>	0.562	0.904	0.888	0.042	0.313	-0.221	0.925	0.977	0.967
PPN048C02	0.533	-0.319	0.036	0.898	0.834	0.553	1.51	1.391	1.232	-0.099	0.205	0.248	-0.339	-0.165	-0.461	1.622	1.633	1.743
PPN048C03	0.983	0.355	0.56	0.823	0.732	0.677	1.218	1.125	0.73	0.354	0.788	0.934	-0.382	-0.241	-0.446	1.288	1.386	1.257
PPN048C06	0.251	0.393	0.515	0.514	0.4	0.347	0.451	<no data>	0.571	<no data>	0.078	0.025	0.673	0.713	0.643	0.788	0.807	0.639
PPN048C07	0.473	0.297	0.551	0.023	0.01	-0.228	0.108	0.117	-0.168	-0.152	0.081	0.035	-0.465	-0.275	-0.432	-0.504	-0.512	-0.566
PPN048C08	0.47	0.13	0.448	0.007	0.062	-0.322	-0.179	-0.143	-0.131	-0.016	0.191	0.147	-0.77	-0.472	-0.574	-0.506	-0.681	-0.551
PPN048C10	1.716	1.007	1.52	1.395	1.272	1.003	0.964	<no data>	<no data>	1.325	1.477	1.456	0.263	0.475	<no data>	0.758	<no data>	0.872
PPN048D01	0.443	0.122	0.489	-0.056	-0.181	-0.158	-0.018	0.035	-0.149	-0.104	0.155	0.105	-0.35	-0.302	-0.444	-0.454	-0.482	-0.336
PPN048D05	0.828	0.895	0.781	1.07	1.014	1.06	0.336	0.295	0.157	1.223	1.563	1.483	0.386	0.383	0.257	0.362	0.341	0.306
PPN048D07	1.8	0.517	0.914	3.038	3.152	2.778	2.574	2.689	2.38	1.353	1.762	1.797	2.275	2.347	1.942	2.883	2.879	3.181
PPN048D08	0.343	0.314	0.17	2.024	1.974	1.564	1.345	1.414	1.474	0.471	0.907	0.9	1.288	1.599	1.741	1.224	1.189	1.148
PPN048D10	1.824	1.14	1.608	1.241	1.115	0.84	0.865	0.745	<no data>	<no data>	<no data>	<no data>	0.082	0.313	-0.124	0.494	0.393	0.602
PPN048D12	-0.095	-0.147	-0.344	0.326	0.136	0.345	0.195	0.24	<no data>	-0.175	-0.06	0.05	0.078	0.022	0.086	0.06	-0.067	0.175
PPN048E04	0.641	0.286	0.382	-0.01	-0.134	-0.232	-0.119	-0.159	-0.348	0.248	0.441	0.488	-0.921	-0.674	-0.981	-0.655	-0.771	-0.745
PPN048E07	1.348	0.74	0.931	0.938	0.787	0.659	0.931	0.935	0.3	0.733	1.348	1.032	-0.217	0.219	-0.357	0.505	0.501	0.529
PPN048E11	-2.714	-3.05	-2.895	1.112	1.162	0.969	1.723	1.811	1.577	-1.917	-2.302	-2.528	0.067	0.454	0.196	1.676	1.668	1.747
[truncated: 1,278 more rows]
