# Supplementary material for: Pre-symptomatic transcriptome changes during cold storage of chilling sensitive and resistant peach cultivars to elucidate chilling injury mechanisms
Source: BMC Genomics. 2015 Mar 26;16(1):245. doi: 10.1186/s12864-015-1395-6 (PMC4391166; doi:10.1186/s12864-015-1395-6)
Supplement: Additional file 2: Table S2. — Raw data. 3277 Chillpeach probes that met the threshold for hybridization quality. Expression data correspond to lowess M Log Ratio. [file 12864_2015_1395_MOESM2_ESM.xls]

## Sheet: Hoja1
id	O-H	O-CS1	O-CS2	H-H	H-CS1	H-CS2	O-H-Glob-pattern	Harvest pattern	O-H CS1pattern	O-H CS2 pattern	O-H veen	Unigene ID	Annot(1)	Annot(2)	Unigene annotation	Arabidopsis_thaliana_proteins most similar ID	Arabidopsis_thaliana_proteins most similar description	All Gene Symbols
PPN061G02	0.074	0.117	0.119	0.092	0.068	0.569	O-H Glob1			CS2 H>O	CS2-diff	PPN061G02-T7_c_s	Trafficking machinery and membrane dynamics	ESCRT-dependent protein sorting and concentration	Vacuolar protein sorting-associated protein 28 homolog 1	AT4G21560	vacuolar protein sorting-associated protein 28 family protein / VPS28 family protein, contains si...	VACUOLAR PROT SORTING-ASSOCIATED PROT 28 HOMOLOG 1 (VPS28-1),
PPN002B11	-0.418	-0.174	-0.035	-0.185	0.453	0.156	O-H Glob7		CS1 H>O		CS1-diff	PPN002B11-T7_c_s	Aminoacid metabolism	Glutamate metabolism	NADP-specific glutatamate dehydrogenase, putative	AT1G51720	glutamate dehydrogenase, putative, similar to NADP-specific glutatamate dehydrogenase (NADP-GDH) ...
PP1005D01	0.211	0.201	0.252	0.2	0.21	0.377						PP1005D01-T7_c_s	Signal transduction pathway	Phosphorylation cascades/PP2C	Protein phosphatase 2C-like	AT4G03415	protein phosphatase 2C family protein / PP2C family protein, similar to protein phosphatase-2C; P...
PPN066C01	-0.295	-0.418	-0.488	-0.13	-0.034	-0.452	O-H Glob10		CS1 H>O		CS1-diff	CL1473Contig1	Aminoacid metabolism	Cyanoaminoacid metabolism	Putative mandelonitrile lyase
PPN001A10	-0.573	-0.384	-0.423	-0.566	-0.528	0.116	O-H Glob1			CS2 H>O	CS2-diff	PPN001A10-T7_c_s	Cell wall related	Pectin degradation	F28C11.9	AT1G23460	polygalacturonase, putative / pectinase, putative, similar to polygalacturonase GB:BAA88472 GI:66...
PPN058A01	0.031	-0.014	0.044	-0.123	0.11	0.541	O-H Glob3			CS2 H>O	CS2-diff	CL23Contig1	Trafficking machinery and membrane dynamics	ER to Golgi	ATGB2	AT4G35860	Ras-related GTP-binding protein, putative, similar to Rab2-like GTP-binding protein GI:1765896 fr...	(ATRABB1B ), GTP-BINDING 2 (ATGB2 ), (ATRAB2C ),
PPN020G10	-0.014	-0.277	-0.015	-0.103	-0.064	0.572	O-H Glob1		CS1 H>O	CS2 H>O	CS1-CS2-diff	PPN020G10-T7_c_s	Signal transduction pathway	Ethylene signaling/ Culin E3 ubiquitin ligase	Ethylene-overproduction protein 1	AT3G51770	tetratricopeptide repeat (TPR)-containing protein [Arabidopsis thaliana] (TAIR:At5g58550.1); simi...	ETHYLENE OVERPRODUCER 1 (ETO1),
PPN025A11	-0.438	-0.194	-0.373	-0.608	0.33	0.343	O-H Glob1		CS1 H>O	CS2 H>O	CS1-CS2-diff	PPN025A11-T7_c_s	Cell wall related	cellulose biosynthesis	Glucosidase II alpha subunit	AT5G63840	alpha-glucosidase, putative, similar to alpha-glucosidase GI:2648032 from (Solanum tuberosum)	RADIAL SWELLING 3 (RSW3),
PPN041H03	-0.291	0.05	-0.33	-0.067	-0.21	0.764	O-H Glob1		CS1 O>H	CS2 H>O	CS1-CS2-diff	PPN041H03-T7_c_s	Protein degradation	Ubiquitin conjugation E2 complex	Ubiquitin-conjugating enzyme E2-17 kDa 10/12	AT4G27960	ubiquitin-conjugating enzyme E2-17 kDa 9 (UBC9), E2; identical to gi:297883, SP:P35132; identical...	UBIQUITIN CONJUGATING ENZYME 9 (UBC9),
PPN035D01	0.189	0.279	0.309	0.22	0.24	0.518	O-H Glob9			CS2 H>O	CS2-diff	CL1385Contig1	Lipid metabolism	Fatty acid degradation	F5I14.5 protein	AT1G65520	enoyl-CoA hydratase/isomerase family protein, low similarity to enoyl-CoA hydratase (Escherichia ...	AT DELTA(3), , DELTA(2), -ENOYL COA ISOMERASE 1 (ATECI1 ), DELTA(3), , DELTA(2), -ENOYL COA ISOMERASE 1 (ECI1 ), ENOYL-COA HYDRATASE/ISOMERASE C (ECHIC ), (PEC11 )
PP1009B07	-1.225	-0.817	-1.033	-1.051	-0.656	-0.605	O-H Glob1			CS2 H>O	CS2-diff	CL286Contig1	Cell wall related	Cell wall multicooper oxydase	At1g76160/T23E18_10	AT1G76160	SKS5 | multi-copper oxidase type I family protein, similar to pollen-specific BP10 protein (SP:Q0...	SKU5 Similar 5 (sks5),
PPN051C10	0.483	0.671	0.517	0.515	0.596	0.976	O-H Glob8			CS2 H>O	CS2-diff	PPN051C10-T7_c_s	RNA transcription regulation	PHD-family	ABI3-interacting protein 2, AIP2	AT5G20910	zinc finger (C3HC4-type RING finger) family protein, contains Pfam profile: PF00097 zinc finger, ...
PP1003C05	1.111	1.395	0.885	1.065	2.706	1.549	O-H Glob4		CS1 H>O	CS2 H>O	CS1-CS2-diff	PP1003C05-T7_c_s	Cell wall related	hemicellulosic polysaccharide degradadion	Mannan endo-1,4-beta-mannosidase	AT5G66460	(1-4)-beta-mannan endohydrolase, putative, similar to (1-4)-beta-mannan endohydrolase (Coffea ara...
PPN054B11	0.01	0.053	0.016	-0.073	0.18	0.518	O-H Glob3			CS2 H>O	CS2-diff	PPN054B11-T7_c_s	Signal transduction pathway	G-protein coupled receptor protein signaling pathway/	SPX, N-terminal	AT2G26660	SPX (SYG1/Pho81/XPR1) domain-containing protein, low similarity to NUC-2 (Neurospora crassa) GI:1...	AT SPX DOMAIN GENE 2 (ATSPX2 ), SPX DOMAIN GENE 2 (SPX2 ),
PPN050E05	0.104	0.221	0.509	-0.075	0.249	1.282	O-H Glob1			CS2 H>O	CS2-diff	CL1284Contig1	unknown function	unknown hydrolase	Hydrolase	AT5G09430	hydrolase, alpha/beta fold family protein, low similarity to hydrolases from Rhodococcus sp. EtbD...
PPN020F10	-0.504	-0.473	-0.186	-0.298	-0.307	0.315	O-H Glob1		CS1 H>O	CS2 H>O	CS1-CS2-diff	CL340Contig1	Signal transduction pathway	Calcium signaling/Calcium signal transducer	CBL-interacting protein kinase	AT4G30960	CBL-interacting protein kinase 6 (CIPK6), identical to CBL-interacting protein kinase 6 (Arabidop...	CBL-INTERACTING PROT KINASE 6 (CIPK6 ), SOS3-INTERACTING PROT 3 (SIP3 ), SNF1-RELATED PROT KINASE 3.14 (SNRK3.14 ),
PPN014B08	-0.003	-0.163	0.2	-0.047	-0.187	0.72	O-H Glob1			CS2 H>O	CS2-diff	CL897Contig1	Signal transduction pathway	Calcium signaling/Calcium signal transducer	SOS2-like protein kinase	AT4G30960	CBL-interacting protein kinase 6 (CIPK6), identical to CBL-interacting protein kinase 6 (Arabidop...	CBL-INTERACTING PROT KINASE 6 (CIPK6 ), SOS3-INTERACTING PROT 3 (SIP3 ), SNF1-RELATED PROT KINASE 3.14 (SNRK3.14 ),
PPN005A07	-0.248	-0.185	-0.234	-0.257	-0.152	0				CS2 H>O	CS2-diff	PPN005A07-T7_c_s	Unknown function	Unknown protein	no_annotation_available	AT3G46220	expressed protein
PPN038D10	0.393	0.52	0.534	0.361	0.398	0.823	O-H Glob9			CS2 H>O	CS2-diff	PPN038D10-T7_c_s	Cell division regulation	Cell cycle regulation	Cwf15/Cwc15 cell cycle control protein	AT3G13200	Cwf15 / Cwc15 cell cycle control family protein, contains Pfam profile PF04889: Cwf15/Cwc15 cell ...	EMBRYO DEFECTIVE 2769 (EMB2769),
PPN001H04	-0.045	-0.076	-0.268	-0.322	-0.139	0.394	O-H Glob3			CS2 H>O	CS2-diff	PPN001H04-T7_c_s	Cofactor and vitamin metabolism	molybdopterin cofactor biosynthetic process	Prunus_persica transcript; similar to Molybdopterin synthase large subunit [Arabidopsis thaliana ...
PPN007E10	-0.112	0.02	-0.041	-0.209	0.073	-0.24	O-H Glob2			CS2 O>H	CS2-diff	PPN007E10-T7_c_s	Aminoacid metabolism	Glycine, serine and threonine metabolism	Os03g0850400 protein	AT5G13280	aspartate kinase, identical to aspartate kinase (Arabidopsis thaliana) GI:4376158	ASPARTATE KINASE 1 (AK-LYS1 ), ASPARTATE KINASE 1 (AK1 ), ASPARTATE KINASE (AK ),
PPN078G03	-1.172	-1.022	-0.927	-1.003	-0.597	0.031	O-H Glob1		CS1 H>O	CS2 H>O	CS1-CS2-diff	CL960Contig1	Unknown function	Unknown membrane protein	Hypersensitive-induced response protein	AT5G62740	band 7 family protein, strong similarity to hypersensitive-induced response protein (Zea mays) GI...
PPN080D08	-0.325	0.348	0.22	0.052	0.783	0.988	O-H Glob1	H>O	CS1 H>O	CS2 H>O	H-CS1-CS2 diff	CL1159Contig1	Aminoacid metabolism	Valine, leucine and isoleucine metabolism	Branched-chain alpha keto-acid dehydrogenase E1 alpha subunit-like protein	AT5G09300	2-oxoisovalerate dehydrogenase, putative / 3-methyl-2-oxobutanoate dehydrogenase, putative / bran...
PPN028A09	-0.283	-0.245	-0.085	-0.233	-0.227	0.105	O-H Glob1					PPN028A09-T7_c_s	RNA transcription regulation	RNA transcription machinery	MRNA, complete cds, clone: RAFL22-56-M10	AT4G17020	transcription factor-related, contains weak similarity to Swiss-Prot:Q92759 TFIIH basal transcrip...
PPN059H12	0.225	0.44	0.465	0.306	0.32	0.773	O-H Glob9			CS2 H>O	CS2-diff	PPN059H12-T7_c_s	Protein degradation	vacuolar protease	Arabidopsis thaliana genomic DNA, chromosome 5, P1 clone:MLE2	AT5G63520	expressed protein, contains InterPro domain Cyclin-like F-box (InterPro:IPR001810)
PPN018E02	0.276	0.327	0.32	0.307	0.223	0.463						PPN018E02-T7_c_s	RNA translation and protein assembly	ribosome organization and biogenesis	60S ribosomal protein L24	AT2G36620	60S ribosomal protein L24 (RPL24A)	ribosomal PROT L24 (RPL24A),
PPN080B06	-0.073	-0.044	-0.015	0.014	0.153	0.365	O-H Glob1		CS1 H>O	CS2 H>O	CS1-CS2-diff	PPN080B06-T7_c_s	No annotation available	No annotation available	no_annotation_available
PPN035G06	0.493	0.287	0.472	0.563	0.312	0.912	O-H Glob9			CS2 H>O	CS2-diff	PPN035G06-T7_c_s	Unknown function	Unknown membrane protein	Putative cold acclimation protein	AT3G50830	stress-responsive protein, putative, similar to cold acclimation WCOR413-like protein gamma form ...	, COLD-REGULATED 413-PLASMA MEMBRANE 2 (COR413-PM2 ), (ATCOR413-PM2 ),
PPN068G08	-0.1	-0.01	-0.03	0.111	0.061	0.333	O-H Glob1			CS2 H>O	CS2-diff	PPN068G08-T7_c_s	Secondary metabolism	Unknown cyclase protein	Sperm protein homolog	AT4G17650	aromatic-rich family protein, contains Pfam PF03654: Aromatic-Rich Protein Family
PPN064B07	-0.053	0.084	-0.018	-0.106	-0.067	0.251	O-H Glob1		CS1 O>H	CS2 H>O	CS1-CS2-diff	PPN064B07-T7_c_s	Protein degradation	26S proteasome	26S proteasome regulatory particle chain RPT6-like protein	AT4G27680	MSP1 protein, putative / intramitochondrial sorting protein, putative, similar to Swiss-Prot:P287...
PPN067B10	0.302	0.322	0.166	0.116	0.163	0.573	O-H Glob3		CS1 O>H	CS2 H>O	CS1-CS2-diff	CL159Contig1	Protein degradation	Ubiquitin conjugation E2 complex	E2, ubiquitin-conjugating enzyme, putative	AT5G25760	ubiquitin-conjugating enzyme 10 (UBC10) [Arabidopsis thaliana] (TAIR:At5g53300.2); similar to ubi...	PEROXIN4 (PEX4 ), ubiquitin-conjugating enzyme 21 (UBC21 ),
PPN061H10	0.78	0.159	-0.207	0.6	1.256	0.031	O-H Glob4		CS1 H>O		CS1-diff	PPN061H10-T7_c_s	Antioxidant system	Antioxydant activity	T13D8.29 protein	AT1G60420	DC1 domain-containing protein, contains Pfam domain PF03107: DC1 domain
PPN070G02	-0.103	-0.184	-0.149	-0.161	-0.034	0.104				CS2 H>O	CS2-diff	PPN070G02-T7_c_s	RNA transcription regulation	AP2/EREBP family	Ethylene-responsive transcription factor 2	AT4G17500	encodes a member of the ERF (ethylene response factor) subfamily B-3 of ERF/AP2 transcription fac...	ETHYLENE RESPONSIVE ELEMENT BINDING FACTOR 1 (ATERF-1),
PP1009H03	-0.923	-0.906	-0.678	-0.502	-0.488	-0.353	O-H Glob6	H>O	CS1 H>O	CS2 H>O	H-CS1-CS2 diff	CL716Contig1	Aminoacid metabolism	Glutamate metabolism	Glutamine synthetase root isozyme A	AT5G37600	glutamine synthetase, putative, similar to glutamine synthetase, cytosolic isozyme (Glutamate-- a...	(ATGSR1 ), (GLN11 ),
PPN031A02	-0.537	-0.249	-0.057	-0.731	0.244	0.022	O-H Glob1		CS1 H>O		CS1-diff	PPN031A02-T7_c_s	Energy production	vacuolar ATP production and cytoplasmic PH regulation	Putative vacuolar-type H+-translocating inorganic pyrophosphatase	AT1G16780	vacuolar-type H+-translocating inorganic pyrophosphatase, putative, similar to vacuolar-type H+-t...
PPN070A03	-0.25	0.01	0.201	-0.051	0.131	0.671	O-H Glob1			CS2 H>O	CS2-diff	PPN070A03-T7_c_s	Unknown function	Unknown protein	Leaf senescence related protein-like	AT2G14530	expressed protein
PPN002E02	-0.062	-0.13	-0.355	-0.547	-0.013	-0.597	O-H Glob2	O>H		CS2 O>H	H-CS2-diff	PPN002E02-T7_c_s	Cell wall related	Pectin degradation	Prunus_persica transcript; similar to T23E18.10 [Arabidopsis thaliana (Mouse-ear cress)]
PPN041A10	0.163	0.835	0.682	0.583	0.061	0.899	O-H Glob9	H>O	CS1 O>H		H-CS1-diff	PPN041A10-T7_c_s	Aminoacid metabolism	Cysteine metabolism	Serine O-acetyltransferase 1	AT3G13110	serine O-acetyltransferase (SAT-1), identical to serine acetyltransferase (Sat-1) GI:1184048 (Ara...	SERINE ACETYLTRANSFERASE 22 (ATSERAT22 ), SERINE ACETYLTRANSFERASE-1 (SAT-1 ), SERINE ACETYLTRANSFERASE A (SAT-A ), SERINE ACETYLTRANSFERASE 3 (SAT3 ), SERINE ACETYLTRANSFERASE-MITOCHONDRIAL (SAT-M ),
PPN061H03	-0.162	0.219	0.259	0.043	0.35	0.888	O-H Glob1			CS2 H>O	CS2-diff	PPN061H03-T7_c_s	RNA translation and protein assembly	ribosome organization and biogenesis	50S ribosomal protein L9, chloroplast precursor	AT3G44890	50S ribosomal protein L9, chloroplast (CL9), contains Pfam profile PF03948: Ribosomal protein L9,...	RIBOSOMAL PROT L9 (RPL9),
PPN077H06	-1.027	-0.976	-1.065	-1.04	-0.951	-0.844				CS2 H>O	CS2-diff	CL302Contig1	RNA transcription regulation	HSP-family	Heat shock transcription factor	AT4G18880	heat shock transcription factor 21 (HSF21), identical to heat shock transcription factor 21 (Arab...	(AT-HSFA4A ), HEAT SHOCK TRANSCRIPTION FACTOR A4A (HSF A4A )
PP1006H09	-0.61	-0.132	-0.315	-0.455	0.565	0.9	O-H Glob1		CS1 H>O	CS2 H>O	CS1-CS2-diff	PP1006H09-T7_c_s	Lipid metabolism	Fatty acid biosyntheis	Malate oxidoreductase	AT2G19900	ATNADP-ME1 | The malic enzyme (EC 1.1.1.40) encoded by AtNADP-ME1 is expressed in response to dev...	NADP-malic enzyme 1 (ATNADP-ME1),
PPN019H05	-1.339	-0.997	-1.097	-1.249	-1.162	-0.696	O-H Glob1			CS2 H>O	CS2-diff	CL350Contig1	Unknown function	Unknown vacuolar protein	MtN19-like protein	AT5G61820	expressed protein, MtN19, Medicago truncatula, EMBL:MTY15367
PPN076A06	0.217	0.22	0.232	0.129	0.285	0.416						CL397Contig1	Other nucleic acid metabolic process	DNA repair and recombination	Translin	AT2G03780	translin family protein, similar to SP:Q99598 Translin-associated protein X (Translin-associated ...
PPN080H09	-0.153	-0.232	-0.142	-0.234	-0.265	-0.01						CL1160Contig1	Signal transduction pathway	Phosphorylation cascades/PP2C	Protein phosphatase 2C	AT3G62260	protein phosphatase 2C, putative / PP2C, putative, phosphoprotein phosphatase (EC 3.1.3.16) 1A-al...
PPN054H03	-0.056	0.068	0.005	0.142	0.222	0.463	O-H Glob1		CS1 H>O	CS2 H>O	CS1-CS2-diff	PPN054H03-T7_c_s	RNA transcription regulation	b-HLH family	Putative bHLH transcription factor	AT2G24260	basic helix-loop-helix (bHLH) family protein, contains Pfam profile: PF00010 helix-loop-helix DNA...
PPN025G11	-1.158	-0.905	-0.802	0.054	-0.015	0.198	O-H Glob6	H>O	CS1 H>O	CS2 H>O	H-CS1-CS2 diff	PPN025G11-T7_c_s	Cell wall related	cellulose biosynthesis	Cellulose synthase-like protein CslE	AT1G55850	cellulose synthase family protein, similar to cellulose synthase catalytic subunit (gi:13925881) ...	(ATCSLE1), CELLULOSE SYNTHASE LIKE E1 (CSLE1)
PPN062H07	-0.877	-0.96	-0.528	-0.585	-0.156	-0.487	O-H Glob7		CS1 H>O		CS1-diff	CL67Contig1	Lipid metabolism	Polyunsaturated fatty acid biosynthesis	Acyl-[acyl-carrier-protein] desaturase, chloroplast precursor (EC 1.14.19.2) (Stearoyl-ACP desatu...	AT3G02630	acyl-(acyl-carrier-protein) desaturase, putative / stearoyl-ACP desaturase, putative, similar to ...
PPN035B08	0.148	0.089	-0.108	0.135	0.219	0.527	O-H Glob3			CS2 H>O	CS2-diff	PPN035B08-T7_c_s	Transport	ABC transporter-MDR family	Multidrug resistance protein 14	AT3G55320	ABC transporter family protein, similar to multidrug resistant P-glycoprotein pmdr1 GI:4204793 fr...	P-GLYCOPROT 20 (PGP20),
PPN006E08	-0.166	-0.785	-0.817	-0.777	0.004	-0.744	O-H Glob2	O>H	CS1 H>O		H-CS1-diff	PPN006E08-T7_c_s	Chromatin status and regulation	DNA packaging	Arabidopsis thaliana genomic DNA, chromosome 3, P1 clone: MEC18	AT3G12010	expressed protein, contains Prosite PS00626: Regulator of chromosome condensation (RCC1) signature 2
PPN034H02	0.107	0.094	0.211	0.368	-0.269	0.904	O-H Glob9		CS1 O>H	CS2 H>O	CS1-CS2-diff	CL607Contig1	Cytoskeleton organization and biogenesis	actin microfilament-actin monomer binding	Profilin-1	AT2G19770	profilin 4 (PRO4) (PFN4), identical to profilin 4 SP:Q38905 GI:1353768 from (Arabidopsis thaliana)	PROFILIN5 (PRF5),
PPN048G12	-0.81	0.028	0.176	0.049	-0.046	0.377	O-H Glob6	H>O			H-diff	PPN048G12-T7_c_s	Aminoacid metabolism	Glutamate metabolism	Glutamine synthetase (EC 6.3.1.2) (Glutamate--ammonia ligase) (GS(1))	AT3G17820	glutamine synthetase (GS1), identical to glutamine synthetase, cytosolic isozyme (glutamate-- amm...	(ATGSKB6), , (ATGSKB6 ), GLUTAMINE SYNTHETASE 1.3 (GLN1.3 ), GLUTAMINE SYNTHETASE 13 (GLN13 )
PPN055A10	-0.116	0.023	0.034	0.022	0.071	0.248	O-H Glob1			CS2 H>O	CS2-diff	CL755Contig1	Pyruvate metabolism	PPDK regulation by reversible phophorylation	Os07g0530600 protein	AT4G21210	expressed protein, contains Pfam domain PF03618: Domain of unknown function (DUF299)	PPDK REGULATORY PROT (ATRP1),
PPN078D10	-0.298	-0.416	-0.379	-0.295	0.022	-0.385	O-H Glob2		CS1 H>O		CS1-diff	PPN078D10-T7_c_s	Cofactor and vitamin metabolism	Folate metabolism	Bifunctional dihydrofolate reductase-thymidylate synthase (DHFR-TS) [Includes: Dihydrofolate redu...	AT2G16370	bifunctional dihydrofolate reductase-thymidylate synthase 1 / DHFR-TS (THY-1), identical to GP:28...	THYMIDYLATE SYNTHASE 1 (THY-1),
PPN046F01	-0.155	0.225	0.338	0.062	0.151	0.75	O-H Glob1			CS2 H>O	CS2-diff	PPN046F01-T7_c_s	RNA post-transcriptional regulation	Splicing	Zinc finger, U1-type	AT5G06160	splicing factor-related, contains some similarity to splicing factor SP:Q12874 from (Homo sapiens)	ATROPOS (ATO),
PPN016C08	-0.046	0.052	0.079	0.033	-0.063	0.219	O-H Glob9		CS1 O>H		CS1-diff	PPN016C08-T7_c_s	Nucleotide metabolism	purine salvage pathway	Helicase conserved C-terminal domain containing protein	AT3G53400	expressed protein
PPN024H02	-0.093	0.201	-0.451	0.057	-0.094	0.733	O-H Glob1		CS1 O>H	CS2 H>O	CS1-CS2-diff	CL670Contig1	Secondary metabolism	Isoflavonoid metabolism /Phytoalexins Biosynthesis	Putative NADPH-dependent reductase	AT4G35250	vestitone reductase-related, low similarity to vestitone reductase (Medicago sativa subsp. sativa...
PPN024H03	-0.548	0.195	-0.435	-0.242	-0.015	0.801	O-H Glob1			CS2 H>O	CS2-diff	CL600Contig1	Protein degradation	Ubiquitin conjugation E2 complex	Ubiquitin-conjugating enzyme E2-17 kDa 10/12	AT4G27960	ubiquitin-conjugating enzyme E2-17 kDa 9 (UBC9), E2; identical to gi:297883, SP:P35132; identical...	UBIQUITIN CONJUGATING ENZYME 9 (UBC9),
PPN035C08	0.528	0.366	0.191	0.304	0.447	0.798	O-H Glob3			CS2 H>O	CS2-diff	PPN035C08-T7_c_s	Signal transduction pathway	ABA signaling/reversible protein dephosphorilation	Protein phosphatase 2C (AtP2C-HA); 19519-17666	AT1G72770	protein phosphatase 2C P2C-HA / PP2C P2C-HA (P2C-HA), identical to protein phosphatase 2C (AtP2C-...	HOMOLOGY TO ABI1 (HAB1),
PP1006E09	-0.624	-0.292	-0.299	-0.325	-0.363	0.081	O-H Glob6			CS2 H>O	CS2-diff	PP1006E09-T7_c_s	Transport	Lead tolerance	Putative ABC transporter	AT1G15520	PDR12 | ABC transporter family involved in resistant to lead. Localizes to plasma membrane. Upreg...	PLEIOTROPIC DRUG RESISTANCE 12 (PDR12 ), PLEIOTROPIC DRUG RESISTANCE 12 (ATPDR12 )
PPN079G10	0.468	0.612	0.717	0.446	0.405	0.961	O-H Glob9					PPN079G10-T7_c_s	RNA transcription regulation	RNA transcription machinery	Prunus_persica transcript; similar to MRNA, complete cds, clone: RAFL22-85-A14 [Arabidopsis thali...
PPN036D04	-0.008	0.21	0.244	0.029	0.173	0.5	O-H Glob1			CS2 H>O	CS2-diff	CL343Contig1	Unknown function	Unknown gly-rich protein	PU3_plate23_O17 PU3 Prunus persica cDNA similar to weakly similar to glycine-rich protein [Arabid...
PPN046C01	-0.114	0.154	0.207	-0.109	-0.043	0.512	O-H Glob1		CS1 O>H	CS2 H>O	CS1-CS2-diff	PPN046C01-T7_c_s	Unknown function	Unknown protein	no_annotation_available	AT2G15860	expressed protein, and genefinder
PPN068A02	-0.366	-0.117	-0.192	-0.412	-0.289	0.121	O-H Glob1		CS1 O>H	CS2 H>O	CS1-CS2-diff	PPN068A02-T7_c_s	Chromatin status and regulation	Histone modification	F6N18.13	AT1G32750	HAC13 protein (HAC13), identical to HAC13 (Arabidopsis thaliana) gi:21105767:gb:AAM34782; contain...	(HAF01), HISTONE ACETYLTRANSFERASE OF THE TAFII250 FAMILY 1 (HAF1), HISTONE ACETYLTRANSFERASE OF THE CBP FAMILY 13 (HAC13), (GTD1), TBP-ASSOCIATED FACTOR 1 (TAF1)
PPN069B11	0.503	0.671	0.896	0.395	-0.092	0.245	O-H Glob9		CS1 O>H	CS2 O>H	CS1-CS2-diff	PPN069B11-T7_c_s	Cofactor and vitamin metabolism	Folate metabolism	Protein At2g43840	AT2G43820	UDP-glucoronosyl/UDP-glucosyl transferase family protein, contains Pfam profile: PF00201 UDP-gluc...	(GT ), UDP-GLUCOSYLTRANSFERASE 74F2 (UGT74F2 ),
PPN035D05	0.045	0.038	0.176	0.018	0.207	0.379	O-H Glob1			CS2 H>O	CS2-diff	PPN035D05-T7_c_s	Nucleotide metabolism	Unknown nucleotide binding protein	Lissencephaly type-1-like homology motif; CTLH, C-terminal to LisH motif	AT3G16830	WD-40 repeat family protein, contains 10 WD-40 repeats (PF00400) (1 weak)	TOPLESS-RELATED 2 (TPR2),
PPN070G12	0.239	0.219	0.144	0.121	0.295	0.432				CS2 H>O	CS2-diff	CL427Contig1	Chromatin status and regulation	chromosome segregation	SMC3 protein	AT2G27170	SMC2-like condensin, putative (SMC2) (TITAN3) [Arabidopsis thaliana] (TAIR:At5g62410.1); similar ...	TITAN7 (TTN7 ), STRUCTURAL MAINTENANCE OF CHROMOSOMES 3 (SMC3 ),
PPN074D03	0.236	0.399	0.218	0.368	0.421	0.63	O-H Glob8			CS2 H>O	CS2-diff	PPN074D03-T7_c_s	Unknown function	Unkown Zinc finger RING-like	RING zinc-finger protein, putative; 7563-8792	AT3G02340	zinc finger (C3HC4-type RING finger) family protein, contains Pfam profile: PF00097 Zinc finger, ...
PPN028B06	0.166	-0.262	-0.387	0.203	0.414	-0.003	O-H Glob4		CS1 H>O	CS2 H>O	CS1-CS2-diff	PPN028B06-T7_c_s	Energy production	mitochondrial electron chain	Vacuolar H+-pyrophosphatase	AT1G15690	pyrophosphate-energized vacuolar membrane proton pump / pyrophosphate-energized inorganic pyropho...	(AVP1), AT V-PPASE 3 (ATAVP3), (AVP-3)
PP1004C04	-0.584	-0.201	-0.355	-0.092	0.243	0.3	O-H Glob6	H>O	CS1 H>O	CS2 H>O	H-CS1-CS2 diff	CL30Contig1	Other carbohydrate metabolism	sucrose and starch metabolism	Mannan endo-1,4-beta-mannosidase	AT5G66460	(1-4)-beta-mannan endohydrolase, putative, similar to (1-4)-beta-mannan endohydrolase (Coffea ara...
PPN071H01	-0.396	-0.294	-0.189	-0.234	-0.171	0.03	O-H Glob1		CS1 H>O	CS2 H>O	CS1-CS2-diff	PPN071H01-T7_c_s	Signal transduction pathway	Receptor/Cell surface receptor	Receptor protein kinase, putative	AT1G70740	protein kinase family protein, contains protein kinase domain, Pfam:PF00069
PPN040F05	0.423	0.594	0.699	0.879	0.296	1.297	O-H Glob9		CS1 O>H	CS2 H>O	CS1-CS2-diff	PPN040F05-T7_c_s	Structure maintenance proteins	Chaperone	Fiber protein Fb25	AT5G43260	chaperone protein dnaJ-related, similar to Chaperone protein dnaJ (SP:Q9WZV3) (Thermotoga maritima)
PPN035E03	-0.413	-0.042	-0.043	-0.423	-0.087	0.42	O-H Glob1			CS2 H>O	CS2-diff	PPN035E03-T7_c_s	Protein degradation	Ubiquitin ligation E3 complex/HECT	E3 ubiquitin protein ligase UPL1	AT1G70320	ubiquitin-protein ligase 2 (UPL2), nearly identical to ubiquitin-protein ligase 2 (Arabidopsis th...	UBIQUITIN-PROT LIGASE 2 (UPL2),
PPN069G12	-1.113	-1.301	-1.23	-0.968	-0.677	-0.285	O-H Glob1		CS1 H>O	CS2 H>O	CS1-CS2-diff	PPN069G12-T7_c_s	Signal transduction pathway	Phosphorylation cascades/receptor phosphorylation	Gossypium_raimondii transcript; similar to Protein phosphatase 2C [Medicago truncatula (Barrel me...
PP1000H12	0.067	0.642	0.521	0.184	0.155	1.099	O-H Glob1		CS1 O>H	CS2 H>O	CS1-CS2-diff	PP1000H12-T7_c_s	Unknown function	Unknown protein	Gb|AAF17201.1	AT5G59410	expressed protein
PPN019G12	-1.225	-0.451	-0.499	-0.783	0.24	-0.428	O-H Glob7	H>O	CS1 H>O		H-CS1-diff	PPN019G12-T7_c_s	Other carbohydrate metabolism	sucrose and starch metabolism	Plant neutral invertase; Glycoside transferase, six-hairpin	AT5G22510	beta-fructofuranosidase, putative / invertase, putative / saccharase, putative / beta-fructosidas...
PPN077H09	0.257	0.248	0.458	-0.011	0.206	0.745	O-H Glob1			CS2 H>O	CS2-diff	PPN077H09-T7_c_s	Unknown function	Unkown Zinc finger RING-like	RING-H2 finger protein RHB1a	AT4G00335	zinc finger (C3HC4-type RING finger) family protein [Arabidopsis thaliana] (TAIR:At5g41350.1); si...	(RHB1A),
PPN027C09	-0.342	-0.158	-0.105	-0.235	-0.226	0.061						PPN027C09-T7_c_s			Initiation factor eIF-4 gamma, middle	AT2G13540	mRNA cap-binding protein (ABH1), identical to mRNA cap binding protein (Arabidopsis thaliana) GI:...
PPN038B11	0.498	0.65	0.475	0.587	0.462	0.784	O-H Glob9		CS1 O>H	CS2 H>O	CS1-CS2-diff	PPN038B11-T7_c_s			H+-transporting two-sector ATPase, alpha/beta subunit, central region; 2OG-Fe(II) oxygenase	AT1G06650	2-oxoglutarate-dependent dioxygenase, putative, similar to 2A6 (GI:599622) and tomato ethylene sy...
PP1005E09	-0.938	-0.616	-0.557	-0.809	-0.8	-0.27	O-H Glob1			CS2 H>O	CS2-diff	CL135Contig1	Unknown function	Unknown protein	0
PPN018B02	0.155	0.216	0.307	0.284	0.337	0.484	O-H Glob9					PPN018B02-T7_c_s	Circadian clock	Circadian clock regulation	Sigma-54 factor, interaction region; Ras small GTPase, Rab type	AT5G64813	GTP-binding protein-related, contains weak similarity to Ras-related protein Rab-27A (Rab-27) (GT...	Light Insensitive Period1 (LIP1),
PPN035G02	0.115	0.149	0.043	0.187	0.082	0.285				CS2 H>O	CS2-diff	PPN035G02-T7_c_s	Unknown function	Unknown protein	Arabidopsis thaliana genomic DNA, chromosome 3, P1 clone: MOE17	AT1G51130	expressed protein, similar to unknown protein GI:9294403 from (Arabidopsis thaliana)
PPN023F11	-0.18	0.137	-0.049	0.023	0.606	0.626	O-H Glob1		CS1 H>O	CS2 H>O	CS1-CS2-diff	PPN023F11-T7_c_s	Post-translational protein modifcation	Protein amino acid phosphorylation	Ser/Thr protein kinase	AT2G32850	protein kinase family protein, contains protein kinase domain, Pfam:PF00069
PPN035C12	1.309	1.146	0.836	1.028	1.084	1.6	O-H Glob4			CS2 H>O	CS2-diff	PPN035C12-T7_c_s	Cytoskeleton organization and biogenesis	actin microfilament-actin depolimerization	Actin depolymerizing factor	AT5G59890	actin-depolymerizing factor 4 (ADF4), identical to SP:Q9ZSK3 Actin-depolymerizing factor 4 (ADF-4...	ACTIN DEPOLYMERIZING FACTOR 4 (ADF4),
PPN070E05	-0.369	-0.231	-0.301	-0.389	-0.23	-0.081						CL16Contig1	Energy production	mitochondrial electron chain	NADH-ubiquinone oxidoreductase 24 kDa subunit, mitochondrial precursor	AT4G02580	NADH-ubiquinone oxidoreductase 24 kDa subunit, putative, similar to NADH-ubiquinone oxidoreductas...
PPN050E02	-0.76	-0.312	-0.886	-0.374	0.535	0.509	O-H Glob1		CS1 H>O	CS2 H>O	CS1-CS2-diff	PPN050E02-T7_c_s	Post-translational protein modifcation	Reversible protein dephosphorylation	Malus_x_domestica transcript; similar to Putative kinase [Arabidopsis thaliana (Mouse-ear cress)]...
PPN030E02	-0.225	-0.426	-0.063	-0.581	0.197	-0.043	O-H Glob1		CS1 H>O		CS1-diff	PPN030E02-T7_c_s	Post-translational protein modifcation	N-linked glycoprotein deglycosylation	Peptide-N(4)-(N-acetyl-beta-glucosaminyl)asparagine amidase	AT5G49570	transglutaminase-like family protein, low similarity to peptide:N-glycanase PNGase (Mus musculus)...	AT peptide-N-glycanase 1 (AtPNG1),
PPN046D01	-0.426	-0.095	0.35	-0.241	0.049	0.786	O-H Glob1			CS2 H>O	CS2-diff	PPN046D01-T7_c_s	RNA post-transcriptional regulation	post-transcriptional gene silencing	Putative C2H2 zinc-finger protein	AT2G27100	C2H2 zinc-finger protein SERRATE (SE), identical to C2H2 zinc-finger protein SERRATE GI:14486602 ...	SERRATE (SE),
PPN042B01	0.094	0.377	0.35	0.225	0.348	0.625	O-H Glob1			CS2 H>O	CS2-diff	PPN042B01-T7_c_s	No annotation available	No annotation available	no_annotation_available
PPN020G04	-0.297	-0.034	-0.034	-0.312	0.361	0.477	O-H Glob1		CS1 H>O	CS2 H>O	CS1-CS2-diff	CL468Contig1	Protein degradation	chloroplast protease	ATP-dependent Clp protease ATP-binding subunit clpC homolog, chloroplast precursor	AT5G50920	CLPC | Similar to ATP-dependent Clp protease ATP-binding subunit / ClpC, almost identical to ClpC...	(CLPC ), (ATHSP93-V ), HEAT SHOCK PROT 93-V (HSP93-V ), DE-REGULATED CAO ACCUMULATION 1 (DCA1 ), (CLPC1 ),
PPN001D01	-0.719	-0.3	-0.351	-0.825	0.043	0.886	O-H Glob1		CS1 H>O	CS2 H>O	CS1-CS2-diff	PPN001D01-T7_c_s	Aminoacid metabolism	Glycine, serine and threonine metabolism	Phosphoserine aminotransferase, chloroplast precursor	AT4G35630	phosphoserine aminotransferase, chloroplast (PSAT), identical to Phosphoserine aminotransferase, ...	(PSAT),
PPN047E02	-0.359	-0.043	-0.217	-0.161	0.116	0.384	O-H Glob1			CS2 H>O	CS2-diff	PPN047E02-T7_c_s	Lipid metabolism	Fatty acid biosyntheis	Carboxyl transferase alpha subunit	AT2G38040	acetyl co-enzyme A carboxylase carboxyltransferase alpha subunit family, contains Pfam profile: P...	(CAC3),
PPN011E12	0.032	0.561	0.451	0.248	0.309	0.9	O-H Glob1		CS1 O>H	CS2 H>O	CS1-CS2-diff	CL663Contig1	Unknown function	Unknown protein	Emb|CAB62340.1	AT3G27250	expressed protein
PPN028F04	0.573	0.14	0.018	0.149	0.367	0.547	O-H Glob3	O>H	CS1 H>O	CS2 H>O	H-CS1-CS2 diff	PPN028F04-T7_c_s	Energy production	vacuolar ATP production and cytoplasmic PH regulation	Putative vacuolar ATPase subunit H protein	AT3G42050	vacuolar ATP synthase subunit H family protein, identical to probable vacuolar ATP synthase subun...
PPN014F01	0.43	0.056	0.038	0.147	0.509	0.119	O-H Glob4		CS1 H>O		CS1-diff	PPN014F01-T7_c_s	Energy production	vacuolar ATP production and cytoplasmic PH regulation	Vacuolar H+-ATPase subunit C	AT1G12840	vacuolar ATP synthase subunit C (VATC) / V-ATPase C subunit / vacuolar proton pump C subunit (DET...	DE-ETIOLATED 3 (DET3 ), AT VACUOLAR ATP SYNTHASE SUBUNIT C (ATVHA-C ),
PPN065D01	-0.47	-0.233	-0.318	-0.372	0.177	-0.094	O-H Glob1		CS1 H>O		CS1-diff	PPN065D01-T7_c_s	Protein degradation	Ubiquitin degradation	At1g09730/F21M12_12	AT1G09730	Ulp1 protease family protein, low similarity to SP:Q9GZR1 SUMO-1-specific protease 1 (EC 3.4.22.-...
PPN035E11	-0.417	-0.818	-0.506	-0.513	-0.577	-0.141	O-H Glob2		CS1 H>O	CS2 H>O	CS1-CS2-diff	PPN035E11-T7_c_s	Secondary metabolism	Polyamine metabolism/polyamine metabolism	S-adenosylmethionine decarboxylase	AT3G25570	adenosylmethionine decarboxylase family protein, contains Pfam profile: PF01536 adenosylmethionin...
PPN012H08	-0.06	0.038	-0.07	0.048	0.319	0.496	O-H Glob1		CS1 H>O	CS2 H>O	CS1-CS2-diff	PPN012H08-T7_c_s	Aminoacid metabolism	Valine, leucine and isoleucine metabolism	Branched-chain alpha keto-acid dehydrogenase E1 alpha subunit-like protein	AT5G09300	2-oxoisovalerate dehydrogenase, putative / 3-methyl-2-oxobutanoate dehydrogenase, putative / bran...
PPN061H02	-0.346	0.125	0.051	-0.224	-0.036	0.457	O-H Glob1			CS2 H>O	CS2-diff	CL989Contig1	Transport	anion channel	VDAC2.1	AT5G67500	porin, putative, similar to SP:P42055 34 kDa outer mitochondrial membrane protein porin (Voltage-...
PPN047G10	-0.247	0.55	0.475	0.099	-0.042	1.099	O-H Glob1		CS1 O>H	CS2 H>O	CS1-CS2-diff	CL806Contig1	Cell wall related	Pectin degradation	Polygalacturonase-like protein	AT4G23500	glycoside hydrolase family 28 protein / polygalacturonase (pectinase) family protein, weak simila...
PPN038F03	-0.489	0.371	0.366	-0.429	1.212	0.52	O-H Glob1		CS1 H>O		CS1-diff	PPN038F03-T7_c_s	Protein degradation	E2 ubiquitin-conjugating enzyme	RING-H2 finger protein ATL3I	AT3G48030	hypoxia-responsive family protein / zinc finger (C3HC4-type RING finger) family protein, similar ...
PPN063C08	0.21	0.206	0.162	0.37	0.282	0.468	O-H Glob9			CS2 H>O	CS2-diff	PPN063C08-T7_c_s	Protein degradation	Ubiquitin ligation E3 complex/ F-box	Putative phloem-specific lectin	AT2G02360	ATPP2-B10 | F-box family protein / SKP1 interacting partner 3-related, contains similarity to SKP...	Phloem PROT 2-B10 (AtPP2-B10),
PPN075F08	0.218	-1.369	-1.171	-0.795	-0.643	-1.66	O-H Glob12	O>H	CS1 H>O	CS2 O>H	H-CS1-CS2 diff	PPN075F08-T7_c_s	Glycolysis/ pentose phosphate pathway	calvin cycle	RuBisCO large subunit-binding protein subunit alpha, chloroplast precursor	AT2G28000	RuBisCO subunit binding-protein alpha subunit, chloroplast / 60 kDa chaperonin alpha subunit / CP...	CHAPERONIN-60ALPHA (CPN60A ), CHLOROPLAST CHAPERONIN 60ALPHA (CH-CPN60A ), SCHLEPPERLESS (SLP ),
PPN079B06	-0.412	-0.123	-0.102	-0.569	-0.066	0.349	O-H Glob1			CS2 H>O	CS2-diff	CL316Contig1	RNA translation and protein assembly	tRNA metabolism	Putative methyltransferase	AT5G24840	expressed protein, contains Pfam profile PF02390: Putative methyltransferase
PPN033B09	0.498	0.628	0.802	0.559	0.528	0.929						CL418Contig1	Trafficking machinery and membrane dynamics	Early endosome and Cell plate	RAB1Y	AT1G43890	Ras-related GTP-binding protein, putative, similar to GTP-binding protein(RAB1Y) GI:1370173 from ...	ARABIDOPSIS RAB GTPASE HOMOLOG B18 (ATRAB18), ARABIDOPSIS RAB GTPASE HOMOLOG C1 (ATRABC1), RAB GTPASE HOMOLOG C1 (RABC1), ARABIDOPSIS RAB GTPASE HOMOLOG C1 (ATRAB-C1), RAB GTPASE HOMOLOG 18-1 (RAB18-1)
PPN032B10	-0.063	0.182	0.137	0.087	0.227	0.412	O-H Glob1			CS2 H>O	CS2-diff	CL231Contig1	RNA post-transcriptional regulation	post-transcriptional gene silencing	Regulator of nonsense transcripts 1 homolog	AT5G47010	RNA helicase, putative, similar to type 1 RNA helicase pNORF1 (Homo sapiens) GI:1885356	(UPF1 ), LOW-LEVEL BETA-AMYLASE 1 (LBA1 ), (ATUPF1 ),
PPN020G06	-0.013	-0.665	-0.821	-0.696	-0.462	-0.895	O-H Glob3	O>H			H-diff	PPN020G06-T7_c_s	Glycolysis/ pentose phosphate pathway	PAY-OFF GLYCOLITIC PHASE	2,3-bisphosphoglycerate-independent phosphoglycerate mutase	AT3G08590	2,3-biphosphoglycerate-independent phosphoglycerate mutase, putative / phosphoglyceromutase, puta...
PPN052A05	-0.123	0.049	0.089	0.008	-0.267	0.337	O-H Glob9		CS1 O>H	CS2 H>O	CS1-CS2-diff	PPN052A05-T7_c_s	Cytoskeleton organization and biogenesis	actin microfilament-based motor	At1g28410	AT1G28410	myosin heavy chain-related [Arabidopsis thaliana] (TAIR:At4g31340.1); similar to putative stress ...
PP1000G12	0.511	0.935	0.484	0.647	0.36	1.169	O-H Glob8		CS1 O>H	CS2 H>O	CS1-CS2-diff	PP1000G12-T7_c_s	Antioxidant system	auxin-induced oxidative stress	Putative quinone oxidoreductase	AT5G54500	quinone reductase, putative, similar to 1,4-benzoquinone reductase (Phanerochaete chrysosporium)(...	FLAVODOXIN-LIKE QUINONE REDUCTASE 1 (FQR1),
PPN019D05	-0.816	-0.351	-0.291	-0.453	-0.363	0.101	O-H Glob6			CS2 H>O	CS2-diff	CL89Contig1	Lipid metabolism	phospholipid degradation	At1g07230/F10K1_4	AT1G07230	phosphoesterase family protein, low similarity to SP:P95246 Phospholipase C 2 precursor (EC 3.1.4...
PPN047E03	-0.333	0.23	0.233	0.016	0.187	0.702	O-H Glob1			CS2 H>O	CS2-diff	PPN047E03-T7_c_s	Post-translational protein modifcation	Reversible protein dephosphorylation	protein kinase family protein, contains protein kinase domain, Pfam:PF00069	AT5G35980	protein kinase family protein, contains protein kinase domain, Pfam:PF00069
PPN026B04	-0.45	-1.209	-1.171	-0.743	-1.065	-2.067	O-H Glob10			CS2 O>H	CS2-diff	CL405Contig1	Glycolysis/ pentose phosphate pathway	PAY-OFF GLYCOLITIC PHASE	AT5g52920/MXC20_15	AT5G52920	pyruvate kinase, putative, similar to pyruvate kinase isozyme G, chloroplast precursor (Nicotiana...	PLASTIDIAL PYRUVATE KINASE 1 (PKP1 ), PLASTIDIC PYRUVATE KINASE BETA SUBUNIT 1 (PKP-BETA1 ), PLASTIDIAL PYRUVATE KINASE 2 (PKP2 ),
PPN009D05	0.064	0.083	<invalid>	0.142	0.282	0.371	O-H Glob1					PPN009D05-T7_c_s	Glycolysis/ pentose phosphate pathway	GLYCOLISIS/ PENTOSE PHOSPHATE PATHWAY BY-PASS	Putative ribulose-1,5-bisphosphate carboxylase/oxygenase small subunit N-methyltransferase I	AT3G07670	SET domain-containing protein, similar to ribulose-1,5-bisphosphate carboxylase/oxygenase small s...
PPN026B02	-0.435	0.072	-0.304	-0.155	0.777	0.536	O-H Glob1		CS1 H>O	CS2 H>O	CS1-CS2-diff	CL189Contig1	RNA post-transcriptional regulation	Unknown RNA binding protein	Pumilio/Puf RNA-binding	AT2G29200	pumilio/Puf RNA-binding domain-containing protein, similar to BPM (Hordeum vulgare) GI:20513851	Arabidopsis Pumilio 1 (APUM1),
PPN038H03	-0.548	0.499	0.459	-0.388	1.196	0.706	O-H Glob1		CS1 H>O		CS1-diff	PPN038H03-T7_c_s	RNA post-transcriptional regulation	Splicing	Putative U2-associated SR140 protein	AT5G25060	RNA recognition motif (RRM)-containing protein, KIAA0332 - Homo sapiens, EMBL:AB002330
PPN075G08	0.331	0.641	0.502	0.018	0.639	1.104	O-H Glob1			CS2 H>O	CS2-diff	CL409Contig1	RNA transcription regulation	TCP-family	F1C9.6 protein	AT3G02150	TCP family transcription factor, putative, similar to transcription factor PCF6 (Oryza sativa (ja...	PLASTID TRANSCRIPTION FACTOR 1 (PTF1 ), (TFPD ),
PPN018F03	0.248	0.729	0.663	0.535	0.484	1.014	O-H Glob8		CS1 O>H	CS2 H>O	CS1-CS2-diff	PPN018F03-T7_c_s	Protein degradation	Ubiquitin conjugation E2 complex	E2, ubiquitin-conjugating enzyme, putative	AT5G25760	ubiquitin-conjugating enzyme 10 (UBC10) [Arabidopsis thaliana] (TAIR:At5g53300.2); similar to ubi...	PEROXIN4 (PEX4 ), ubiquitin-conjugating enzyme 21 (UBC21 ),
PPN002G12	-0.352	0.401	0.125	-0.334	0.408	0.019	O-H Glob1					PPN002G12-T7_c_s	RNA post-transcriptional regulation	Ribonuclease inhibitor	Leucine-rich repeat; Leucine-rich repeat, ribonuclease inhibitor subtype; Leucine-rich repeat, cy...	AT1G15740	leucine-rich repeat family protein
PPN018F07	0.182	0.323	0.428	0.272	0.155	0.556	O-H Glob9		CS1 O>H		CS1-diff	PPN018F07-T7_c_s	RNA post-transcriptional regulation	post-transcriptional gene silencing	RNA-directed RNA polymerase	AT1G14790	RNA-dependent RNA polymerase, putative, similar to RNA-directed RNA polymerase GB:CAA09697 GI:413...	RNA-DEPENDENT RNA POLYMERASE 1 (RDR1 ), (ATRDRP1 )
PPN079G06	-0.265	-0.073	-0.569	1	0.77	0.356	O-H Glob13	H>O	CS1 H>O	CS2 H>O	H-CS1-CS2 diff	CL283Contig1	Aminoacid metabolism	Alanine and Aspartate metabolism	Asparagine synthetase	AT3G47340	asparagine synthetase 1 (glutamine-hydrolyzing) / glutamine-dependent asparagine synthetase 1 (AS...	GLUTAMINE-DEPENDENT ASPARAGINE SYNTHASE 1 (ASN1 ), DARK INDUCIBLE 6 (DIN6 ), AT GLUTAMINE-DEPENDENT ASPARAGINE SYNTHASE 1 (AT-ASN1 ),
PPN017D03	-0.263	-0.217	-0.303	-0.182	-0.198	-0.106						PPN017D03-T7_c_s	Unknown function	Unknown disease protein	Disease resistance protein
PPN047F02	-0.719	-0.111	-0.268	-0.42	-0.458	0.181	O-H Glob6		CS1 O>H	CS2 H>O	CS1-CS2-diff	PPN047F02-T7_c_s	Unknown function	Unknown plasma membrane protein	22 kDa polypeptide	AT4G20260	DREPP plasma membrane polypeptide-related [Arabidopsis thaliana] (TAIR:At5g44610.1); similar to D...
PPN009A09	0.11	0.135	-0.013	0.01	0.283	0.404	O-H Glob3			CS2 H>O	CS2-diff	PPN009A09-T7_c_s	Signal transduction pathway	Cacium signaling/ Calcium transducer	Ser/Thr protein kinase	AT4G24400	CBL-interacting protein kinase 8 (CIPK8), identical to CBL-interacting protein kinase 8 (Arabidop...	CBL-INTERACTING PROT KINASE 8 (CIPK8 ), SNF1-RELATED PROT KINASE 3.13 (SnRK3.13 ), PROT KINASE 11 (PKS11 ),
PPN033B08	0.441	0.482	0.876	0.525	0.708	1.065	O-H Glob9			CS2 H>O	CS2-diff	CL172Contig1	Other nucleic acid metabolic process	Unknown DNA binding protein	Remorin	AT5G23750	remorin family protein, contains Pfam domain, PF03766: Remorin, N-terminal region; contains Pfam ...
PPN078B05	-0.389	-0.317	0.217	-0.266	0.155	0.633	O-H Glob1		CS1 H>O	CS2 H>O	CS1-CS2-diff	PPN078B05-T7_c_s	RNA transcription regulation	C2H2 Family	Zinc finger, C2H2-type	AT3G50700	zinc finger (C2H2 type) family protein, contains Pfam domain, PF00096: Zinc finger, C2H2 type	AT Indeterminate(ID), -Domain 2 (AtIDD2),
PPN077H02	0.313	0.52	0.49	0.569	0.368	0.722	O-H Glob9		CS1 O>H	CS2 H>O	CS1-CS2-diff	PPN077H02-T7_c_s	Unknown function	Unknown protein	3e-48
PPN023B05	-0.498	-0.346	-0.46	-0.492	0.473	-0.024	O-H Glob1		CS1 H>O	CS2 H>O	CS1-CS2-diff	CL20Contig1	RNA transcription regulation	NAC-family	NAC domain-containing protein 78	AT5G04410	ANAC078 | no apical meristem (NAM) family protein, contains Pfam PF02365: No apical meristem (NAM...	(NAC2 ), Arabidopsis NAC domain containing PROT 78 (anac078 ),
PPN062F12	0.344	0.801	0.756	0.423	0.417	1.082	O-H Glob9		CS1 O>H	CS2 H>O	CS1-CS2-diff	PPN062F12-T7_c_s	Trafficking machinery and membrane dynamics	Cotranslational protein translocation to ER	Similarity to signal peptidase	AT3G24590	signal peptidase I family protein, contains Pfam profile: PF00461 signal peptidase I	plastidic type I signal peptidase 1 (PLSP1),
PPN057D06	-0.403	0.021	0.202	-0.1	0.203	0.614	O-H Glob6		CS1 H>O	CS2 H>O	CS1-CS2-diff	CL394Contig1	Unknown function	Unknown membrane protein	Genomic DNA, chromosome 5, P1 clone:MUB3	AT5G64510	expressed protein
PPN014B09	-0.496	0.106	0.305	-0.137	0.03	0.715	O-H Glob6			CS2 H>O	CS2-diff	PPN014B09-T7_c_s	No annotation available	No annotation available	no_annotation_available
PPN032A07	-0.695	-0.379	-0.884	-0.535	0.632	-0.077	O-H Glob1		CS1 H>O	CS2 H>O	CS1-CS2-diff	PPN032A07-T7_c_s	Lipid metabolism	Fatty acid biosyntheis	T23O15.3/T23O15.3	AT2G04350	long-chain-fatty-acid--CoA ligase family protein / long-chain acyl-CoA synthetase family protein ...
PPN031A01	-0.694	-0.295	-0.413	-0.262	-0.276	-0.428	O-H Glob6	H>O			H-diff	PPN031A01-T7_c_s	Aminoacid metabolism	phenylalanine, tyrosine and tryptophan metabolism	OSJNBa0088H09.3 protein	AT5G12970	C2 domain-containing protein, contains INTERPRO:IPR000008 C2 domain
PPN064F08	-0.853	-0.651	-0.256	-0.738	-0.258	0.138	O-H Glob1		CS1 H>O	CS2 H>O	CS1-CS2-diff	PPN064F08-T7_c_s	Transport	oligopepetide transport	POT family, putative	AT1G59740	proton-dependent oligopeptide transport (POT) family protein, contains Pfam profile: PF00854 POT ...
PPN012B04	0.274	0.202	0.151	-0.021	-0.02	0.446	O-H Glob3		CS1 O>H		CS1-diff	PPN012B04-T7_c_s	Secondary metabolism	Terpene metabolism	Short-chain dehydrogenase/reductase SDR	AT3G61220	short-chain dehydrogenase/reductase (SDR) family protein, similar to carbonyl reductase GI:104910...
PPN065H05	0.429	0.727	0.663	0.368	0.678	0.972	O-H Glob9			CS2 H>O	CS2-diff	PPN065H05-T7_c_s	Trafficking machinery and membrane dynamics	Translocation of proteins	F13K23.18 protein	AT1G12930	importin-related, similar to late gestation lung 2 protein (GI:7274209) {Rattus norvegicus}; simi...
PPN021B03	0.507	0.337	0.27	0.437	0.781	0.951	O-H Glob3		CS1 H>O	CS2 H>O	CS1-CS2-diff	CL591Contig1	Lipid metabolism	lipid degradation	Protein At5g18640	AT5G18640	lipase class 3 family protein, low similarity to Triacylglycerol Acylhydrolase (E.C.3.1.1.3) (Rhi...
PPN014A08	-0.481	0.186	0.435	<invalid>	0.091	0.895				CS2 H>O	CS2-diff	PPN014A08-T7_c_s	Signal transduction pathway	Receptor/LRR receptor	Similarity to elicitor-inducible receptor-like protein	AT5G66330	leucine-rich repeat family protein, contains leucine rich-repeat domains Pfam:PF00560, INTERPRO:I...
PPN003H11	-1.138	-0.058	0.308	-1.244	0.051	1.333	O-H Glob1			CS2 H>O	CS2-diff	CL362Contig1	Secondary metabolism	Phenylpropanoid metabolism	Cinnamoyl-CoA reductase-like protein	AT4G30470	cinnamoyl-CoA reductase-related, similar to cinnamoyl-CoA reductase from Pinus taeda (GI:17978649...
PPN068G01	-0.352	-0.243	0.006	-0.34	0.154	0.296	O-H Glob1		CS1 H>O	CS2 H>O	CS1-CS2-diff	CL1432Contig1	Secondary metabolism	Unknown 2OG-Fe oxydoreductase	At4g36090	AT2G17970	oxidoreductase, 2OG-Fe(II) oxygenase family protein, similar to At2g17960, At4g36090; contains PF...
PPN046F10	-0.056	0.131	-0.097	0.104	0.854	1.117	O-H Glob1		CS1 H>O	CS2 H>O	CS1-CS2-diff	PPN046F10-T7_c_s	Other carbohydrate metabolism	Unknown glycosyltransferase	fringe-related protein, + weak similarity to Fringe (Schistocerca gregaria)(GI:6573138);Fringe en...	AT4G00300	fringe-related protein, + weak similarity to Fringe (Schistocerca gregaria)(GI:6573138);Fringe en...
PPN039C01	-0.322	-0.191	-0.15	-0.143	0.004	0.121				CS2 H>O	CS2-diff	PPN039C01-T7_c_s	Unknown function	Unknown protein	0
PPN034C12	0.106	-0.137	-0.131	0.52	-0.583	-0.516	O-H Glob13	H>O	CS1 O>H	CS2 O>H	H-CS1-CS2 diff	PPN034C12-T7_c_s	Aminoacid metabolism	methionine metabolism	1,2-dihydroxy-3-keto-5-methylthiopentene dioxygenase 3	AT4G14710	iron-deficiency-responsive protein, putative, strong similarity to iron-deficiency induced gene (...
PPN042A09	-0.13	0.099	0.096	0.161	0.379	0.559	O-H Glob5		CS1 H>O	CS2 H>O	CS1-CS2-diff	PPN042A09-T7_c_s	Cell division regulation	Cell cycle regulation	PU3_plate9_H07 PU3 Prunus persica cDNA similar to weakly similar to cell division cycle protein 4...
PPN074A01	0.38	0.26	0.369	<invalid>	0.362	0.461						PPN074A01-T7_c_s	Energy production	Photosyntethic machinery	Thylakoid lumenal 21.5 kDa protein, chloroplast precursor	AT4G15510	photosystem II reaction center PsbP family protein, contains PsbP domain PF01789; identical to SP...
PPN005G01	-0.147	-0.01	-0.119	-0.095	0.157	0.251	O-H Glob1		CS1 H>O	CS2 H>O	CS1-CS2-diff	PPN005G01-T7_c_s	Antioxidant system	cell redox homeostasis	Putative anti-PCD protein	AT4G35760	expressed protein
PPN029C06	-0.515	-0.251	-0.311	-0.545	0.568	0.138	O-H Glob1		CS1 H>O	CS2 H>O	CS1-CS2-diff	PPN029C06-T7_c_s	Signal transduction pathway	G-protein coupled receptor protein signaling pathway/G-protein complex	Extra-large G-protein	AT2G23460	extra-large guanine nucleotide binding protein / G-protein (XLG), identical to extra-large G-prot...	EXTRA-LARGE G-PROT 1 (XLG1 ), (ATXLG1 ),
PPN045G08	0.064	0.209	0.394	0.275	0.044	0.545	O-H Glob9					PPN045G08-T7_c_s	Chromatin status and regulation	DNA topological change	DNA topoisomerase II	AT3G23890	DNA topoisomerase, ATP-hydrolyzing / DNA topoisomerase II / DNA gyrase (TOP2), identical to SP:P3...	TOPOISOMERASE II (TOPII ), (ATTOPII ),
PPN050G07	-0.013	0.413	0.183	-0.246	0.909	1.297	O-H Glob1		CS1 H>O	CS2 H>O	CS1-CS2-diff	PPN050G07-T7_c_s	Lipid metabolism	Fatty acid degradation	2-oxo acid dehydrogenase, lipoyl-binding site	AT4G00450	expressed protein, similar to unknown protein [Oryza sativa (japonica cultivar-group)] (GB:XP_479...	CRYPTIC PRECOCIOUS (CRP),
PPN066E07	-0.561	-0.566	-0.434	-0.662	-0.2	-0.461	O-H Glob1		CS1 H>O		CS1-diff	CL682Contig1	Lipid metabolism	Glycerolipid biosynthesis	1-acyl-sn-glycerol-3-phosphate acyltransferase	AT3G57650	acyl-CoA:1-acylglycerol-3-phosphate acyltransferase, putative, similar to acyl-CoA:1-acylglycerol...	(LPAT2),
PPN006G08	-0.121	0.175	0.243	0.153	0.087	0.436	O-H Glob5					PPN006G08-T7_c_s			Malus_x_domestica transcript; similar to Putative RNA binding ribonucleoprotein [Oryza sativa (ja...
PPN012H11	-0.206	0.137	0.154	-0.174	0.323	0.585	O-H Glob1		CS1 H>O	CS2 H>O	CS1-CS2-diff	PPN012H11-T7_c_s	Other nucleic acid metabolic process	Transposons	IS10 transposase, putative	AT1G67420	24 kDa vacuolar protein, putative, similar to 24 kDa vacuolar protein VP24 (Ipomoea batatas) gi:5...
PPN036E08	0.458	0.797	0.806	0.689	0.487	1.04	O-H Glob9		CS1 O>H	CS2 H>O	CS1-CS2-diff	CL159Contig2	Protein degradation	Ubiquitin conjugation E2 complex	E2, ubiquitin-conjugating enzyme, putative	AT5G25760	ubiquitin-conjugating enzyme 10 (UBC10) [Arabidopsis thaliana] (TAIR:At5g53300.2); similar to ubi...	PEROXIN4 (PEX4 ), ubiquitin-conjugating enzyme 21 (UBC21 ),
PPN025F09	-0.144	-0.218	-0.034	-0.326	0.756	0.533	O-H Glob1		CS1 H>O	CS2 H>O	CS1-CS2-diff	PPN025F09-T7_c_s	Structure maintenance proteins	HSP	Growth regulator like protein	AT4G16660	heat shock protein 70, putative / HSP70, putative
PPN063D04	-0.517	-0.263	-0.455	-0.479	0.185	0.084	O-H Glob1		CS1 H>O	CS2 H>O	CS1-CS2-diff	CL1460Contig1	Trafficking machinery and membrane dynamics	Golgy to ER/ COPI vesicles	COP1-Interacting Protein 7	AT4G27430	COP1-interacting protein 7 (CIP7), identical to COP1-Interacting Protein 7 (CIP7) GI:3327868 from...	COP1-INTERACTING PROT 7 (CIP7),
PPN040F07	0.542	0.548	0.443	0.77	0.438	0.864	O-H Glob9			CS2 H>O	CS2-diff	PPN040F07-T7_c_s	RNA transcription regulation	TAZ family	Zinc finger, TAZ-type; BTB/POZ	AT5G63160	speckle-type POZ protein-related, contains Pfam PF00651 : BTB/POZ domain; contains Pfam PF02135 :...	BTB and TAZ domain PROT 1 (bt1),
PPN007H12	0.045	-0.049	-0.405	-0.236	0.369	-0.017	O-H Glob2		CS1 H>O	CS2 H>O	CS1-CS2-diff	CL1301Contig1	Lipid metabolism	sphingolipid metabolism	Serine palmitoyltransferase	AT5G23670	serine C-palmitoyltransferase, putative [Arabidopsis thaliana] (TAIR:At3g48780.1); similar to put...	(LCB2),
PPN017A07	0.15	0.308	0.231	0.038	0.326	0.488	O-H Glob1			CS2 H>O	CS2-diff	PPN017A07-T7_c_s	Signal transduction pathway	Phosphorylation cascades/metabolic switch	Prunus_persica transcript; similar to SNF1-related protein kinase regulatory subunit beta-2 [Arab...
PPN055A09	-0.177	0.114	0.043	0.17	0.002	0.339	O-H Glob5			CS2 H>O	CS2-diff	CL965Contig1	Cell wall related	hemicellulosic polysaccharide biosynthesis	Galactomannan galactosyltransferase	AT4G37690	galactosyl transferase GMA12/MNN10 family protein, low similarity to alpha-1,2-galactosyltransfer...
PPN019G11	0.547	-0.258	-0.54	0.945	-0.228	-0.731	O-H Glob13	H>O		CS2 O>H	H-CS2-diff	CL33Contig1	Aminoacid metabolism	Unknown aminoacid binding protein	At2g39570/F12L6.23	AT2G39570	ACT domain-containing protein, contains Pfam ACT domain PF01842
PPN032C06	-0.183	-0.524	-0.674	-0.354	-0.03	-0.425	O-H Glob2		CS1 H>O		CS1-diff	PPN032C06-T7_c_s	Lipid metabolism	Ca-dependent lipid binding	C2	AT5G11100	C2 domain-containing protein, similar to Ca2+-dependent lipid-binding protein (CLB1) GI:2789434 f...	(SYTD ), (ATSYTD ), (NTMC2TYPE2.2 ), (NTMC2T2.2 )
PP1000G01	-0.347	0.044	-0.066	-0.093	-0.124	0.215	O-H Glob1			CS2 H>O	CS2-diff	PP1000G01-T7_c_s	Transport	peptide transport	Amino acid/peptide transporter	AT2G02040	peptide transporter (PTR2-B) / oligopeptide transporter 1-1, putative (OPT1-1), identical to pept...	(ATPTR2-B ), NITRATE TRANSPORTER 1 (NTR1 ), (PTR2-B ), PEPTIDE TRANSPORTER 2 (PTR2 ), AT PEPTIDE TRANSPORTER 2 (ATPTR2 ),
PP1006E06	-0.584	-0.59	-1.046	-0.491	0.83	1.265	O-H Glob2		CS1 H>O	CS2 H>O	CS1-CS2-diff	CL1446Contig1	Pyruvate metabolism	pyruvate-lactate interconversions	Aldehyde dehydrogenase, putative	AT1G44170	aldehyde dehydrogenase, putative (ALDH), similar to aldehyde dehydrogenase ALDH (Craterostigma pl...	ALDEHYDE DEHYDROGENASE 3H1 (ALDH3H1), ALDEHYDE DEHYDROGENASE 4 (ALDH4)
PP1004H07	0.031	0.048	-0.067	0.083	0.114	0.2				CS2 H>O	CS2-diff	PP1004H07-T7_c_s	Unknown function	Unknown protein	OBP32pep	AT1G70480	expressed protein, similar to expressed protein [Arabidopsis thaliana] (TAIR:At1g23560.1); contai...
PPN022B01	-0.425	-0.273	0.143	-0.45	-0.269	0.292	O-H Glob1					CL245Contig1	Unknown function	Unknown protein	Arabidopsis thaliana genomic DNA, chromosome 5, P1 clone:MSH12	AT5G13660	expressed protein
PPN035E02	-0.614	-0.196	0.154	-0.353	-0.176	0.405	O-H Glob1			CS2 H>O	CS2-diff	PPN035E02-T7_c_s	Signal transduction pathway	Receptor/Cell surface receptor	Protein kinase	AT2G20300	protein kinase family protein, contains protein kinase domain, Pfam:PF00069	Abnormal Leaf Shape 2 (ALE2),
PPN016E06	-0.154	-0.019	-0.031	-0.192	0.123	0.23	O-H Glob1			CS2 H>O	CS2-diff	PPN016E06-T7_c_s	Unknown function	Unknown chloroplast protein	AM291574 Prunus persica fruit skin mature fruit Prunus persica cDNA clone Skin52G01, mRNA sequenc...	AT5G19050	expressed protein
PPN027H08	0.179	0.303	0.285	0.317	0.26	0.393						PPN027H08-T7_c_s	Chromatin status and regulation	Histone modification	Malus_x_domestica transcript; similar to Transcription factor GTE6 [Arabidopsis thaliana (Mouse-e...
PPN045D12	-0.084	0.463	0.356	0.012	-0.012	0.705	O-H Glob1		CS1 O>H	CS2 H>O	CS1-CS2-diff	PPN045D12-T7_c_s	Cell wall related	Extracellular matrix peptidoglycan degradation	Os02g0193000 protein	AT2G33580	protein kinase family protein / peptidoglycan-binding LysM domain-containing protein, protein kin...
PPN001B01	-0.255	0.053	-0.081	0.037	-0.273	0.249	O-H Glob5		CS1 O>H	CS2 H>O	CS1-CS2-diff	CL969Contig1	No annotation available	No annotation available	no_annotation_available
PPN053A03	-0.347	0.354	0.356	-0.237	0.303	0.873	O-H Glob1			CS2 H>O	CS2-diff	PPN053A03-T7_c_s	Chromatin status and regulation	Unknown chromatin-associated protein	Emsy N terminus domain-containing protein-like	AT3G12140	emsy N terminus domain-containing protein / ENT domain-containing protein [Arabidopsis thaliana] ...
PPN028C05	0.052	0.329	0.017	0.364	0.296	0.58	O-H Glob8			CS2 H>O	CS2-diff	PPN028C05-T7_c_s	Unknown function	Unknown methyltransferase	F19P19.11 protein	AT1G04430	dehydration-responsive protein-related, similar to early-responsive to dehydration stress ERD3 pr...
PPN022F10	-0.09	-0.396	-0.518	-0.293	-0.287	-0.663	O-H Glob10					CL214Contig1	Lipid metabolism	Fatty acid biosyntheis	Biotin carboxylase subunit	AT5G35360	acetyl-CoA carboxylase, biotin carboxylase subunit (CAC2), identical to acetyl-CoA carboxylase, b...	(CAC2),
PPN072H10	0.106	0.011	0.005	0.105	0.149	0.218						PPN072H10-T7_c_s	Aminoacid metabolism	phenylalanine, tyrosine and tryptophan metabolism	Putative chorismate mutase	AT3G29200	chorismate mutase, chloroplast (CM1), identical to chorismate mutase GB:Z26519 (SP:P42738) (Arabi...	CHORISMATE MUTASE 1 (CM1 ), AT CHORISMATE MUTASE 1 (ATCM1 )
PPN032F06	-1.564	-1.127	-1.13	-1.334	-0.793	-0.481	O-H Glob1			CS2 H>O	CS2-diff	PPN032F06-T7_c_s	Transport	Lead tolerance	PDR-like ABC-transporter	AT1G15520	PDR12 | ABC transporter family involved in resistant to lead. Localizes to plasma membrane. Upreg...	PLEIOTROPIC DRUG RESISTANCE 12 (PDR12 ), PLEIOTROPIC DRUG RESISTANCE 12 (ATPDR12 )
PPN077B10	-0.155	-0.095	-0.076	-0.19	0.181	0.258	O-H Glob1		CS1 H>O	CS2 H>O	CS1-CS2-diff	PPN077B10-T7_c_s	Unknown function	Unknown protein	Glycine_max transcript; similar to Putative dentin phosphoryn protein [Oryza sativa (japonica cul...	AT1G11060	expressed protein
PPN009E10	-0.871	-0.251	-0.512	-0.721	1.055	0.367	O-H Glob1		CS1 H>O	CS2 H>O	CS1-CS2-diff	PPN009E10-T7_c_s	Transport	Ca transport	Two-pore calcium channel	AT4G03560	two-pore calcium channel (TPC1), identical to two-pore calcium channel (TPC1) (Arabidopsis thalia...	TWO-PORE CHANNEL 1 (ATTPC1 ), (TPC1 ), CALCIUM CHANNEL 1 (ATCCH1 ), FATTY ACID OXYGENATION UPREGULATED 2 (FOU2 ),
PPN048F08	-0.73	-0.128	0.229	-1.167	0.015	0.919	O-H Glob1	O>H		CS2 H>O	H-CS2-diff	CL1468Contig1	Other carbohydrate metabolism	galactosaccharide hydrolisis	Putative seed imbibition protein	AT3G57520	alkaline alpha galactosidase, putative, similar to alkaline alpha galactosidase II (Cucumis melo)...	AT seed imbibition 2 (AtSIP2),
PPN052F07	-0.315	0.246	0.073	-0.158	0.225	0.555	O-H Glob1			CS2 H>O	CS2-diff	PPN052F07-T7_c_s	Other carbohydrate metabolism	galactose metabolism	AT3g01590/F4P13_13	AT3G01590	aldose 1-epimerase family protein, similar to apospory-associated protein C; APOC (Chlamydomonas ...
PPN013A04	-0.936	0.198	0.309	-0.761	0.159	1.099	O-H Glob1			CS2 H>O	CS2-diff	PPN013A04-T7_c_s	Signal transduction pathway	Phosphorylation cascades/MAPKKK	Similarity to NPK1-related protein kinase	AT5G55090	protein kinase family protein, contains protein kinase domain, Pfam:PF00069	(MAPKKK15),
PPN072C11	-0.151	0.18	0.638	-0.281	0.355	0.272	O-H Glob1		CS1 H>O	CS2 O>H	CS1-CS2-diff	CL1251Contig1	Transport	nitrate transport	Nitrate transporter (NTL1); 53025-56402	AT1G69850	nitrate transporter (NTL1), identical to nitrate transporter (NTL1) GI:3377517 (Arabidopsis thali...	AT NITRATE TRANSPORTER 1:2 (ATNRT1:2 ), (NTL1 ),
PPN048A04	-0.273	1.476	1.637	0.172	1.301	2.367	O-H Glob1	H>O	CS1 O>H	CS2 H>O	H-CS1-CS2 diff	PPN048A04-T7_c_s	Antioxidant system	GLUTHATHIONE-GLUTAREDOXIN AND THIOREDOXIN REDOX HOMEOSTASIS	Glutaredoxin, eukaryotic and viruses	AT5G63030	glutaredoxin, putative, similar to glutaredoxin (Ricinus communis) gi:1732424:emb:CAA89699
PPN036D12	0.018	0.144	0.067	0.131	0.354	0.424	O-H Glob1		CS1 H>O	CS2 H>O	CS1-CS2-diff	PPN036D12-T7_c_s	Lipid metabolism	phospholipid degradation	UPI000034F493; carboxylic ester hydrolase	AT1G52700	phospholipase/carboxylesterase family protein, similar to lysophospholipase I (Mus musculus) GI:1...
PPN026D03	-0.793	-0.382	-0.407	-0.496	0.1	-0.089	O-H Glob7		CS1 H>O	CS2 H>O	CS1-CS2-diff	PPN026D03-T7_c_s	Tricarboxylic acid cycle	succinate to fumarate	Succinate dehydrogenase [ubiquinone] flavoprotein subunit 1, mitochondrial precursor	AT5G66760	succinate dehydrogenase (ubiquinone) flavoprotein subunit, mitochondrial / flavoprotein subunit o...	(SDH1-1),
PPN066F07	-0.009	0.578	0.488	-0.063	-0.012	0.871	O-H Glob1		CS1 O>H	CS2 H>O	CS1-CS2-diff	CL223Contig1	Secondary metabolism	Sterol metabolism	Delta-7-sterol-C5(6)-desaturase	AT3G02580	delta 7-sterol-C5-desaturase (STE1), identical to sterol-C5-desaturase GB:AAD12944 GI:4234768 fro...	STEROL 1 (STE1 ), DWARF 7 (DWF7 ), BOULE 1 (BUL1 ),
PP1005A12	-0.688	-0.312	-0.17	-0.525	0.237	-0.11	O-H Glob7		CS1 H>O		CS1-diff	CL404Contig1	Tricarboxylic acid cycle	malate to fumarate	Fumarate hydratase 1, mitochondrial precursor	AT2G47510	fumarate hydratase, putative / fumarase, putative, similar to SP:P55250 Fumarate hydratase, mitoc...	FUMARASE 1 (FUM1),
PPN016B07	-0.515	0.263	0.327	0.146	0.742	0.673	O-H Glob1	H>O	CS1 H>O	CS2 H>O	H-CS1-CS2 diff	PPN016B07-T7_c_s	Antioxidant system	GLUTHATHIONE-GLUTAREDOXIN AND THIOREDOXIN REDOX HOMEOSTASIS	Thioredoxin	AT5G39950	thioredoxin H-type 2 (TRX-H-2) (Gif2), identical to SP:Q38879 Thioredoxin H-type 2 (TRX-H-2) {Ara...	THIOREDOXIN 2 (ATTRX2 ), Arabidopsis thioredoxin h2 (ATH2 ), (ATTRXH2 ), THIOREDOXIN H2 (TRXH2 ),
PPN024C03	-0.337	-0.342	-0.704	-0.415	0.162	-0.24	O-H Glob2		CS1 H>O	CS2 H>O	CS1-CS2-diff	CL899Contig1	Tricarboxylic acid cycle	citrate to isocitrate	Aconitate hydratase, cytoplasmic	AT2G05710	aconitate hydratase, cytoplasmic, putative / citrate hydro-lyase/aconitase, putative, nearly iden...
PPN059G06	0.588	0.648	0.726	0.182	0.423	-0.376	O-H Glob7	O>H	CS1 O>H	CS2 O>H	H-CS1-CS2 diff	CL484Contig1	Lipid metabolism	sulfolipid biosynthesis	Sulfolipid synthase	AT5G01220	UDP-sulfoquinovose:DAG sulfoquinovosyltransferase / sulfolipid synthase (SQD2), identical to GI:2...	sulfoquinovosyldiacylglycerol 2 (SQD2),
PPN018A07	0.141	0.335	0.362	0.375	0.272	0.504	O-H Glob5					PPN018A07-T7_c_s	Unknown function	Unknown Zinc-finger protein	AJ875598 Prunus persica fruit mesocarp plus epidermis 80 days after bloom Prunus persica cDNA clo...
PPN038C12	0.522	0.365	0.161	0.082	0.639	0.861	O-H Glob3	O>H	CS1 H>O	CS2 H>O	H-CS1-CS2 diff	PPN038C12-T7_c_s	Cofactor and vitamin metabolism	iron sulfur cluser biosynthesis	NifU-like protein 1, chloroplast precursor	AT4G01940	nitrogen fixation NifU-like family protein, similar to apricot NifU homolog partial CDS, GenBank ...	(NFU1 ), (AtCNFU1 ),
PPN069F07	-0.97	-0.002	-0.217	-0.36	0.727	0.645	O-H Glob1	H>O	CS1 H>O	CS2 H>O	H-CS1-CS2 diff	CL420Contig1	Unknown function	Unknown methyltransferase	Generic methyltransferase	AT4G00750	dehydration-responsive family protein, similar to early-responsive to dehydration stress ERD3 pro...
PPN018D07	0.138	0.086	0.205	0.093	0.075	0.234						PPN018D07-T7_c_s	RNA translation and protein assembly	chloroplast c-type holocytochrome assembly	Malus_x_domestica transcript; similar to Similarity to cytochrome oxidase assembly factor [Arabid...
PPN043D10	-0.464	0.168	0.35	-0.106	-0.737	0.092	O-H Glob6	H>O	CS1 O>H	CS2 O>H	H-CS1-CS2 diff	CL531Contig1	Antioxidant system	GLUTHATHIONE-GLUTAREDOXIN AND THIOREDOXIN REDOX HOMEOSTASIS	Thioredoxin-like protein 4A	AT5G08290	yellow-leaf-specific protein 8 (YLS8) / mitosis protein DIM1, putative, contains Pfam domain PF02...	(YLS8),
PPN072A12	0.142	0.159	0.266	-0.101	0.273	0.474	O-H Glob1					PPN072A12-T7_c_s	Unknown function	Unknown chloroplast protein	T8K14.7 protein	AT1G79510	expressed protein
PPN053H03	-1.013	-0.161	-0.402	-1.282	0.069	0.669	O-H Glob1		CS1 H>O	CS2 H>O	CS1-CS2-diff	CL626Contig1	Trafficking machinery and membrane dynamics	Golgy to ER/ COPI vesicles	F18B13.7 protein	AT1G79990	coatomer protein complex, subunit beta 2 (beta prime), putative, contains 7 WD-40 repeats (PF0040...
PPN005E11	-0.048	0.153	0.133	0.064	0.062	0.243						PPN005E11-T7_c_s	Cofactor and vitamin metabolism	Thiamine metabolism	SufE-like protein, chloroplast precursor	AT4G26500	EMB1374 | BolA-like family protein / Fe-S metabolism associated domain-containing protein, simila...	MBRYO DEFECTIVE 1374 (EMB1374 ), CHLOROPLAST SULFUR E (CPSUFE ), AT SULFUR E (ATSUFE ), SULFUR E 1 (SUFE1 ),
PPN048B07	0.256	0.265	0.213	0.145	0.395	0.451	O-H Glob3			CS2 H>O	CS2-diff	PPN048B07-T7_c_s	RNA post-transcriptional regulation	Splicing	Putative lysine ketoglutarate reductase trans-splicing related 1	AT4G18530	expressed protein, contains Pfam profile PF05212: Protein of unknown function (DUF707)
PP1005F12	0.508	0.944	0.329	0.077	1.166	1.557	O-H Glob1	O>H		CS2 H>O	H-CS2-diff	PP1005F12-T7_c_s	Other nucleic acid metabolic process	Unknown DNA binding protein	Os09g0498600 protein	AT1G51580	KH domain-containing protein
PPN070H04	0.324	1.117	0.872	0.139	1.118	0.312	O-H Glob7			CS2 O>H	CS2-diff	PPN070H04-T7_c_s	Unknown function	Unknown protein	Os11g0614900 protein	AT5G44250	expressed protein, contains Pfam PF05705: Eukaryotic protein of unknown function (DUF829)
PPN003H12	-0.419	0.19	0.167	-0.329	-0.089	0.788	O-H Glob1		CS1 O>H	CS2 H>O	CS1-CS2-diff	CL334Contig1	Aminoacid metabolism	Alanine and Aspartate metabolism	Os05g0150000 protein	AT1G11930	alanine racemase family protein, contains Pfam domain, PF01168: Alanine racemase, N-terminal domain
PPN012G06	0.263	0.536	0.52	0.193	0.703	0.89	O-H Glob1			CS2 H>O	CS2-diff	CL125Contig1	Unknown function	Unknown chloroplast protein	F20H23.7 protein	AT3G03880	expressed protein
PPN080E12	-0.677	-0.007	0.168	-0.557	0.59	0.64	O-H Glob1		CS1 H>O	CS2 H>O	CS1-CS2-diff	CL149Contig2	Aminoacid metabolism	Alanine and Aspartate metabolism	Putative aspartate aminotransferase	AT1G80360	aminotransferase class I and II family protein, low similarity to GI:14278621 Aromatic Aminotrans...
PPN006D02	-0.664	-0.077	-0.164	-0.308	0.076	0.368	O-H Glob6			CS2 H>O	CS2-diff	PPN006D02-T7_c_s	Transport	Cooper transport	Putative copper-transporting ATPase 3	AT1G63440	copper-exporting ATPase, putative / responsive-to-antagonist 1, putative / copper-transporting AT...	HEAVY METAL ATPASE 5 (HMA5),
PPN001C11	-0.269	-0.334	-0.379	-0.591	0.076	0.214	O-H Glob1		CS1 H>O	CS2 H>O	CS1-CS2-diff	CL501Contig1	Pyruvate metabolism	Pyruvate conversion to acetyl-CoA	Pyruvate dehydrogenase E1 component alpha subunit, mitochondrial precursor	AT1G24180	pyruvate dehydrogenase E1 component alpha subunit, mitochondrial, putative, similar to SP:P52901 ...	(IAR4)
PPN017E04	-0.043	0.364	0.305	0.111	0.676	0.86	O-H Glob1		CS1 H>O	CS2 H>O	CS1-CS2-diff	CL289Contig1	Unknown function	Unknown membrane protein	Putative transmembrane protein	AT5G36290	expressed protein, contains Pfam profile PF01169: Uncharacterized protein family UPF0016
PP1004F04	-0.446	-0.492	-0.161	-0.915	-0.326	0.197	O-H Glob1	O>H	CS1 H>O	CS2 H>O	H-CS1-CS2 diff	PP1004F04-T7_c_s	Aminoacid metabolism	Glutamate metabolism	Glutamate dehydrogenase 2	AT5G07440	glutamate dehydrogenase 2 (GDH2), identical to glutamate dehydrogenase 2 (GDH 2) (Arabidopsis tha...	GLUTAMATE DEHYDROGENASE 2 (GDH2),
PP1000H02	0.107	0.338	0.38	0.868	-0.523	0.486	O-H Glob9	H>O	CS1 O>H		H-CS1-diff	PP1000H02-T7_c_s	Antioxidant system	Dismutation of superoxide	Copper chaperone	AT3G56240	copper homeostasis factor / copper chaperone (CCH) (ATX1), identical to gi:3168840 Pfam profile P...	COPPER CHAPERONE (CCH),
PPN079H05	-0.516	-0.437	-0.226	-0.638	-0.116	0.062	O-H Glob1					CL393Contig1	Signal transduction pathway	Ethylene signaling/ethylene receptor	Ethylene signaling protein	AT5G03280	ethylene-insensitive 2 (EIN2), identical to EIN2 (Arabidopsis thaliana) gi:5231113:gb:AAD41076; m...	ETHYLENE INSENSITIVE 2 (EIN2 ), (PIR2 ), CYTOKININ RESISTANT 1 (CKR1 ), ENHANCED RESPONSE TO ABA3 (ERA3 ), ORESARA 3 (ORE3 ), ORESARA 2 (ORE2 ),
PPN043E07	-0.027	0.358	0.266	0.191	0.165	0.49	O-H Glob5		CS1 O>H	CS2 H>O	CS1-CS2-diff	PPN043E07-T7_c_s	RNA post-transcriptional regulation	Splicing	U2 auxiliary factor small subunit
PPN028H01	0.301	0.255	0.302	0.135	0.205	0.387						PPN028H01-T7_c_s			Mosaic virus helicase domain binding protein	AT2G45500	spastin ATPase, putative [Arabidopsis thaliana] (TAIR:At3g27120.1); similar to Tobacco mosaic vir...
PPN039A03	0.325	0.849	0.68	0.854	0.734	0.703	O-H Glob9	H>O			H-diff	PPN039A03-T7_c_s	Antioxidant system	Dismutation of superoxide	ATFP3	AT5G63530	copper chaperone (CCH)-related, low similarity to copper homeostasis factor (GI:3168840); nearly ...	(ATFP3),
PPN065C10	-0.341	0.075	0.083	-0.637	0.587	0.589	O-H Glob1		CS1 H>O	CS2 H>O	CS1-CS2-diff	CL149Contig1	Aminoacid metabolism	Alanine and Aspartate metabolism	Putative aspartate aminotransferase	AT1G80360	aminotransferase class I and II family protein, low similarity to GI:14278621 Aromatic Aminotrans...
PPN018H12	-0.309	-0.178	-0.089	<invalid>	-0.153	-0.012						PPN018H12-T7_c_s	RNA transcription regulation	MYB-family	MYB24	AT5G65790	myb family transcription factor (MYB68), identical to putative transcription factor (MYB68) GI:39...	MYB DOMAIN PROT 68 (ATMYB68 ), MYB DOMAIN PROT 68 (MYB68 ),
PPN046H07	-0.08	0.602	0.485	0.12	0.407	0.67	O-H Glob5		CS1 O>H		CS1-diff	PPN046H07-T7_c_s	Aminoacid metabolism	Histidine biosynthesis	Imidazole glycerol phosphate synthase hisHF, chloroplast precursor (IGP synthase) (ImGP synthase)...	AT4G26900	imidazole glycerol phosphate synthase hisHF, chloroplast / IGP synthase / ImGPP synthase / IGPS, ...	HIS HF (AT-HF ), (HISN4 ),
PPN076H04	0.202	-0.01	0.146	0.25	0.09	0.346	O-H Glob9			CS2 H>O	CS2-diff	CL507Contig1	Unknown function	Unknown protein	T26D22.2 protein	AT5G35320	expressed protein
PPN053G03	-0.058	0.627	0.562	0.054	1.114	1.446	O-H Glob1		CS1 H>O	CS2 H>O	CS1-CS2-diff	PPN053G03-T7_c_s	Other nucleic acid metabolic process	DNA repair and recombination	Translin-like protein	AT2G37020	translin family protein, similar to SP:Q62348 Translin {Mus musculus}; contains Pfam profile PF01...
PPN063B11	0.117	0.555	0.81	-1.322	0.753	1.21	O-H Glob1	O>H		CS2 H>O	H-CS2-diff	PPN063B11-T7_c_s	Aminoacid metabolism	Lysine metabolism	Bifunctional lysine-ketoglutarate reductase/saccharopine dehydrogenase	AT4G33150	lysine-ketoglutarate reductase/saccharopine dehydrogenase bifunctional enzyme, identical to lysin...
PPN028B02	-0.234	0.182	0.25	-0.032	0.085	0.445	O-H Glob1					PPN028B02-T7_c_s	Transport	cyclic peptide transporter	Cyclic peptide transporter	AT3G21250	ABC transporter family protein, similar to MRP-like ABC transporter GB:AAC49791 from (Arabidopsis...	(ATMRP6),
PPN034G08	0.085	-0.062	-0.025	0.057	0.314	0.377	O-H Glob3		CS1 H>O	CS2 H>O	CS1-CS2-diff	CL1426Contig1			POZ/BTB containing-protein AtPOB1	AT3G61600	BTB/POZ domain-containing protein, contains Pfam PF00651: BTB/POZ domain; contains Interpro IPR00...
PP1000E12	0.233	0.25	0.382	0.215	0.286	0.409						PP1000E12-T7_c_s	unknown function	Unknown plasma membrane protein	At2g30880/F7F1.9	AT2G30880	pleckstrin homology (PH) domain-containing protein, contains Pfam profile PF00169: PH domain
PPN057H02	0.072	0.389	0.214	0.081	0.295	0.492	O-H Glob1			CS2 H>O	CS2-diff	PPN057H02-T7_c_s	Cytoskeleton organization and biogenesis	Microtubule-Microtubule binding	RanBPM-like	AT1G35470	SPla/RYanodine receptor (SPRY) domain-containing protein, similar to RanBPM (Homo sapiens) GI:150...
PPN013C09	-0.441	-0.14	-0.016	-0.343	-0.155	0.132	O-H Glob1					CL1383Contig1	Other carbohydrate metabolism	sucrose and starch metabolism	Putative alkaline/neutral invertase	AT3G05820	beta-fructofuranosidase, putative / invertase, putative / saccharase, putative / beta-fructosidas...
PPN047A06	-0.373	-0.053	-0.148	-0.157	-0.077	0.098	O-H Glob6			CS2 H>O	CS2-diff	PPN047A06-T7_c_s	Tricarboxylic acid cycle	succinate to fumarate	Succinate dehydrogenase [ubiquinone] flavoprotein subunit 1, mitochondrial precursor	AT5G66760	succinate dehydrogenase (ubiquinone) flavoprotein subunit, mitochondrial / flavoprotein subunit o...	(SDH1-1),
PPN066H06	-1.391	-1.153	-0.165	-0.954	-1.609	-0.793	O-H Glob6	H>O	CS1 O>H	CS2 O>H	H-CS1-CS2 diff	CL1240Contig1	Aminoacid metabolism	phenylalanine, tyrosine and tryptophan metabolism	chorismate mutase, cytosolic (CM2), identical to gi:5732016	AT5G10870	chorismate mutase, cytosolic (CM2), identical to gi:5732016	chorismate mutase 2 (ATCM2),
PPN003E05	-1.035	-1.276	-0.839	-1.377	-1.163	-1.291	O-H Glob1			CS2 O>H	CS2-diff	CL225Contig1	Aminoacid metabolism	Alanine and Aspartate metabolism	L-asparaginase	AT3G16150	L-asparaginase, putative / L-asparagine amidohydrolase, putative, similar to Swiss-Prot:P30364 L-...
PPN035C10	0.286	0.559	0.537	0.029	0.429	0.816	O-H Glob1			CS2 H>O	CS2-diff	PPN035C10-T7_c_s	Transport	Lipid transporter	Peroxisomal ABC transporter PXA1	AT4G39850	peroxisomal ABC transporter (PXA1), identical to peroxisomal ABC transporter PXA1 GI:15320529 fro...	PEROXISOMAL ABC TRANSPORTER 1 (PXA1 ), PEROXISOME DEFECTIVE 3 (PED3 ), COMATOSE (CTS )
PPN040B05	-0.374	0.001	-0.261	-0.293	-0.149	0.083	O-H Glob1		CS1 O>H		CS1-diff	CL1147Contig1			2e-27
PPN016D06	0.167	0.443	0.328	0.015	0.29	0.584	O-H Glob1		CS1 O>H		CS1-diff	CL1238Contig1	Cell wall related	Extracellular matrix compound	proteophosphoglycan-related, contains similarity to proteophosphoglycan (Leishmania major) gi:542...	AT3G54680	proteophosphoglycan-related, contains similarity to proteophosphoglycan (Leishmania major) gi:542...
PP1003H12	-0.789	-0.169	0.054	-0.871	-0.059	0.518	O-H Glob1			CS2 H>O	CS2-diff	CL1053Contig1	Other carbohydrate metabolism	galactosaccharide hydrolisis	Imbibition protein homolog	AT3G57520	alkaline alpha galactosidase, putative, similar to alkaline alpha galactosidase II (Cucumis melo)...	AT seed imbibition 2 (AtSIP2),
PPN010B07	-0.274	0.022	0.24	-0.009	-0.052	0.361	O-H Glob5					PPN010B07-T7_c_s	Unknown function	Unknown ER protein	AJ873639 Prunus persica fruit mesocarp plus epidermis 30 days after bloom Prunus persica cDNA clo...
PPN031C04	0.114	0.402	0.306	0.314	0.401	0.547	O-H Glob8			CS2 H>O	CS2-diff	CL503Contig1	Signal transduction pathway	Calcium signaling/Calcium signal transducer	Vitis_vinifera transcript; similar to Serine/threonine kinase [Persea americana (Avocado)]
PPN035F04	-0.263	0.081	-0.121	-0.166	0.343	0.466	O-H Glob1		CS1 H>O	CS2 H>O	CS1-CS2-diff	CL656Contig1	Unknown function	Unknown membrane protein	Dbj|BAA84809.1	AT5G42090	expressed protein
PPN005E10	0.344	1.679	0.986	0.303	1.243	2.112	O-H Glob1		CS1 O>H	CS2 H>O	CS1-CS2-diff	CL569Contig1	Protein degradation	Ubiquitin ligation E3 complex/ F-box	Dbj|BAA78736.1	AT5G67140	F-box family protein, similar to unknown protein (dbj:BAA78736.1) ; similar to SKP1 interacting p...
PPN045E12	-0.789	-0.016	0.22	-0.784	-0.02	0.686	O-H Glob1			CS2 H>O	CS2-diff	PPN045E12-T7_c_s	RNA transcription regulation	HSP-family	Prunus_armeniaca transcript; similar to Heat shock transcription factor 34 [Glycine max (Soybean)...
PPN066G12	-0.042	-0.293	-0.084	-0.464	0.443	-0.311	O-H Glob2	O>H	CS1 H>O		H-CS1-diff	CL1435Contig1	Aminoacid metabolism	phenylalanine, tyrosine and tryptophan metabolism	Putative Anthranilate phosphoribosyltransferase	AT1G70570	anthranilate phosphoribosyltransferase, putative, similar to anthranilate phosphoribosyltransfera...
PP1000H10	0.372	2.231	2.156	0.331	0.71	1.822	O-H Glob5		CS1 O>H	CS2 O>H	CS1-CS2-diff	CL294Contig1	Antioxidant system	Regulation of Zn levels and ROs scavenger	Metallothionein-like protein
PPN018A08	0.112	0.413	0.399	0.01	0.033	0.592	O-H Glob1		CS1 O>H		CS1-diff	PPN018A08-T7_c_s	No annotation available	No annotation available	no_annotation_available
PPN007F10	0.06	0.367	0.355	0.233	0.153	0.498	O-H Glob9		CS1 O>H		CS1-diff	CL139Contig1	Protein degradation	Ubiquitin ligation E3 complex/ SINA	Ubiquitin; Seven in absentia protein	AT5G37930	seven in absentia (SINA) family protein, similar to SIAH1 protein (Brassica napus var. napus) GI:...
PPN016G05	-0.152	-0.489	-0.348	-0.463	0.018	-0.146	O-H Glob2		CS1 H>O		CS1-diff	CL681Contig1	Antioxidant system	GLUTHATHIONE-GLUTAREDOXIN AND THIOREDOXIN REDOX HOMEOSTASIS	Glutathione reductase	AT3G54660	gluthatione reductase, chloroplast, nearly identical to SP:P42770 Glutathione reductase, chloropl...	GLUTATHIONE REDUCTASE (GR ), (EMB2360 ), (ATGR2 ),
PPN064A11	1.234	1.243	0.888	1.154	1.358	1.527	O-H Glob4			CS2 H>O	CS2-diff	PPN064A11-T7_c_s	Unknown function	Unknown protein	T20M3.14 protein	AT1G05870	expressed protein
PPN005F03	-0.47	-0.174	-0.33	-0.277	0.726	0.844	O-H Glob1		CS1 H>O	CS2 H>O	CS1-CS2-diff	PPN005F03-T7_c_s	Transport	oligopepetide transport	Oligopeptide transporter 7	AT4G10770	oligopeptide transporter OPT family protein, similar to oligopeptide transporter Opt1p (Candida a...	AT OLIGOPEPTIDE TRANSPORTER 7 (ATOPT7 ), OLIGOPEPTIDE TRANSPORTER 7 (OPT7 ),
PPN054G02	-0.579	-0.303	0.278	-0.606	-0.453	0.388	O-H Glob1					CL209Contig1	Glycolysis/ pentose phosphate pathway	PAY-OFF GLYCOLITIC PHASE	PRIB5 protein	AT3G60450	expressed protein
PPN012B05	-0.437	0.91	0.824	-1.119	0.358	1.465	O-H Glob1	O>H	CS1 O>H	CS2 H>O	H-CS1-CS2 diff	CL704Contig1	Antioxidant system	ROs tolerance	Indole-3-acetic acid-induced protein ARG2	AT4G02380	late embryogenesis abundant 3 family protein / LEA3 family protein, similar to several small prot...	SENESCENCE-ASSOCIATED GENE 21 (SAG21 ), AT late embryogenensis abundant like 5 (AtLEA5 ),
PPN073D11	-0.973	0.323	0.282	-0.679	0.787	0.713	O-H Glob1		CS1 H>O	CS2 H>O	CS1-CS2-diff	PPN073D11-T7_c_s	Antioxidant system	GLUTHATHIONE-GLUTAREDOXIN AND THIOREDOXIN REDOX HOMEOSTASIS	Glutathione reductase	AT3G24170	glutathione reductase, putative, identical to GB:P48641 from (Arabidopsis thaliana)	glutathione-disulfide reductase (ATGR1),
PPN036B04	-0.058	0.337	0.493	0.042	0.492	0.765	O-H Glob1			CS2 H>O	CS2-diff	PPN036B04-T7_c_s	RNA post-transcriptional regulation	Unknown RNA binding protein	At2g44720/F16B22.21	AT2G44710	RNA recognition motif (RRM)-containing protein
PPN049D06	0.506	1.738	1.306	0.619	2.901	3.327	O-H Glob1		CS1 H>O	CS2 H>O	CS1-CS2-diff	PPN049D06-T7_c_s	Unknown function	Unknown protein	1e-172
PPN011G12	0.005	0.211	0.21	0.289	0.408	0.513	O-H Glob5		CS1 H>O	CS2 H>O	CS1-CS2-diff	PPN011G12-T7_c_s	Unknown function	Unknown protein	no_annotation_available	AT5G17070	expressed protein
PPN017G08	-1.04	-0.316	0.073	-1.04	0.119	0.903	O-H Glob1		CS1 H>O	CS2 H>O	CS1-CS2-diff	PPN017G08-T7_c_s	Cell wall related	cellulose biosynthesis	Gb|AAD31066.1	AT3G26140	glycosyl hydrolase family 5 protein / cellulase family protein, contains Pfam profile: PF00150 ce...
PPN004D05	-1.269	-0.644	-0.926	-1.074	0.573	0.752	O-H Glob1		CS1 H>O	CS2 H>O	CS1-CS2-diff	PPN004D05-T7_c_s	RNA transcription regulation	MADS-box family	MADS box transcription factor	AT2G22540	short vegetative phase protein (SVP), identical to cDNA short vegetative phase protein (SVP) GI:1...	SHORT VEGETATIVE PHASE (SVP ), (AGL22 ),
PPN060C06	0.345	0.579	0.29	0.694	1.506	1.633	O-H Glob1		CS1 H>O	CS2 H>O	CS1-CS2-diff	PPN060C06-T7_c_s	Energy production	vacuolar ATP production and cytoplasmic PH regulation	V-type ATPase, 116 kDa subunit	AT2G21410	vacuolar proton ATPase, putative, similar to vacuolar proton ATPase 100-kDa subunit from Dictyost...	VACUOLAR PROTON ATPASE A2 (VHA-A2),
PPN016F04	0.044	-0.165	-0.043	-0.034	-0.181	0.108						CL378Contig1	Trafficking machinery and membrane dynamics	Golgy to ER/ COPI vesicles	T5I8.8 protein	AT1G30630	coatomer protein epsilon subunit family protein / COPE family protein, similar to SP:O14579 Coato...
PPN071G05	-0.349	0.216	-0.015	-0.085	-0.163	0.321	O-H Glob1		CS1 O>H	CS2 H>O	CS1-CS2-diff	CL673Contig1	Protein degradation	protease	Protein At3g22260	AT3G22260	OTU-like cysteine protease family protein, contains Pfam profile PF02338: OTU-like cysteine protease
PPN003D12	-0.249	-0.159	-0.339	-0.415	-0.088	0.038	O-H Glob1			CS2 H>O	CS2-diff	PPN003D12-T7_c_s	Cell wall related	Hemicellulose biosynthesis	ETAG-A3	AT1G32170	xyloglucan:xyloglucosyl transferase, putative / xyloglucan endotransglycosylase, putative / endo-...	XYLOGLUCAN ENDOTRANSGLYCOSYLASE 4 (XTR4 ), (XTH30 ),
PPN039H11	-1.179	-1.653	-1.586	1.615	-2.266	-1.697	O-H Glob9	H>O	CS1 O>H		H-CS1-diff	CL372Contig1	Antioxidant system	GLUTHATHIONE-GLUTAREDOXIN AND THIOREDOXIN REDOX HOMEOSTASIS	Glutathione S-transferase	AT5G17220	glutathione S-transferase, putative	AT GLUTATHIONE S-TRANSFERASE PHI 12 (ATGSTF12 ), GLUTATHIONE S-TRANSFERASE 26 (GST26 ), TRANSPARENT TESTA 19 (TT19 ),
PPN041B11	-0.82	0.073	-0.058	-1.031	-0.228	0.003	O-H Glob1		CS1 O>H		CS1-diff	CL146Contig1	Cell wall related	Pectin degradation	Polygalacturonase-inhibiting protein	AT5G06860	polygalacturonase inhibiting protein 1 (PGIP1), identical to polygalacturonase inhibiting protein...	POLYGALACTURONASE INHIBITING PROT 1 (PGIP1 ), POLYGALACTURONASE INHIBITING PROT 1 (ATPGIP1 ),
PPN009C11	0.145	0.006	-0.214	-0.492	0.357	0.072	O-H Glob2	O>H	CS1 H>O	CS2 H>O	H-CS1-CS2 diff	PPN009C11-T7_c_s	Cell division regulation	Cell cycle regulation	Cell division control protein 48 homolog E	AT5G03340	cell division cycle protein 48, putative / CDC48, putative, very strong similarity to SP:P54609 C...
PPN037H08	0.031	0.479	0.35	0.011	0.028	0.596	O-H Glob1		CS1 O>H		CS1-diff	PPN037H08-T7_c_s	Post-translational protein modifcation	Protein N-acetylation	Putative alanine acetyl transferase	AT2G32030	GCN5-related N-acetyltransferase (GNAT) family protein, contains Pfam profile PF00583: acetyltran...
PPN012E03	-0.293	0.411	0.517	-0.021	2.714	2.924	O-H Glob1		CS1 H>O	CS2 H>O	CS1-CS2-diff	PPN012E03-T7_c_s	Other carbohydrate metabolism	D-ribose catabolism	Carbohydrate kinase-like	AT1G19600	pfkB-type carbohydrate kinase family protein, contains Pfam profile: PF00294 pfkB family carbohyd...
PPN077B04	-0.144	0.044	0.12	-0.02	0.074	0.208	O-H Glob6					PPN077B04-T7_c_s	Unknown function	Unknown protein	Emb|CAB52444.1	AT1G49890	expressed protein, contains Pfam domain, PF04484: Family of unknown function (DUF566)
PPN074A10	-0.391	0.005	-0.14	-0.105	0.162	0.291	O-H Glob6			CS2 H>O	CS2-diff	PPN074A10-T7_c_s			Arabidopsis thaliana genomic DNA, chromosome 5, P1 clone:MIF21	AT5G48240	expressed protein, similar to hypothetical protein [Oryza sativa (japonica cultivar-group)] (GB:A...
PPN069H04	-0.464	-0.186	-0.02	-0.322	0.108	-0.248	O-H Glob7		CS1 H>O	CS2 O>H	CS1-CS2-diff	PPN069H04-T7_c_s	Cell division regulation	Cell cycle regulation	F6A14.22 protein	AT1G18670	IBS1 | Encodes a cyclin-dependent kinase-like protein with a ser/thr protein kinase domain and an...	IMPAIRED IN BABA-INDUCED STERILITY 1 (IBS1),
PPN001F02	-0.428	0.538	1.05	-0.575	-0.022	0.035	O-H Glob6		CS1 O>H	CS2 O>H	CS1-CS2-diff	CL309Contig1	Cell wall related	Pectin degradation	Protein At5g23870	AT5G23870	pectinacetylesterase family protein, contains Pfam profile: PF03283 pectinacetylesterase
PPN046H09	0.013	0.447	0.323	0.275	0.181	0.553	O-H Glob5		CS1 O>H	CS2 H>O	CS1-CS2-diff	PPN046H09-T7_c_s	RNA post-transcriptional regulation	RNA biogenesis and processing	Malus_x_domestica transcript; similar to Putative poly(A) polymerase [Oryza sativa (japonica cult...
PPN062D06	-1.676	-0.49	0.241	-1.031	-0.627	-0.04	O-H Glob6	H>O	CS1 O>H	CS2 O>H	H-CS1-CS2 diff	CL1295Contig1	Cell wall related	UDP-L-arabinose, UDP-galacturonate and UDP-xylose Biosynthesis	UDP-arabinose 4-epimerase 1	AT1G30620	NAD-dependent epimerase/dehydratase family protein [Arabidopsis thaliana] (TAIR:At5g44480.1); sim...	HIGH SUGAR RESPONSE8 (HSR8 ), MURUS 4 (MUR4 ), UDP-D-XYLOSE 4-EPIMERASE 1 (UXE1 ),
PPN071F01	-0.29	0.039	0.016	-0.401	-0.075	0.363	O-H Glob1		CS1 O>H	CS2 H>O	CS1-CS2-diff	PPN071F01-T7_c_s	Cell wall related	lignin degradation	Laccase	AT5G60020	laccase, putative / diphenol oxidase, putative, similar to laccase LAC2-4, Liriodendron tulipifer...	laccase 17 (LAC17),
PPN065H04	-0.205	0.502	0.023	-0.209	0.148	0.605	O-H Glob1		CS1 O>H	CS2 H>O	CS1-CS2-diff	PPN065H04-T7_c_s	Lipid metabolism	Glycerophospholipid metabolism	FAD-dependent glycerol-3-phosphate dehydrogenase; Pyridine nucleotide- disulphide oxidoreductase,...	AT3G56840	FAD-dependent oxidoreductase family protein, contains Pfam profile PF01266 FAD dependent oxidored...
PPN008F06	-0.69	-0.396	-0.265	-0.643	-0.038	0.101	O-H Glob1			CS2 H>O	CS2-diff	PPN008F06-T7_c_s	No annotation available	No annotation available	no_annotation_available
PPN032E01	-0.35	-0.142	-0.298	-0.073	-0.073	0.055	O-H Glob6			CS2 H>O	CS2-diff	PPN032E01-T7_c_s	Protein degradation	Ubiquitin ligase E3 complex/SFC-culin	Cullin family	AT1G26830	CUL3 | Cullin, putative, similar to Cullin homolog 3 (CUL-3) SP:Q13618, GI:3639052 from (Homo sap...	CULLIN 3A (CUL3A), AT CULLIN 3A (ATCUL3A), AT CULLIN 3 (ATCUL3), CULLIN 3 (CUL3)
PPN078A03	-0.281	-0.037	-0.107	-0.227	0.157	0.223	O-H Glob1		CS1 H>O	CS2 H>O	CS1-CS2-diff	PPN078A03-T7_c_s	Transport	Cl-channel	Cl-channel, voltage gated; IMP dehydrogenase related 1	AT5G33280	chloride channel-like (CLC) protein, putative, similar to CLC-c, At5g49890 (Arabidopsis thaliana)...
PPN064F10	-0.331	0.101	0.198	-0.22	0.55	0.712	O-H Glob1		CS1 H>O	CS2 H>O	CS1-CS2-diff	CL536Contig1	Unknown function	Unknown methyltransferase	Dehydration-responsive protein-like	AT5G14430	dehydration-responsive protein-related, similar to early-responsive to dehydration stress ERD3 pr...
PPN063G02	-0.015	-0.933	-0.96	0.352	-1.149	-1.236	O-H Glob13	H>O	CS1 O>H	CS2 O>H	H-CS1-CS2 diff	CL956Contig1	Antioxidant system	Dismutation of superoxide	Superoxide dismutase [Cu-Zn], chloroplast precursor	AT2G28190	superoxide dismutase (Cu-Zn), chloroplast (SODCP) / copper/zinc superoxide dismutase (CSD2), iden...	COPPER/ZINC SUPEROXIDE DISMUTASE 2 (CSD2 ), COPPER/ZINC SUPEROXIDE DISMUTASE 2 (CZSOD2 )
PPN054E02	-0.199	0.34	0.159	-0.211	0.009	0.459	O-H Glob1		CS1 O>H	CS2 H>O	CS1-CS2-diff	CL1438Contig1	Signal transduction pathway	Phosphorylation cascades/metabolic switch	AKIN beta3	AT2G28060	protein kinase-related, similar to GAL83 protein (Solanum tuberosum) GI:5702015; contains Pfam pr...
PPN052G04	0.651	0.259	-0.586	1.177	-0.358	-0.53	O-H Glob13	H>O	CS1 O>H		H-CS1-diff	PPN052G04-T7_c_s	Antioxidant system	GLUTHATHIONE-GLUTAREDOXIN AND THIOREDOXIN REDOX HOMEOSTASIS	Similarity to glutathione-S-transferase/glutaredoxin	AT5G42150	expressed protein
PPN027E08	-0.141	0.08	-0.026	0.146	0.235	0.331	O-H Glob5			CS2 H>O	CS2-diff	CL422Contig1	Nucleotide metabolism	Unknown nucleotide binding protein	OSJNBb0012E24.4 protein	AT2G45540	WD-40 repeat family protein / beige-related, contains Pfam PF02138: Beige/BEACH domain; contains ...
PPN022E10	-1.381	-1.287	-1.027	-1.016	-0.266	-0.185	O-H Glob1		CS1 H>O	CS2 H>O	CS1-CS2-diff	CL1450Contig1	Other nucleic acid metabolic process	Unkown Zinc finger RING-like	Putative zinc-finger protein	AT3G62240	zinc finger (C2H2 type) family protein, contains Pfam PF00096: Zinc finger, C2H2 type
PP1002E04	-3.063	0.058	1.014	-2.837	-0.936	0.738	O-H Glob1		CS1 O>H	CS2 O>H	CS1-CS2-diff	CL801Contig1	Cell wall related	Hemicellulose degradation	Alpha-L-arabinofuranosidase / beta-D-xylosidase	AT5G49360	glycosyl hydrolase family 3 protein	BETA-XYLOSIDASE 1 (BXL1 ), BETA-XYLOSIDASE 1 (ATBXL1 ),
PPN048G09	0.268	0.162	0.284	<invalid>	0.262	0.334						PPN048G09-T7_c_s	Unknown function	Unknown protein	AJ827459 S3 Prunus persica cDNA clone S313G15, mRNA sequence
PP1004E08	-1.685	-0.788	-0.008	-1.529	-0.978	-0.501	O-H Glob1		CS1 O>H	CS2 O>H	CS1-CS2-diff	PP1004E08-T7_c_s	Cell wall related	Glycan biosynthesis	AT3g15350/K7L4_15	AT3G15350	glycosyltransferase family 14 protein / core-2/I-branching enzyme family protein, contains Pfam p...
PPN074F01	0.139	0.093	0.104	<invalid>	0.601	0.634			CS1 H>O	CS2 H>O	CS1-CS2-diff	PPN074F01-T7_c_s	Unknown function	Unknown tetratricopeptide protein	Tetratricopeptide-like helical	AT1G04530	expressed protein
PPN046D09	-1.398	-0.642	0.091	-1.41	-1.549	-1.083	O-H Glob6		CS1 O>H	CS2 O>H	CS1-CS2-diff	PPN046D09-T7_c_s	Cell wall related	cellulose biosynthesis	Cellulose synthase-like protein CslG	AT1G55850	cellulose synthase family protein, similar to cellulose synthase catalytic subunit (gi:13925881) ...	(ATCSLE1), CELLULOSE SYNTHASE LIKE E1 (CSLE1)
PP1005G08	-0.086	-0.248	-0.091	-0.286	-0.015	0.067	O-H Glob2		CS1 H>O		CS1-diff	PP1005G08-T7_c_s	Transport	metal-ion transport	Metal tolerance protein C2	AT3G12100	cation efflux family protein / metal tolerance protein, putative, member of the cation diffusion ...
PPN063H10	-0.186	0.025	0.454	-0.358	-0.462	-1.395	O-H Glob11		CS1 O>H	CS2 O>H	CS1-CS2-diff	CL1101Contig1	Cell wall related	Glycan degradation	Beta-1,3-glucanase	AT4G16260	glycosyl hydrolase family 17 protein, similar to glucan endo-1,3-beta-glucosidase, basic vacuolar...
PP1006E04	-0.533	-0.367	-0.169	-0.654	-0.187	0.005	O-H Glob1					CL533Contig1	Unknown function	Unknown membrane protein	Putative UNC50	AT2G15240	UNC-50 family protein, contains Pfam profile PF05216: UNC-50 family; contains 5 transmembrane dom...
PPN048D07	1.077	2.989	2.547	1.637	2.188	2.981	O-H Glob5	H>O	CS1 O>H	CS2 H>O	H-CS1-CS2 diff	PPN048D07-T7_c_s	No annotation available	No annotation available	no_annotation_available
PPN011C10	0.379	0.306	0.078	0.074	0.507	0.614	O-H Glob3			CS2 H>O	CS2-diff	PPN011C10-T7_c_s	RNA transcription regulation	AP2/EREBP family	Malus_x_domestica transcript; similar to Putative ethylene response factor 5 [Vitis aestivalis (G...
PPN001A09	-1.639	-1.192	-0.688	-1.785	-0.987	-0.433	O-H Glob1			CS2 H>O	CS2-diff	CL173Contig2	RNA transcription regulation	HSP-family	Heat shock factor	AT4G36990	heat shock factor protein 4 (HSF4) / heat shock transcription factor 4 (HSTF4), identical to heat...	HEAT SHOCK FACTOR 4 (HSF4 ), CLASS B HEAT SHOCK FACTOR B1 (HSFB1 ), AT CLASS B HEAT SHOCK FACTOR B1 (AT-HSFB1 ), AT HEAT SHOCK FACTOR 4 (ATHSF4 ),
PPN040E07	0.142	0.499	0.62	0.493	0.724	0.894	O-H Glob5		CS1 H>O	CS2 H>O	CS1-CS2-diff	PPN040E07-T7_c_s			Malus_x_domestica transcript; similar to Serine/threonine-protein kinase ATM [Arabidopsis thalian...
PPN075H10	-0.586	-0.073	-0.537	-0.536	0.066	0.221	O-H Glob1		CS1 H>O	CS2 H>O	CS1-CS2-diff	PPN075H10-T7_c_s	Unknown function	Unknown protein	PP_YEb0030F06 Peach developing fruit mesocarp Stage S4 Prunus persica cDNA clone PP_YEb0030F06, m...
PPN006F06	-0.117	0.093	0.275	-0.043	0.037	0.425	O-H Glob1					PPN006F06-T7_c_s	Cell wall related	pH DEPENDENT CELULOSE MICROFIBRILLE RELAXATION	Prunus_dulcis transcript; similar to Extensin precusor [Arabidopsis thaliana (Mouse-ear cress)]
PPN039C12	-0.006	0.246	0.154	-0.082	0.321	0.431	O-H Glob1			CS2 H>O	CS2-diff	CL613Contig1	Structure maintenance proteins	HSP	Mitochondrial small heat shock protein	AT4G25200	23.6 kDa mitochondrial small heat shock protein (HSP23.6-M), contains Pfam profile PF00011: Hsp20...	MITOCHONDRION-LOCALIZED SMALL HEAT SHOCK PROT 23.6 (ATHSP23.6-MITO),
PPN032G07	-0.421	0.068	0.218	-0.127	0.453	0.639	O-H Glob1		CS1 H>O	CS2 H>O	CS1-CS2-diff	CL648Contig1	Unknown function	Unknown membrane protein	CW14 protein	AT1G59650	expressed protein, ; supporting cDNA gi:6520232:dbj:AB028233.1:	(CW14),
PPN016D08	-0.783	-0.352	0.227	-0.684	-0.396	0.314	O-H Glob1					CL1109Contig1	Trafficking machinery and membrane dynamics	ER to Golgy/ COPII vesicles	Putative coated vesicle membrane protein	AT3G07680	emp24/gp25L/p24 family protein, similar to SP:Q15363 Cop-coated vesicle membrane protein p24 prec...
PPN012G03	-0.776	-0.384	-0.147	-0.453	-0.937	-0.398	O-H Glob6		CS1 O>H	CS2 O>H	CS1-CS2-diff	CL7Contig3	Chromatin status and regulation	Histone modification	AT4g28030/T13J8_140	AT4G28030	GCN5-related N-acetyltransferase (GNAT) family protein, contains Pfam profile PF00583: acetyltran...
PPN053G02	-0.387	0.623	0.695	-0.092	2.759	2.937	O-H Glob1		CS1 H>O	CS2 H>O	CS1-CS2-diff	CL1154Contig1	Other carbohydrate metabolism	D-ribose catabolism	Carbohydrate kinase-like	AT1G19600	pfkB-type carbohydrate kinase family protein, contains Pfam profile: PF00294 pfkB family carbohyd...
PPN062A01	-0.474	-0.561	-0.45	-0.883	-0.215	-0.082	O-H Glob1	O>H	CS1 H>O	CS2 H>O	H-CS1-CS2 diff	CL1326Contig1	Unknown function	Unkown mitochondrial protein	AT4g39690/T19P19_80	AT4G39690	expressed protein
PPN058A03	-0.172	-0.289	-0.175	<invalid>	0.054	0.081			CS1 H>O	CS2 H>O	CS1-CS2-diff	PPN058A03-T7_c_s	Cell division regulation	Cell cycle regulation	Serine/threonine-protein kinase bub1,checkpoint-associated-like protein
PPN034C02	-0.213	0.172	0.291	-0.042	0.031	0.395	O-H Glob1					PPN034C02-T7_c_s	Glycolysis/ pentose phosphate pathway	calvin cycle	6-phosphogluconate dehydrogenase	AT5G41670	6-phosphogluconate dehydrogenase family protein, contains Pfam profiles: PF00393 6-phosphoglucona...
PPN034C07	0.284	0.758	0.448	0.5	0.425	0.791	O-H Glob8			CS2 H>O	CS2-diff	PPN034C07-T7_c_s	RNA transcription regulation	CCAAT Family	Repressor protein	AT5G23090	TATA-binding protein-associated phosphoprotein Dr1 protein, putative (DR1), identical to Dr1 prot...	NUCLEAR FACTOR Y, SUBUNIT B13 (NF-YB13),
PPN053B11	0.104	0.02	-0.035	-0.17	0.336	0.384	O-H Glob3		CS1 H>O	CS2 H>O	CS1-CS2-diff	PPN053B11-T7_c_s	Secondary metabolism	Phenylpropanoid metabolism	Cinnamyl alcohol dehydrogenase	AT4G37980	mannitol dehydrogenase, putative (ELI3-1), identical to GI:16267	ELICITOR-ACTIVATED GENE 3-1 (ELI3-1 ), ELICITOR-ACTIVATED GENE 3 (ELI3 ),
PPN001G06	-0.294	0.125	-0.047	-0.197	0.183	0.01	O-H Glob1					PPN001G06-T7_c_s	Chromatin status and regulation	chromatin assembly/diassembly	F11F12.23 protein	AT1G50410	SNF2 domain-containing protein / helicase domain-containing protein / RING finger domain-containi...
PPN062E12	-0.254	-0.092	-0.166	-0.638	0.404	1.285	O-H Glob1	O>H	CS1 H>O	CS2 H>O	H-CS1-CS2 diff	PPN062E12-T7_c_s	Cofactor and vitamin metabolism	Riboflavin metabolism	Purple acid phosphatase	AT3G52820	purple acid phosphatase (PAP22), identical to purple acid phosphatase (PAP22)GI:20257494 from (Ar...	PURPLE ACID PHOSPHATASE 22 (ATPAP22 ), PURPLE ACID PHOSPHATASE 22 (PAP22 ),
PP1003A01	-0.721	-0.535	-0.329	-0.92	-0.644	-0.242	O-H Glob1					PP1003A01-T7_c_s	Other carbohydrate metabolism	sucrose and starch metabolism	Soluble starch synthase	AT4G18240	starch synthase-related protein, contains similarity to starch synthase GI:4582783 from (Vigna un...	(ATSS4 ), STARCH SYNTHASE 4 (SSIV ),
PPN032C09	0.895	0.435	0.34	1.402	-0.073	-0.17	O-H Glob13	H>O	CS1 O>H	CS2 O>H	H-CS1-CS2 diff	CL911Contig1	Antioxidant system	Regeneration of oxydized methionine	T4B21.5 protein	AT4G21860	methionine sulfoxide reductase domain-containing protein / SeIR domain-containing protein, low si...	methionine sulfoxide reductase B 2 (MSRB2),
PPN036E12	-0.309	0.1	0.025	-0.303	0.385	0.497	O-H Glob1		CS1 H>O	CS2 H>O	CS1-CS2-diff	PPN036E12-T7_c_s	Cell wall related	Hemicellulose biosynthesis	Glycosyltransferase	AT4G36890	glycosyl transferase family 43 protein, low similarity to Galactosylgalactosylxylosylprotein 3-be...	irregular xylem 14 (IRX14),
PPN012A05	-0.004	0.789	0.749	0.046	0.521	1.088	O-H Glob1		CS1 O>H	CS2 H>O	CS1-CS2-diff	PPN012A05-T7_c_s	Unknown function	Unknown FAR protein	PU3_plate49_L10 PU3 Prunus persica cDNA similar to weakly similar to far-red impaired responsive ...
PPN038H11	-0.391	-0.162	-0.011	-0.374	0.048	0.177	O-H Glob1		CS1 H>O		CS1-diff	PPN038H11-T7_c_s	Protein degradation	Ubiquitin ligation E3 complex/ F-box	F24J8.5 protein	AT1G21410	F-box family protein, similar to SKP1 interacting partner 2 (SKIP2) TIGR_Ath1:At5g67250	(SKP2A)
PP1009A06	-0.386	-0.109	-0.116	0.005	0.085	0.086	O-H Glob6	H>O	CS1 H>O		H-CS1-diff	CL1180Contig1	Cell division regulation	DNA replication	H0901F07.7 protein	AT1G65070	DNA mismatch repair MutS family protein, contains Pfam profile PF00488: MutS domain V
PPN024C05	-0.578	0.144	0.107	-0.225	1.142	1.247	O-H Glob1		CS1 H>O	CS2 H>O	CS1-CS2-diff	PPN024C05-T7_c_s	Transport	MATE antiporter/secondary metabolite transport	Emb|CAB89401.1	AT5G65380	ripening-responsive protein, putative, similar to ripening regulated protein DDTFR18 (Lycopersico...
PPN069C10	0.046	0.85	0.622	0.632	0.603	0.849	O-H Glob5	H>O			H-diff	PPN069C10-T7_c_s	Cell division regulation	Cell cycle regulation	Dual specificity phosphatase Cdc25	AT5G03455	rhodanese-like domain-containing protein, contains Rhodanese-like domain PF:00581	(CDC25 ), (ARATHCDC25 ), ARSENATE REDUCTASE 2 (ACR2 ),
PPN051H03	0.587	0.734	0.413	1.114	-0.185	0.67	O-H Glob9	H>O	CS1 O>H		H-CS1-diff	CL974Contig1	Cell division regulation	Cell cycle regulation	Dual specificity phosphatase Cdc25	AT5G03455	rhodanese-like domain-containing protein, contains Rhodanese-like domain PF:00581	(CDC25 ), (ARATHCDC25 ), ARSENATE REDUCTASE 2 (ACR2 ),
PPN058H11	0.198	0.561	0.201	0.739	0.327	0.408	O-H Glob9	H>O	CS1 O>H	CS2 H>O	H-CS1-CS2 diff	PPN058H11-T7_c_s	Cell division regulation	Cell cycle regulation	Cell division protein FtsH-like protein	AT3G02450	cell division protein ftsH, putative, similar to SWISS-PROT:P46469 cell division protein ftsH hom...
PPN048B05	0.476	0.82	0.937	0.488	0.793	1.433	O-H Glob9			CS2 H>O	CS2-diff	PPN048B05-T7_c_s	Protein degradation	STM3/SUMO protein	Putative SUMO protein	AT4G26840	ubiquitin-like protein (SMT3), identical to Ubiquitin-like protein SMT3 SP:P55852 from(Arabidopsi...	SMALL UBIQUITIN-LIKE MODIFIER 1 (SUM1 ), SMALL UBIQUITIN-LIKE MODIFIER 1 (SUMO 1 ), SMALL UBIQUITIN-LIKE MODIFIER 1 (SUMO1 ), (ATSUMO1 ),
PP1002D06	-1.636	-0.785	-0.279	-1.435	-0.598	0.054	O-H Glob1		CS1 H>O	CS2 H>O	CS1-CS2-diff	PP1002D06-T7_c_s	RNA transcription regulation	HSP-family	Heat shock factor	AT4G36990	heat shock factor protein 4 (HSF4) / heat shock transcription factor 4 (HSTF4), identical to heat...	HEAT SHOCK FACTOR 4 (HSF4 ), CLASS B HEAT SHOCK FACTOR B1 (HSFB1 ), AT CLASS B HEAT SHOCK FACTOR B1 (AT-HSFB1 ), AT HEAT SHOCK FACTOR 4 (ATHSF4 ),
PP1002H03	-0.942	-0.061	0.289	-0.301	-0.703	-0.504	O-H Glob6	H>O	CS1 O>H	CS2 O>H	H-CS1-CS2 diff	PP1002H03-T7_c_s	Cell division regulation	Cell fate specification	Prunus_persica transcript; similar to Putative Septum-promoting GTP-binding protein 1 [Oryza sati...
PPN037C11	-0.071	-0.245	-0.241	-0.211	-0.106	-0.034						PPN037C11-T7_c_s	Sulfur metabolism	Conversion of PAPS to APS	Putative PAP-specific phosphatase, mitochondrial precursor (3'(2'),5'- bisphosphate nucleotidase)...	AT4G05090	inositol monophosphatase family protein, low similarity to SP:Q42546 3'(2'),5'-bisphosphate nucle...
PPN066G06	-2.048	-1.725	-1.645	-1.44	-1.58	-0.815	O-H Glob1	H>O		CS2 H>O	H-CS2-diff	CL1416Contig1	Cell wall related	cellulose biosynthesis	Cellulose synthase	AT5G64740	cellulose synthase, catalytic subunit, putative, similar to gi:2827141 cellulose synthase catalyt...	CELLULOSE SYNTHASE 6 (CESA6 ), ISOXABEN RESISTANT 2 (IXR2 ), (E112 ), PROCUSTE 1 (PRC1 ),
PPN023H05	-0.311	0.01	0.048	-0.224	0.583	0.627	O-H Glob1		CS1 H>O	CS2 H>O	CS1-CS2-diff	PPN023H05-T7_c_s	Glycolysis/ pentose phosphate pathway	PREPARATORY STAGE OF GLYCOLISIS	F15H18.21	AT1G18270	ketose-bisphosphate aldolase class-II family protein, low similarity to KbaY (tagatose-1,6-bispho...
PPN061D11	0.141	0.454	0.525	0.336	0.456	0.644	O-H Glob5					PPN061D11-T7_c_s	RNA transcription regulation	MYB-family	Transfactor-like	AT3G24120	myb family transcription factor, contains Pfam profile: PF00249 myb-like DNA-binding domain
PPN038B05	0.049	0.214	-0.205	0.26	1.033	1.072	O-H Glob2		CS1 H>O	CS2 H>O	CS1-CS2-diff	CL590Contig1	Pyruvate metabolism	pyruvate-lactate interconversions	Aldehyde dehydrogenase, putative	AT1G44170	aldehyde dehydrogenase, putative (ALDH), similar to aldehyde dehydrogenase ALDH (Craterostigma pl...	ALDEHYDE DEHYDROGENASE 3H1 (ALDH3H1), ALDEHYDE DEHYDROGENASE 4 (ALDH4)
PPN070H09	0.03	<invalid>	-0.165	0.027	0.374	0.409	O-H Glob3			CS2 H>O	CS2-diff	PPN070H09-T7_c_s	Aminoacid metabolism	phenylalanine, tyrosine and tryptophan metabolism	Putative chorismate mutase	AT3G29200	chorismate mutase, chloroplast (CM1), identical to chorismate mutase GB:Z26519 (SP:P42738) (Arabi...	CHORISMATE MUTASE 1 (CM1 ), AT CHORISMATE MUTASE 1 (ATCM1 )
PPN078H01	-0.954	-0.663	-0.302	-0.768	-0.611	-0.549	O-H Glob1			CS2 O>H	CS2-diff	CL777Contig1	Cofactor and vitamin metabolism	Riboflavin metabolism	Acid phosphatase 1 precursor (EC 3.1.3.2) (Apase-1(1))	AT5G51260	acid phosphatase, putative, similar to acid phosphatase-1(1); Apase-1(1) (Lycopersicon esculentum...
PPN040F01	-0.844	-0.731	-0.368	0.402	-0.043	0.914	O-H Glob6	H>O	CS1 H>O	CS2 H>O	H-CS1-CS2 diff	PPN040F01-T7_c_s	Cell wall related	cellulose biosynthesis	Cellulose synthase-like protein CslE	AT1G55850	cellulose synthase family protein, similar to cellulose synthase catalytic subunit (gi:13925881) ...	(ATCSLE1), CELLULOSE SYNTHASE LIKE E1 (CSLE1)
PPN027C10	-0.788	-0.864	-0.458	0.252	-0.082	0.328	O-H Glob6	H>O	CS1 H>O	CS2 H>O	H-CS1-CS2 diff	PPN027C10-T7_c_s	Cell wall related	cellulose biosynthesis	Cellulose synthase-like protein CslE	AT1G55850	cellulose synthase family protein, similar to cellulose synthase catalytic subunit (gi:13925881) ...	(ATCSLE1), CELLULOSE SYNTHASE LIKE E1 (CSLE1)
PPN021H05	-0.173	0.284	0.332	-0.791	0.395	0.275	O-H Glob1	O>H			H-diff	PPN021H05-T7_c_s	Cytoskeleton organization and biogenesis	microtubule- tubulin monomer	Protein At4g14960	AT5G19780	tubulin alpha-3/alpha-5 chain (TUA5), nearly identical to SP:P20363 Tubulin alpha-3/alpha-5 chain...	(TUA5),
PPN069A04	0.057	0.264	0.624	0.03	-0.133	0.134	O-H Glob5		CS1 O>H	CS2 O>H	CS1-CS2-diff	CL913Contig1	Cytoskeleton organization and biogenesis	actin microfilament-actin organization	Armadillo	AT5G66200	armadillo/beta-catenin repeat family protein, contains Pfam profile: PF00514 armadillo/beta-caten...	ARMADILLO REPEAT ONLY 2 (ARO2),
PPN073E10	-1.066	-0.584	-0.507	-0.654	-0.454	-0.237	O-H Glob1	H>O			H-diff	PPN073E10-T7_c_s	Cell wall related	Extracellular matrix compound	Proteophosphoglycan ppg4
PP1003F06	-0.356	0.41	0.168	0.611	0.482	0.472	O-H Glob5	H>O		CS2 H>O	H-CS2-diff	PP1003F06-T7_c_s	Cell wall related	Glycan degradation	Glycoside hydrolase, family 1	AT5G44640	glycosyl hydrolase family 1 protein, contains Pfam PF00232 : Glycosyl hydrolase family 1 domain; ...	BETA GLUCOSIDASE 13 (BGLU13),
PPN023D10	0.321	1.066	0.904	-0.053	-0.137	0.59	O-H Glob9		CS1 O>H	CS2 O>H	CS1-CS2-diff	PPN023D10-T7_c_s	Protein degradation	SUMO E2 conjugating enzyme	Putative E2 SUMO conjugating enzyme	AT3G57870	EMB1637 | ubiquitin-conjugating enzyme, putative, strong similarity to SP:P50550 Ubiquitin-like p...	(AHUS5 ), EMBRYO DEFECTIVE 1637 (EMB1637 ), SUMO CONJUGATION ENZYME 1 (SCE1 ), SUMO CONJUGATING ENZYME 1A (SCE1A ),
PP1003E06	1.081	1.359	0.57	0.37	0.777	0.364	O-H Glob4	O>H	CS1 O>H	CS2 O>H	H-CS1-CS2 diff	CL32Contig2	Protein degradation	protease	OSJNBb0004A17.4 protein	AT3G02720	DJ-1 family protein / protease-related, similar to Intracellular Protease (Pyrococcus horikoshii)...
PPN065A06	-0.32	-0.191	-0.088	-0.226	-0.151	-0.048						PPN065A06-T7_c_s	Trafficking machinery and membrane dynamics	Vesicular trasport/ RAB GTPase activator activity	RabGAP/TBC	AT2G30710	RabGAP/TBC domain-containing protein, similar to SP:Q08484 GTPase-activating protein GYP1 {Saccha...
PPN052E06	-0.496	-0.02	-0.127	-0.288	-0.103	0.113	O-H Glob6			CS2 H>O	CS2-diff	CL82Contig1	Unknown function	Unknown protein	AT5g53330/K19E1_13	AT5G53330	expressed protein
PP1003B08	-0.336	0.92	0.519	-0.188	1.299	1.63	O-H Glob1		CS1 H>O	CS2 H>O	CS1-CS2-diff	PP1003B08-T7_c_s	Aminoacid metabolism	Glycine, serine and threonine metabolism	D-3-phosphoglycerate dehydrogenase, chloroplast precursor	AT1G17745	D-3-phosphoglycerate dehydrogenase, putative / 3-PGDH, putative [Arabidopsis thaliana] (TAIR:At3g...	3-PHOSPHOGLYCERATE DEHYDROGENASE (PGDH)
PPN015D01	-0.616	-0.753	-0.566	-0.179	-0.828	-0.951	O-H Glob11	H>O		CS2 O>H	H-CS2-diff	CL392Contig1	Cell wall related	Glycan degradation	Os05g0399100 protein	AT3G23600	dienelactone hydrolase family protein, similar to SP:Q9ZT66 Endo-1,3;1,4-beta-D-glucanase precurs...
PPN019A01	-0.333	0.78	0.848	-0.534	0.461	1.324	O-H Glob1			CS2 H>O	CS2-diff	PPN019A01-T7_c_s	RNA transcription regulation	b-ZIP family	Prunus_persica transcript; similar to BZIP protein BZ2 [Arabidopsis thaliana (Mouse-ear cress)]
PP1005A08	-0.713	0.629	0.475	-0.612	1.083	1.512	O-H Glob1		CS1 H>O	CS2 H>O	CS1-CS2-diff	PP1005A08-T7_c_s	Cell wall related	Hemicellulose biosynthesis	Exostosin-like	AT2G20370	exostosin family protein, contains Pfam profile: PF03016Exostosin family	KATAMARI 1 (KAM1 ), MURUS 3 (MUR3 ),
PPN072H01	-0.306	0.18	-0.024	-0.07	0.303	0.414	O-H Glob1			CS2 H>O	CS2-diff	PPN072H01-T7_c_s	Lipid metabolism	Fatty acid biosyntheis	Acetyl CoA carboxylase	AT1G36160	acetyl-CoA carboxylase 2 (ACC2) [Arabidopsis thaliana] (TAIR:At1g36180.1); similar to putative ac...	ACETYL-COENZYME A CARBOXYLASE 1 (ACC1), (AT-ACC1), EMBRYO DEFECTIVE 22 (EMB22), GURKE (GK), PASTICCINO 3 (PAS3)
PPN044D08	0.161	0.364	0.437	0.317	0.344	0.495	O-H Glob5					PPN044D08-T7_c_s	RNA post-transcriptional regulation	post-transcriptional gene silencing	F20P5.20 protein	AT1G70070	PDE317 | DEAD/DEAH box helicase, putative, similar to SP:P35207 Antiviral protein SKI2 {Saccharom...	EMBRYO DEFECTIVE 25 (EMB25 ), PIGMENT DEFECTIVE 317 (PDE317 ), INCREASED SIZE EXCLUSION LIMIT 2 (ISE2 )
PPN031C12	-0.258	0.078	0.034	-0.101	-0.01	0.171	O-H Glob1					PPN031C12-T7_c_s	Unknown function	Unknown protein	Os01g0123000 protein
PPN019E10	-0.846	-0.403	-0.335	-0.804	0.077	0.021	O-H Glob1		CS1 H>O	CS2 H>O	CS1-CS2-diff	CL1423Contig1	Energy production	plasma membrane ATP production	Plasma membrane ATPase 1	AT5G62670	AHA11 | ATPase, plasma membrane-type, putative / proton pump, putative, strong similarity to P-ty...	Arabidopsis H(+), -ATPase 11 (AHA11),
PPN031B06	-0.173	-0.417	-0.76	-0.814	-0.248	-0.384	O-H Glob2	O>H		CS2 H>O	H-CS2-diff	CL1276Contig1	Cell wall related	Glycan degradation	Putative beta-glucan elicitor receptor	AT5G15870	glycosyl hydrolase family 81 protein, similar to beta-glucan-elicitor receptor GI:1752734 from (G...
PPN003B04	-0.634	-0.2	0.084	0.412	-0.633	-0.886	O-H Glob9	H>O	CS1 O>H	CS2 O>H	H-CS1-CS2 diff	CL480Contig1	Cell wall related	Glycan degradation	Similarity to endo-1	AT3G23600	dienelactone hydrolase family protein, similar to SP:Q9ZT66 Endo-1,3;1,4-beta-D-glucanase precurs...
PPN047A09	-0.073	0.035	-0.074	0.08	0.193	0.218	O-H Glob1		CS1 H>O	CS2 H>O	CS1-CS2-diff	PPN047A09-T7_c_s	Cytoskeleton organization and biogenesis	actin microfilament- Actin growth regulation	T22J18.20 protein	AT1G22620	ATSAC1 | SAC domain phosphoinositide (3,5)P2 phosphatase. Colocalized with a Golgi Marker. Requir...	suppressor of actin 1 (ATSAC1),
PP1000D10	-0.745	0.327	0.775	-0.262	0.202	0.606	O-H Glob1	H>O			H-diff	PP1000D10-T7_c_s	Glycolysis/ pentose phosphate pathway	calvin cycle	Ribulose bisphosphate carboxylase small chain, chloroplast precursor	AT5G38420	ribulose bisphosphate carboxylase small chain 2B / RuBisCO small subunit 2B (RBCS-2B) (ATS2B), id...
PP1001E05	-0.197	-0.233	-0.281	-0.496	0.013	0.061	O-H Glob1		CS1 H>O	CS2 H>O	CS1-CS2-diff	CL1342Contig1	RNA translation and protein assembly	tRNA metabolism	Aspartyl-tRNA synthetase, class IIb; tRNA synthetase, class II	AT4G31180	aspartyl-tRNA synthetase, putative / aspartate--tRNA ligase, putative, similar to Aspartyl-tRNA s...
PPN058G02	-0.22	0.359	0.167	-0.207	0.382	0.377	O-H Glob1			CS2 H>O	CS2-diff	PPN058G02-T7_c_s	Glycolysis/ pentose phosphate pathway	PREPARATORY STAGE OF GLYCOLISIS	T10O22.24	AT1G18270	ketose-bisphosphate aldolase class-II family protein, low similarity to KbaY (tagatose-1,6-bispho...
PPN055A12	0.117	1.069	0.924	0.349	0.583	1.257	O-H Glob5		CS1 O>H	CS2 H>O	CS1-CS2-diff	CL1313Contig1	Cell wall related	Pectin biosynthesis	Putative 3-deoxy-manno-octulosonate cytidylyltransferase	AT1G53000	cytidylyltransferase family, contains Pfam profile: PF02348 cytidylyltransferase
PPN044C02	0.494	0.36	0.533	0.924	0.593	0.754	O-H Glob13	H>O	CS1 H>O	CS2 H>O	H-CS1-CS2 diff	CL864Contig1	Cell wall related	lignin degradation	Laccase	AT2G38080	IRX12 | Encodes a protein with similarity to laccase that may be involved in cell wall biosynthes...	IRREGULAR XYLEM 12 (IRX12 ), LACCASE 4 (LAC4 ),
PPN020F04	-0.486	0.025	0.159	-0.409	0.386	0.547	O-H Glob1		CS1 H>O	CS2 H>O	CS1-CS2-diff	CL1049Contig1			AT3g13690/MMM17_12	AT3G13690	protein kinase family protein, contains protein kinase domain, Pfam:PF00069
PPN015H02	-0.026	0.229	0.298	0.222	0.171	0.381	O-H Glob5					PPN015H02-T7_c_s			no_annotation_available
PPN012C04	-0.243	0.08	0.101	-0.69	-0.08	0.364	O-H Glob1	O>H	CS1 O>H	CS2 H>O	H-CS1-CS2 diff	CL62Contig1	Structure maintenance proteins	HSP	Heat-shock protein	AT4G28480	DNAJ heat shock family protein, contains Pfam profile PF00226: DnaJ domain; ; similar to DnaJ hom...
PPN007B04	-0.813	-0.453	0.034	-0.492	-0.709	0.047	O-H Glob6		CS1 O>H		CS1-diff	CL1348Contig1	Protein degradation	Ubiquitin degradation	Ubiquitin carboxyl-terminal hydrolase 14	AT3G20630	ubiquitin-specific protease 14, putative (UBP14), similar to ubiquitin-specific protease 14 GI:11...	UBIQUITIN-SPECIFIC PROTEASE 14 (UBP14 ), TITAN6 (TTN6 ), (ATUBP14 ),
PPN042D12	-0.1	-0.238	-0.109	0.056	0.138	0.19	O-H Glob1		CS1 H>O	CS2 H>O	CS1-CS2-diff	PPN042D12-T7_c_s	Protein degradation	Ubiquitin degradation	Ubiquitin-specific protease 24	AT4G30890	ubiquitin-specific protease 24, putative (UBP24), identical to ubiquitin-specific protease 24 (Ar...	UBIQUITIN-SPECIFIC PROTEASE 24 (UBP24),
PPN053A10	0.132	-0.159	-0.258	-0.278	-0.019	0.164	O-H Glob3	O>H		CS2 H>O	H-CS2-diff	CL358Contig1	Cytoskeleton organization and biogenesis	actin microfilament-based motor	AT5g53310/K19E1_11	AT5G53310	myosin heavy chain-related, contains weak similarity to Myosin IB heavy chain (Swiss-Prot:P34092)...
PPN020F07	-0.066	-0.256	-0.473	0.041	-0.055	-0.252	O-H Glob13		CS1 H>O	CS2 H>O	CS1-CS2-diff	PPN020F07-T7_c_s	Cell wall related	Cell wall biogenesis	Gene induced upon wounding stress	AT4G24220	expressed protein, protein induced upon wounding - Arabidopsis thaliana, PID:e257749	VEIN PATTERNING 1 (VEP1 ), (AWI31 ),
PPN044C12	-0.586	-0.184	0.04	-0.385	-0.088	0.161	O-H Glob1					PPN044C12-T7_c_s	Tricarboxylic acid cycle	isocitrate to ?-ketoglutarate	NAD-dependent isocitrate dehydrogenase precursor	AT4G35650	isocitrate dehydrogenase, putative / NAD+ isocitrate dehydrogenase, putative, strong similarity t...
PPN057C10	-0.529	-0.321	-0.233	-0.609	0.02	0.07	O-H Glob1		CS1 H>O		CS1-diff	PPN057C10-T7_c_s	Signal transduction pathway	Ethylene signaling/ethylene receptor	Ethylene signaling protein	AT5G03280	ethylene-insensitive 2 (EIN2), identical to EIN2 (Arabidopsis thaliana) gi:5231113:gb:AAD41076; m...	ETHYLENE INSENSITIVE 2 (EIN2 ), (PIR2 ), CYTOKININ RESISTANT 1 (CKR1 ), ENHANCED RESPONSE TO ABA3 (ERA3 ), ORESARA 3 (ORE3 ), ORESARA 2 (ORE2 ),
PPN073F09	-0.501	0.35	0.437	0.046	0.204	0.921	O-H Glob1	H>O		CS2 H>O	H-CS2-diff	CL721Contig1	Cell wall related	Pectin degradation	Pectinesterase-3 precursor	AT1G53840	pectinesterase family protein, contains Pfam profile: PF01095 pectinesterase	(ATPME1)
PP1003G07	0.361	0.561	0.313	0.625	0.598	0.723	O-H Glob9			CS2 H>O	CS2-diff	CL1287Contig1	RNA post-transcriptional regulation	Unknown RNA binding protein	RNA-binding region RNP-1 (RNA recognition motif); WW/Rsp5/WWP	AT2G47310	flowering time control protein-related / FCA gamma-related
PPN050B08	-0.052	0.449	0.472	-0.027	0.532	0.741	O-H Glob1			CS2 H>O	CS2-diff	PPN050B08-T7_c_s	Transport	ABC transporter-TAP family	Transporter associated with antigen processing-like protein	AT1G70610	ABC transporter (TAP1), contains Pfam profile: PF00005 ABC transporters; similar to TAP1 protein ...	(ATTAP1),
PPN048F07	0.026	0.205	0.313	0.056	-0.046	0.345	O-H Glob9		CS1 O>H		CS1-diff	PPN048F07-T7_c_s	Chromatin status and regulation	Histone chaperone	Putative HIRA	AT3G44530	transducin family protein / WD-40 repeat family protein, contains 6 (4 significant) WD-40 repeats...	Arabidopsis homolog of histone chaperone HIRA (HIRA),
PPN038G04	0.368	0.314	0.509	0.26	0.709	0.723	O-H Glob4		CS1 H>O		CS1-diff	PPN038G04-T7_c_s	Energy production	Photosyntethic machinery	Chloroplast oxygen-evolving enhancer protein	AT4G05180	oxygen-evolving enhancer protein 3, chloroplast, putative (PSBQ2), identical to SP:Q41932 Oxygen-...	PHOTOSYSTEM II SUBUNIT Q (PSBQ ), (PSBQ-2 ), (PSII-Q ),
PPN041A02	-0.086	0.444	-0.365	0.047	0.584	0.293	O-H Glob1			CS2 H>O	CS2-diff	PPN041A02-T7_c_s	Homeostasis	Calcium-Unknown Calcium binding	Calcium-binding EF hand-like protein	AT4G26470	calcium-binding EF hand family protein, low similarity to SP:P06787 Calmodulin {Saccharomyces cer...
PPN066B05	-3.251	-1.71	-0.543	-1.311	-0.868	-0.214	O-H Glob6	H>O	CS1 H>O	CS2 H>O	H-CS1-CS2 diff	CL763Contig1	Cell wall related	Pectin degradation	Ripening-related protein-like	AT5G51520	invertase/pectin methylesterase inhibitor family protein, low similarity to pectinesterase from L...
PPN065C02	-0.529	0.054	-0.212	-0.261	0.257	0.348	O-H Glob1			CS2 H>O	CS2-diff	PPN065C02-T7_c_s	Transport	carbohydrate transport	Sugar transporter	AT1G67300	hexose transporter, putative, similar to hexose transporters from Solanum tuberosum (GI:8347246),...
PPN080F08	0.269	0.427	0.4	0.511	0.478	0.567						PPN080F08-T7_c_s	Protein degradation	protease inhibitor	Proteinase inhibitor I4, serpin; Protein kinase	AT5G53450	protein kinase family protein, contains protein kinase domain, Pfam:PF00069	OBP3-responsive gene 1 (ORG1),
PPN045A04	-0.171	0.294	0.19	0.247	0.471	0.886	O-H Glob1	H>O		CS2 H>O	H-CS2-diff	PPN045A04-T7_c_s	Lipid metabolism	lipid degradation	lipase-related, contains weak similarity to lipase (Pseudomonas aeruginosa) gi:3550950:gb:AAC3473...	AT2G44970	lipase-related, contains weak similarity to lipase (Pseudomonas aeruginosa) gi:3550950:gb:AAC34733.
PPN053G10	0.753	1.265	1.182	0.622	0.916	1.387	O-H Glob9		CS1 O>H		CS1-diff	CL395Contig1	Unknown function	Unknown membrane protein	UPI00000A82CD; P0510F09.19	AT5G11960	expressed protein
PPN065D10	-0.487	-0.399	-0.161	-0.78	-0.056	0.008	O-H Glob1		CS1 H>O		CS1-diff	PPN065D10-T7_c_s	Lipid metabolism	Glycerolipid metabolism	Prunus_persica transcript; similar to Putative lysophospholipase homolog [Arabidopsis thaliana (M...
PPN005D01	0.164	0.04	0.078	-0.164	0.291	0.35	O-H Glob3		CS1 H>O	CS2 H>O	CS1-CS2-diff	PPN005D01-T7_c_s	Trafficking machinery and membrane dynamics	intra-Golgi vesicle-mediated transport	Tropomyosin; tRNA-binding arm; t-snare	AT1G79830	expressed protein, weak similarity to TATA element modulatory factor (TMF) (Swiss-Prot:P82094) (H...	golgin candidate 5 (GC5),
PPN021D05	-0.653	0.436	0.106	-0.689	0.801	0.626	O-H Glob1		CS1 H>O	CS2 H>O	CS1-CS2-diff	CL315Contig1	Lipid metabolism	sphingolipid metabolism	F22G5.28	AT1G07380	ceramidase family protein, contains similarity to mitochondrial ceramidase (Homo sapiens) gi:9246...
PPN018B11	0.588	0.615	0.448	0.317	0.58	0.71				CS2 H>O	CS2-diff	PPN018B11-T7_c_s	Energy production	mitochondrial electron chain	Probable NADH dehydrogenase [ubiquinone] 1 alpha subcomplex subunit 5, mitochondrial precursor	AT5G52840	NADH-ubiquinone oxidoreductase-related, contains weak similarity to NADH-ubiquinone oxidoreductas...
PPN031D01	-0.475	0.352	0.075	-0.341	0.55	0.444	O-H Glob1			CS2 H>O	CS2-diff	PPN031D01-T7_c_s	Lipid metabolism	sphingolipid metabolism	F22G5.28	AT1G07380	ceramidase family protein, contains similarity to mitochondrial ceramidase (Homo sapiens) gi:9246...
PP1001F12	-0.707	-0.526	-0.296	-0.441	-0.611	-0.265	O-H Glob6					PP1001F12-T7_c_s	Lipid metabolism	Fatty acid biosyntheis	Long chain acyl-CoA synthetase 6	AT3G05970	long-chain-fatty-acid--CoA ligase / long-chain acyl-CoA synthetase (LACS6), strong similarity to ...	long-chain acyl-CoA synthetase 6 (LACS6),
PPN032E02	-1.21	-0.573	-0.038	-1.112	-0.705	1.453	O-H Glob1			CS2 H>O	CS2-diff	PPN032E02-T7_c_s	No annotation available	No annotation available	no_annotation_available
PPN020E10	-0.181	0.104	0.181	-0.009	-0.022	0.233	O-H Glob5					PPN020E10-T7_c_s	Unknown function	Unknown PAR protein	NtEIG-E80 protein	AT3G54040	photoassimilate-responsive protein-related, contains weak similarity to mRNA inducible by sucrose...
PPN027C06	-0.065	0.007	0.265	0.105	0.192	0.313	O-H Glob5		CS1 H>O		CS1-diff	PPN027C06-T7_c_s	Cell wall related	Pectin biosynthesis	1e-156
PPN069A09	-0.378	0.325	0.544	<invalid>	0.274	0.747				CS2 H>O	CS2-diff	CL342Contig1	Post-translational protein modifcation	Protein amino acid phosphorylation	Protein At4g19110	AT4G19110	protein kinase, putative, contains protein kinase domain, Pfam:PF00069
PPN029A05	-1.166	-0.289	0.693	-0.944	0.645	1.149	O-H Glob1		CS1 H>O	CS2 H>O	CS1-CS2-diff	PPN029A05-T7_c_s	No annotation available	No annotation available	no_annotation_available
PPN002C06	-0.469	-0.074	0.024	-0.548	0.765	0.535	O-H Glob1		CS1 H>O	CS2 H>O	CS1-CS2-diff	PPN002C06-T7_c_s	No annotation available	No annotation available	no_annotation_available
PPN041A11	0.101	0.397	0.46	0.261	0.047	0.561	O-H Glob9		CS1 O>H		CS1-diff	PPN041A11-T7_c_s	Cofactor and vitamin metabolism	ASCORBATE (VIT C ) REGENERATION SYSTEM	Probable monodehydroascorbate reductase, cytoplasmic isoform 2	AT3G27820	monodehydroascorbate reductase, putative, similar to cytosolic monodehydroascorbate reductase GB:...	MONODEHYDROASCORBATE REDUCTASE 4 (ATMDAR4 ), MONODEHYDROASCORBATE REDUCTASE 4 (MDAR4 ),
PPN005H01	-0.517	0.132	0.033	-0.305	0.487	0.583	O-H Glob1		CS1 H>O	CS2 H>O	CS1-CS2-diff	CL399Contig1	Unknown function	Unknown protein	F26K24.10 protein	AT3G11810	expressed protein
PPN055H03	0.48	0.692	0.491	0.101	0.384	0.769	O-H Glob3	O>H	CS1 O>H	CS2 H>O	H-CS1-CS2 diff	PPN055H03-T7_c_s	Protein degradation	protease inhibitor	Serine protease inhibitor-like protein	AT4G01575	serine protease inhibitor, Kazal-type family protein, contains Pfam domain PF00050: Kazal-type se...
PPN049B03	0.128	0.917	<invalid>	0.542	0.661	1.045	O-H Glob5	H>O	CS1 O>H	CS2 H>O	H-CS1-CS2 diff	PPN049B03-T7_c_s	No annotation available	No annotation available	no_annotation_available
PPN002A07	-0.198	-0.108	0.003	-0.273	0.034	0.165	O-H Glob1					CL327Contig1	Cofactor and vitamin metabolism	Folate metabolism	F6N23.26 protein	AT4G00620	tetrahydrofolate dehydrogenase/cyclohydrolase, putative, similar to SP:P07245 C-1-tetrahydrofolat...
PPN018E11	-0.076	0.291	0.599	-0.234	0.471	0.769	O-H Glob1		CS1 H>O		CS1-diff	PPN018E11-T7_c_s			Polycomb group protein VERNALIZATION 2	AT4G16845	vernalization 2 protein (VRN2), identical to vernalization 2 protein (Arabidopsis thaliana) gi:16...
PPN044H02	-0.375	0.241	0.231	-0.434	0.042	0.453	O-H Glob1			CS2 H>O	CS2-diff	CL220Contig1	RNA transcription regulation	GRF-family	14-3-3 protein 3	AT1G78300	14-3-3 protein GF14 omega (GRF2), identical to GF14omega isoform GI:487791 from (Arabidopsis thal...	GENERAL REGULATORY FACTOR 2 (GRF2 ), 14-3-3 PROT G-BOX FACTOR14 OMEGA (14-3-3OMEGA ), (GF14 OMEGA )
PPN052E07	-0.518	0.034	0.111	-0.302	-0.004	0.28	O-H Glob1					PPN052E07-T7_c_s	Signal transduction pathway	Casein kinase regulation	Casein kinase II alpha subunit precursor	AT2G23070	casein kinase II alpha chain, putative, similar to casein kinase II, alpha chain (CK II) (Zea may...
PPN004B06	0.25	0.52	0.267	0.051	0.753	0.642	O-H Glob1		CS1 H>O	CS2 H>O	CS1-CS2-diff	PPN004B06-T7_c_s	No annotation available	No annotation available	no_annotation_available
PP1000E09	-0.029	0.412	0.397	0.126	0.053	0.449	O-H Glob5		CS1 O>H		CS1-diff	PP1000E09-T7_c_s	Signal transduction pathway	Phosphoinositide signal transduction	Type I inositol-1,4,5-trisphosphate 5-phosphatase 11	AT1G47510	endonuclease/exonuclease/phosphatase family protein, similar to SP:P32019 Type II inositol-1,4,5-...	AT INOSITOL POLYPHOSPHATE 5-PHOSPHATASE 11 (AT5PTASE11 ), INOSITOL POLYPHOSPHATE 5-PHOSPHATASE 11 (5PTASE11 )
PPN029B05	-1.031	0.196	0.547	-0.645	1.046	0.986	O-H Glob1		CS1 H>O	CS2 H>O	CS1-CS2-diff	PPN029B05-T7_c_s	No annotation available	No annotation available	no_annotation_available
PPN068G03	-0.362	-0.494	-0.422	-0.075	-0.065	-0.325	O-H Glob10		CS1 H>O		CS1-diff	PPN068G03-T7_c_s	Cofactor and vitamin metabolism	iron sulfur cluser biosynthesis	Aminotransferase, class V	AT1G08490	cysteine desulfurase, putative, similar to nitrogen fixation protein (nifS) GB:D64004 GI:1001701 ...	(ATSUFS), (SUFS), (ATCPNIFS), (ATNFS2), CHLOROPLASTIC NIFS-LIKE CYSTEINE DESULFURASE (CPNIFS)
PPN057F09	-0.11	0.008	-0.321	0.749	0.85	0.222	O-H Glob13	H>O	CS1 H>O	CS2 H>O	H-CS1-CS2 diff	PPN057F09-T7_c_s	Cell wall related	Pectin degradation	T29M8.4 protein	AT1G19170	glycoside hydrolase family 28 protein / polygalacturonase (pectinase) family protein, low similar...
PP1004C12	-0.112	-0.046	0.019	-0.129	0.257	0.24	O-H Glob1		CS1 H>O	CS2 H>O	CS1-CS2-diff	PP1004C12-T7_c_s	Cell wall related	Hemicellulose biosynthesis	Xyloglucan galactosyltransferase KATAMARI1 homolog	AT4G13990	exostosin family protein, contains Pfam profile: PF03016exostosin family
PPN026D01	-1.656	-0.856	0.012	-1.075	-0.751	-0.232	O-H Glob6	H>O		CS2 O>H	H-CS2-diff	CL829Contig1	No annotation available	No annotation available	no_annotation_available
PPN048E11	-2.886	1.081	1.704	-2.249	0.239	1.697	O-H Glob1	H>O	CS1 O>H		H-CS1-diff	PPN048E11-T7_c_s	No annotation available	No annotation available	no_annotation_available
PPN018C03	0.258	0.793	0.659	0.388	0.432	0.84	O-H Glob8		CS1 O>H		CS1-diff	CL934Contig1	Unknown function	Unknown protein	PP_YEa0026C12 Peach developing fruit mesocarp Stage S4 Prunus persica cDNA clone PP_YEa0026C12 5'...
PPN043C09	0.188	0.711	0.681	0.441	0.218	0.83	O-H Glob9		CS1 O>H		CS1-diff	CL1445Contig1	Unknown function	Unknwon wound protein	Wound-induced basic protein	AT3G07230	wound-responsive protein-related, similar to wound-induced basic protein SP:Q09020 (Phaseolus vul...
PPN077G04	-0.472	-0.173	-0.296	-0.547	0.186	0.187	O-H Glob1		CS1 H>O	CS2 H>O	CS1-CS2-diff	CL1409Contig1	Trafficking machinery and membrane dynamics	Vesicular trasport/ RAB GTPase activator activity	RabGAP/TBC	AT4G13730	RabGAP/TBC domain-containing protein, low similarity to SP:Q08484 GTPase-activating protein GYP1 ...
PPN048B04	-0.005	1.628	1.681	0.305	1.381	2.22	O-H Glob1		CS1 O>H	CS2 H>O	CS1-CS2-diff	PPN048B04-T7_c_s	No annotation available	No annotation available	no_annotation_available
PPN065E03	-0.446	-0.508	-0.307	-0.456	-0.225	-0.478	O-H Glob7		CS1 H>O	CS2 O>H	CS1-CS2-diff	PPN065E03-T7_c_s	No annotation available	No annotation available	no_annotation_available
PPN055F10	-0.143	0.146	-0.018	-0.12	0.304	0.326	O-H Glob1		CS1 H>O	CS2 H>O	CS1-CS2-diff	CL181Contig1	RNA translation and protein assembly	Protein folding	Thioredoxin domain 2; Thioredoxin fold	AT3G03860	ATAPRL5 | Encodes a protein disulfide isomerase-like (PDIL) protein, a member of a multigene fami...	APR-like 5 (ATAPRL5),
PPN030G01	-0.482	-0.264	-0.339	-0.279	-0.168	-0.127	O-H Glob6			CS2 H>O	CS2-diff	PPN030G01-T7_c_s	Transport	peptide transport	Amino acid/peptide transporter	AT2G02040	peptide transporter (PTR2-B) / oligopeptide transporter 1-1, putative (OPT1-1), identical to pept...	(ATPTR2-B ), NITRATE TRANSPORTER 1 (NTR1 ), (PTR2-B ), PEPTIDE TRANSPORTER 2 (PTR2 ), AT PEPTIDE TRANSPORTER 2 (ATPTR2 ),
PP1005F11	-0.695	-0.103	-0.026	-0.559	-0.099	0.069	O-H Glob1					CL561Contig1	No annotation available	No annotation available	no_annotation_available
PPN080B02	-0.347	0.599	0.469	-0.434	0.582	0.635	O-H Glob1					PPN080B02-T7_c_s	No annotation available	No annotation available	no_annotation_available
PPN030H01	-0.374	0.016	0.093	-0.152	-0.107	0.172	O-H Glob6					PPN030H01-T7_c_s	Structure maintenance proteins	RNA chaperone	Putative RNA-binding protein	AT1G60650	glycine-rich RNA-binding protein, putative, similar to RNA binding protein(RZ-1) GI:1435061 from ...
PPN044G02	-0.49	0.007	0.092	-0.395	0.063	0.281	O-H Glob1					PPN044G02-T7_c_s	RNA transcription regulation	Polycomb family	Probable Polycomb group protein EZA1	AT4G02020	zeste-like protein 1 (EZA1), identical to enhancer of zeste-like protein 1(EZA1) (GI:4185507) (Ar...	(EZA1 ), SWINGER (SWN ), SET DOMAIN-CONTAINING PROT 10 (SDG10 )
PPN037H09	0.116	1.156	0.856	0.396	0.699	1.267	O-H Glob5		CS1 O>H	CS2 H>O	CS1-CS2-diff	CL1242Contig1	RNA translation and protein assembly	Oxidative protein folding	DSBA oxidoreductase	AT5G38900	DSBA oxidoreductase family protein, contains Pfam profile: PF01323 DSBA-like thioredoxin domain
PPN041E03	-0.122	0.562	0.441	-0.094	0.333	0.708	O-H Glob1			CS2 H>O	CS2-diff	PPN041E03-T7_c_s	RNA translation and protein assembly	regulation of protein biosynthesis	Eukaryotic translation initiation factor 3 subunit (EIF-3)-like	AT3G52140	tetratricopeptide repeat (TPR)-containing protein, contains Pfam profile PF00515: TPR Domain
PPN076C05	0.032	0.2	-0.019	0.045	0.664	0.615	O-H Glob1		CS1 H>O	CS2 H>O	CS1-CS2-diff	PPN076C05-T7_c_s	Signal transduction pathway	Phosphorylation cascades/MAPK	Protein kinase MK5	AT3G53570	protein kinase (AFC2) [Arabidopsis thaliana] (TAIR:At4g24740.1); similar to putative protein kina...	ARABIDOPSIS FUS3-COMPLEMENTING GENE 1 (AFC1 ), (AME2 ),
PPN047A03	-0.343	0.197	0.27	-0.117	0.164	0.428	O-H Glob1					PPN047A03-T7_c_s	Unknown function	Unknown protein	0
PPN019D12	-0.182	0.166	0.421	-0.022	0.173	-0.002	O-H Glob5			CS2 O>H	CS2-diff	PPN019D12-T7_c_s	No annotation available	No annotation available	no_annotation_available
PP1009C09	-1.167	-0.552	-0.574	-0.326	-0.846	-0.499	O-H Glob6	H>O	CS1 O>H		H-CS1-diff	CL660Contig1	Cell wall related	pH DEPENDENT CELULOSE MICROFIBRILLE RELAXATION	Expansin-like protein	AT3G45970	expansin family protein (EXPL1), similar to cim1 induced allergen, Glycine max, EMBL:U03860; expa...	AT EXPANSIN-LIKE A1 (ATEXLA1 ), EXPANSIN L1 (EXPL1 ), (ATEXPL1 ), (ATHEXP BETA 2.1 ),
PPN075D09	-0.555	-0.288	-0.64	-0.511	-0.359	-0.251				CS2 H>O	CS2-diff	PPN075D09-T7_c_s	Homeostasis	Calcium-Unknown Calcium binding	C2 domain-containing protein	AT4G17110	expressed protein, ; expression supported by MPSS
PP1004E01	-0.342	-0.126	-0.007	-0.148	0.157	0.187	O-H Glob1		CS1 H>O		CS1-diff	CL1384Contig1	Cell wall related	Pectin degradation	Putative pectinesterase	AT2G26440	pectinesterase family protein, contains Pfam profile: PF01095 pectinesterase
PPN020E06	-0.198	-0.046	-0.048	-0.193	0.208	0.196	O-H Glob1		CS1 H>O	CS2 H>O	CS1-CS2-diff	PPN020E06-T7_c_s	Trafficking machinery and membrane dynamics	Secretory pathway-exosome	Similarity to rab3 GTPase-activating protein non-catalitic subunit	AT3G14910	expressed protein
PP1002D01	0.129	0.247	0.388	-0.762	0.411	1.134	O-H Glob1	O>H		CS2 H>O	H-CS2-diff	CL86Contig1	Nucleotide metabolism	purine and pyrimidine metabolism	Putative ripening-related protein	AT5G02230	haloacid dehalogenase-like hydrolase family protein, contains InterPro accession IPR005834: Haloa...
PPN012B10	0.322	0.6	0.454	-1.165	0.715	1.402	O-H Glob1	O>H		CS2 H>O	H-CS2-diff	CL86Contig2	Nucleotide metabolism	purine and pyrimidine metabolism	Putative ripening-related protein	AT5G02230	haloacid dehalogenase-like hydrolase family protein, contains InterPro accession IPR005834: Haloa...
PPN066F01	-0.143	0.315	0.213	-0.444	-0.118	0.275	O-H Glob1		CS1 O>H		CS1-diff	CL1372Contig1	Other carbohydrate metabolism	Unknwon sugar dehydrogenase	OSJNBa0081C01.23 protein	AT1G01800	short-chain dehydrogenase/reductase (SDR) family protein, similar to carbonyl reductase GI:104910...
PP1002F04	-0.334	-0.115	0.103	-0.563	-0.087	-0.63	O-H Glob7			CS2 O>H	CS2-diff	PP1002F04-T7_c_s	Other carbohydrate metabolism	Unknown glycosidase	Arabidopsis thaliana genomic DNA, chromosome 5, TAC clone:K9P8	AT5G49900	expressed protein, contains Pfam domain PF04685: Protein of unknown function, DUF608
PPN014H07	-0.774	-0.311	0.082	-0.483	-0.114	0.104	O-H Glob1		CS1 H>O		CS1-diff	PPN014H07-T7_c_s	Other nucleic acid metabolic process	DNA and RNA degradation	Endonuclease	AT1G11190	bifunctional nuclease (BFN1), identical to bifunctional nuclease bfn1 (Arabidopsis thaliana) gi:4...	BIFUNCTIONAL NUCLEASE I (BFN1), ENDONUCLEASE 1 (ENDO1)
PPN054G07	-1.532	-0.575	-0.22	-1.36	-0.429	0.062	O-H Glob1		CS1 H>O	CS2 H>O	CS1-CS2-diff	CL173Contig1	RNA transcription regulation	HSP-family	Heat shock factor	AT4G36990	heat shock factor protein 4 (HSF4) / heat shock transcription factor 4 (HSTF4), identical to heat...	HEAT SHOCK FACTOR 4 (HSF4 ), CLASS B HEAT SHOCK FACTOR B1 (HSFB1 ), AT CLASS B HEAT SHOCK FACTOR B1 (AT-HSFB1 ), AT HEAT SHOCK FACTOR 4 (ATHSF4 ),
PPN055B04	0.283	0.598	0.604	0.164	0.236	0.692	O-H Glob9		CS1 O>H		CS1-diff	PPN055B04-T7_c_s	Other nucleic acid metabolic process	DNA repair and recombination	Vitis_vinifera transcript; similar to UBA-like; HSC20, C-terminal oligomerisation [Medicago trunc...
PPN051H04	-0.343	-0.871	-0.727	-0.69	-0.59	-0.522	O-H Glob2		CS1 H>O		CS1-diff	PPN051H04-T7_c_s	Other nucleic acid metabolic process	Transposons	Putative non-LTR retroelement reverse transcriptase	AT3G09510	hypothetical protein
PPN005H07	-0.137	-0.254	-0.197	0.107	-0.041	0.11	O-H Glob6		CS1 H>O	CS2 H>O	CS1-CS2-diff	PPN005H07-T7_c_s	Signal transduction pathway	Receptor/Transmembrane receptor	disease resistance protein (CC-NBS-LRR class), putative, domain signature CC-NBS-LRR exists, sugg...	AT1G50180	disease resistance protein (CC-NBS-LRR class), putative, domain signature CC-NBS-LRR exists, sugg...
PPN019B12	-0.206	-0.124	-0.164	-0.769	0.073	-0.452	O-H Glob2	O>H	CS1 H>O	CS2 O>H	H-CS1-CS2 diff	PPN019B12-T7_c_s	Other nucleic acid metabolic process	DNA repair and recombination	NBS1
PPN020H03	-0.103	0.203	0.568	-0.28	0.767	0.891	O-H Glob1		CS1 H>O	CS2 H>O	CS1-CS2-diff	CL1437Contig1	Transport	Zn transport	NTMTP1B	AT3G58810	zinc transporter, putative, similar to zinc transporter 4; ZnT4 (Mus musculus) gi:2582990:gb:AAB8...	METAL TOLERANCE PROT A2 (MTPA2 ), (ATMTPA2 ), METAL TOLERANCE PROT 3 (MTP3 )
PPN029H07	-0.383	-0.114	-0.211	-0.455	0.078	0.102	O-H Glob1		CS1 H>O	CS2 H>O	CS1-CS2-diff	PPN029H07-T7_c_s	Protein degradation	protease	T19F6.4 protein	AT4G24160	hydrolase, alpha/beta fold family protein, contains Pfam profile PF00561: hydrolase, alpha/beta f...
PPN069B04	-0.482	-0.158	0.027	-0.625	-0.408	-0.225	O-H Glob1		CS1 O>H	CS2 O>H	CS1-CS2-diff	PPN069B04-T7_c_s	Post-translational protein modifcation	Protein amino acid phosphorylation	TPR-containing protein kinase	AT5G59010	protein kinase-related, low similarity to serine/threonine/tyrosine-specific protein kinase APK1,...
PPN018B12	-0.961	-0.163	-0.605	-0.852	0.466	0.45	O-H Glob1		CS1 H>O	CS2 H>O	CS1-CS2-diff	PPN018B12-T7_c_s	Nucleotide metabolism	Purine metabolism	IMP dehydrogenase/GMP reductase	AT1G19110	inter-alpha-trypsin inhibitor heavy chain-related, similar to SP:Q61704 Inter-alpha-trypsin inhib...
PPN023G05	-0.706	-0.399	-0.698	-0.505	0.189	0.078	O-H Glob1		CS1 H>O	CS2 H>O	CS1-CS2-diff	PPN023G05-T7_c_s	Cytoskeleton organization and biogenesis	actin microfilament-actin crosslink	Fimbrin 1	AT4G26700	fimbrin-like protein, putative [Arabidopsis thaliana] (TAIR:At5g55400.1); similar to fimbrin-like...	(ATFIM1),
PPN078F09	-1.353	-0.423	-0.155	-1.678	-0.432	-0.14	O-H Glob1					PPN078F09-T7_c_s	Protein degradation	protease	Protease-associated PA; Proteinase inhibitor I9, subtilisin propeptide	AT5G67360	cucumisin-like serine protease (ARA12), Asp48; almost identical to cucumisin-like serine protease...	(ARA12),
PPN071F04	-0.395	0.014	0.036	-0.339	0.036	0.194	O-H Glob1					PPN071F04-T7_c_s	Other nucleic acid metabolic process	DNA repair and recombination	IMP dehydrogenase/GMP reductase	AT4G31340	DNA repair ATPase-related [Arabidopsis thaliana] (TAIR:At2g24420.2); similar to DNA repair ATPase...
PPN073H04	-0.313	0.032	-0.03	-0.526	0.734	0.688	O-H Glob1		CS1 H>O	CS2 H>O	CS1-CS2-diff	PPN073H04-T7_c_s	Secondary metabolism	Unknown phosphoribosyltransferase	T22J18.21 protein	AT1G22610	C2 domain-containing protein, contains INTERPRO:IPR000008 C2 domain
PPN048B03	-0.106	0.502	0.723	-0.11	0.417	0.842	O-H Glob1					CL490Contig1	RNA translation and protein assembly	ribosome organization and biogenesis	Ribosomal protein L37	AT3G16080	60S ribosomal protein L37 (RPL37C), similar to ribosomal protein L37 GB:BAA04888 from (Homo sapiens)
PP1009C10	-1.24	-1.612	-1.913	-0.043	-0.906	-1.167	O-H Glob11	H>O	CS1 H>O	CS2 H>O	H-CS1-CS2 diff	PP1009C10-T7_c_s	Cell wall related	Unknown extracellular matrix protein	Prunus_cerasus transcript; similar to Protein E6 [Gossypium hirsutum (Upland cotton)]
PPN076E04	-0.145	0.006	-0.046	-0.282	0.155	0.18	O-H Glob1		CS1 H>O		CS1-diff	CL879Contig1	RNA post-transcriptional regulation	Splicing	Gb|AAF18497.1	AT3G19640	magnesium transporter CorA-like family protein (MRS2-3), low similarity to SP:Q01926 RNA splicing...
PPN066G01	-0.789	-0.202	-0.44	-0.786	-0.157	0.119	O-H Glob1			CS2 H>O	CS2-diff	CL635Contig1	Protein degradation	Ubiquitin degradation	Ubiquitin carboxyl-terminal hydrolase	AT5G06600	ubiquitin-specific protease 12 (UBP12), almost identical to ubiquitin-specific protease 12 GI:119...	UBIQUITIN-SPECIFIC PROTEASE 12 (UBP12),
PPN018E06	-0.458	0.294	0.184	-0.457	0.014	0.436	O-H Glob1		CS1 O>H	CS2 H>O	CS1-CS2-diff	CL601Contig1	Sulfur metabolism	Reductive sulfate uptake	ATP-sulfurylase	AT4G14680	sulfate adenylyltransferase 3 / ATP-sulfurylase 3 (APS3), identical to ATP sulfurylase (APS3) (Ar...	(APS3),
PP1006C02	-0.826	0.568	1.201	<invalid>	1.008	1.671			CS1 H>O	CS2 H>O	CS1-CS2-diff	PP1006C02-T7_c_s	Unknown function	Unknown protein	Gb|AAF16548.1	AT3G24740	expressed protein, similar to expressed protein [Arabidopsis thaliana] (TAIR:At3g25910.1); simila...
PPN048C06	0.386	0.421	0.511	0.052	0.677	0.745	O-H Glob3		CS1 H>O	CS2 H>O	CS1-CS2-diff	CL1312Contig1	Secondary metabolism	Unknown UDP-glycosyltransferase	Putative glucosyltransferase	AT3G16520	UDP-glucoronosyl/UDP-glucosyl transferase family protein, contains Pfam profile: PF00201 UDP-gluc...
PPN017C10	-0.318	0.47	0.099	-0.025	0.486	0.642	O-H Glob1			CS2 H>O	CS2-diff	CL1424Contig1			Arabidopsis thaliana genomic DNA, chromosome 5, P1 clone:MYN8	AT5G53440	expressed protein
PPN001E03	-0.652	-0.184	-0.13	-0.536	-0.27	-0.021	O-H Glob1					PPN001E03-T7_c_s	Chromatin status and regulation	Histone modification	Probable histone acetyltransferase ELO3	AT5G50320	radical SAM domain-containing protein / GCN5-related N-acetyltransferase (GNAT) family protein, c...	ELONGATA 3 (ELO3 ), HISTONE ACETYLTRANSFERASE OF THE GNAT FAMILY 3 (HAG3 ), HISTONE ACETYLTRANSFERASE 8 (HAC8 )
PPN047E11	0.169	0.577	1.022	0.288	0.122	0.979	O-H Glob9		CS1 O>H		CS1-diff	PPN047E11-T7_c_s	Cytoskeleton organization and biogenesis	actin microfilament-actin monomer binding	Profilin-1	AT2G19770	profilin 4 (PRO4) (PFN4), identical to profilin 4 SP:Q38905 GI:1353768 from (Arabidopsis thaliana)	PROFILIN5 (PRF5),
PPN077F11	0.023	-0.087	-0.123	-0.339	0.218	0.237	O-H Glob1		CS1 H>O	CS2 H>O	CS1-CS2-diff	CL1108Contig1	Homeostasis	Calcium-Unknown Calcium binding	F2D10.25	AT1G20760	calcium-binding EF hand family protein, contains INTERPRO:IPR002048 calcium-binding EF-hand domain
PPN044B06	-1.46	-0.259	0.219	-1.049	0.003	0.209	O-H Glob1	H>O	CS1 H>O		H-CS1-diff	PPN044B06-T7_c_s	Cell wall related	xylose-xylulose isomerization	Xylose isomerase	AT5G57655	xylose isomerase family protein, contains similarity to Xylose isomerase (EC 5.3.1.5) (Swiss-Prot...
PPN071G10	-0.188	0.318	0.418	0.437	0.862	0.131	O-H Glob7	H>O	CS1 H>O	CS2 O>H	H-CS1-CS2 diff	CL1252Contig1	Cell wall related	xylose-xylulose isomerization	Xylose isomerase	AT5G57655	xylose isomerase family protein, contains similarity to Xylose isomerase (EC 5.3.1.5) (Swiss-Prot...
PPN065A11	-0.056	0.047	0.196	-0.119	-0.103	0.175	O-H Glob1		CS1 O>H		CS1-diff	PPN065A11-T7_c_s	Protein degradation	Ubiquitin protein/polyubiquitin	Os01g0607300 protein	AT1G68185	ubiquitin-related, similar to ubiquitin-like protein smt3/pmt3 SP:O13351 from (Fission yeast)
PPN077H03	-0.094	-0.027	0.056	-0.294	0.286	0.292	O-H Glob1		CS1 H>O		CS1-diff	PPN077H03-T7_c_s	Cell wall related	cellulose biosynthesis	Fragaria_vesca transcript; similar to Cellulose synthase [Medicago truncatula (Barrel medic)]
PPN015E06	-1.12	-0.548	-0.065	-0.658	-1.245	1.379	O-H Glob1	H>O	CS1 O>H	CS2 H>O	H-CS1-CS2 diff	PPN015E06-T7_c_s	Protein degradation	protease	Apr protease	AT5G23660	nodulin MtN3 family protein, similar to MtN3 GI:1619602 (root nodule development) from (Medicago ...	Arabidopsis homolog of Medicago truncatula MTN3 (MTN3),
PPN051G07	0.357	0.428	0.463	0.276	-0.083	0.603	O-H Glob9		CS1 O>H		CS1-diff	PPN051G07-T7_c_s	RNA transcription regulation	b-ZIP family	Protein At1g24267	AT1G24267	expressed protein, similar to expressed protein [Arabidopsis thaliana] (TAIR:At1g24265.1); simila...
PPN009A02	-0.467	-0.301	0.192	-0.858	-0.477	0.163	O-H Glob1	O>H	CS1 O>H		H-CS1-diff	PPN009A02-T7_c_s	RNA post-transcriptional regulation	Unknown RNA binding protein	RNA-binding protein-like	AT5G56140	KH domain-containing protein
PPN053D01	-0.59	-0.483	-0.309	-0.462	-0.242	-0.218	O-H Glob1		CS1 H>O		CS1-diff	CL1441Contig1	Other nucleic acid metabolic process	RNA degradation	S-ribonuclease binding protein SBP1	AT1G45976	expressed protein	s-ribonuclease binding PROT 1 (SBP1),
PPN050D04	-0.751	0.607	0.502	-0.853	0.46	0.896	O-H Glob1			CS2 H>O	CS2-diff	CL1215Contig1	Protein degradation	chloroplast protease	ERD1 protein, chloroplast precursor	AT5G51070	ATP-dependent Clp protease ATP-binding subunit (ClpD), (ERD1), SAG15/ERD1; identical to ERD1 prot...	EARLY RESPONSIVE TO DEHYDRATION 1 (ERD1 ), (CLPD ),
PPN064A09	0.542	0.786	0.567	0.597	0.721	0.792						PPN064A09-T7_c_s	Structure maintenance proteins	HSP	Phosphosulfolactate synthase-related protein	AT4G21320	(2R)-phospho-3-sulfolactate synthase-related, contains weak similarity to Swiss-Prot:Q57703 (2R)-...	HEAT-STRESS-ASSOCIATED 32 (HSA32),
PPN030E01	-0.224	-0.094	-0.004	-0.473	-0.296	0.04	O-H Glob1					PPN030E01-T7_c_s	RNA translation and protein assembly	tRNA metabolism	Aminoacyl-tRNA synthetase	AT1G18950	aminoacyl-tRNA synthetase family, contains aminoacyl-transfer RNA synthetases class-II signature ...
PPN078D08	-0.165	-0.119	-0.038	-0.019	0.207	0.176	O-H Glob1		CS1 H>O		CS1-diff	PPN078D08-T7_c_s	RNA post-transcriptional regulation	Unknown RNA binding protein	Putative RNA-binding protein 10	AT3G54230	RNA recognition motif (RRM)-containing protein [Arabidopsis thaliana] (TAIR:At2g16940.1); similar...
PPN050F08	0.562	0.351	0.43	0.676	0.665	0.739	O-H Glob13			CS2 H>O	CS2-diff	PPN050F08-T7_c_s	Signal transduction pathway	Receptor/Cell surface receptor	AtPK2324	AT2G48010	serine/threonine protein kinase (RFK3), identical to receptor-like serine/threonine kinase (Arabi...	RECEPTOR-LIKE KINASE IN IN FLOWERS 3 (RKF3),
PPN066B12	-0.456	-0.25	-0.255	-0.527	0.116	0.078	O-H Glob1		CS1 H>O	CS2 H>O	CS1-CS2-diff	PPN066B12-T8_c_s	Lipid metabolism	Fatty acid biosyntheis	OSJNBa0006M15.17 protein	AT1G36050	expressed protein
PPN072B05	0.069	0.172	0.134	-0.009	0.38	0.355	O-H Glob1		CS1 H>O	CS2 H>O	CS1-CS2-diff	PPN072B05-T7_c_s			T1B9.5 protein	AT5G48610	expressed protein, ; expression supported by MPSS
PPN002G05	0.179	0.225	-0.007	0.13	0.59	0.537	O-H Glob2		CS1 H>O	CS2 H>O	CS1-CS2-diff	PPN002G05-T7_c_s	RNA post-transcriptional regulation	mRNA processing	Serine/threonine-protein kinase AFC2	AT4G24740	protein kinase (AFC2), identical to protein kinase AFC2 (Arabidopsis thaliana) SWISS-PROT:P51567	ARABIDOPSIS FUS3-COMPLEMENTING GENE 2 (AFC2 ), (AME1 ),
PP1004E07	-1.345	0.039	0.496	-1.535	-0.609	-0.03	O-H Glob1		CS1 O>H	CS2 O>H	CS1-CS2-diff	CL298Contig1	Protein degradation	protease	Putative serine protease	AT5G67360	cucumisin-like serine protease (ARA12), Asp48; almost identical to cucumisin-like serine protease...	(ARA12),
PPN005E07	-0.555	0.368	0.25	-0.499	0.049	-0.26	O-H Glob1		CS1 O>H	CS2 O>H	CS1-CS2-diff	PPN005E07-T7_c_s	Protein degradation	Ubiquitin ligation E3 complex/HECT	HECT	AT4G38600	HECT-domain-containing protein / ubiquitin-transferase family protein, similar to SP:Q14669Thyroi...	KAKTUS (KAK ), UBIQUITIN-PROT LIGASE 3 (UPL3 )
PPN059F09	0.064	0.433	0.503	0.072	1.021	0.968	O-H Glob1		CS1 H>O	CS2 H>O	CS1-CS2-diff	PPN059F09-T7_c_s	Signal transduction pathway	Phosphorylation cascades/PP2C	Protein phosphatase 2C-like	AT3G02750	protein phosphatase 2C, putative / PP2C, putative [Arabidopsis thaliana] (TAIR:At5g36250.1); simi...
PPN009E02	-0.011	-0.144	-0.091	-0.36	-0.321	0.061	O-H Glob2		CS1 O>H		CS1-diff	CL295Contig1	Protein degradation	protease	Cysteine protease 14	AT4G35350	cysteine endopeptidase, papain-type (XCP1), identical to papain-type cysteine endopeptidase XCP1 ...	XYLEM CYSTEINE PEPTIDASE 1 (XCP1),
PPN019C06	-0.385	0.343	0.024	-0.545	0.591	0.283	O-H Glob1		CS1 H>O	CS2 H>O	CS1-CS2-diff	PPN019C06-T7_c_s	Pyruvate metabolism	pyruvate-lactate interconversions	Aldehyde dehydrogenase 1 precursor	AT1G23800	aldehyde dehydrogenase, mitochondrial (ALDH3), nearly identical to mitochondrial aldehyde dehydro...	(ALDH2B7), (ALDH2B)
PPN053B03	0.193	0.095	0.017	0.045	0.743	0.639	O-H Glob3		CS1 H>O	CS2 H>O	CS1-CS2-diff	PPN053B03-T7_c_s	Unknown function	Unkown mitochondrial protein	mitochondrion protein	AT3G51090	expressed protein
PPN018G03	0.24	0.875	0.618	0.393	1.099	1.132	O-H Glob1		CS1 H>O	CS2 H>O	CS1-CS2-diff	PPN018G03-T7_c_s	Aminoacid metabolism	phenylalanine, tyrosine and tryptophan metabolism	Putatative tyrosine aminotransferase	AT5G53970	aminotransferase, putative, similar to nicotianamine aminotransferase from Hordeum vulgare (GI:64...
PPN053E12	-0.35	-0.047	0.1	-0.276	-0.161	0.104	O-H Glob1					PPN053E12-T7_c_s	RNA post-transcriptional regulation	nonsense-mediated mRNA decay	PU3_plate6_H24 PU3 Prunus persica cDNA similar to similar to ethylene-responsive DEAD box RNA hel...
PPN040F03	-0.314	0.03	-0.089	-0.581	0.299	0.336	O-H Glob1		CS1 H>O	CS2 H>O	CS1-CS2-diff	CL371Contig1	Signal transduction pathway	Casein kinase regulation	Casein kinase I	AT4G14340	casein kinase I (CKI1), identical to casein kinase I (Arabidopsis thaliana) gi:1103318:emb:CAA55395	CASEIN KINASE I (CKI1 ), CASEIN KINASE I-LIKE 11 (CKL11 ),
PPN028F07	-0.043	0.517	0.455	0.444	0.577	0.66	O-H Glob5	H>O			H-diff	PPN028F07-T7_c_s	Circadian clock	Circadian clock regulation	Protein At5g28080	AT3G04910	protein kinase family protein, contains protein kinase domain, Pfam:PF00069	with no lysine (K), 1 (WNK1 ), (ZIK4 ), (ATWNK1 ),
PPN062C07	-0.796	-0.214	0.09	-0.55	0.073	0.239	O-H Glob1		CS1 H>O		CS1-diff	PPN062C07-T7_c_s	Cytoskeleton organization and biogenesis	microtubule - tubulin based motordynamics	Gb|AAB71479.1|	AT5G66810	expressed protein, similar to unknown protein (gb:AAB71479.1:)
PP1002H02	-0.141	0.312	0.494	0.082	0.108	0.507	O-H Glob5		CS1 O>H		CS1-diff	PP1002H02-T7_c_s	Unknown function	Unkown Zinc finger RING-like	RING-H2 finger protein ATL5M precursor	AT5G47610	zinc finger (C3HC4-type RING finger) family protein, contains Pfam profile: PF00097 zinc finger, ...
PPN046A07	-0.306	0.314	0.251	0.137	0.056	0.469	O-H Glob5	H>O	CS1 O>H	CS2 H>O	H-CS1-CS2 diff	PPN046A07-T7_c_s	Cofactor and vitamin metabolism	iron sulfur cluser biosynthesis	complex 1 family protein / LVR family protein, contains Pfam PF05347: Complex 1 protein (LYR fami...	AT2G39725	complex 1 family protein / LVR family protein, contains Pfam PF05347: Complex 1 protein (LYR family)
PPN020G09	-0.07	0.135	0.194	-0.042	0.144	0.238	O-H Glob1					PPN020G09-T7_c_s	Cell division regulation	cyclin-dependent protein kinase regulator activity	Putative ania-6a type cyclin	AT2G26430	ania-6a type cyclin (RCY1), nearly identical to ania-6a type cyclin (Arabidopsis thaliana) GI:139...	ARGININE-RICH CYCLIN 1 (RCY1 ), ARGININE-RICH CYCLIN 1 (ATRCY1 ),
PPN001F06	-0.561	-0.374	0.002	-0.34	-0.218	-0.01	O-H Glob6					CL454Contig1	Protein degradation	Ubiquitin ligation E3 complex/ RING finger	UPI00001633C9; ubiquitin-protein ligase/ zinc ion binding	AT3G53690	zinc finger (C3HC4-type RING finger) family protein, contains a Zinc finger, C3HC4 type (RING fin...
PPN046F08	0.33	0.371	0.257	0.26	0.441	0.439						PPN046F08-T7_c_s	Signal transduction pathway	Calcium signaling/ Calcium sensor	Putative purple acid phosphatase	AT3G20500	calcineurin-like phosphoesterase family protein, contains Pfam profile: PF00149 calcineurin-like ...	(PURPLE ACID PHOSPHATASE 18 (ATPAP18 ), PURPLE ACID PHOSPHATASE 18 (PAP18 ),
PPN020B04	-0.083	-0.186	-0.303	-0.387	0.158	-0.096	O-H Glob2			CS2 H>O	CS2-diff	PPN020B04-T7_c_s	Cytoskeleton organization and biogenesis	microtubule-based motors	Central motor kinesin 1	AT3G16630	kinesin motor family protein, similar to mitotic centromere-associated kinesin GB:AAC27660 from (...	(ATKINESIN-13A ), (KINESIN-13A ),
PPN018F01	-0.343	-0.278	-0.227	-0.232	0.255	0.163	O-H Glob1		CS1 H>O	CS2 H>O	CS1-CS2-diff	PPN018F01-T7_c_s	Unknown function	Unknown protein	0
PPN046H10	0.314	0.262	0.322	0.358	0.165	0.387						PPN046H10-T7_c_s	Structure maintenance proteins	HSP associated	HSP associated protein like	AT4G22670	tetratricopeptide repeat (TPR)-containing protein, similar to Hsc70-interacting protein (Hip) fro...	AT Hsp70-interacting PROT 1 (AtHip1),
PPN028G09	-1.523	0.041	-0.331	-1.403	-0.793	0.122	O-H Glob1		CS1 O>H	CS2 H>O	CS1-CS2-diff	PPN028G09-T7_c_s	Transport	Ca transport	Putative calcium-transporting ATPase 13, plasma membrane-type (EC 3.6.3.8) (Ca(2+)-ATPase isoform...	AT3G22910	calcium-transporting ATPase, plasma membrane-type, putative / Ca(2+)-ATPase, putative (ACA13), id...
PPN036F12	-0.336	0.166	0.183	0.026	0.122	0.326	O-H Glob1					CL838Contig1	No annotation available	No annotation available	no_annotation_available
PPN049D07	-0.349	0.785	0.615	0.023	1.083	1.125	O-H Glob1	H>O	CS1 H>O	CS2 H>O	H-CS1-CS2 diff	CL868Contig1	Cofactor and vitamin metabolism	Chlorophyl degradation	Lethal leaf spot 1-like protein	AT3G44880	Rieske (2Fe-2S) domain-containing protein, similar to lethal leaf-spot 1 from Zea mays (gi:193590...	ACCELERATED CELL DEATH 1 (ACD1 ), LETHAL LEAF-SPOT 1 HOMOLOG (LLS1 ), PHEOPHORBIDE A OXYGENASE (PAO ),
PPN008A12	0.254	-0.233	-0.242	0.099	0.136	-0.09	O-H Glob12		CS1 H>O		CS1-diff	PPN008A12-T7_c_s	Cytoskeleton organization and biogenesis	actin microfilament-actin nucleation	Actin related protein 2	AT3G27000	actin-related protein 2 (ARP2), nearly identical to actin-related protein 2 (ARP2) (Arabidopsis t...	ACTIN RELATED PROT 2 (ARP2 ), ACTIN RELATED PROT 2 (ATARP2 ), WURM (WRM ),
PPN011A12	-0.279	0.151	0.094	-0.271	0.028	0.225	O-H Glob1		CS1 O>H		CS1-diff	PPN011A12-T7_c_s	Protein degradation	peptidase	Protein At3g17611	AT3G17611	rhomboid family protein / zinc finger protein-related, contains Pfam profiles PF01694: Rhomboid f...	ARABIDOPSIS RHOMBOID-LIKE PROT 14 (ATRBL14),
PPN042B03	-0.488	1.387	2.355	-0.754	-0.881	0.349	O-H Glob5		CS1 O>H	CS2 O>H	CS1-CS2-diff	PPN042B03-T7_c_s	Unknown function	Defense against pathogens	Prb-1b	AT2G19990	pathogenesis-related protein 1 (PR-1), identical to pathogenesis-related protein 1 {Arabidopsis t...	PATHOGENESIS-RELATED PROT-1-LIKE (PR-1-LIKE),
PPN034H01	0.224	0.14	0.229	0.39	-0.133	0.431	O-H Glob9		CS1 O>H		CS1-diff	PPN034H01-T7_c_s	Antioxidant system	GLUTHATHIONE-GLUTAREDOXIN AND THIOREDOXIN REDOX HOMEOSTASIS	OSJNBa0058K23.17 protein	AT2G34660	glutathione S-conjugate ABC transporter (MRP2), almost identical to MgATP-energized glutathione S...	ARABIDOPSIS THALIANAT MULTIDRUG RESISTANCE-ASSOCIATED PROT 2 (ATMRP2 ), (EST4 ), MULTIDRUG RESISTANCE-ASSOCIATED PROT 2 (MRP2 ), A MULTIDRUG RESISTANCE-ASSOCIATED PROT 2 (ATMRP2),
PPN078E12	-0.014	0.104	0.1	0.045	0.05	0.122						PPN078E12-T7_c_s	Lipid metabolism	lipid degradation	Esterase/lipase/thioesterase; Phospholipid/glycerol acyltransferase	AT1G54570	esterase/lipase/thioesterase family protein, contains Interpro entry IPR000379
PP1002C01	0.183	-0.47	-0.548	-0.265	-0.229	-0.65	O-H Glob12	O>H	CS1 H>O		H-CS1-diff	CL1193Contig1	Cytoskeleton organization and biogenesis	actin microfilament-actin monomer	Actin	AT5G09810	actin 7 (ACT7) / actin 2, identical to SP:P53492 Actin 7 (Actin-2) {Arabidopsis thaliana}	ACTIN 2 (ACT2 ), ACTIN 7 (ACT7 )
PPN059C05	0.25	-0.2	-0.071	-0.382	0.195	0.002	O-H Glob2	O>H	CS1 H>O		H-CS1-diff	CL249Contig1	Pyruvate metabolism	Pyruvate conversion to acetyl-CoA	Pyruvate dehydrogenase E1 beta subunit isoform 3	AT5G50850	pyruvate dehydrogenase E1 component beta subunit, mitochondrial / PDHE1-B (PDH2), identical to SP...	MACCI-BOU (MAB1),
PP1001B03	-0.871	-0.17	-0.427	-0.923	0.312	0.399	O-H Glob1		CS1 H>O	CS2 H>O	CS1-CS2-diff	CL261Contig1	RNA post-transcriptional regulation	RNA degradation	Os04g0623400 protein	AT5G26940	exonuclease family protein, contains exonuclease domain, Pfam:PF00929
PPN025E07	0.182	0.567	0.431	0.232	0.036	0.573	O-H Glob9		CS1 O>H		CS1-diff	PPN025E07-T7_c_s	Aminoacid metabolism	Cysteine metabolism	SAT5	AT2G37110	expressed protein, contains Pfam profile PF04749: Protein of unknown function, DUF614
PP1004H08	-2.123	-0.986	-0.257	-1.82	-0.851	-0.189	O-H Glob1					CL740Contig1	No annotation available	No annotation available	no_annotation_available
PPN065D06	-0.456	-0.029	-0.322	-0.299	-0.014	-0.186	O-H Glob7					PPN065D06-T7_c_s	RNA post-transcriptional regulation	RNA biogenesis and processing	Nucleic acid binding protein	AT1G47500	ATRBP47C' | RNA-binding protein 47 (RBP47), putative, similar to DNA binding protein GI:1899187 f...	RNA-binding PROT 47C' (ATRBP47C'),
PPN071C08	-0.245	0.292	0.329	-0.004	0.254	0.454	O-H Glob1					PPN071C08-T7_c_s	Unknown function	Unknown Zinc-finger protein	RanBP2-type zinc-finger protein At1g67325	AT1G67325	zinc finger (Ran-binding) family protein, similar to ZIS2 (Homo sapiens) GI:4191329; contains Pfa...
PP1000D04	-1.582	0.341	0.813	-1.18	-0.995	0.396	O-H Glob6	H>O	CS1 O>H	CS2 O>H	H-CS1-CS2 diff	CL922Contig1	Cell wall related	Pectin degradation	Invertase inhibitor precursor	AT1G47960	invertase/pectin methylesterase inhibitor family protein, low similarity to SP:P83326 Pectinester...	CELL WALL / VACUOLAR INHIBITOR OF FRUCTOSIDASE 1 (C/VIF1), CELL WALL / VACUOLAR INHIBITOR OF FRUCTOSIDASE 1 (ATC/VIF1)
PPN064G12	-1.183	0.313	0.333	-0.592	0.153	0.331	O-H Glob1	H>O	CS1 O>H		H-CS1-diff	PPN064G12-T7_c_s	Cell wall related	UDP-glucose, UDP-galactose and UDP-glucuronate Biosynthesis	UDP-glucose 4-epimerase	AT4G10960	UDP-glucose 4-epimerase, putative / UDP-galactose 4-epimerase, putative / Galactowaldenase, putat...	UDP-D-glucose/UDP-D-galactose 4-epimerase 5 (UGE5),
PPN068E11	-0.208	-0.223	-0.136	0.149	0.017	-0.097	O-H Glob9	H>O	CS1 H>O		H-CS1-diff	PPN068E11-T7_c_s	Cofactor and vitamin metabolism	Thiamine metabolism	SufE-like protein, chloroplast precursor	AT4G26500	EMB1374 | BolA-like family protein / Fe-S metabolism associated domain-containing protein, simila...	MBRYO DEFECTIVE 1374 (EMB1374 ), CHLOROPLAST SULFUR E (CPSUFE ), AT SULFUR E (ATSUFE ), SULFUR E 1 (SUFE1 ),
PPN011F04	-0.065	0.235	0.003	0.209	0.118	0.273	O-H Glob5			CS2 H>O	CS2-diff	CL816Contig1	Unknown function	Unknown protein	F14L17.31 protein	AT1G14530	tobamovirus multiplication protein 3, putative / TOM3, putative (THH1), identical to THH1 (GI:157...	TOM THREE HOMOLOG 1 (THH1),
PPN053E08	0.055	0.392	0.396	0.124	0.711	0.683	O-H Glob1		CS1 H>O	CS2 H>O	CS1-CS2-diff	CL1189Contig1	Unknown function	Unknown protein binding protein	Arabidopsis thaliana genomic DNA, chromosome 5, P1 clone:MMN10	AT5G59960	expressed protein
PPN070H08	-0.601	-0.382	0.445	-0.61	0.247	0.819	O-H Glob1		CS1 H>O	CS2 H>O	CS1-CS2-diff	PPN070H08-T7_c_s	RNA transcription regulation	RNA transcription machinery	C-terminal domain phosphatase-like 2	AT5G01270	double-stranded RNA-binding domain (DsRBD)-containing protein [Arabidopsis thaliana] (TAIR:At4g21...	(CPL2),
PPN015H06	-0.511	-0.24	-0.064	-0.073	-0.019	-0.282	O-H Glob5	H>O	CS1 H>O	CS2 O>H	H-CS1-CS2 diff	PPN015H06-T7_c_s	Cofactor and vitamin metabolism	iron sulfur cluser biosynthesis	Gb|AAD30650.1	AT3G20970	nitrogen fixation NifU-like family protein, simikar ti HIRA-interacting protein 5 (NIFU FAMILY) (...	(NFU4 ), (ATNFU2 )
PPN011D12	1.245	1.178	0.15	1.847	0.162	0.222	O-H Glob13	H>O	CS1 O>H		H-CS1-diff	CL652Contig1	Cofactor and vitamin metabolism	coenzyme Q biosynthesis	Ubiquinone biosynthesis protein COQ4 homolog	AT2G03690	coenzyme Q biosynthesis Coq4 family protein / ubiquinone biosynthesis Coq4 family protein, contai...
PPN037E08	-0.023	0.07	0.189	0.026	0.036	0.165						PPN037E08-T7_c_s	Unknown function	Unknown protein	0	AT5G63000	expressed protein
PP1009H08	-0.422	-0.032	-0.301	-0.998	0.235	0.107	O-H Glob1	O>H	CS1 H>O	CS2 H>O	H-CS1-CS2 diff	PP1009H08-T7_c_s	RNA transcription regulation	MADS-box family	MADS box transcription factor	AT4G24540	MADS-box family protein	AGAMOUS-LIKE 24 (AGL24),
PP1002F07	-0.304	0.062	0.105	0.106	-0.019	-0.302	O-H Glob5	H>O		CS2 O>H	H-CS2-diff	PP1002F07-T7_c_s	Cofactor and vitamin metabolism	Biotin metabolism	Holocarboxylase synthetase 1	AT2G25710	holocarboxylase synthetase 1 (HCS1), identical to holocarboxylase synthetase 1 (hcs1) (Arabidopsi...	HOLOCARBOXYLASE SYNTHASE (HCS1),
PPN059B04	-0.344	0.004	-0.052	-0.276	0.228	0.215	O-H Glob1		CS1 H>O	CS2 H>O	CS1-CS2-diff	PPN059B04-T7_c_s	Chromatin status and regulation	chromatin assembly/diassembly	H0102C09.1 protein
PPN018A02	0.114	0.13	0.24	0.043	0.194	0.607	O-H Glob1			CS2 H>O	CS2-diff	CL1001Contig1	RNA transcription regulation	RNA transcription machinery	Arabidopsis thaliana genomic DNA, chromosome 5, P1 clone:MQM1	AT5G23710	expressed protein
PPN058E07	-0.283	-0.141	-0.107	-0.164	-0.29	-0.086			CS1 O>H		CS1-diff	CL1314Contig1	unknown function	Unknown membrane protein	At2g37860 protein	AT2G37860	expressed protein [Arabidopsis thaliana] (TAIR:At5g22790.1); similar to chloroplast lumen common ...	LOWER CELL DENSITY 1 (LCD1),
PPN050B10	-0.102	0.156	0.151	0.501	-0.279	-0.902	O-H Glob9	H>O	CS1 O>H	CS2 O>H	H-CS1-CS2 diff	CL510Contig1	Cofactor and vitamin metabolism	Folate metabolism	OSJNBa0086B14.2 protein	AT4G24380	expressed protein, contains Pfam profile: PF03959 domain of unknown function (DUF341)
PPN068E08	-0.893	-0.367	0.134	-0.582	-0.651	-0.133	O-H Glob6		CS1 O>H	CS2 O>H	CS1-CS2-diff	CL472Contig1	Glycolysis/ pentose phosphate pathway	calvin cycle	6-phosphogluconolactonase	AT1G13700	glucosamine/galactosamine-6-phosphate isomerase family protein, similar to SP:O95336 6-phosphoglu...
PPN072B07	-0.705	-0.255	0.066	-0.468	0.19	0.88	O-H Glob1		CS1 H>O	CS2 H>O	CS1-CS2-diff	CL624Contig1	RNA transcription regulation	ARF-family	Auxin response factor 5	AT1G19850	transcription factor MONOPTEROS (MP) / auxin-responsive protein (IAA24) / auxin response factor 5...	MONOPTEROS (MP), AUXIN RESPONSE FACTOR 5 (ARF5 ), INDOLEACETIC ACID 24 (IAA24 )
PPN019F04	-0.359	-0.046	-0.167	-0.205	0.551	0.416	O-H Glob1		CS1 H>O	CS2 H>O	CS1-CS2-diff	PPN019F04-T7_c_s	Unknown function	Unknown membrane protein	CW14 protein	AT1G59650	expressed protein, ; supporting cDNA gi:6520232:dbj:AB028233.1:	(CW14),
PPN078B02	-0.363	0.099	0.052	-0.538	0.259	0.344	O-H Glob1			CS2 H>O	CS2-diff	CL1311Contig1	Trafficking machinery and membrane dynamics	retrotranslocation from the ER to the cytosol	NPL4-like protein 2	AT2G47970	NPL4 family protein, contains Pfam domain, PF05021: NPL4 family
PPN017H08	-0.237	-0.009	0.039	-0.266	0.37	0.443	O-H Glob1		CS1 H>O	CS2 H>O	CS1-CS2-diff	PPN017H08-T7_c_s	RNA transcription regulation	NAC-family	Nam-like protein 4	AT3G10490	ANAC052 | no apical meristem (NAM) family protein, similar to to NAC2 (GI:645671) (Arabidopsis th...	Arabidopsis NAC domain containing PROT 52 (anac052),
PP1000C07	0.212	0.48	0.708	0.386	-0.3	0.793	O-H Glob9		CS1 O>H		CS1-diff	PP1000C07-T7_c_s	Protein degradation	protease inhibitor	Cysteine protease inhibitor	AT3G12490	cysteine protease inhibitor, putative / cystatin, putative [Arabidopsis thaliana] (TAIR:At5g05110...
PPN076D05	-0.242	-0.079	0.018	-0.188	0.095	0.145	O-H Glob1					CL1127Contig1	RNA transcription regulation	GroTLE transcription corepressor family	Transcriptional corepressor LEUNIG	AT4G32551	WD-40 repeat family protein (LEUNIG), contains seven G-protein beta WD-40 repeats; beta transduci...	LEUNIG (LUG ), ROTUNDA 2 (RON2 ),
PPN012G01	-0.163	0.374	0.291	0.169	0.278	0.464	O-H Glob5					PPN012G01-T7_c_s	RNA transcription regulation	C2H2 Family	DNA-binding protein	AT2G28200	zinc finger (C2H2 type) family protein [Arabidopsis thaliana] (TAIR:At5g04390.1); similar to puta...
PPN051E04	-0.643	-1.144	-0.979	-2.065	-0.909	-0.439	O-H Glob1	O>H		CS2 H>O	H-CS2-diff	PPN051E04-T7_c_s	Signal transduction pathway	Phosphorylation cascades/PP2C	Avr9/Cf-9 rapidly elicited protein 284	AT2G30020	protein phosphatase 2C, putative / PP2C, putative, similar to protein phosphatase 2C (GI:4587992)...
PPN034B06	-0.916	0.418	0.51	-0.162	0.671	0.615	O-H Glob1	H>O	CS1 H>O		H-CS1-diff	PPN034B06-T7_c_s	Other carbohydrate metabolism	sucrose and starch metabolism	Plant neutral invertase; Glycoside transferase, six-hairpin	AT5G22510	beta-fructofuranosidase, putative / invertase, putative / saccharase, putative / beta-fructosidas...
PPN014H05	-0.444	1.262	1.026	-0.251	0.335	1.367	O-H Glob1		CS1 O>H	CS2 H>O	CS1-CS2-diff	PPN014H05-T7_c_s	RNA post-transcriptional regulation	RNA degradation	Ribonuclease 2 precursor	AT2G39780	ribonuclease 2 (RNS2), identical to ribonuclease 2 precursor SP:P42814, GI:289210; contains a rib...	RIBONUCLEASE 2 (RNS2),
PPN064C03	-0.148	-0.096	0.03	-0.295	0.231	0.257	O-H Glob1		CS1 H>O	CS2 H>O	CS1-CS2-diff	PPN064C03-T7_c_s	RNA transcription regulation	C3H Family	Zfwd1 protein	AT4G25440	ZFWD1 | WD-40 repeat family protein / zfwd1 protein (ZFWD1), identical to zfwd1 protein (GI:12057...	zinc finger WD40 repeat PROT 1 (ZFWD1),
PPN048D08	0.276	1.854	1.411	0.759	1.543	1.187	O-H Glob5	H>O	CS1 O>H	CS2 O>H	H-CS1-CS2 diff	PPN048D08-T7_c_s	Protein degradation	protease	OSJNBb0004A17.4 protein	AT3G02720	DJ-1 family protein / protease-related, similar to Intracellular Protease (Pyrococcus horikoshii)...
PPN039F12	0.123	0.487	0.239	0.349	0.539	0.571	O-H Glob8			CS2 H>O	CS2-diff	CL564Contig1	Lipid metabolism	Fatty acid degradation	UPI0000DBECAC; Acyl-coenzyme A oxidase 4, peroxisomal	AT3G51840	short-chain acyl-CoA oxidase, identical to Short-chain acyl CoA oxidase (Arabidopsis thaliana) GI...	ACYL-COA OXIDASE 4 (ACX4 ), (ATSCX ), (ATG6 ),
PPN028H04	-0.707	-0.055	-0.098	-0.108	-0.045	-0.23	O-H Glob5	H>O			H-diff	PPN028H04-T7_c_s	Cytoskeleton organization and biogenesis	actin microfilament-based motor	At2g32240/F22D22.1	AT2G32240	expressed protein, contains Pfam profile: PF04508 viral A-type inclusion protein repeat
PP1009H09	-0.284	0.3	0.405	-0.017	0.359	0.535	O-H Glob1					PP1009H09-T7_c_s	Unknown function	Unknown protein	PP_LEa0015J10f Peach developing fruit mesocarp Prunus persica cDNA clone PP_LEa0015J10f, mRNA seq...
PPN059A06	-0.27	0.099	-0.031	-0.203	0.575	0.232	O-H Glob1		CS1 H>O	CS2 H>O	CS1-CS2-diff	PPN059A06-T7_c_s	RNA transcription regulation	WRKY-family	WRKY 13	AT2G37260	WRKY family transcription factor (TTG2), contains Pfam profile: PF03106 WRKY DNA -binding domain	TRANSPARENT TESTA GLABRA 2 (TTG2 ), (ATWRKY44 ), (WRKY44 ), DR. STRANGELOVE 1 (DSL1 ),
PPN017A09	0.736	0.962	0.96	0.388	1.02	1.152	O-H Glob4			CS2 H>O	CS2-diff	PPN017A09-T7_c_s	Unknown function	Unknown expressed protein	Malus_x_domestica transcript; similar to Protein At5g49710 [Arabidopsis thaliana (Mouse-ear cress...
PPN018A11	0.239	0.604	0.397	0.102	0.871	0.836	O-H Glob1		CS1 H>O	CS2 H>O	CS1-CS2-diff	PPN018A11-T7_c_s	RNA translation and protein assembly	regulation of protein biosynthesis	Zinc finger, RanBP2-type; AAA ATPase; Translation elongation factor Tu	AT5G10630	elongation factor 1-alpha, putative / EF-1-alpha, putative, contains similarity to SWISS-PROT:Q9Y...
PPN044B03	-0.488	-0.051	0.223	-0.391	0.051	0.257	O-H Glob1					PPN044B03-T7_c_s	RNA transcription regulation	Zf-LSD1 family	Lsd1 like protein	AT4G21610	zinc finger protein, putative, similar to zinc-finger protein Lsd1 (Arabidopsis thaliana) gi:1872...	LSD ONE LIKE 2 (LOL2),
PPN080A07	-0.921	-0.415	-0.383	-0.454	-0.23	-0.164	O-H Glob1	H>O		CS2 H>O	H-CS2-diff	CL154Contig1	Energy production	plasma membrane ATP production	ATPase 4, plasma membrane-type	AT5G62670	AHA11 | ATPase, plasma membrane-type, putative / proton pump, putative, strong similarity to P-ty...	Arabidopsis H(+), -ATPase 11 (AHA11),
PPN012H12	-0.02	-0.061	-0.006	-0.211	0.014	0.06						PPN012H12-T7_c_s	Protein degradation	Ubiquitin ligation E3 complex/ F-box	Leucine Rich Repeat, putative	AT1G13570	F-box family protein, contains F-box domain Pfam:PF00646 ; similar to SKP1 interacting partner 2 ...
PPN050H08	0.189	0.413	0.173	-0.032	0.267	0.411	O-H Glob1			CS2 H>O	CS2-diff	PPN050H08-T7_c_s	RNA transcription regulation	PHD-family	Nucleic acid binding protein (Alfin-1), putative	AT1G14510	PHD finger family protein, contains Pfam domain, PF00628: PHD-finger	ALFIN-LIKE 7 (AL7)
PPN005D05	-1.032	-0.167	-0.163	-0.838	0.022	0.167	O-H Glob1			CS2 H>O	CS2-diff	CL489Contig1	Unknown function	Unknown chloroplast protein	At3g07700/F17A17.4	AT3G07700	ABC1 family protein, contains Pfam domain, PF03109: ABC1 family
PPN048C02	0.084	0.761	1.377	0.118	-0.322	1.666	O-H Glob9		CS1 O>H	CS2 H>O	CS1-CS2-diff	PPN048C02-T7_c_s	RNA post-transcriptional regulation	RNA biogenesis and processing	Sm-like protein	AT5G48870	small nuclear ribonucleoprotein, putative / snRNP, putative / Sm protein, putative, similar to U6...	SUPERSENSITIVE TO ABA AND DROUGHT 1 (SAD1),
PPN005H10	-0.638	-0.013	0.022	-0.688	-0.041	-0.218	O-H Glob1			CS2 O>H	CS2-diff	PPN005H10-T7_c_s	RNA transcription regulation	ABI3/VP1 -family	Transcription factor B3-EAR motif family	AT4G32010	transcriptional factor B3 family protein, low similarity to FUSCA3 (Arabidopsis thaliana) GI:3582...	HSI2-LIKE 1 (HSL1 ), (HSI2-L1 ), VP1/ABI3-LIKE 2 (VAL2 ),
PPN001G02	0.011	0.236	0.309	0.099	0.5	0.474	O-H Glob1		CS1 H>O		CS1-diff	CL479Contig1	RNA post-transcriptional regulation	Splicing	At1g07350/F22G5_25	AT1G07350	transformer serine/arginine-rich ribonucleoprotein, putative, similar to GB:Y09506 from (Nicotian...
PPN054H10	-0.083	0.174	0.22	-0.099	0.45	0.595	O-H Glob1		CS1 H>O	CS2 H>O	CS1-CS2-diff	CL1068Contig1	RNA translation and protein assembly	regulation of protein biosynthesis	Putative eukaryotic translation initiation factor 2A	AT1G73180	eukaryotic translation initiation factor-related, similar to eukaryotic translation initiation fa...
PP1004A01	0.037	0.274	0.44	0.32	0.52	0.554	O-H Glob5		CS1 H>O		CS1-diff	PP1004A01-T7_c_s	Cofactor and vitamin metabolism	Biotin metabolism	Biotin synthase	AT2G43360	biotin synthase (BioB) (BIO2), identical to SP:P54967 Pfam profile PF04055: radical SAM domain pr...	BIOTIN AUXOTROPH 2 (BIO2 ), BIOTIN AUXOTROPH B (BIOB )
PPN007E12	0.102	-0.188	-0.044	-0.023	1.176	1.244	O-H Glob3		CS1 H>O	CS2 H>O	CS1-CS2-diff	PPN007E12-T7_c_s	Secondary metabolism	Anthocyanin metabolism	Anthocyanidin 3-O-glucosyltransferase	AT3G50740	UGT72E1 | UGT72E1 is an UDPG:coniferyl alcohol glucosyltransferase which specifically glucosylate...	UDP-glucosyl transferase 72E1 (UGT72E1),
PP1009G10	-1.472	-0.077	0.035	-0.717	0.041	-0.041	O-H Glob1	H>O			H-diff	CL1056Contig1	Secondary metabolism	Ethylene biosynthesis	1-aminocyclopropane-1-carboxylate oxidase	AT1G05010	1-aminocyclopropane-1-carboxylate oxidase / ACC oxidase / ethylene-forming enzyme (ACO) (EAT1), I...	ETHYLENE-FORMING ENZYME (EFE ),,ethylene forming enzyme (ACO4 ), (EAT1 ),
PP1005H08	-0.571	1.265	1.367	-0.453	1.368	2.16	O-H Glob1			CS2 H>O	CS2-diff	CL377Contig1	Secondary metabolism	Carotenoid metabolism	Zeaxanthin epoxidase, chloroplast precursor	AT5G67030	zeaxanthin epoxidase (ZEP) (ABA1), identical to GI:9857296 AtABA1; controls Pfam profiles PF01360...	ABA DEFICIENT 1 (ABA1 ), LOW EXPRESSION OF OSMOTIC STRESS-RESPONSIVE GENES 6 (LOS6 ), NON-PHOTOCHEMICAL QUENCHING 2 (NPQ2 ), AT ABA DEFICIENT 1 (ATABA1 ), ZEAXANTHIN EPOXIDASE (ZEP ), IMPAIRED IN BABA-INDUCED STERILITY 3 (IBS3 ), ARABIDO
PPN064F09	-0.595	-0.098	-0.079	-0.546	-0.024	0.085	O-H Glob1					PPN064F09-T7_c_s	Trafficking machinery and membrane dynamics	ER to Golgy/ COPII vesicles	Os01g0321700 protein	AT4G01810	protein transport protein-related, related to Sec23 protein (Homo sapiens) gi:1296664:emb:CAA65774
PPN078A02	-0.703	-0.086	-0.103	-0.662	0.166	0.211	O-H Glob1		CS1 H>O	CS2 H>O	CS1-CS2-diff	PPN078A02-T7_c_s	Lipid metabolism	lipid degradation	Lipase, class 3	AT1G02660	lipase class 3 family protein, contains Pfam profile PF01764: Lipase
PPN034H08	-0.136	0.4	0.388	0.142	0.663	0.674	O-H Glob5			CS2 H>O	CS2-diff	CL727Contig1	Lipid metabolism	Inositol phosphate metabolism	Phosphatidylinositol 3-and 4-kinase, catalytic	AT5G64070	phosphatidylinositol 4-kinase (PI4K), nearly identical to gi:4467359
PP1009C05	-0.216	0.102	0.096	-0.092	0.152	0.206	O-H Glob1					PP1009C05-T7_c_s	RNA post-transcriptional regulation	RNA helicase	Malus_x_domestica transcript; similar to DEAD BOX RNA helicase RH15 [Arabidopsis thaliana (Mouse-...
PPN069A11	-0.493	0.15	0.402	-0.18	-0.026	0.398	O-H Glob6		CS1 O>H		CS1-diff	PPN069A11-T7_c_s	Protein degradation	peptidase	Leukotriene-A4 hydrolase-like protein	AT5G13520	peptidase M1 family protein, similar to SP:P09960 Leukotriene A-4 hydrolase (EC 3.3.2.6) (LTA-4 h...
PPN033B11	0.266	0.855	0.642	-0.236	1.269	1.43	O-H Glob1	O>H	CS1 H>O	CS2 H>O	H-CS1-CS2 diff	CL150Contig1	Secondary metabolism	Unknown phosphoribosyltransferase	T22J18.21 protein	AT1G22610	C2 domain-containing protein, contains INTERPRO:IPR000008 C2 domain
PPN055E02	0.014	0.086	0.016	-0.115	0.026	0.099						PPN055E02-T7_c_s	RNA post-transcriptional regulation	Splicing	Putative RNA-binding region RNP-1 and Splicing factor PWI family member protein	AT1G60200	splicing factor PWI domain-containing protein / RNA recognition motif (RRM)-containing protein, c...
PPN023E11	-0.315	1.182	1.088	-0.611	0.821	0.735	O-H Glob1		CS1 O>H	CS2 O>H	CS1-CS2-diff	CL906Contig1	Signal transduction pathway	Ethylene signaling/ SCF(EBF1) E3 ubiquitin ligase	EIN3-binding F-box protein 1	AT5G25350	F-box family protein, contains Pfam PF00646: F-box domain and Pfam PF00560: Leucine Rich Repeat (...	EIN3-BINDING F BOX PROT 2 (EBF2),
PPN057F04	-0.104	0.406	0.454	0.438	0.726	0.543	O-H Glob5	H>O	CS1 H>O		H-CS1-diff	PPN057F04-T7_c_s	Energy production	Photosyntethic machinery	Chloroplastic quinone-oxidoreductase homolog	AT4G13010	oxidoreductase, zinc-binding dehydrogenase family protein, low similarity to probable NADP-depend...
PPN054G06	-1.795	-0.186	0.339	-1.531	-1.262	-1.065	O-H Glob6		CS1 O>H	CS2 O>H	CS1-CS2-diff	PPN054G06-T7_c_s	Signal transduction pathway	Ethylene signaling/ethylene receptor	Ethylene receptor
PPN032A08	-2.146	-0.177	0.535	-1.801	0.354	-0.302	O-H Glob1		CS1 H>O	CS2 O>H	CS1-CS2-diff	PPN032A08-T7_c_s	Structure maintenance proteins	Chaperone	F19G10.11 protein	AT1G22930	T-complex protein 11, contains Pfam PF05794: T-complex protein 11
PPN008C08	0.539	2.132	2.18	0.939	1.714	1.973	O-H Glob5	H>O	CS1 O>H		H-CS1-diff	PPN008C08-T7_c_s	Structure maintenance proteins	LEA	Neuraxin/MAP1B repeat; Late embryogenesis abundant protein	AT5G44310	late embryogenesis abundant domain-containing protein / LEA domain-containing protein, low simila...
PPN076G11	-0.609	-0.363	-0.583	-0.587	-0.097	-0.17	O-H Glob1			CS2 H>O	CS2-diff	CL584Contig1	Trafficking machinery and membrane dynamics	Secretory pathway-exosome/ Exocyst complex	Gb|AAD25781.1	AT5G50380	exocyst subunit EXO70 family protein, contains Pfam domain PF03081: Exo70 exocyst complex subunit;	exocyst subunit EXO70 family PROT F1 (ATEXO70F1),
PP1002D12	0.548	1.123	0.448	0.019	1.264	1.325	O-H Glob1	O>H		CS2 H>O	H-CS2-diff	CL29Contig1	RNA transcription regulation	HD-ZIP family	Leucine zipper, homeobox-associated; Homeodomain-related	AT3G61890	homeobox-leucine zipper protein 12 (HB-12) / HD-ZIP transcription factor 12, identical to homeobo...	AT HOMEOBOX 12 (ATHB-12 ), AT HOMEOBOX 12 (ATHB12 ),
PP1006D11	0.374	0.52	0.503	0.349	0.485	0.545						PP1006D11-T7_c_s	Unknown function	Unknown protein	T6K12.3 protein	AT5G18490	expressed protein
PPN024C07	-0.453	-0.008	-0.084	-0.118	-0.047	0.082	O-H Glob1					PPN024C07-T7_c_s			Putative corticosteroid binding protein	AT4G16310	amine oxidase family protein / SWIRM domain-containing protein, low similarity to polyamine oxida...
PPN022C03	0.395	0.124	0.199	0.198	0.576	0.531	O-H Glob3		CS1 H>O	CS2 H>O	CS1-CS2-diff	CL625Contig1	RNA post-transcriptional regulation	post-transcriptional gene silencing	AGO1-1	AT1G48410	argonaute protein (AGO1), identical to SP:O04379 Argonaute protein (AGO1) {Arabidopsis thaliana};...	ARGONAUTE 1 (AGO1)
PPN016D07	-0.506	0.996	0.311	0.063	0.701	0.543	O-H Glob1	H>O	CS1 O>H		H-CS1-diff	CL823Contig1	Structure maintenance proteins	HSP	Heat shock cognate 70 kDa protein 2	AT3G12580	HSP70 | heat shock protein 70, putative / HSP70, putative, strong similarity to heat shock protei...	heat shock PROT 70 (HSP70),
PPN040H11	0.017	0.395	0.163	-0.018	0.53	0.516	O-H Glob1			CS2 H>O	CS2-diff	CL1237Contig1	Unknown function	Unknown BSD domain protein	Arabidopsis thaliana genomic DNA, chromosome 5, TAC clone:K14B20	AT5G65910	BSD domain-containing protein, contains Pfam profile PF03909: BSD domain
PPN080A09	0.113	0.002	-0.142	-0.106	-0.39	0.131	O-H Glob1		CS1 O>H	CS2 H>O	CS1-CS2-diff	PPN080A09-T7_c_s	Secondary metabolism	Detoxification of diclorobenzenes	1,4-benzoquinone reductase-like; Trp repressor binding protein-like	AT4G27270	quinone reductase family protein, similar to 1,4-benzoquinone reductase (Phanerochaete chrysospor...
PPN073D10	0.684	0.297	0.334	-0.095	0.597	0.597	O-H Glob3	O>H	CS1 H>O		H-CS1-diff	CL1466Contig1	Secondary metabolism	Terpene metabolism	Cycloartenol synthase	AT2G07050	cycloartenol synthase (CAS1) / 2,3-epoxysqualene--cycloartenol cyclase / (S)-2,3-epoxysqualene mu...	cycloartenol synthase 1 (CAS1),
PPN071F12	-0.115	0.386	0.529	0.247	0.341	0.578	O-H Glob5					CL244Contig1	Unknown function	Unknown protein	AJ872425 Prunus persica fruit mesocarp plus epidermis 30 days after bloom Prunus persica cDNA clo...
PPN067B06	-0.336	0.153	0.152	-0.072	0.28	0.337	O-H Glob1					PPN067B06-T7_c_s	RNA translation and protein assembly	tRNA metabolism	Protein At3g04600	AT3G04600	tRNA synthetase class I (W and Y) family protein, contains Pfam profile: PF00579 tRNA synthetases...
PPN008C09	-0.266	1.188	0.781	-0.181	1.123	1.087	O-H Glob1			CS2 H>O	CS2-diff	PPN008C09-T7_c_s	unknown function	Unknown protein	At1g77890	AT4G08540	expressed protein
PPN060B12	-0.035	0.284	0.181	-0.104	0.31	0.359	O-H Glob1					CL447Contig1	Aminoacid metabolism	proline biosynthesis	Pyrroline-5-carboxylate synthetase	AT3G55610	delta 1-pyrroline-5-carboxylate synthetase B / P5CS B (P5CS2), identical to SP:P54888	DELTA 1-PYRROLINE-5-CARBOXYLATE SYNTHASE 2 (P5CS2),
PP1005H04	-0.618	0.071	-0.267	-0.914	0.681	0.554	O-H Glob1		CS1 H>O	CS2 H>O	CS1-CS2-diff	CL1188Contig1	Nucleotide metabolism	Purine catabolism	Putative inosine-uridine nucleoside N-ribohydrolase	AT2G36310	inosine-uridine preferring nucleoside hydrolase family protein, similar to Chain A, Crystal Struc...
PP1003G11	-1.517	-0.451	0.085	-1.252	-0.596	0.044	O-H Glob1					PP1003G11-T7_c_s	Cofactor and vitamin metabolism	Lipoate metabolism	Lipoate protein ligase-like protein	AT3G29010	expressed protein, ; expression supported by MPSS
PP1001G06	-0.363	-0.012	-0.266	-0.673	-0.258	-0.022	O-H Glob1		CS1 O>H	CS2 H>O	CS1-CS2-diff	CL928Contig1	Protein degradation	protease	Cysteine protease CP1	AT1G47128	cysteine proteinase (RD21A) / thiol protease, identical to SP:P43297 Cysteine proteinase RD21A pr...	responsive to dehydration 21 (RD21 ), RESPONSIVE TO DEHYDRATION 21A (RD21A )
PP1001C04	-1.373	-0.387	-0.052	-1.669	-0.251	0.141	O-H Glob1					PP1001C04-T7_c_s	Unknown function	Unkown Zinc finger RING-like	Ring zinc finger protein	AT2G28840	ankyrin repeat family protein, contains ankyrin repeats, Pfam:PF00023
PPN058B02	-1.261	-0.352	-0.565	-1.573	0.129	0.118	O-H Glob1		CS1 H>O	CS2 H>O	CS1-CS2-diff	PPN058B02-T7_c_s	RNA transcription regulation	MADS-box family	MADS box transcription factor	AT4G24540	MADS-box family protein	AGAMOUS-LIKE 24 (AGL24),
PPN066D03	0.103	0.539	0.064	0.117	0.434	0.519	O-H Glob1			CS2 H>O	CS2-diff	CL783Contig1	Glycolysis/ pentose phosphate pathway	PAY-OFF GLYCOLITIC PHASE	Phosphoglycerate mutase family protein	AT3G50520	phosphoglycerate/bisphosphoglycerate mutase family protein, similar to SP:P00950 Phosphoglycerate...
PPN068G11	-0.176	0.145	0.016	0.022	0.179	0.208	O-H Glob1					PPN068G11-T7_c_s	Structure maintenance proteins	HSP	Heat shock 70 kDa protein	AT5G02500	heat shock cognate 70 kDa protein 1 (HSC70-1) (HSP70-1), identical to SP:P22953 Heat shock cognat...	HEAT SHOCK COGNATE PROT 70-1 (HSC70-1 ), HEAT SHOCK PROT 70-1 (HSP70-1 ), AT HEAT SHOCK COGNATE PROT 70-1 (AT-HSC70-1 ), HEAT SHOCK COGNATE PROT 70 (HSC70 ),
PPN019F05	-0.609	-0.202	-0.152	-0.416	0.425	0.283	O-H Glob1		CS1 H>O	CS2 H>O	CS1-CS2-diff	PPN019F05-T7_c_s			Nucleoside phosphatase GDA1/CD39
PPN036E07	-0.159	-0.276	-0.137	0.2	-0.283	-0.248	O-H Glob9	H>O			H-diff	CL443Contig1	Glycolysis/ pentose phosphate pathway	calvin cycle	Putative 6-phosphogluconolactonase	AT5G24400	EMB2024 | glucosamine/galactosamine-6-phosphate isomerase family protein, low similarity to SP:O9...	embryo defective 2024 (emb2024),
PP1002C05	-0.311	-0.116	0.181	-0.859	0.063	-0.031	O-H Glob1	O>H		CS2 O>H	H-CS2-diff	PP1002C05-T7_c_s	Secondary metabolism	Salicylic metabolism/ Salicylic conjugation	UDP-glucose:salicylic acid glucosyltransferase	AT2G43820	UDP-glucoronosyl/UDP-glucosyl transferase family protein, contains Pfam profile: PF00201 UDP-gluc...	(GT ), UDP-GLUCOSYLTRANSFERASE 74F2 (UGT74F2 ),
PPN063B12	0.385	-0.563	-0.695	-0.909	-1.585	-1.041	O-H Glob12	O>H	CS1 O>H	CS2 O>H	H-CS1-CS2 diff	PPN063B12-T7_c_s	Secondary metabolism	Sterol metabolism	Helix-turn-helix, AraC type; NAD-binding site; Fumarate lyase	AT4G37760	squalene monooxygenase, putative / squalene epoxidase, putative, similar to SP:O65404 (SE 1,1), S...	squalene epoxidase 3 (SQE3),
PPN038E05	0.393	0.469	0.302	0.553	0.604	0.612						PPN038E05-T7_c_s	Unknown function	Unknown membrane protein	YUP8H12.9	AT2G32280	expressed protein
PPN026C09	-0.844	-0.821	-0.973	<invalid>	-0.029	-0.205			CS1 H>O	CS2 H>O	CS1-CS2-diff	CL257Contig1	Trafficking machinery and membrane dynamics	Vesicular trasport/ RAB GTPase activator activity	GTPase activating protein-like	AT5G52590	RabGAP/TBC domain-containing protein, contains similarity to SP:P48365 GTPase-activating protein ...
PPN016B04	-0.305	0.348	0.261	0.191	0.367	0.658	O-H Glob5	H>O		CS2 H>O	H-CS2-diff	PPN016B04-T7_c_s	Homeostasis	Calcium-Unknown Calcium binding	Putative fiber protein Fb1	AT3G10300	calcium-binding EF hand family protein [Arabidopsis thaliana] (TAIR:At5g04170.1); similar to puta...
PPN054H02	0.114	-0.078	0.172	0.244	-0.056	0.251	O-H Glob9					PPN054H02-T7_c_s	Cytoskeleton organization and biogenesis	actin microfilament-atacthment to the plasma membrane	F10B6.4	AT4G09060	expressed protein
PPN003G06	-0.655	-0.1	0.099	-0.638	-0.202	0.107	O-H Glob1					PPN003G06-T7_c_s	RNA transcription regulation	MYB-family	MYB transcription factor MYB93	AT5G47390	myb family transcription factor, contains Pfam profile: PF00249 myb-like DNA-binding domain
PPN077B08	0.217	-0.06	-0.084	-0.595	-0.015	0.077	O-H Glob2	O>H			H-diff	PPN077B08-T7_c_s	Secondary metabolism	Sterol metabolism	Putative Squalene monooxygenase	AT1G58440	squalene monooxygenase, putative / squalene epoxidase, putative, similar to SP:O65404 (SE 1,1), S...	XF1 ), squalene epoxidase 1 (SQE1 ),
PP1002D03	-1.012	0.161	0.179	-0.836	-0.45	-0.386	O-H Glob1		CS1 O>H	CS2 O>H	CS1-CS2-diff	CL630Contig1	Unknown function	Unknown membrane protein	Os09g0497400 protein	AT4G12590	expressed protein, contains Pfam PF05863: Eukaryotic protein of unknown function (DUF850)
PPN059E08	0.573	0.694	0.754	0.863	0.958	0.948	O-H Glob9					CL889Contig1	Other nucleic acid metabolic process	Unknown DNA binding protein	Os01g0834700 protein	AT2G20280	zinc finger (CCCH-type) family protein, contains Pfam domain, PF00642: Zinc finger C-x8-C-x5-C-x3...
PPN007A01	-0.33	0.823	0.885	0.001	0.114	0.301	O-H Glob6		CS1 O>H	CS2 O>H	CS1-CS2-diff	PPN007A01-T7_c_s	Unknown function	Unknown Zinc-finger protein	UPI0000196CCB; protein binding / zinc ion binding	AT2G27980	expressed protein
PPN052C01	-0.048	0.175	0.1	0.112	0.401	0.344	O-H Glob1		CS1 H>O	CS2 H>O	CS1-CS2-diff	PPN052C01-T7_c_s	Nucleotide metabolism	Unknown nucleotide binding protein	F17A9.3 protein	AT3G06880	transducin family protein / WD-40 repeat family protein, similar to PAK/PLC-interacting protein 1...
PPN068F09	-0.272	-0.482	-0.33	-0.243	-0.694	-0.18						CL1205Contig1	RNA translation and protein assembly	ribosome organization and biogenesis	Arabidopsis thaliana genomic DNA, chromosome 5, P1 clone:MHF15	AT5G06360	ribosomal protein S8e family protein, contains Pfam profile PF01201: Ribosomal protein S8e
PPN017D10	-0.355	0.3	0.218	-0.2	0.626	0.592	O-H Glob1		CS1 H>O	CS2 H>O	CS1-CS2-diff	CL241Contig1	Unknown function	Unknown protein	Os02g0148300 protein	AT4G31570	expressed protein
PPN044E03	-0.605	0.551	0.84	0.179	0.013	0.997	O-H Glob5	H>O	CS1 O>H		H-CS1-diff	PPN044E03-T7_c_s	Unknown function	Unknown protein	PP_LEa0012G24f Peach developing fruit mesocarp Prunus persica cDNA clone PP_LEa0012G24f, mRNA seq...
PPN029A10	-0.315	-0.38	-0.274	-0.092	-0.241	-0.132						PPN029A10-T7_c_s	Unknown function	Unknown protein	PP_LEa0003J17f Peach developing fruit mesocarp Prunus persica cDNA clone PP_LEa0003J17f, mRNA seq...
PPN063C12	0.068	-0.288	-0.43	-0.258	-0.074	0.037	O-H Glob3		CS1 H>O	CS2 H>O	CS1-CS2-diff	PPN063C12-T7_c_s	RNA post-transcriptional regulation	RNA biogenesis and processing	Protein At4g24270	AT4G24270	RNA recognition motif (RRM)-containing protein, low similarity to tumor-rejection antigen SART3 (...
PPN002G11	-0.319	0.385	0.534	0.057	0.34	0.602	O-H Glob1					PPN002G11-T7_c_s	RNA transcription regulation	RNA transcription machinery	Prunus_armeniaca transcript; similar to Transcription initiation factor IIA gamma chain [Arabidop...
PP1009H07	-0.361	-0.493	-0.809	-0.73	-0.441	-0.336	O-H Glob2			CS2 H>O	CS2-diff	PP1009H07-T7_c_s	RNA transcription regulation	GRAS-family	AT4g17230/dl4650c
PPN020H08	-0.029	0.204	0.285	0.422	0.203	0.014	O-H Glob9	H>O		CS2 O>H	H-CS2-diff	CL1230Contig1	Homeostasis	Calcium-Unknown Calcium binding	Arabidopsis thaliana genomic DNA, chromosome 5, P1 clone:MAH20	AT5G08580	calcium-binding EF hand family protein, contains INTERPRO:IPR002048 calcium-binding EF-hand domain
PPN070D10	-0.601	-0.353	-0.037	-0.702	-0.438	-0.12	O-H Glob1					CL1218Contig1	Aminoacid metabolism	Lysine metabolism	Diaminopimelate epimerase-like protein	AT3G53580	diaminopimelate epimerase family protein, contains Pfam profile PF01678: Diaminopimelate epimerase
PPN009B03	-2.05	-0.174	0.733	-2.01	-0.529	0.539	O-H Glob1		CS1 O>H		CS1-diff	PPN009B03-T7_c_s	Secondary metabolism	Xenobiotics Biodegradation and Metabolism	Chlorohydrolase family protein
PP1001H05	-1.902	-0.173	0.101	-1.141	0.034	0.489	O-H Glob1	H>O		CS2 H>O	H-CS2-diff	PP1001H05-T7_c_s	Secondary metabolism	Unknown methyltransferase	UPI000034F397; S-adenosylmethionine-dependent methyltransferase	AT1G16650	expressed protein
PPN080D03	-0.406	-0.319	-0.305	-0.604	0.148	0.031	O-H Glob1		CS1 H>O	CS2 H>O	CS1-CS2-diff	PPN080D03-T7_c_s			Glyoxysomal fatty acid beta-oxidation multifunctional protein MFP-a [Includes: Enoyl-CoA hydratas...	AT3G06860	fatty acid multifunctional protein (MFP2), identical to fatty acid multifunctional protein (AtMFP...
PPN063D12	-0.304	-0.427	-0.785	-0.302	-0.444	-0.217				CS2 H>O	CS2-diff	PPN063D12-T7_c_s			Cellulose synthase	AT4G39350	cellulose synthase, catalytic subunit (Ath-A), identical to gi:2827141
PP1000E08	-0.992	1.132	1.09	-0.52	0.307	1.058	O-H Glob1	H>O	CS1 O>H		H-CS1-diff	CL201Contig1	Unknown function	Unknown protein	AJ826928 S3 Prunus persica cDNA clone S39D20, mRNA sequence
PPN001H11	-1.347	-0.863	-0.779	-0.845	-0.659	-0.409	O-H Glob1	H>O		CS2 H>O	H-CS2-diff	CL224Contig1	Lipid metabolism	lipid degradation	latex allergen from Hevea brasiliensis	AT3G54950	patatin-related, low similarity to patatin (GI:169500)(Solanum tuberosum); contains Patatin domai...	PATATIN-LIKE PROT 7 (PLP7 ), (PLA IIIA ),
PPN052E02	0.548	1.545	1.262	0.554	1.249	1.572	O-H Glob1			CS2 H>O	CS2-diff	CL852Contig1	Unknown function	Unknown chloroplast protein	Dbj|BAA18864.1	AT3G19900	expressed protein
PPN079G09	-0.104	0.609	0.638	0.63	1.243	1.442	O-H Glob5	H>O	CS1 H>O	CS2 H>O	H-CS1-CS2 diff	CL1293Contig1	Lipid metabolism	lipid degradation	UPI000034F44F; catalytic	AT1G08310	esterase/lipase/thioesterase family protein, contains Interpro entry IPR000379
PP1003F01	-1.56	-0.296	-0.426	-1.501	-0.305	-0.043	O-H Glob1			CS2 H>O	CS2-diff	PP1003F01-T7_c_s	Secondary metabolism	Phenylpropanoid metabolism	4-coumarate-CoA ligase-like protein	AT3G48990	AMP-dependent synthetase and ligase family protein, similar to peroxisomal-coenzyme A synthetase ...
PPN078C09	-0.783	0.279	0.166	0.112	0.799	0.627	O-H Glob1	H>O	CS1 H>O	CS2 H>O	H-CS1-CS2 diff	CL1389Contig1	Unknown function	Unknown protein	Os01g0790900 protein
PPN044B04	-0.889	0.027	0.333	-0.988	-0.561	0.267	O-H Glob1		CS1 O>H		CS1-diff	CL1040Contig1	RNA translation and protein assembly	ribosome organization and biogenesis	ribosomal protein L18 family protein, similar to SP:P52863 50S ribosomal protein L18 (Aeromonas p...	AT5G27820	ribosomal protein L18 family protein, similar to SP:P52863 50S ribosomal protein L18 (Aeromonas p...
PP1006H11	-0.951	-0.394	-0.42	-0.132	0.34	0.245	O-H Glob6	H>O	CS1 H>O	CS2 H>O	H-CS1-CS2 diff	CL428Contig1	Lipid metabolism	Glycerophospholipid metabolism	Os01g0939600 protein	AT3G07690	NAD-dependent glycerol-3-phosphate dehydrogenase family protein [Arabidopsis thaliana] (TAIR:At2g...
PPN012B06	2.114	1.519	0.934	1.444	1.519	2.001	O-H Glob4	O>H		CS2 H>O	H-CS2-diff	PPN012B06-T7_c_s	Lipid metabolism	Inositol phosphate metabolism	Ki1 protein	AT4G38690	1-phosphatidylinositol phosphodiesterase-related, contains weak similarity to 1-phosphatidylinosi...
PPN046B02	-0.111	0.656	0.501	0.218	0.277	0.654	O-H Glob5		CS1 O>H		CS1-diff	PPN046B02-T7_c_s	Protein degradation	Ubiquitin ligation E3 complex/ U-box	Bg55 protein	AT4G36550	U-box domain-containing protein, low similarity to immediate-early fungal elicitor protein CMPG1 ...
PPN075G10	-0.608	0.436	-0.244	-0.533	0.16	0.371	O-H Glob1		CS1 O>H	CS2 H>O	CS1-CS2-diff	CL64Contig1	Unknown function	Unknown membrane protein	AT5g06370/MHF15_11	AT5G06370	NC domain-containing protein, contains Pfam domain, PF04970: NC domain
PP1002E07	-2.532	-0.635	-0.17	-1.93	-0.942	-0.347	O-H Glob1	H>O	CS1 O>H		H-CS1-diff	CL1Contig1	Lipid metabolism	Fatty acid desaturation	Omega-6 fatty acid desaturase	AT3G12120	omega-6 fatty acid desaturase, endoplasmic reticulum (FAD2) / delta-12 desaturase, identical to o...	FATTY ACID DESATURASE 2 (FAD2),
PPN044E02	-1.028	0.589	0.824	0.2	-0.286	0.665	O-H Glob6	H>O	CS1 O>H		H-CS1-diff	PPN044E02-T7_c_s	Unknown function	Unknown protein	AM290178 Prunus persica fruit skin mature fruit Prunus persica cDNA clone Skin65D06, mRNA sequenc...
PP1004E06	-1.439	-0.632	0.039	-1.008	-1.049	-0.941	O-H Glob6	H>O	CS1 O>H	CS2 O>H	H-CS1-CS2 diff	PP1004E06-T7_c_s	Unknown function	Unknown protein	PP_YEb0031F06 Peach developing fruit mesocarp Stage S4 Prunus persica cDNA clone PP_YEb0031F06, m...	AT1G67570	expressed protein
PPN061E07	-1.623	-0.714	-0.21	-0.653	-1.83	-0.63	O-H Glob6	H>O	CS1 O>H	CS2 O>H	H-CS1-CS2 diff	CL120Contig1	Aminoacid metabolism	phenylalanine, tyrosine and tryptophan metabolism	Chorismate mutase	AT5G10870	chorismate mutase, cytosolic (CM2), identical to gi:5732016	chorismate mutase 2 (ATCM2),
PPN018F02	-0.165	-0.124	-0.227	-0.304	-0.195	-0.123						PPN018F02-T7_c_s	Secondary metabolism	steroid metabolism	Gamma-tocopherol methyltransferase	AT1G64970	expressed protein	GAMMA-TOCOPHEROL METHYLTRANSFERASE (G-TMT ), (TMT1 ), VITAMIN E DEFICIENT 4 (VTE4 ),
PPN069B10	0.138	0.603	0.577	0.331	0.174	0.621	O-H Glob9		CS1 O>H		CS1-diff	PPN069B10-T7_c_s	Protein degradation	glycoprotease	Glycoprotein endopeptidase - like protein	AT4G22720	glycoprotease M22 family protein, similar to sialylglycoprotease (Haemophilus ducreyi) GI:6942294...
PPN012F08	-0.676	-0.067	0.135	-0.302	0.181	0.014	O-H Glob1	H>O			H-diff	PPN012F08-T7_c_s	Lipid metabolism	lipid degradation	Lipase class 3-like protein	AT4G16070	lipase class 3 family protein, low similarity to calmodulin-binding heat-shock protein CaMBP (Nic...
PPN028F08	0.111	0.485	0.303	0.354	0.639	0.61	O-H Glob8			CS2 H>O	CS2-diff	CL402Contig1	Unknown function	Unknown protein	T12C24.13	AT1G12600	expressed protein
PPN052H12	-1.551	-1.113	-0.18	-0.072	-1.618	-0.733	O-H Glob6	H>O	CS1 O>H	CS2 O>H	H-CS1-CS2 diff	CL916Contig1	Lipid metabolism	Fatty acid desaturation	Desaturase delta 9	AT3G15850	fatty acid desaturase family protein, similar to delta 9 acyl-lipid desaturase (ADS1) GI:2970034 ...	FATTY ACID DESATURASE 5 (FAD5 ), FATTY ACID DESATURASE B (FADB ), (JB67 ), (ADS3 )
PPN060G09	-0.247	0.31	0.343	0.023	0.453	0.509	O-H Glob1			CS2 H>O	CS2-diff	PPN060G09-T7_c_s	Protein degradation	Chloroplast protease	CLP protease regulatory subunit CLPX-like	AT5G49840	ATP-dependent Clp protease ATP-binding subunit ClpX, putative, similar to CLP protease regulatory...
PPN012C07	-0.024	0.303	0.429	<invalid>	0.255	0.438						PPN012C07-T7_c_s	Chromatin status and regulation	Unknown chromatin-associated protein	F7O18.6 protein	AT3G04590	DNA-binding family protein / AT-hook protein 1 (AHP1) [Arabidopsis thaliana] (TAIR:At2g33620.3); ...
PPN077B06	-1.166	1.229	1.065	-0.511	1.425	1.775	O-H Glob1	H>O		CS2 H>O	H-CS2-diff	CL466Contig1	Secondary metabolism	Unknown sugar-alcohol metabolism	UPI00000ABD59; P0443E07.30	AT4G13250	short-chain dehydrogenase/reductase (SDR) family protein, contains INTERPRO family IPR002198 Shor...
PPN033H09	-0.381	0.228	0.435	-0.134	0.171	0.439	O-H Glob1					CL666Contig1	RNA transcription regulation	NAC-family	No apical meristem (NAM) protein-like	AT4G28500	ANAC073 | no apical meristem (NAM) family protein, contains Pfam PF02365: No apical meristem (NAM...	Arabidopsis NAC domain containing PROT 73 (anac073 ), SECONDARY WALL-ASSOCIATED NAC DOMAIN PROT 2 (SND2 )
PPN051F10	-0.212	-0.065	-0.135	-0.218	0.228	0.133	O-H Glob1		CS1 H>O		CS1-diff	PPN051F10-T7_c_s	Trafficking machinery and membrane dynamics	ER to Golgy/ COPII vesicles	Protein transport protein Sec24-like At3g07100	AT3G07100	protein transport protein Sec24, putative, similar to protein transport protein Sec24A (SEC24-rel...
PPN034D04	-2.952	-1.328	0.626	-1.798	-3.657	-2.249	O-H Glob6	H>O	CS1 O>H	CS2 O>H	H-CS1-CS2 diff	PPN034D04-T7_c_s	Secondary metabolism	Auxin metabolism/ Aux biosynthesis by YUCCA	Flavin-containing monooxygenase, putative	AT1G48910	flavin-containing monooxygenase family protein / FMO family protein, similar to flavin monoxygena...	(YUC10)
PPN069A03	-0.376	-0.417	-0.425	-0.584	0.17	0.009	O-H Glob1		CS1 H>O	CS2 H>O	CS1-CS2-diff	PPN069A03-T7_c_s			Similarity to poly(A)-binding protein	AT3G12640	RNA recognition motif (RRM)-containing protein, contains InterPro entry IPR000504: RNA-binding re...
PPN036A10	0.266	0.5	0.546	0.31	-0.101	0.601	O-H Glob9		CS1 O>H		CS1-diff	CL582Contig1	RNA translation and protein assembly	ribosome organization and biogenesis	40S ribosomal protein S19-1	AT5G61170	40S ribosomal protein S19 (RPS19C), 40S ribsomal protein S19, Oryza sativa, SWISSPROT:RS19_ORYSA
PPN045A07	0.263	0.437	0.591	1.141	-0.238	0.955	O-H Glob9	H>O	CS1 O>H	CS2 H>O	H-CS1-CS2 diff	CL1036Contig1	Antioxidant system	Regulation of Zn levels and ROs scavenger	Metallothionein-like protein
PP1000E03	-1.322	2.42	2.306	-1.107	1.073	2.756	O-H Glob1		CS1 O>H		CS1-diff	PP1000E03-T7_c_s	Unknown function	Unknown protein	AJ824832 S3 Prunus persica cDNA clone S38F24, mRNA sequence
PP1009D07	-0.141	-0.231	-0.19	-0.246	0.028	-0.028			CS1 H>O		CS1-diff	CL1470Contig1	Cofactor and vitamin metabolism	Porphyrin and chlorophyll metabolism	Putative heme A:farnesyltransferase	AT2G44520	UbiA prenyltransferase family protein, similar to SP:Q12887 Protoheme IX farnesyltransferase, mit...	cytochrome c oxidase 10 (COX10),
PPN054E09	-0.271	0.51	0.631	-0.591	-0.569	0.393	O-H Glob1		CS1 O>H	CS2 O>H	CS1-CS2-diff	CL238Contig1	Antioxidant system	Regeneration of oxydized methionine	Peptide methionine sulfoxide reductase (EC 1.8.4.6) (Protein- methionine-S-oxide reductase) (Pept...	AT5G61640	peptide methionine sulfoxide reductase, putative, similar to peptide methionine sulfoxide reducta...	PEPTIDEMETHIONINE SULFOXIDE REDUCTASE 1 (PMSR1),
PP1005B01	-0.81	-0.197	0.154	<invalid>	-0.001	0.215			CS1 H>O		CS1-diff	PP1005B01-T7_c_s	Signal transduction pathway	Phosphorylation cascades/PP2C	Os10g0541200 protein	AT2G33700	protein phosphatase 2C, putative / PP2C, putative, contains PF00481: Protein phosphatase 2C domai...
PP1000C09	-0.084	0.201	0.35	0.353	-0.416	-0.277	O-H Glob9	H>O	CS1 O>H	CS2 O>H	H-CS1-CS2 diff	CL1404Contig1	Cell wall related	Pectin degradation	Putative ripening-related protein	AT5G62350	invertase/pectin methylesterase inhibitor family protein / DC 1.2 homolog (FL5-2I22), similar to ...
PPN014F08	-0.146	0.234	0.157	-0.027	0.375	0.356	O-H Glob1			CS2 H>O	CS2-diff	PPN014F08-T7_c_s	Secondary metabolism	Polyamine metabolism/putrescine metabolism	Orn/Lys/Arg decarboxylase, major region
PPN079E01	-0.022	0.346	0.171	0.054	0.879	0.698	O-H Glob1		CS1 H>O	CS2 H>O	CS1-CS2-diff	PPN079E01-T7_c_s	Unknown function	Unknown protein	Arabidopsis thaliana genomic DNA, chromosome 5, P1 clone:MBD2	AT5G42900	expressed protein, similar to expressed protein [Arabidopsis thaliana] (TAIR:At4g33980.1)
PP1005A04	-0.853	-0.342	0.205	-0.869	-0.075	0.156	O-H Glob1		CS1 H>O		CS1-diff	CL968Contig1	Signal transduction pathway	Ethylene signaling/ SCF(EBF1) E3 ubiquitin ligase	Leucine Rich Repeat, putative	AT2G25490	F-box family protein (FBL6), contains similarity to grr1 GI:2407790 from (Glycine max)	EIN3-BINDING F BOX PROT 1 (EBF1 ), (FBL6 ),
PPN005D03	0.123	0.665	0.425	0.277	0.601	0.675	O-H Glob1			CS2 H>O	CS2-diff	CL483Contig1	Secondary metabolism	Phytenic acid biosynthesis	UPI00004C154C; phytanoyl-CoA dioxygenase domain containing 1	AT2G01490	phytanoyl-CoA dioxygenase (PhyH) family protein, contains Pfam profile PF05721: Phytanoyl-CoA dio...
PPN071C12	0.352	0.57	0.566	0.418	0.74	0.702	O-H Glob4					PPN071C12-T7_c_s	RNA post-transcriptional regulation	Splicing	SRM102	AT2G29210	splicing factor PWI domain-containing protein, contains Pfam profile PF01480: PWI domain
PPN064G06	0.226	0.527	0.275	-0.01	0.932	0.799	O-H Glob1		CS1 H>O	CS2 H>O	CS1-CS2-diff	PPN064G06-T7_c_s	Protein degradation	protease	Protein At2g32480	AT2G32480	membrane-associated zinc metalloprotease, putative, similar to Hypothetical zinc metalloprotease ...
PPN047C06	-0.429	0.47	0.62	0.329	0.098	0.444	O-H Glob5	H>O	CS1 O>H		H-CS1-diff	PPN047C06-T7_c_s	Cell wall related	UDP-glucose, UDP-galactose and UDP-glucuronate Biosynthesis	UDP-glucose 4-epimerase	AT1G64440	UDP-glucose 4-epimerase, putative / UDP-galactose 4-epimerase, putative / Galactowaldenase, putat...	ROOT HAIR DEFECTIVE 1 (RHD1 ), ROOT EPIDERMAL BULGER1 (REB1 ), UDP-GLUCOSE 4-EPIMERASE (UGE4 ),
PPN074F08	-0.142	-0.034	0.038	-0.213	0.054	0.587	O-H Glob1			CS2 H>O	CS2-diff	PPN074F08-T7_c_s	Signal transduction pathway	Defense response signaling pathway/plant innate immunity	Dbj|BAA90345.1	AT3G18165	expressed protein, similar to DAM1 (GI:3985930) (Homo sapiens); contains Pfam profile PF05700: Br...	Modifier of snc1,4 (MOS4),
PPN019F06	-0.252	-0.154	-0.238	-0.173	0.162	0.061	O-H Glob1		CS1 H>O	CS2 H>O	CS1-CS2-diff	CL107Contig1	Protein degradation	Proteolisis control-Signalosome	COP9 signalosome complex subunit 1	AT3G61140	COP9 signalosome complex subunit 1 / CSN complex subunit 1 (CSN1) / COP11 protein (COP11) / FUSCA...	FUSCA 6 (FUS6 ), AT FUSCA 6 (ATFUS6 ), COP9 SIGNALOSOME SUBUNIT 1 (CSN1 ), CONSTITUTIVE PHOTOMORPHOGENIC 11 (COP11 ), EMBRYO DEFECTIVE 78 (EMB78 ),
PPN073G09	-0.206	0.432	0.509	0.008	-0.105	0.495	O-H Glob5		CS1 O>H		CS1-diff	CL165Contig1	Unknown function	Unknown universal stress protein	Early nodulin ENOD18	AT3G53990	universal stress protein (USP) family protein, contains Pfam PF00582: universal stress protein fa...
PP1003D07	0.584	1.111	0.666	0.474	0.536	0.628	O-H Glob8		CS1 O>H		CS1-diff	PP1003D07-T7_c_s	Cell wall related	extracellular matrix protein biosynthesis	AT3g28480/MFJ20_16	AT3G28480	oxidoreductase, 2OG-Fe(II) oxygenase family protein, similar to prolyl 4-hydroxylase, alpha subun...
PPN001A08	-0.534	-0.369	-0.146	-0.608	-0.419	-0.214	O-H Glob1					PPN001A08-T7_c_s	Transport	ion transporter activity	SAP-like protein BP-73	AT1G06190	expressed protein
PPN009D12	-0.456	-0.196	-0.336	-0.226	0.36	0.186	O-H Glob1		CS1 H>O		CS1-diff	PPN009D12-T7_c_s	Cell wall related	Hemicellulose biosynthesis	Glycosyltransferase	AT4G36890	glycosyl transferase family 43 protein, low similarity to Galactosylgalactosylxylosylprotein 3-be...	irregular xylem 14 (IRX14),
PPN067A01	-0.547	-0.168	-0.19	-0.245	0.03	0.012	O-H Glob1		CS1 H>O		CS1-diff	CL197Contig1	Secondary metabolism	Carotenoid metabolism	Capsanthin/capsorubin synthase, chloroplast precursor	AT3G10230	lycopene beta cyclase (LYC), identical to lycopene beta cyclase GI:1399183:GB:AAB53337 (Arabidops...	LYCOPENE CYCLASE (LYC),
PPN018A01	0.186	0.4	0.632	-0.082	0.127	0.744	O-H Glob1		CS1 O>H		CS1-diff	PPN018A01-T7_c_s	Signal transduction pathway	Receptor/LRR receptor	LRR-like protein	AT3G49750	leucine-rich repeat family protein, contains leucine rich-repeat (LRR) domains Pfam:PF00560, INTE...	Receptor Like PROT 44 (AtRLP44),
PPN032H11	0.023	0.777	0.654	1.198	0.925	0.801	O-H Glob9	H>O			H-diff	PPN032H11-T7_c_s	Chromatin status and regulation	DNA packaging	Histone protein Hist2h3c1	AT5G10980	histone H3, identical to HISTONE H3.2, MINOR, Medicago sativa, SWISSPROT:P11105, histone H3 varia...
PP1002A04	-0.1	0.522	0.593	0.269	0.236	0.313	O-H Glob5	H>O	CS1 O>H	CS2 O>H	H-CS1-CS2 diff	PP1002A04-T7_c_s	Chromatin status and regulation	Histone modification	Histone-lysine N-methyltransferase ASHR1	AT2G17900	zinc finger (MYND type) family protein / SET domain-containing protein, contains Pfam profiles PF...	(SDG37),
PPN066E04	0.417	-0.059	0.502	0.149	1.199	0.979	O-H Glob3		CS1 H>O	CS2 H>O	CS1-CS2-diff	CL255Contig1	RNA translation and protein assembly	Protein folding	Endoplasmin homolog precursor	AT4G24190	shepherd protein (SHD) / clavata formation protein, putative, nearly identical to SHEPHERD (Arabi...	SHEPHERD (SHD), HEAT SHOCK PROT 90.7 (HSP90.7),
PP1006E03	0.015	0.032	0.046	0.023	0.285	0.209	O-H Glob2		CS1 H>O		CS1-diff	CL284Contig1	Unknown function	Unknown membrane protein	Os08g0152800 protein	AT1G33230	expressed protein
PPN019E05	-0.519	0.22	-0.113	-0.627	1.138	1.122	O-H Glob1		CS1 H>O	CS2 H>O	CS1-CS2-diff	PPN019E05-T7_c_s	Signal transduction pathway	Cyclic nucleotide signaling/(p)ppGpp-mediated response	RelA/spoT-like protein RSH2	AT1G54130	RelA/SpoT protein, putative (RSH3), identical to RSH3 (RelA/SpoT homolog) GI:7141308 from (Arabid...	RELA/SPOT HOMOLOG 3 (RSH3 ), (AT-RSH3 ),
PPN053A05	-0.526	-0.563	-0.461	-0.276	-0.339	-0.295	O-H Glob6		CS1 H>O		CS1-diff	PPN053A05-T7_c_s	Unknown function	Unknown chloroplast protein	no_annotation_available	AT4G10000	expressed protein
PPN047H07	0.149	0.095	0.146	0.235	-0.468	0.121	O-H Glob9		CS1 O>H		CS1-diff	PPN047H07-T7_c_s	Chromatin status and regulation	Histone modification	P18	AT2G45640	sin3 associated polypeptide p18 family protein, similar to Sin3 associated polypeptide p18 (2HOR0...	SIN3 ASSOCIATED POLYPEPTIDE P18 (SAP18),
PPN029C05	-0.288	-0.018	-0.132	-0.259	0.469	0.299	O-H Glob1		CS1 H>O	CS2 H>O	CS1-CS2-diff	PPN029C05-T7_c_s	RNA post-transcriptional regulation	Splicing	Nuclear protein-like	AT5G64270	splicing factor, putative, similar to splicing factor 3B subunit 1 (Spliceosome associated protei...
PP1002H06	-0.004	0.504	0.428	-0.167	0.159	0.501	O-H Glob1		CS1 O>H		CS1-diff	PP1002H06-T7_c_s	Structure maintenance proteins	Chaperone	Prunus_persica transcript; similar to Putative DnaJ protein [Arabidopsis thaliana (Mouse-ear cres...
PPN050A04	-0.04	-0.334	-0.461	-0.598	-0.032	-0.011	O-H Glob2	O>H	CS1 H>O	CS2 H>O	H-CS1-CS2 diff	PPN050A04-T7_c_s	Secondary metabolism	steroid metabolism	Putative dihydroflavonal-4-reductase	AT4G33360	terpene cyclase/mutase-related, low similarity to squalene-hopene cyclase from Zymomonas mobilis ...
PPN034E12	0.25	0.517	0.533	0.586	-0.459	0.389	O-H Glob9		CS1 O>H		CS1-diff	PPN034E12-T7_c_s	Chromatin status and regulation	DNA packaging	Histone protein Hist2h3c1	AT5G10980	histone H3, identical to HISTONE H3.2, MINOR, Medicago sativa, SWISSPROT:P11105, histone H3 varia...
PPN030G04	-0.551	-0.569	-0.382	-0.484	0.367	0.115	O-H Glob1		CS1 H>O	CS2 H>O	CS1-CS2-diff	CL967Contig1	Trafficking machinery and membrane dynamics	protein translocation to chloroplast	Vesicle-fusing ATPase	AT4G04910	AAA-type ATPase family protein, similar to SP:P18708 Vesicular-fusion protein NSF (N-ethylmaleimi...	N-ethylmaleimide sensitive factor (NSF),
PPN041E02	-0.504	0.311	0.511	-0.305	0.402	0.592	O-H Glob1					PPN041E02-T7_c_s	Protein degradation	Ubiquitin ligation E3 complex/ RING finger	DNA binding zinc finger protein	AT2G37150	zinc finger (C3HC4-type RING finger) family protein, contains Pfam profile: PF00097 zinc finger, ...
PPN033B01	0.123	0.29	0.115	0.288	-0.262	0.131	O-H Glob9		CS1 O>H		CS1-diff	PPN033B01-T7_c_s	Chromatin status and regulation	Histone modification	Putative P18	AT2G45640	sin3 associated polypeptide p18 family protein, similar to Sin3 associated polypeptide p18 (2HOR0...	SIN3 ASSOCIATED POLYPEPTIDE P18 (SAP18),
PPN047H03	0.229	1.495	1.094	-0.377	1.203	1.594	O-H Glob1	O>H	CS1 O>H	CS2 H>O	H-CS1-CS2 diff	PPN047H03-T7_c_s	RNA translation and protein assembly	regulation of protein biosynthesis	Prunus_persica transcript; similar to Putative translation initiation factor IF-2 [Oryza sativa (...
PPN026H02	-0.222	-0.599	-0.699	-0.318	0.115	-0.321	O-H Glob2		CS1 H>O	CS2 H>O	CS1-CS2-diff	CL1281Contig1	Energy production	vacuolar ATP production and cytoplasmic PH regulation	Vacuolar ATP synthase catalytic subunit A	AT1G78900	ATP synthase beta chain 2, mitochondrial [Arabidopsis thaliana] (TAIR:At5g08690.1); similar to AT...	VACUOLAR ATP SYNTHASE SUBUNIT A (VHA-A),
PPN018B09	-0.109	0.343	0.482	0.45	0.511	0.716	O-H Glob5	H>O	CS1 H>O	CS2 H>O	H-CS1-CS2 diff	PPN018B09-T7_c_s	No annotation available	No annotation available	no_annotation_available
PPN028E12	-0.653	-0.449	-0.45	-0.608	0.104	-0.075	O-H Glob1		CS1 H>O	CS2 H>O	CS1-CS2-diff	PPN028E12-T7_c_s	Trafficking machinery and membrane dynamics	Cotranslational protein translocation to ER	F12A21.17	AT1G67680	expressed protein
PPN074F05	-0.52	-0.053	-0.227	-0.211	0.286	0.181	O-H Glob1		CS1 H>O	CS2 H>O	CS1-CS2-diff	CL95Contig2	Signal transduction pathway	Phosphorylation cascades/MAPKKK	Serine/threonine/tyrosine kinase	AT2G24360	serine/threonine/tyrosine kinase, putative, similar to serine/threonine/tyrosine kinase (Arachis ...
PPN016D01	0.032	0.261	0.133	0.125	0.588	0.468	O-H Glob1		CS1 H>O	CS2 H>O	CS1-CS2-diff	CL1185Contig1	Unknown function	Unknown protein	T20H2.5 protein	AT3G49070	expressed protein, similar to At14a (GI:11994571 and GI:11994573) (Arabidopsis thaliana)
PPN016C10	0.429	1.15	0.941	0.293	0.412	0.896	O-H Glob5		CS1 O>H		CS1-diff	CL56Contig1	Cofactor and vitamin metabolism	iron sulfur cluser biosynthesis	Putative iron-sulfur cofactor synthesis protein iscU	AT4G22220	iron-sulfur cluster assembly complex protein, putative, similar to iron-sulfur cluster assembly c...	(ISU1 ), (ATISU1 ),
PPN029H06	-0.173	-0.123	-0.062	-0.355	0.145	0.087	O-H Glob1					PPN029H06-T7_c_s	Unknown function	Unknown protein	0
PPN002C11	-0.639	0.053	0.047	-0.269	0.304	0.249	O-H Glob1					PPN002C11-T7_c_s	Signal transduction pathway	Cyclic nucleotide signaling/cyclic nucleotide effector	Probable cyclic nucleotide-gated ion channel 17	AT4G30360	cyclic nucleotide-regulated ion channel, putative (CNGC17), similar to cyclic nucleotide and calm...	(ATCNGC17 ), CYCLIC NUCLEOTIDE-GATED CHANNEL 17 (CNGC17 ),
PPN025E09	0.723	1.538	1.23	1.287	0.532	1.306	O-H Glob9	H>O	CS1 O>H		H-CS1-diff	PPN025E09-T7_c_s	Cytoskeleton organization and biogenesis	Microtubule-Microtubule binding	OSJNBa0053K19.12 protein	AT1G62040	autophagy 8c (APG8c), identical to autophagy 8c (Arabidopsis thaliana) GI:19912155; contains Pfam...	autophagy 8c (ATG8C),
PPN053G05	0.335	0.839	0.057	0.379	1.2	1.063	O-H Glob1		CS1 H>O	CS2 H>O	CS1-CS2-diff	PPN053G05-T7_c_s	Protein degradation	Ubiquitin ligation E3 complex/ F-box	Cyclin-like F-box; F-box protein interaction domain	AT4G12560	F-box family protein, contains F-box domain Pfam:PF00646
PP1000F04	0.578	1.423	1.758	0.689	1.133	1.662	O-H Glob5					CL641Contig1	Unknown function	Unknown protein	AJ822627 S3 Prunus persica cDNA clone S314A15, mRNA sequence
PP1003H06	-0.67	-0.138	0.285	-0.272	0.26	0.378	O-H Glob1	H>O	CS1 H>O		H-CS1-diff	PP1003H06-T7_c_s	Signal transduction pathway	Phosphorylation cascades/PP2C	Protein kinase	AT5G15080	protein kinase, putative, similar to protein kinase APK1A (Arabidopsis thaliana) Swiss-Prot:Q06548
PPN027A03	-0.051	-0.171	-0.044	-0.091	-0.151	-0.038						CL1292Contig1	Nucleotide metabolism	Purine metabolism	Adenylate kinase B	AT5G63400	adenylate kinase, putative [Arabidopsis thaliana] (TAIR:At5g50370.1); similar to adenylate kinase...	ADENYLATE KINASE 1 (ADK1),
PPN042G11	0.184	0.485	0.739	0.36	0.045	0.924	O-H Glob9		CS1 O>H		CS1-diff	CL1282Contig1	Energy production	mitochondrial electron chain	Os08g0239000 protein	AT5G61220	complex 1 family protein / LVR family protein, contains Pfam PF05347: Complex 1 protein (LYR family)
PPN042E11	0.609	0.898	0.675	1.031	-0.027	0.922	O-H Glob9	H>O	CS1 O>H		H-CS1-diff	CL574Contig1	Energy production	mitochondrial electron chain	Ubiquinol-cytochrome c reductase complex ubiquinone-binding protein QP-C	AT3G10860	ubiquinol-cytochrome C reductase complex ubiquinone-binding protein, putative / ubiquinol-cytochr...
PPN080E08	0.061	0.16	0.293	-0.026	0.413	0.374	O-H Glob1		CS1 H>O		CS1-diff	PPN080E08-T7_c_s	Unknown function	Unknown ER protein	Arabidopsis thaliana genomic DNA, chromosome 5, P1 clone:MQL5	AT5G47420	expressed protein, contains Pfam domain, PF01987: Protein of unknown function
PPN060C11	-0.184	0.005	-0.059	-0.307	0.178	0.129	O-H Glob1					CL1090Contig1	RNA post-transcriptional regulation	Splicing	RNA-binding region RNP-1	AT1G43190	polypyrimidine tract-binding protein, putative / heterogeneous nuclear ribonucleoprotein, putativ...
PPN036E09	-0.204	0.505	0.608	0.226	0.399	0.682	O-H Glob5	H>O			H-diff	PPN036E09-T7_c_s	No annotation available	No annotation available	no_annotation_available
PPN041E04	-0.646	-0.065	0.296	-0.082	-1.08	0.037	O-H Glob6	H>O	CS1 O>H	CS2 O>H	H-CS1-CS2 diff	CL460Contig1	Energy production	Photosyntethic machinery	Early light-induced protein, chloroplast precursor	AT3G22840	chlorophyll A-B binding family protein / early light-induced protein (ELIP), identical to early l...	EARLY LIGHT-INDUCABLE PROT (ELIP1 ), (ELIP )
PPN032A03	-0.151	0.419	0.517	0.276	0.564	0.64	O-H Glob5					CL1134Contig1	Signal transduction pathway	Auxin signaling/ Auxin receptor E3 ubiquitin ligase SFC-TIR	F-box containing protein TIR1	AT5G49980	transport inhibitor response protein, putative, E3 ubiquitin ligase SCF complex F-box subunit; si...	Auxin F-Box PROT 5 (AFB5),
PPN070D11	-1.357	-0.114	0.477	-1.558	-0.35	0.358	O-H Glob1		CS1 O>H		CS1-diff	PPN070D11-T7_c_s	Unknown function	Unknown protein	Protein At5g25010	AT5G10750	expressed protein
PPN040F06	0.51	0.776	0.882	0.988	0.18	0.789	O-H Glob9	H>O	CS1 O>H		H-CS1-diff	CL1054Contig1	Energy production	vacuolar ATP production and cytoplasmic PH regulation	Vacuolar ATP synthase subunit G	AT3G01390	vacuolar ATP synthase subunit G 1 (VATG1) / V-ATPase G subunit 1 (VAG1) / vacuolar proton pump G ...	VACUOLAR MEMBRANE ATPASE 10 (VMA10 ), (AVMA10 ),
PPN007C03	0.164	0.56	0.479	0.36	0.428	0.562						PPN007C03-T7_c_s	Unknown function	Unknown protein	Prunus_persica transcript; similar to Fiber protein Fb31 [Gossypium barbadense (Sea-island cotton...
PPN009C08	-0.974	0.05	0.572	-1.019	-0.265	0.414	O-H Glob1		CS1 O>H		CS1-diff	CL250Contig1	No annotation available	No annotation available	no_annotation_available
PPN051F12	-0.154	-0.253	-0.109	-0.2	-0.125	-0.104						PPN051F12-T7_c_s	Unknown function	Unknown protein	PP_LEc0003K24f Peach shoot Prunus persica cDNA clone PP_LEc0003K24f, mRNA sequence
PPN042H06	-0.195	0.52	0.499	0.41	0.538	0.541	O-H Glob5	H>O			H-diff	PPN042H06-T7_c_s	No annotation available	No annotation available	no_annotation_available
PPN033D11	0.527	0.41	0.438	0.444	0.373	0.5						CL909Contig1	Lipid metabolism	lipid degradation	Putative acid cluster protein 33	AT4G12230	esterase/lipase/thioesterase family protein, low similarity to 2-hydroxy-6-ketonona-2,4-dienedoic...
PPN039E01	-0.337	0.352	0.283	0.058	0.113	0.387	O-H Glob1		CS1 O>H		CS1-diff	PPN039E01-T7_c_s	Lipid metabolism	Fatty acid biosyntheis	Acyl CoA synthetase	AT1G49430	long-chain-fatty-acid--CoA ligase / long-chain acyl-CoA synthetase, nearly identical to acyl CoA ...	(LRD2 ), LONG-CHAIN ACYL-COA SYNTHETASE 2 (LACS2 ), LATERAL ROOT DEVELOPMENT 2 (LRD2 )
PPN073C10	-0.514	-0.513	0.014	-0.261	-0.667	-0.097	O-H Glob6		CS1 O>H		CS1-diff	PPN073C10-T7_c_s	RNA transcription regulation	NAC-family	NAM-like protein	AT5G13180	ANAC083 | no apical meristem (NAM) family protein, contains Pfam PF02365: No apical meristem (NAM...	Arabidopsis NAC domain containing PROT 83 (anac083),
PPN074F09	-0.455	-0.177	-0.032	-0.574	-0.325	-0.079	O-H Glob1					CL1350Contig1	Unknown function	Unknown membrane protein	T8F5.4 protein	AT1G65270	expressed protein
PPN042A01	0.337	0.756	0.662	0.601	0.069	0.559	O-H Glob9		CS1 O>H		CS1-diff	PPN042A01-T7_c_s	Energy production	vacuolar ATP production and cytoplasmic PH regulation	Probable vacuolar ATP synthase subunit F	AT4G02620	vacuolar ATPase subunit F family protein, contains weak similarity to vacuolar ATP synthase subun...
PPN014H02	-0.223	-0.246	-0.144	0.129	-0.146	0.036	O-H Glob9					CL735Contig1	Unknown function	Unknown protein binding protein	Arabidopsis thaliana genomic DNA, chromosome 5, P1 clone:MJJ3	AT3G11330	leucine-rich repeat family protein
PPN057E10	-0.675	-0.683	-0.549	-0.584	-0.458	-0.489						CL508Contig1	Transport	Golgi transporter	Nonaspanin	AT5G10840	endomembrane protein 70, putative, TM4 family;
PPN011G04	0.386	0.634	0.577	0.261	0.136	0.626	O-H Glob9		CS1 O>H		CS1-diff	CL155Contig1	Secondary metabolism	Auxin metabolism/ IBA conversion to IAA	T1J24.9 protein	AT4G05530	short-chain dehydrogenase/reductase (SDR) family protein, similar to peroxisomal short-chain alco...	INCREASED BOTRYTIS RESISTANCE 1 (IBR1 ), INDOLE-3-BUTYRIC ACID RESPONSE 1 (IBR1 ), SHORT-CHAIN DEHYDROGENASE/REDUCTASE A (SDRA ),
PPN043D03	0.738	0.456	0.584	0.727	-0.119	0.525	O-H Glob13		CS1 O>H		CS1-diff	PPN043D03-T7_c_s	Energy production	vacuolar ATP production and cytoplasmic PH regulation	Vacuolar ATP synthase subunit G	AT3G01390	vacuolar ATP synthase subunit G 1 (VATG1) / V-ATPase G subunit 1 (VAG1) / vacuolar proton pump G ...	VACUOLAR MEMBRANE ATPASE 10 (VMA10 ), (AVMA10 ),
PPN025B02	-1.675	-0.809	0.099	-1.796	-1.83	-0.856	O-H Glob6		CS1 O>H	CS2 O>H	CS1-CS2-diff	PPN025B02-T7_c_s	Signal transduction pathway	Cyclic nucleotide signaling/cyclic nucleotide effector	Prunus_persica transcript; similar to Cyclic nucleotide-gated ion channel 1 [Arabidopsis thaliana...
PPN003H10	0.088	-0.104	-0.178	-0.125	0.337	0.232	O-H Glob3		CS1 H>O	CS2 H>O	CS1-CS2-diff	PPN003H10-T7_c_s	Transport	ABC transporter-GCN family	Putative iron inhibited ABC transporter 2	AT5G60790	ABC transporter family protein, similar to ABC transporter homolog PnATH GI:7573600 from (Populus...	(ATGCN1),
PPN038C01	-0.452	0.183	-0.335	-0.036	-0.557	-0.445	O-H Glob6	H>O	CS1 O>H		H-CS1-diff	PPN038C01-T7_c_s	Lipid metabolism	Glycerolipid biosynthesis	AT3g54020/F5K20_320	AT3G54020	phosphatidic acid phosphatase-related / PAP2-related
PPN063C11	-0.086	-0.265	-0.14	-0.353	-0.092	-0.061	O-H Glob2					PPN063C11-T7_c_s	Unknown function	Unknown radica-SAM protein	Gb|AAF41683.1	AT3G19630	radical SAM domain-containing protein, similar to florfenicol resistance protein (Staphylococcus ...
PPN064E07	-0.325	-0.085	-0.121	-0.284	0.134	0.058	O-H Glob1		CS1 H>O		CS1-diff	PPN064E07-T7_c_s	Chromatin status and regulation	Histone modification	181	AT5G09740	histone acetyltransferase, putative, similar to histone acetyltransferase (Homo sapiens) gi:83172...	histone acetyltransferase of the MYST family 2 (HAM2),
PPN020H04	0.058	0.003	0.84	-0.7	1.343	1.157	O-H Glob1	O>H	CS1 H>O	CS2 H>O	H-CS1-CS2 diff	CL893Contig1	RNA translation and protein assembly	Protein folding	Luminal-binding protein 1 precursor	AT5G28540	luminal binding protein 1 (BiP-1) (BP1), SWISS-PROT:Q9LKR3 PMID:8888624	(BIP1),
PPN042G06	-0.547	0.107	0.163	-0.238	-0.004	0.207	O-H Glob1					PPN042G06-T7_c_s	RNA post-transcriptional regulation	RNA helicase	Helicase, C-terminal	AT3G16840	DEAD/DEAH box helicase, putative (RH10) [Arabidopsis thaliana] (TAIR:At5g60990.1); similar to hyp...
PP1003E07	0.315	0.805	0.674	0.384	0.614	0.776	O-H Glob5		CS1 O>H		CS1-diff	CL1254Contig1	Unknown function	Unkown mitochondrial protein	At4g23885	AT4G23885	expressed protein
PPN048F06	-0.239	0.339	0.251	0.063	0.216	0.78	O-H Glob1			CS2 H>O	CS2-diff	PPN048F06-T7_c_s	No annotation available	No annotation available	no_annotation_available
PP1009E06	-0.434	0.101	0.369	0.956	0.458	0.381	O-H Glob9	H>O	CS1 H>O		H-CS1-diff	PP1009E06-T7_c_s	No annotation available	No annotation available	no_annotation_available
PPN024A04	0.051	-0.356	-0.363	-0.457	-0.006	-0.285	O-H Glob2	O>H			H-diff	PPN024A04-T7_c_s	Cell wall related	chitin degradation	Receptor-like kinase CHRK1	AT4G19810	glycosyl hydrolase family 18 protein, similar to chitinase/lysozyme GI:467689 from (Nicotiana tab...
PPN025C07	-1.06	-0.759	-1.225	-0.521	-0.675	-0.468	O-H Glob6	H>O		CS2 H>O	H-CS2-diff	PPN025C07-T7_c_s	No annotation available	No annotation available	no_annotation_available
PP1003H08	0.167	-0.192	-0.153	-0.011	0.271	0.229	O-H Glob3		CS1 H>O	CS2 H>O	CS1-CS2-diff	PP1003H08-T7_c_s	Trafficking machinery and membrane dynamics	Vesicle coat/ clathrin coated vesicles	Putative Clathrin coat assembly protein AP50	AT5G46630	clathrin adaptor complexes medium subunit family protein, contains Pfam profile: PF00928 adaptor ...
PPN053D09	-0.236	0.154	0.183	0.144	-0.309	0.089	O-H Glob6	H>O	CS1 O>H		H-CS1-diff	PPN053D09-T7_c_s	No annotation available	No annotation available	no_annotation_available
PPN029C03	-0.769	-0.539	-0.586	-0.369	-0.413	-0.531		H>O			H-diff	PPN029C03-T7_c_s	No annotation available	No annotation available	no_annotation_available
PPN003F08	-0.425	-0.474	-0.576	-0.42	-0.701	-0.394	O-H Glob2		CS1 O>H		CS1-diff	PPN003F08-T7_c_s	Lipid metabolism	Fatty acid binding	Cytosolic fatty-acid binding; Actin-crosslinking proteins	AT1G59710	expressed protein, contains Pfam profile: PF04601 protein of unknown function (DUF569
PPN065A01	0.06	-0.105	-0.054	-0.131	-0.226	0.019	O-H Glob1					CL450Contig1	RNA transcription regulation	RNA transcription machinery	Putative mTERF domain containing protein, identical	AT2G03050	mitochondrial transcription termination factor-related / mTERF-related, contains Pfam profile PF0...
PP1006B02	-0.567	0.037	-0.172	-0.639	0.199	0.158	O-H Glob1			CS2 H>O	CS2-diff	CL1174Contig1	Structure maintenance proteins	HSP	Heat shock protein 83	AT5G52640	heat shock protein 81-1 (HSP81-1) / heat shock protein 83 (HSP83), nearly identical to SP:P27323 ...	HEAT SHOCK PROT 81-1 (HSP81-1 ), (ATHS83 ), (HSP81.1 ), HEAT SHOCK PROT 83 (HSP83 ), HEAT SHOCK PROT 90.1 (ATHSP90.1 ),
PPN071B02	0.252	0.642	0.709	0.557	0.449	0.71	O-H Glob5					PPN071B02-T7_c_s	Energy production	Photosyntethic machinery	Chlorophyll a/b-binding protein	AT1G29930	chlorophyll A-B binding protein 2, chloroplast / LHCII type I CAB-2 / CAB-140 (CAB2B), identical ...	CHLOROPHYLL A/B BINDING PROT 1 (CAB1), (AB140), CHLOROPHYLL A/B PROT 140 (CAB140), LIGHT-HARVESTING CHLOROPHYLL A/B-PROT 1.3 (LHCB1.3), CELLULOSE SYNTHASE LIKE C8 (CLSC8)
PPN075D10	0.608	0.452	0.111	0.497	0.208	0.594	O-H Glob12		CS1 O>H	CS2 H>O	CS1-CS2-diff	CL516Contig1	Unknown function	Unknown protein	Arabidopsis thaliana genomic DNA, chromosome 5, P1 clone:MHM17	AT4G26060	expressed protein
PPN006H11	-0.065	-0.143	-0.083	0.392	-0.037	-0.155	O-H Glob9	H>O			H-diff	PPN006H11-T7_c_s	No annotation available	No annotation available	no_annotation_available
PPN048A09	-1.036	-0.272	0.247	-0.581	-0.081	0.193	O-H Glob1	H>O			H-diff	PPN048A09-T7_c_s	Nucleotide metabolism	Unknown GTP binding protein	Putative GTP-binding protein; 106556-109264	AT1G52980	GTP-binding family protein, contains Pfam domain, PF01926: GTPase of unknown function
PPN039F11	-0.08	0.414	0.405	0.163	0.377	0.426	O-H Glob5					CL1175Contig1	Signal transduction pathway	Casein kinase regulation	Putative serine/threonine protein kinase	AT3G03940	protein kinase family protein, contains Pfam domains, PF00069: Protein kinase domain
PPN013E07	-0.137	0.126	-0.127	-0.068	0.159	0.139	O-H Glob1			CS2 H>O	CS2-diff	CL917Contig1	Transport	nucleoside transport	F17O7.13 protein	AT1G70330	equilibrative nucleoside transporter family protein, contains similarity to SWISS-PROT:Q14542 equ...	EQUILIBRATIVE NUCLEOTIDE TRANSPORTER 1 (ENT1,AT),
PPN037F07	-0.19	0.045	0.236	-0.158	-0.29	0.148	O-H Glob6		CS1 O>H		CS1-diff	PPN037F07-T7_c_s	RNA translation and protein assembly	ribosome organization and biogenesis	Putative high mobility group-like nuclear protein 2	AT5G08180	ribosomal protein L7Ae/L30e/S12e/Gadd45 family protein, Similar to NHP2/L7Ae family proteins, see...
PPN079F05	0.031	0.088	-0.091	0.123	0.254	0.212	O-H Glob4			CS2 H>O	CS2-diff	PPN079F05-T7_c_s	Trafficking machinery and membrane dynamics	nucleocytoplasmic transport	Vitis_vinifera transcript; similar to nucleic acid binding [Arabidopsis thaliana]
PPN060E01	-0.334	0.459	0.456	0.131	0.43	0.245	O-H Glob5	H>O		CS2 O>H	H-CS2-diff	PPN060E01-T7_c_s	Nucleotide metabolism	purine salvage pathway	Adenine phosphoribosyltransferase (EC 2.4.2.7)-like protein	AT4G22570	adenine phosphoribosyltransferase, putative, strong similarity to Adenine phosphoribosyltransfera...	ADENINE PHOSPHORIBOSYL TRANSFERASE 3 (APT3),
PPN010B08	-0.452	-0.065	-0.152	-0.457	0.227	0.119	O-H Glob1			CS2 H>O	CS2-diff	PPN010B08-T7_c_s	Nucleotide metabolism	purine salvage pathway	ADK1	AT1G03930	CKL9BETA | protein kinase (ADK1), identical to dual specificity kinase 1 (ADK1) (Arabidopsis thal...	dual specificity kinase 1 (ADK1 ), CASEIN KINASE I-LIKE 9 ALPHA (CKL9ALPHA ), CASEIN KINASE I-LIKE 9 BETA (CKL9BETA )
PPN069B08	-0.124	0.348	0.322	0.196	0.185	0.38	O-H Glob5		CS1 O>H		CS1-diff	PPN069B08-T7_c_s	Unknown function	Unknown Zinc-finger protein	F10A5.26	AT1G75520	lateral root primordium (LRP) protein-related, similar to lateral root primordium 1 (LRP1) (Arabi...	SHI-RELATED SEQUENCE 5 (SRS5),
PPN023G11	-0.197	0	-0.795	0.035	1.066	0.717	O-H Glob2		CS1 H>O	CS2 H>O	CS1-CS2-diff	PPN023G11-T7_c_s	Unknown function	Unknown methyltransferase	ERD3 protein	AT4G19120	early-responsive to dehydration stress protein (ERD3), identical to ERD3 protein (Arabidopsis tha...	early-responsive to dehydration 3 (ERD3),
PPN015D10	0.312	0.203	0.187	0.083	0.267	0.3						PPN015D10-T7_c_s	Trafficking machinery and membrane dynamics	Early endosome	H0801D08.11 protein	AT2G20760	expressed protein
PPN046A10	-0.194	0.145	0.141	0.09	0.026	0.44	O-H Glob1			CS2 H>O	CS2-diff	PPN046A10-T7_c_s	Nucleotide metabolism	pyrimidine salvage pathway	Isochorismatase hydrolase-like protein	AT2G22570	isochorismatase hydrolase family protein, contains Pfam profile PF00857: isochorismatase family p...	A. THALIANA NICOTINAMIDASE 1 (ATNIC1 ), (NIC2 ), NICOTINAMIDASE 1 (NIC1 ),
PPN041C10	-1.07	-0.637	-0.144	-0.026	-0.476	-0.525	O-H Glob5	H>O	CS1 H>O	CS2 O>H	H-CS1-CS2 diff	PPN041C10-T7_c_s	Nucleotide metabolism	de novo purine biosynthesis	Ribose-phosphate pyrophosphokinase 4	AT2G42910	ribose-phosphate pyrophosphokinase 4 / phosphoribosyl diphosphate synthetase 4 (PRS4), identical ...
PPN019C08	-0.167	-0.171	-0.189	0.467	0.153	-0.052	O-H Glob9	H>O	CS1 H>O		H-CS1-diff	PPN019C08-T7_c_s	Nucleotide metabolism	Pyrimidine degradation	Metallo-dependent hydrolase, composite	AT5G12200	dihydropyrimidinase / DHPase / dihydropyrimidine amidohydrolase / hydantoinase (PYD2), identical ...
PPN045B10	-0.759	-0.831	-0.326	0.691	-0.098	-0.217	O-H Glob9	H>O	CS1 H>O		H-CS1-diff	PPN045B10-T7_c_s	Other carbohydrate metabolism	sucrose and starch metabolism	Sucrose-phosphate synthase 1	AT4G10120	sucrose-phosphate synthase, putative [Arabidopsis thaliana] (TAIR:At1g04920.1); similar to sucros...	(ATSPS4F),
PPN061B02	-1.526	-1.386	-0.669	-0.574	-0.895	-1.322	O-H Glob7	H>O	CS1 H>O	CS2 O>H	H-CS1-CS2 diff	PPN061B02-T7_c_s	Nucleotide metabolism	de novo purine biosynthesis	Ribose-phosphate pyrophosphokinase 4	AT2G42910	ribose-phosphate pyrophosphokinase 4 / phosphoribosyl diphosphate synthetase 4 (PRS4), identical ...
PPN014G09	-0.786	-0.34	-0.234	-1.514	-1.208	-0.258	O-H Glob1	O>H	CS1 O>H		H-CS1-diff	PPN014G09-T7_c_s	RNA transcription regulation	NAC-family	Nam-like protein 10	AT5G08790	ANAC081 | no apical meristem (NAM) family protein, contains Pfam PF02365: No apical meristem (NAM...	ATAF2 ), Arabidopsis NAC domain containing PROT 81 (anac081 ),
PP1006A02	-0.186	1.011	1.01	-0.062	1.079	1.214	O-H Glob1			CS2 H>O	CS2-diff	PP1006A02-T7_c_s	RNA transcription regulation	ARF-family	Transcriptional factor B3; Auxin response factor; Aux/IAA_ARF_dimerisation	AT1G59750	auxin-responsive factor (ARF1), identical to auxin response factor 1 GI:2245378 from (Arabidopsis...	AUXIN RESPONSE FACTOR 1 (ARF1),
PPN048D05	0.835	1.048	0.263	1.423	0.342	0.336	O-H Glob13	H>O	CS1 O>H		H-CS1-diff	PPN048D05-T7_c_s	Nucleotide metabolism	Purine metabolism	Allantoinase	AT4G04955	ATALN | Encodes an allantoinase which is involved in allantoin degradation and assimilation. Gene...	Arabidopsis allantoinase (ATALN),
PPN046H06	-0.598	-0.055	0.331	-0.33	0.046	0.238	O-H Glob1					PPN046H06-T7_c_s	RNA translation and protein assembly	regulation of protein biosynthesis	Prunus_armeniaca transcript; similar to Initiation factor eIF-4 gamma, middle; Initiation factor ...
PPN067F06	-0.261	0.208	0.228	0.222	0.269	0.821	O-H Glob1	H>O		CS2 H>O	H-CS2-diff	CL737Contig1	Other carbohydrate metabolism	galactosaccharide hydrolisis	Beta Galactosidase-like protein	AT3G54440	beta Galactosidase-like protein [Oryza sativa (japonica cultivar-group)] (GB:NP_914661.1); simila...
PPN026F04	-0.51	0.464	0.025	-0.274	0.827	0.548	O-H Glob1		CS1 H>O	CS2 H>O	CS1-CS2-diff	PPN026F04-T7_c_s	Glycolysis/ pentose phosphate pathway	calvin cycle	YUP8H12R.13 protein	AT1G79270	ECT8 | expressed protein, contains Pfam profile PF04146: YT521-B-like family	evolutionarily conserved C-terminal region 8 (ECT8),
PPN031C02	-0.961	-0.555	-0.562	-0.883	-0.537	-0.608	O-H Glob1					CL221Contig1	Signal transduction pathway	ABA signaling/Ca(2+)-signal sensing GTPase	Rac-GTP binding protein-like	AT3G63150	GTP-binding protein-related, low similarity to SP:Q38912 RAC-like GTP binding protein ARAC3 (GTP-...	Miro-related GTP-ase 2 (MIRO2 ), CALCIUM BINDING GTP-ASE (ATCBG ),
PPN018B04	0.028	0.299	0.346	0.439	0.384	0.635	O-H Glob5	H>O		CS2 H>O	H-CS2-diff	PPN018B04-T7_c_s	Other carbohydrate metabolism	unknown carbohydrate binding	F14N23.3	AT1G10150	ATPP2-A10 | expressed protein, similar to ESTs gb:T20511, gb:T45308, gb:H36493, and gb:AA651176	Phloem PROT 2-A10 (AtPP2-A10)
PPN035H02	0.131	0.349	0.286	0.354	-0.066	0.39	O-H Glob9		CS1 O>H		CS1-diff	PPN035H02-T7_c_s	Transport	Cooper transport	Copper-transporting ATPase RAN1	AT5G44790	copper-exporting ATPase / responsive-to-antagonist 1 / copper-transporting ATPase (RAN1), identic...	RESPONSIVE-TO-ANTAGONIST 1 (RAN1 ), (HMA7 ),
PPN065G02	-0.122	0.027	-0.064	-0.094	0.408	0.249	O-H Glob1		CS1 H>O	CS2 H>O	CS1-CS2-diff	PPN065G02-T7_c_s	RNA transcription regulation	RNA transcription machinery	IWS1 homolog	AT1G32130	IWS1 C-terminus family protein [Arabidopsis thaliana] (TAIR:At4g19000.1); similar to P0416D03.25 ...
PPN048C03	0.632	0.744	1.024	0.692	-0.357	1.31	O-H Glob9		CS1 O>H		CS1-diff	PPN048C03-T7_c_s	Other nucleic acid metabolic process	Unknown DNA binding protein	F1N18.11 protein	AT1G29850	double-stranded DNA-binding family protein, contains Pfam profile: PF01984 double-stranded DNA-bi...
PPN001G12	-1.317	-0.95	-0.981	-0.777	-0.803	-0.725	O-H Glob6	H>O		CS2 H>O	H-CS2-diff	PPN001G12-T7_c_s	Other carbohydrate metabolism	UDP-glycosyltransferase activity	Glycosyltransferase NTGT5b	AT1G22400	UGT85A1 | UDP-glucoronosyl/UDP-glucosyl transferase family protein, contains Pfam profile: PF0020...	(UGT85A1), AT UDP-GLUCOSYL TRANSFERASE 85A1 (ATUGT85A1)
PP1000E10	0.067	1.117	1.219	-0.064	0.184	1.117	O-H Glob5		CS1 O>H		CS1-diff	CL1220Contig1	Protein degradation	protease inhibitor	Cysteine protease inhibitor cystatin	AT3G12490	cysteine protease inhibitor, putative / cystatin, putative [Arabidopsis thaliana] (TAIR:At5g05110...
PPN055H02	1.03	1.208	0.917	0.633	0.633	1.135	O-H Glob4	O>H	CS1 O>H		H-CS1-diff	CL1146Contig1	Unknown function	Unknown protein	Genomic DNA, chromosome 5, P1 clone:MQK4	AT5G16550	expressed protein
PPN039B04	-0.18	0.534	0.43	-0.113	0.619	0.633	O-H Glob1					PPN039B04-T7_c_s	Aminoacid metabolism	proline biosynthesis	Mitochondrial import receptor subunit TOM22 homolog 2	AT5G43970	TOM9-2 | expressed protein	TRANSLOCASE OF OUTER MEMBRANE 22-V (TOM22-V ), TRANSLOCASE OUTER MITOCHONDRIAL MEMBRANE 22-V (TOM9-2 ), (ATTOM22-V ),
PPN039E06	0.258	0.153	0.019	0.303	-0.52	0.059	O-H Glob9		CS1 O>H		CS1-diff	PPN039E06-T7_c_s	Other nucleic acid metabolic process	Unknown nucleic acid binding protein	Protein At2g34160	AT1G29250	expressed protein, contains TIGRFAM TIGR00285: conserved hypothetical protein TIGR00285
PPN047A08	-0.142	-0.238	-0.174	-0.011	-0.255	-0.068						PPN047A08-T7_c_s	Unknown function	Unknown protein	AJ824022 S4 Prunus persica cDNA clone S416A5, mRNA sequence
PPN027F06	-0.198	-0.287	-0.065	0.034	-0.025	0.022	O-H Glob6		CS1 H>O		CS1-diff	PPN027F06-T7_c_s	Post-translational protein modifcation	Protein amino acid phosphorylation	Ser/Thr protein kinase	AT1G66930	serine/threonine protein kinase family protein, contains Pfam PF00069: Protein kinase domain
PPN054A07	0.291	0.915	0.276	0.364	0.499	0.401	O-H Glob8					CL1095Contig1	Other nucleic acid metabolic process	Unknown DNA binding protein	OSJNBb0039L24.13 protein	AT3G61260	DNA-binding family protein / remorin family protein, similar to DNA-binding protein gi:601843 (Ar...
PPN001B10	0.284	1.557	1.252	0.461	0.511	1.366	O-H Glob5		CS1 O>H		CS1-diff	PPN001B10-T7_c_s	Protein degradation	protease	Metacaspase 1	AT1G02170	AMC1 | Metacaspase AtMCP1b. Arginine/lysine-specific cysteine protease activity. Induces apoptosi...	LSD ONE LIKE 3 (LOL3 ), AT METACASPASE 1B (ATMCPB1 ), (MCP1B ), METACASPASE 1 (AMC1 ), AT METACASPASE 1 (ATMC1 )
PPN053H05	0.055	0.302	-0.068	<invalid>	0.615	0.489			CS1 H>O	CS2 H>O	CS1-CS2-diff	CL1246Contig1	Secondary metabolism	Alkaloid metabolism	Short chain alcohol dehydrogenase-like	AT5G06060	tropinone reductase, putative / tropine dehydrogenase, putative, similar to tropinone reductase S...
PP1005D10	-0.067	0.405	0.379	-0.024	-0.062	0.366	O-H Glob5		CS1 O>H		CS1-diff	CL683Contig1	Unknown function	Unknown membrane protein	MtN3 protein precursor	AT5G13170	nodulin MtN3 family protein, similar to MtN3 GI:1619602 (root nodule development) from (Medicago ...	SENESCENCE-ASSOCIATED PROT 29 (SAG29),
PPN035G09	-0.695	-0.386	-0.183	-0.439	-0.6	-0.265	O-H Glob6		CS1 O>H		CS1-diff	PPN035G09-T7_c_s	Signal transduction pathway	Cacium signaling/ Calcium transducer	CBL-interacting serine/threonine-protein kinase 11	AT2G30360	CBL-interacting protein kinase 11 (CIPK11), identical to CBL-interacting protein kinase 11 (Arabi...	CBL-INTERACTING PROT KINASE 11 (CIPK11 ), PROT KINASE SOS2-LIKE 5 (PKS5 ), SOS3-INTERACTING PROT 4 (SIP4 ), SNF1-RELATED PROT KINASE 3.22 (SNRK3.22 )
PPN032A02	0.186	-0.175	-0.171	-0.099	0.636	0.415	O-H Glob3		CS1 H>O	CS2 H>O	CS1-CS2-diff	CL955Contig1	RNA translation and protein assembly	regulation of protein biosynthesis	Translation initiation factor IF5; eIF4-gamma/eIF5/eIF2-epsilon	AT1G36730	eukaryotic translation initiation factor 5, putative / eIF-5, putative, similar to SP:P55876 Euka...
PPN057D05	-0.732	-0.257	-0.343	-0.148	-0.466	-0.091	O-H Glob6	H>O		CS2 H>O	H-CS2-diff	PPN057D05-T7_c_s	Post-translational protein modifcation	Protein N-glycosylation	Putative N-acetylglucosaminyltransferase III	AT1G12990	glycosyl transferase family 17 protein, low similarity to beta-1,4-mannosyl-glycoprotein beta-1,4...
PP1000D03	0.859	1.118	1.156	0.406	0.108	1.175	O-H Glob9	O>H	CS1 O>H		H-CS1-diff	PP1000D03-T7_c_s	Homeostasis	Unknown hypoxia responsive protein	Hypoxia-responsive family protein	AT5G27760	hypoxia-responsive family protein, contains Pfam profile: PF04588 hypoxia induced protein conserv...
PPN022B10	0.297	0.295	0.313	0.124	-0.149	0.017	O-H Glob9		CS1 O>H	CS2 O>H	CS1-CS2-diff	PPN022B10-T7_c_s	Programmed cell death	Apoptosis	Bax inhibitor	AT5G47120	Bax inhibitor-1 putative / BI-1 putative, SP:Q9LD45: Bax inhibitor-1 (BI-1) (AtBI-1). (Mouse-ear ...	ARABIDOPSIS BAX INHIBITOR 1 (ATBI-1 ), (BI-1 ), BAX INHIBITOR 1 (ATBI1 ),
PPN054D10	0.157	0.812	0.696	0.387	0.051	1.098	O-H Glob9		CS1 O>H	CS2 H>O	CS1-CS2-diff	PPN054D10-T7_c_s	Protein degradation	E2 ubiquitin-conjugating enzyme	RING-H2 finger protein ATL3I	AT3G48030	hypoxia-responsive family protein / zinc finger (C3HC4-type RING finger) family protein, similar ...
PPN042C10	-0.04	0.543	0.583	0.364	0.39	0.412	O-H Glob5	H>O			H-diff	PPN042C10-T7_c_s	Other carbohydrate metabolism	sucrose and starch metabolism	Sucrose-phosphate synthase 1	AT5G20280	sucrose-phosphate synthase, putative, similar to sucrose-phosphate synthase (EC 2.4.1.14) isoform...	sucrose phosphate synthase 1F (ATSPS1F),
PPN041H04	0.131	0.39	0.443	0.395	0.044	0.438	O-H Glob9		CS1 O>H		CS1-diff	PPN041H04-T7_c_s	Protein degradation	Ubiquitin conjugation E2 complex	Ubiquitin-conjugating enzyme 2	AT1G23260	ubiquitin-conjugating enzyme family protein, similar to TRAF6-regulated IKK activator 1 beta Uev1...	MMS ZWEI HOMOLOGUE 1 (MMZ1 ), UBIQUITIN E2 VARIANT 1A (UEV1A )
PPN013E11	0.026	0.271	0.278	0.324	-0.491	0.317	O-H Glob9		CS1 O>H		CS1-diff	CL169Contig1	Protein degradation	protease inhibitor	Putative Pi starvation-induced protein	AT1G71950	expressed protein, similar to Pi starvation-induced protein GB:BAA06151 from (Nicotiana tabacum)
PPN015F08	-0.061	-0.145	-0.268	0.116	0.085	0.099	O-H Glob13		CS1 H>O	CS2 H>O	CS1-CS2-diff	CL147Contig1	Chromatin status and regulation	chromosome organization	RNA-binding region RNP-1 (RNA recognition motif); Protein kinase- like	AT4G39680	SAP domain-containing protein, contains Pfam domain PF02037: SAP domain
PPN053F12	-0.255	-0.494	-0.239	-0.261	-0.602	-0.21						PPN053F12-T7_c_s	Programmed cell death	Apoptosis	UPI0000162D33; protein binding	AT1G12060	IQ domain-containing protein / BAG domain-containing protein, contains Pfam profiles PF00612: IQ ...	AT BCL-2-ASSOCIATED ATHANOGENE 5 (ATBAG5)
PPN016C07	0.324	0.716	0.454	0.463	0.251	0.531	O-H Glob9		CS1 O>H		CS1-diff	CL549Contig1	Protein degradation	Ubiquitin conjugation E2 complex	Ubiquitin-conjugating enzyme E2-17 kDa 10/12	AT5G53300	ubiquitin-conjugating enzyme 10 (UBC10), E2; identical to gi:297877, SP:P35133	ubiquitin-conjugating enzyme 10 (UBC10),
PPN009E05	0.133	-0.287	-0.212	-0.313	0.208	0.141	O-H Glob2	O>H	CS1 H>O	CS2 H>O	H-CS1-CS2 diff	CL1089Contig1	Aminoacid metabolism	phenylalanine, tyrosine and tryptophan metabolism	Histidinol-phosphate aminotransferase, chloroplast precursor	AT5G10330	histidinol-phosphate aminotransferase, putative [Arabidopsis thaliana] (TAIR:At1g71920.1); simila...	EMBRYO DEFECTIVE 2196 (EMB2196 ), HISTIDINOL PHOSPHATE AMINOTRANSFERASE 1 (HPA1 ), HISTIDINE BIOSYNTHESIS 6A (HISN6A ), HISTIDINOL PHOSPHATE AMINOTRANSFERASE 1 (ATHPA1 ),
PPN039H10	0.244	0.405	0.185	0.605	-0.12	0.222	O-H Glob9		CS1 O>H		CS1-diff	PPN039H10-T7_c_s	Protein degradation	Ubiquitin conjugation E2 complex	F9K20.8 protein	AT1G16890	ubiquitin-conjugating enzyme, putative, nearly identical to ubiquitin-conjugating enzyme E2 (Cath...
PPN072D02	0.061	0.018	0.033	0.144	-0.176	0.129			CS1 O>H		CS1-diff	CL603Contig1	Antioxidant system	oxydation to peroxyde	Anionic peroxidase precursor	AT1G71695	peroxidase 12 (PER12) (P12) (PRXR6), identical to SP:Q96520 Peroxidase 12 precursor (EC 1.11.1.7)...
PPN069H08	-0.039	0.265	0.419	0.163	0.451	0.443	O-H Glob5		CS1 H>O		CS1-diff	PPN069H08-T7_c_s	RNA transcription regulation	MYB-family	Prunus_persica transcript; similar to MYB91 [Malus domestica (Apple) (Malus sylvestris)]
PPN042C08	0.501	0.317	0.363	0.328	-0.388	0.147	O-H Glob9		CS1 O>H	CS2 O>H	CS1-CS2-diff	PPN042C08-T7_c_s	Protein degradation	Proteasome maturation	Gb|AAB95243.1	AT5G38650	proteasome maturation factor UMP1 family protein, contains Pfam profile PF05348: Proteasome matur...
PPN005H09	-0.23	-0.315	-0.372	-0.254	0.026	-0.083			CS1 H>O	CS2 H>O	CS1-CS2-diff	PPN005H09-T7_c_s	RNA post-transcriptional regulation	RNA biogenesis and processing	Poly(A) polymerase central domain, putative	AT4G32850	nucleotidyltransferase family protein [Arabidopsis thaliana] (TAIR:At1g17980.1); similar to nucle...	NUCLEAR POLY(A), POLYMERASE (nPAP),
PPN024A09	-0.775	-0.234	-0.226	-0.647	-0.547	-0.251	O-H Glob1					PPN024A09-T7_c_s	Unknown function	Unknown protein	0
PP1009B12	-0.541	0.075	-0.348	-0.436	0.384	0.45	O-H Glob1		CS1 H>O	CS2 H>O	CS1-CS2-diff	PP1009B12-T7_c_s	Signal transduction pathway	ABA signaling/reversible protein dephosphorilation	Protein phpsphatase 2C	AT3G11410	protein phosphatase 2C, putative / PP2C, putative, identical to protein phosphatase 2C (PP2C) GB:...	AT PROT PHOSPHATASE 2CA (ATPP2CA ), (AHG3 ), AT PROT PHOSPHATASE 2CA (PP2CA ),
PPN076C12	0.033	0.156	-0.07	0.047	0.414	0.292	O-H Glob2		CS1 H>O	CS2 H>O	CS1-CS2-diff	PPN076C12-T7_c_s	RNA post-transcriptional regulation	Unknown RNA binding protein	F14L17.11 protein	AT1G14340	RNA recognition motif (RRM)-containing protein
PP1005G06	-1.949	-0.895	-0.407	-1.757	-1.081	-0.616	O-H Glob1		CS1 O>H	CS2 O>H	CS1-CS2-diff	PP1005G06-T7_c_s	Secondary metabolism	Ethylene biosynthesis	1-aminocyclopropane-1-carboxylate oxidase	AT1G05010	1-aminocyclopropane-1-carboxylate oxidase / ACC oxidase / ethylene-forming enzyme (ACO) (EAT1), I...	ETHYLENE-FORMING ENZYME (EFE ),,ethylene forming enzyme (ACO4 ), (EAT1 ),
PPN035H12	0.552	0.338	0.339	0.477	0.445	0.518						PPN035H12-T7_c_s	Signal transduction pathway	Calcium signaling/ Calcium sensor	Putative metallophosphatase	AT1G13750	calcineurin-like phosphoesterase family protein, contains Pfam profile: PF00149 calcineurin-like ...
PP1004G05	-1.088	-0.559	-0.256	-0.949	-0.678	-0.395	O-H Glob1					PP1004G05-T7_c_s	No annotation available	No annotation available	no_annotation_available
PPN062B09	0.067	0.354	0.387	-0.102	0.247	0.386	O-H Glob1					PPN062B09-T7_c_s	Unknown function	unknown hydrolase	Alpha/beta hydrolase fold	AT3G09690	hydrolase, alpha/beta fold family protein [Arabidopsis thaliana] (TAIR:At5g02970.1); similar to p...
PPN047C01	-0.133	0.264	0.502	<invalid>	0.103	0.408						PPN047C01-T7_c_s	No annotation available	No annotation available	no_annotation_available
PPN012H05	-0.351	-0.461	-0.419	-0.358	-0.981	-0.628	O-H Glob11		CS1 O>H	CS2 O>H	CS1-CS2-diff	PPN012H05-T7_c_s	Protein degradation	Ubiquitin ligation E3 complex/ RING finger	Arabidopsis thaliana genomic DNA, chromosome 5, TAC clone:K19B1	AT1G14260	zinc finger (C3HC4-type RING finger) family protein, contains Pfam domain, PF00097: Zinc finger, ...
PPN070E04	-0.372	0.114	0.338	-0.643	0.262	0.343	O-H Glob1					PPN070E04-T7_c_s	Unknown function	Unknown protein	TLD, putative	AT2G05590	expressed protein, similar to nucleolar protein C7C (GI:13540302) (Rattus norvegicus)
PPN011A07	0.162	0.294	0.278	0.096	0.019	0.281			CS1 O>H		CS1-diff	CL1241Contig1	Nucleotide metabolism	purine and pyrimidine metabolism	inosine triphosphate pyrophosphatase, putative / HAM1 family protein, contains Pfam profile PF017...	AT4G13720	inosine triphosphate pyrophosphatase, putative / HAM1 family protein, contains Pfam profile PF017...
PPN001A01	0.152	0.303	0.258	0.458	-0.199	0.208	O-H Glob9		CS1 O>H		CS1-diff	PPN001A01-T7_c_s	RNA post-transcriptional regulation	RNA biogenesis and processing	Small nuclear ribonucleoprotein-like	AT1G76860	small nuclear ribonucleoprotein, putative / snRNP, putative / Sm protein, putative, similar to SW...
PPN070B12	-1.481	-0.677	-0.211	-1.399	-0.932	-0.445	O-H Glob1		CS1 O>H	CS2 O>H	CS1-CS2-diff	PPN070B12-T7_c_s	Transport	Auxin transport	Multidrug resistance protein 11	AT3G28860	PGP19 | Belongs to the family of ATP-binding cassette (ABC) transporters. Also known as AtMDR11 a...	(ATMDR1 ), MULTIDRUG RESISTANCE PROT 11 (ATMDR11 ), P-GLYCOPROT 19 (PGP19 ), (MDR11 ), (MDR1 ), (ATPGP19 ), (ABCB19 ),
PPN044F09	0.341	0.363	0.602	0.4	0.255	0.514	O-H Glob9					PPN044F09-T7_c_s	Protein degradation	Ubiquitin conjugation E2 complex	Putative ubiquitin carrier	AT1G14400	ubiquitin-conjugating enzyme 1 (UBC1), E2; identical to gi:431259, SP:P25865	UBIQUITIN CARRIER PROT 1 (UBC1 ), (ATUBC1 ), UBIQUITIN CONJUGATING ENZYME 1 (UBC1 ),
PPN017F12	-0.034	-0.809	-1.391	0.535	0.244	-0.859	O-H Glob13	H>O	CS1 H>O	CS2 H>O	H-CS1-CS2 diff	PPN017F12-T7_c_s	Other carbohydrate metabolism	sucrose and starch metabolism	Granule-bound starch synthase 1, chloroplast precursor	AT1G32900	starch synthase, putative, similar to starch synthase SP:Q42857 from (Ipomoea batatas)
PPN046D10	0.356	0.604	0.462	0.592	-0.026	0.174	O-H Glob9		CS1 O>H	CS2 O>H	CS1-CS2-diff	CL1419Contig1	RNA post-transcriptional regulation	RNA biogenesis and processing	Small nuclear ribonucleoprotein homolog	AT2G18740	small nuclear ribonucleoprotein E, putative / snRNP-E, putative / Sm protein E, putative, similar...
PPN032B01	-0.085	0.059	0.088	-0.009	0.173	0.137						PPN032B01-T7_c_s			SAM (And some other nucleotide) binding motif	AT3G20020	protein arginine N-methyltransferase family protein, similar to SP:Q96LA8 Protein arginine N-meth...
PPN071E08	0.156	0.089	0.128	0.141	0.006	0.16						PPN071E08-T7_c_s	Unknown function	Unknown phosphatase	Acid phosphatase/vanadium-dependent haloperoxidase related	AT3G21610	expressed protein, contains Pfam domain, PF02681: Uncharacterized BCR, COG1963
PPN006E07	0.215	0.393	0.574	0.51	-0.159	0.688	O-H Glob9		CS1 O>H		CS1-diff	PPN006E07-T7_c_s	RNA transcription regulation	CCAAT Family	Repressor protein	AT5G23090	TATA-binding protein-associated phosphoprotein Dr1 protein, putative (DR1), identical to Dr1 prot...	NUCLEAR FACTOR Y, SUBUNIT B13 (NF-YB13),
PP1006D04	-0.745	0.828	0.337	-0.557	1.226	1.019	O-H Glob1		CS1 H>O	CS2 H>O	CS1-CS2-diff	PP1006D04-T7_c_s	Cofactor and vitamin metabolism	Chlorophyl degradation	Lethal leaf spot 1-like protein	AT3G44880	Rieske (2Fe-2S) domain-containing protein, similar to lethal leaf-spot 1 from Zea mays (gi:193590...	ACCELERATED CELL DEATH 1 (ACD1 ), LETHAL LEAF-SPOT 1 HOMOLOG (LLS1 ), PHEOPHORBIDE A OXYGENASE (PAO ),
PPN015F01	-0.469	0.244	-0.281	-0.656	-0.012	0.1	O-H Glob1		CS1 O>H	CS2 H>O	CS1-CS2-diff	PPN015F01-T7_c_s	Lipid metabolism	Fatty acid biosyntheis	Putative acyl-CoA synthetase	AT3G48990	AMP-dependent synthetase and ligase family protein, similar to peroxisomal-coenzyme A synthetase ...
PPN007E03	0.148	0.522	0.384	0.354	0.558	0.545	O-H Glob8					CL211Contig1	Protein degradation	Ubiquitin conjugation E2 complex	Ubiquitin conjugating enzyme 2	AT1G17280	ubiquitin-conjugating enzyme, putative, similar to ubiquitin conjugating enzyme 6 from (Homo sapi...	ubiquitin-conjugating enzyme 34 (UBC34),
PP1000G05	0.84	1.158	1.041	0.21	0.018	0.962	O-H Glob9	O>H	CS1 O>H		H-CS1-diff	CL1338Contig1	RNA transcription regulation	Transcription coactivator	Prunus_persica transcript; similar to Pescadillo-like protein [Arabidopsis thaliana (Mouse-ear cr...
PPN015D09	-0.013	-0.294	-0.202	-0.562	-0.527	-0.106	O-H Glob2	O>H	CS1 O>H		H-CS1-diff	CL628Contig1			Anthranilate synthase alpha subunit precursor	AT2G29690	anthranilate synthase, alpha subunit, component I-2 (ASA2), identical to SP:P32069
PPN019B02	-0.263	-0.092	0.153	-0.267	-0.038	0.061	O-H Glob1					PPN019B02-T7_c_s	Unknown function	Unknown protein	AT5g18400/F20L16_120	AT5G18400	expressed protein, contains Pfam profile PF05093: Protein of unknown function (DUF689)
PPN043C03	-0.094	0.312	0.599	0.507	0.171	0.602	O-H Glob5	H>O			H-diff	PPN043C03-T7_c_s	RNA transcription regulation	RNA transcription machinery	F4H5.12 protein	AT1G06790	RNA polymerase Rpb7 N-terminal domain-containing protein, similar to SP:P35718 DNA-directed RNA p...
PPN060G02	-0.742	0.692	0.244	-0.631	1.364	1.014	O-H Glob1		CS1 H>O	CS2 H>O	CS1-CS2-diff	PPN060G02-T7_c_s	Unknown function	Unknown protein	Arabidopsis thaliana genomic DNA, chromosome 5, P1 clone:MBD2	AT5G42900	expressed protein, similar to expressed protein [Arabidopsis thaliana] (TAIR:At4g33980.1)
PPN043F09	0.466	0.453	0.325	0.534	-0.281	0.484	O-H Glob9		CS1 O>H		CS1-diff	PPN043F09-T7_c_s	RNA transcription regulation	RNA transcription machinery	Homeobox	AT1G59453	transcription factor-related, weak similarity to TFIIIC Box B-binding subunit (Homo sapiens) GI:4...
PPN049D05	-0.662	-0.246	-0.331	0.617	-0.286	-0.07	O-H Glob9	H>O			H-diff	PPN049D05-T7_c_s	RNA transcription regulation	AP2/EREBP family	Prunus_persica transcript; similar to Dehydration responsive element-binding protein 3 [Glycine m...
PPN013A11	-0.385	0.452	0.458	0.058	-0.037	0.154	O-H Glob6	H>O	CS1 O>H	CS2 O>H	H-CS1-CS2 diff	PPN013A11-T7_c_s	RNA transcription regulation	C2H2 Family	Zinc finger-like protein	AT5G10970	zinc finger (C2H2 type) family protein, contains zinc finger, C2H2 type domain, Prosite:PS00028
PPN001F09	-0.542	-0.26	0.225	-0.929	0.276	0.228	O-H Glob1	O>H	CS1 H>O		H-CS1-diff	CL655Contig1	Secondary metabolism	Terpene metabolism	Triterpene UDP-glucosyl transferase UGT71G1	AT1G07250	UDP-glucoronosyl/UDP-glucosyl transferase family protein, similar to UDP-glucose glucosyltransfer...	UDP-GLUCOSYL TRANSFERASE 71C4 (UGT71C4)
PPN052E04	1.507	1.155	-0.055	2.007	0.144	-0.028	O-H Glob13	H>O	CS1 O>H		H-CS1-diff	PPN052E04-T7_c_s	Other carbohydrate metabolism	sucrose and starch metabolism	AT4g26620/T15N24_70	AT4G26620	sucrase-related
PPN074H05	-0.349	0.406	0.163	0.144	0.02	0.048	O-H Glob5	H>O	CS1 O>H		H-CS1-diff	CL436Contig1	RNA transcription regulation	HD-ZIP family	HB2 homeodomain protein	AT4G35550	homeobox-leucine zipper protein (HB-2) / HD-ZIP protein, HB2 homeodomain protein (Populus tremula...	(HB-4 ), WUSCHEL-RELATED HOMEOBOX 13 (WOX13 ),
PP1000C08	-0.234	-0.084	-0.044	0.483	-0.724	-0.184	O-H Glob9	H>O	CS1 O>H		H-CS1-diff	CL475Contig1	RNA transcription regulation	ZIM family	Putative transcription factor; 86360-87167	AT1G68730	zinc finger (DNL type) family protein, contains Pfam profile PF05180: DNL zinc finger
PP1000G03	0.141	0.562	0.601	0.434	0.028	0.589	O-H Glob9		CS1 O>H		CS1-diff	PP1000G03-T7_c_s	Protein degradation	STM3/SUMO protein	Ubiquitin-like protein SMT3	AT4G26840	ubiquitin-like protein (SMT3), identical to Ubiquitin-like protein SMT3 SP:P55852 from(Arabidopsi...	SMALL UBIQUITIN-LIKE MODIFIER 1 (SUM1 ), SMALL UBIQUITIN-LIKE MODIFIER 1 (SUMO 1 ), SMALL UBIQUITIN-LIKE MODIFIER 1 (SUMO1 ), (ATSUMO1 ),
PPN073H09	-0.321	0.213	0.193	-0.016	-0.165	0.192	O-H Glob6		CS1 O>H		CS1-diff	CL659Contig1	Antioxidant system	GLUTHATHIONE-GLUTAREDOXIN AND THIOREDOXIN REDOX HOMEOSTASIS	T1J1.6 protein	AT4G04950	thioredoxin family protein, similar to PKCq-interacting protein PICOT from (Mus musculus) GI:6840...
PPN072G05	-0.383	0.32	0.48	-0.62	0.309	0.469	O-H Glob1					PPN072G05-T7_c_s	Secondary metabolism	Carotenoid metabolism	Lycopene beta-cyclase	AT3G10230	lycopene beta cyclase (LYC), identical to lycopene beta cyclase GI:1399183:GB:AAB53337 (Arabidops...	LYCOPENE CYCLASE (LYC),
PP1004F06	-1.226	-0.225	0.324	-1.017	-0.612	0.018	O-H Glob1		CS1 O>H	CS2 O>H	CS1-CS2-diff	PP1004F06-T7_c_s	Trafficking machinery and membrane dynamics	Endosomal Trafficking Complex	Vesicle-associated membrane protein 727	AT3G54300	synaptobrevin family protein, similar to vesicle-associated membrane protein 7B (At VAMP7B), Arab...	VESICLE-ASSOCIATED MEMBRANE PROT 727 (ATVAMP727 ), (VAMP727 ),
PP1006G09	-0.262	0.106	0.145	-0.058	-0.167	0.111	O-H Glob6		CS1 O>H		CS1-diff	CL854Contig1	RNA translation and protein assembly	ribosome organization and biogenesis	ribosomal protein L1 family protein	AT2G42710	ribosomal protein L1 family protein
PPN057C08	-1.207	0.148	0.027	-0.98	0.915	0.576	O-H Glob1		CS1 H>O	CS2 H>O	CS1-CS2-diff	CL143Contig1	Unknown function	Unknown protein	AT5g62580/K19B1_19	AT5G62580	VEX1 | Encodes a protein that is expressed in vegetative cells of pollen.
PP1009D02	-0.024	0.676	0.739	0.468	-0.136	-0.071	O-H Glob9	H>O	CS1 O>H	CS2 O>H	H-CS1-CS2 diff	PP1009D02-T7_c_s	RNA transcription regulation	AUX/IAA family	IAA16 protein	AT1G04250	auxin-responsive protein / indoleacetic acid-induced protein 17 (IAA17), Identical to SP:P93830 A...	AUXIN RESISTANT 3 (AXR3), INDOLE ACETIC ACID 17 (IAA17)
PPN059G08	-0.231	0.823	0.586	0.274	0.592	1.798	O-H Glob1	H>O	CS1 O>H	CS2 H>O	H-CS1-CS2 diff	CL172Contig2	Other nucleic acid metabolic process	Unknown DNA binding protein	Remorin	AT5G23750	remorin family protein, contains Pfam domain, PF03766: Remorin, N-terminal region; contains Pfam ...
PPN040H10	-0.995	0.013	0.349	-1.078	-0.059	0.23	O-H Glob1					PPN040H10-T7_c_s	Unknown function	Unknown membrane protein	Protein At2g01690	AT2G01690	expressed protein
PP1000D07	-0.317	0.218	0.106	-0.098	-0.188	0.142	O-H Glob6		CS1 O>H		CS1-diff	CL750Contig1	Protein degradation	chloroplast protease	NClpP5	AT1G49970	ATP-dependent Clp protease proteolytic subunit (ClpR1) (nClpP5), identical to nClpP5 GB:BAA82069 ...	(CLPR1), NUCLEAR CLPP 5 (NCLPP5), SUPPRESSOR OF VARIEGATION 2 (SVR2)
PPN046A11	-0.051	0.174	0.252	0.387	0.063	0.391	O-H Glob5	H>O			H-diff	CL595Contig1	Other nucleic acid metabolic process	unknown nucleic acid binding protein	AT3g05760/F10A16_5	AT3G05760	expressed protein
PP1004F11	-0.275	1.414	1.302	-0.421	1.527	1.585	O-H Glob1			CS2 H>O	CS2-diff	PP1004F11-T7_c_s	RNA post-transcriptional regulation	Unknown RNA binding protein	At4g33690	AT4G33690	RNA recognition motif (RRM)-containing protein [Arabidopsis thaliana] (TAIR:At3g23900.1); similar...
PPN036A02	0.617	0.9	0.795	0.938	0.474	0.921	O-H Glob9		CS1 O>H		CS1-diff	PPN036A02-T7_c_s	Protein degradation	Ubiquitin protein/polyubiquitin	Membrane-anchored ubiquitin-fold protein 3 precursor	AT4G24990	ubiquitin family protein, contains INTERPRO:IPR000626 ubiquitin domain	(ATGP4),
PPN049B04	0.2	0.181	0.202	0.352	-0.076	0.072	O-H Glob13		CS1 O>H		CS1-diff	PPN049B04-T7_c_s	RNA transcription regulation	b-ZIP family	BZIP transcription factor bZIP68
PPN068F05	0.128	0.06	-0.03	-0.105	-0.152	-0.393	O-H Glob10			CS2 O>H	CS2-diff	PPN068F05-T7_c_s	RNA transcription regulation	PHD-family	PHD finger protein At5g26210	AT5G26210	PHD finger family protein, contains Pfam domain, PF00628: PHD-finger	ALFIN-LIKE 4 (AL4),
PP1000G10	0.488	0.491	0.617	0.373	0.064	0.596	O-H Glob9		CS1 O>H		CS1-diff	PP1000G10-T7_c_s	Protein degradation	Ubiquitin conjugation E2 complex	Putative ubiquitin carrier protein	AT1G50490	ubiquitin-conjugating enzyme 20 (UBC20), nearly identical to ubiquitin-conjugating enzyme UBC20 (...	ubiquitin-conjugating enzyme 20 (UBC20),
PPN034G02	0.2	0.238	0.242	0.36	-0.083	0.339	O-H Glob9		CS1 O>H		CS1-diff	PPN034G02-T7_c_s	RNA translation and protein assembly	ribosome organization and biogenesis	30S ribosomal protein S16	AT5G56940	ribosomal protein S16 family protein, contains Pfam profile PF00886: ribosomal protein S16
PPN068H04	0.324	0.159	0.222	0.04	0.309	0.315						PPN068H04-T7_c_s	RNA post-transcriptional regulation	Unknown RNA binding protein	RNA-binding region RNP-1	AT4G36960	RNA recognition motif (RRM)-containing protein, similar to SP:P48809 Heterogeneous nuclear ribonu...
PPN046A09	-0.585	-0.242	-0.188	-0.122	-0.375	-0.058	O-H Glob6	H>O			H-diff	PPN046A09-T7_c_s	Post-translational protein modifcation	protein galactosylation	T7N9.18	AT1G27120	galactosyltransferase family protein, contains Pfam profile:PF01762 galactosyltransferase
PP1004D06	0.075	0.266	0.129	0.076	-0.021	0.2						PP1004D06-T7_c_s	Signal transduction pathway	Aminoacid signaling	AT4g15470/dl3775w	AT4G15470	expressed protein, low similarity to N-methyl-D-aspartate receptor-associated protein (Drosophila...
PP1004D12	-0.013	-0.044	-0.083	-0.048	0.004	-0.007						PP1004D12-T7_c_s	Glycolysis/ pentose phosphate pathway	calvin cycle	Transaldolase	AT5G13420	transaldolase, putative, similar to transaldolase (Solanum tuberosum) gi:2078350:gb:AAB54016
PPN055E06	-0.277	0.306	0.001	-0.018	0.216	0.249	O-H Glob1			CS2 H>O	CS2-diff	CL612Contig1	Protein degradation	Ubiquitin protein/polyubiquitin	Putative ubiquitin protein	AT2G17190	ubiquitin family protein, contains INTERPRO:IPR000626 ubiquitin domain
PPN045D10	0.402	0.705	1.052	0.647	0.169	1.1	O-H Glob9		CS1 O>H		CS1-diff	CL523Contig1	RNA translation and protein assembly	Ribosome ancorage to ER	F17L21.12	AT1G27330	expressed protein, similar to EST gb:AA650671 and gb:T20610
PPN035F06	0.609	0.86	1.337	0.769	0.384	1.312	O-H Glob9		CS1 O>H		CS1-diff	PPN035F06-T7_c_s	RNA translation and protein assembly	Ribosome ancorage to ER	F17L21.12	AT1G27330	expressed protein, similar to EST gb:AA650671 and gb:T20610
PPN004G12	-2.334	-0.098	0.691	-2.021	-1.536	0.096	O-H Glob1		CS1 O>H	CS2 O>H	CS1-CS2-diff	CL596Contig1	Trafficking machinery and membrane dynamics	Protein targeting/Protein retention in ER lumen	At3g25160	AT3G25160	ER lumen protein retaining receptor family protein, similar to SP:P24390 ER lumen protein retaini...
PPN008A04	0.085	0.364	0.338	0.103	0.332	0.367	O-H Glob1					PPN008A04-T7_c_s	Unknown function	Unknown protein binding protein	Arabidopsis thaliana genomic DNA, chromosome 5, P1 clone:MJJ3	AT5G05850	leucine-rich repeat family protein, contains Pfam PF00560: Leucine Rich Repeat domains; similar t...
PPN044C04	0.345	0.265	0.304	0.019	-0.33	0.51	O-H Glob1		CS1 O>H		CS1-diff	PPN044C04-T7_c_s	RNA translation and protein assembly	ribosome organization and biogenesis	40S ribosomal protein S23-1	AT5G02960	40S ribosomal protein S23 (RPS23B), ribosomal protein S23, Fragaria x ananassa, PIR:S56673
PPN049B01	0.048	0.743	0.773	0.567	-0.389	0.41	O-H Glob9	H>O	CS1 O>H	CS2 O>H	H-CS1-CS2 diff	PPN049B01-T7_c_s	RNA translation and protein assembly	rRNA binding	Arabidopsis thaliana genomic DNA, chromosome 5, P1 clone:MYH9	AT5G09830	BolA-like family protein, contains Pfam profile: PF01722 BolA-like protein
PPN013H07	-0.419	0.262	0.077	0.365	0.819	0.747	O-H Glob5	H>O	CS1 H>O	CS2 H>O	H-CS1-CS2 diff	CL124Contig1	Post-translational protein modifcation	Protein N-acetylation	Similarity to N-acetyltransferase	AT5G13780	GCN5-related N-acetyltransferase, putative, similar to SP:P07347 N-terminal acetyltransferase com...
PP1000A02	-0.721	0.233	0.115	-0.411	-0.581	-0.191	O-H Glob6		CS1 O>H	CS2 O>H	CS1-CS2-diff	PP1000A02-T7_c_s	RNA translation and protein assembly	regulation of protein biosynthesis	Eukaryotic translation initiation factor 1b	AT5G54940	eukaryotic translation initiation factor SUI1, putative, similar to SP:P32911 Protein translation...
PPN064D07	0.105	0.021	-0.093	-0.156	0.278	0.182	O-H Glob2		CS1 H>O	CS2 H>O	CS1-CS2-diff	PPN064D07-T7_c_s	Post-translational protein modifcation	Protein amino acid phosphorylation	Putative serine/threonine protein kinase	AT2G32850	protein kinase family protein, contains protein kinase domain, Pfam:PF00069
PPN044D09	-0.466	0.18	-0.024	0.09	-0.131	0.127	O-H Glob5	H>O	CS1 O>H		H-CS1-diff	PPN044D09-T7_c_s	Post-translational protein modifcation	Reversible protein dephosphorylation	F8L10.9 protein	AT1G53050	protein kinase family protein, contains Pfam domain, PF00069: Protein kinase domain
PPN021B05	-0.155	-0.021	-0.029	-0.103	0.061	0.024						PPN021B05-T7_c_s	Cell division regulation	DNA replication	Origin recognition complex protein 3	AT5G16690	origin recognition complex subunit 3 [Zea mays] (GB:AAL10454.1)	ORIGIN RECOGNITION COMPLEX SUBUNIT 3 (ORC3 ), (ATORC3 ),
PPN043F08	0.149	0.167	0.204	0.396	-0.189	0.147	O-H Glob9		CS1 O>H		CS1-diff	PPN043F08-T7_c_s	RNA translation and protein assembly	ribosome organization and biogenesis	Ribosomal L22e protein	AT3G05560	60S ribosomal protein L22-2 (RPL22B), identical to 60S ribosomal protein L22-2 SP:Q9M9W1 from (Ar...
PPN003F12	-0.19	0.343	-0.126	-0.219	0.522	0.367	O-H Glob1		CS1 H>O	CS2 H>O	CS1-CS2-diff	CL1418Contig1	Secondary metabolism	Phenylpropanoid metabolism	NADPH-cytochrome P450 oxydoreductase isoform 2	AT4G30210	NADPH-cytochrome p450 reductase, putative / NADPH-ferrihemoprotein reductase, putative, similar t...	ARABIDOPSIS P450 REDUCTASE 2 (ATR2 ), (AR2 ),
PPN023D05	-0.276	-0.144	-0.206	-0.061	0.083	0.001	O-H Glob6		CS1 H>O		CS1-diff	PPN023D05-T7_c_s	Trafficking machinery and membrane dynamics	nucleocytoplasmic transport	Peptidase S59, nucleoporin	AT1G80680	nucleoporin family protein, contains Pfam profile: PF04096 nucleoporin autopeptidase	SUPPRESSOR OF AUXIN RESISTANCE 3 (SAR3 ), MODIFIER OF SNC1,3 (MOS3 ), PRECOCIOUS (PRE ), (NUP96
PP1009C06	-0.47	0.06	0.164	-0.201	0.098	0.161	O-H Glob1					PP1009C06-T7_c_s	Chromatin status and regulation	Histone modification	Probable histone-lysine N-methyltransferase ATXR3	AT4G15180	SET domain-containing protein, contains Pfam profile PF00856: SET domain	SET DOMAIN-CONTAINING PROT 2 (SDG2 ), (ATXR3 )
PPN007H11	-0.003	0.204	0.409	0.123	0.194	0.316	O-H Glob5					PPN007H11-T7_c_s	RNA transcription regulation	MYB-family	Prunus_persica transcript; similar to Transcription factor Myb1 [Malus xiaojinensis (Apple)]
PPN034A11	0.307	0.518	0.25	0.369	0.057	0.295	O-H Glob9		CS1 O>H		CS1-diff	CL473Contig1	RNA translation and protein assembly	ribosome organization and biogenesis	Ribosomal protein L7Ae-like	AT5G20160	ribosomal protein L7Ae/L30e/S12e/Gadd45 family protein, Similar to NHP2/L7Ae family proteins, see...
PPN028C02	-0.421	0.558	0.218	0.039	0.304	0.427	O-H Glob1	H>O	CS1 O>H	CS2 H>O	H-CS1-CS2 diff	PPN028C02-T7_c_s	Post-translational protein modifcation	Protein amino acid phosphorylation	H0801D08.12 protein	AT3G09010	protein kinase family protein, contains protein kinase domain, Pfam:PF00069
PPN069C05	0.298	0.233	0.356	0.123	0.256	0.329						PPN069C05-T7_c_s	Protein degradation	protease	80A08_5	AT5G10080	aspartyl protease family protein, contains Eukaryotic and viral aspartyl proteases active site, P...
PPN023C09	-0.151	-0.197	-0.243	-0.106	0.004	-0.056				CS2 H>O	CS2-diff	PPN023C09-T7_c_s	Signal transduction pathway	Intracellular signaling network	AT3g58560/F14P22_150	AT3G58560	endonuclease/exonuclease/phosphatase family protein, similar to SP:P31384 Glucose-repressible alc...
PPN042H10	0.59	0.61	0.66	0.963	0.226	0.579	O-H Glob9		CS1 O>H		CS1-diff	CL1269Contig1	RNA translation and protein assembly	ribosome organization and biogenesis	50S ribosomal protein L10, chloroplast precursor	AT5G13510	ribosomal protein L10 family protein, ribosomal protein L10- Nicotiana tabacum, EMBL:AB010879
PPN058D02	-0.149	0.129	-0.226	-0.32	0.242	0.143	O-H Glob1			CS2 H>O	CS2-diff	PPN058D02-T7_c_s	Unknown function	Unknown methyltransferase	F15P23.2 protein	AT4G00740	dehydration-responsive protein-related, similar to early-responsive to dehydration stress ERD3 pr...
PPN015G11	-0.052	-0.141	-0.039	0.279	-0.294	0.132	O-H Glob9					CL1025Contig1	Unknown function	Unknown protein	Fiber protein Fb34	AT1G61065	expressed protein
PPN024D10	0.088	0.371	0.418	0.32	0.538	0.491	O-H Glob5					PPN024D10-T7_c_s	Trafficking machinery and membrane dynamics	Vesicular trasport/ RAB GTPase activator activity	Os01g0835000 protein	AT3G55020	RabGAP/TBC domain-containing protein, low similarity to SP:Q9BXI6 EBP50-PDZ interactor of 64 kDa ...
PPN044F08	0.069	0.444	0.2	0.233	-0.206	0.098	O-H Glob9		CS1 O>H		CS1-diff	PPN044F08-T7_c_s	RNA translation and protein assembly	regulation of protein biosynthesis	Translation initiation factor, eIF-5A	AT1G13950	eukaryotic translation initiation factor 5A-1 / eIF-5A 1, identical to SP:Q9XI91 Eukaryotic trans...	(EIF-5A ), EUKARYOTIC ELONGATION FACTOR 5A-1 (ELF5A-1 ), EUKARYOTIC ELONGATION FACTOR 5A-1 (ATELF5A-1 ), EUKARYOTIC ELONGATION FACTOR 5A (EIF5A )
PPN012A08	-1.39	-0.013	0.255	-1.018	0.348	0.317	O-H Glob1		CS1 H>O		CS1-diff	PPN012A08-T7_c_s	Signal transduction pathway	ABA signaling/reversible protein dephosphorilation	Protein phosphatase 2C	AT3G11410	protein phosphatase 2C, putative / PP2C, putative, identical to protein phosphatase 2C (PP2C) GB:...	AT PROT PHOSPHATASE 2CA (ATPP2CA ), (AHG3 ), AT PROT PHOSPHATASE 2CA (PP2CA ),
PPN063E12	-0.383	-0.154	-0.353	-0.433	0.106	-0.052	O-H Glob1		CS1 H>O	CS2 H>O	CS1-CS2-diff	CL898Contig1	Signal transduction pathway	Receptor/Transmembrane receptor	Putative lung seven transmembrane receptor 1	AT5G18520	expressed protein
PPN040A04	-0.335	0.25	0.105	-0.053	-0.168	0.155	O-H Glob6		CS1 O>H		CS1-diff	PPN040A04-T7_c_s	Transport	Cooper transport	Copper transport protein-like	AT5G59040	copper transporter family protein, similar to SP:Q39065 Copper transporter 1 (COPT1) {Arabidopsis...	(COPT3),
PPN030F09	0.042	-0.127	0.023	0.196	-0.463	-0.262	O-H Glob13		CS1 O>H	CS2 O>H	CS1-CS2-diff	CL759Contig1	RNA translation and protein assembly	ribosome organization and biogenesis	60S ribosomal protein L38	AT3G59540	60S ribosomal protein L38 (RPL38B), 60S RIBOSOMAL PROTEIN L38 - Lycopersicon esculentum, EMBL:X69979
PPN059B07	0.559	0.543	0.125	0.793	0.401	0.694	O-H Glob13			CS2 H>O	CS2-diff	CL236Contig1	Unknown function	Unknown membrane protein	Hypersensitive-induced response protein	AT1G69840	band 7 family protein, strong similarity to hypersensitive-induced response protein (Zea mays) GI...
PPN018D10	-0.126	1.561	1.513	0.065	1.298	1.567	O-H Glob1					PPN018D10-T7_c_s	Protein degradation	protease	41 kD chloroplast nucleoid DNA binding protein	AT5G10770	chloroplast nucleoid DNA-binding protein, putative, similar to CND41, chloroplast nucleoid DNA bi...
PPN074G09	0.011	0.264	0.29	0.206	-0.237	0.296	O-H Glob9		CS1 O>H		CS1-diff	CL262Contig1	Secondary metabolism	Auxin metabolism/Auxin deconjugation	Putative auxin-amidohydrolase precursor	AT5G54140	IAA-amino acid hydrolase, putative (ILL3), identical to IAA-amino acid hydrolase homolog ILL3 (Ar...	(ILL3),
PPN067F09	-0.2	-0.116	0.034	0.197	0.569	0.247	O-H Glob7	H>O	CS1 H>O		H-CS1-diff	PPN067F09-T7_c_s	Post-translational protein modifcation	protein O-glycosylation	Probable UDP-N-acetylglucosamine--peptide N- acetylglucosaminyltransferase SEC	AT3G04240	O-linked N-acetyl glucosamine transferase, putative, similar to O-GlcNAc transferase, Homo sapien...	secret agent (SEC),
PPN080H05	-0.909	-1.608	-1.244	-0.964	-0.617	-0.749	O-H Glob2		CS1 H>O	CS2 H>O	CS1-CS2-diff	PPN080H05-T7_c_s	Unknown function	Unknown protein	Fragaria_x_ananassa transcript; similar to Unknow protein [Oryza sativa (japonica cultivar-group)...
PPN070B11	-1.349	-0.103	0.365	-1.063	-0.183	0.141	O-H Glob1					PPN070B11-T7_c_s	Chromatin status and regulation	Histone modification	Kinase-like protein	AT5G14270	DNA-binding bromodomain-containing protein, contains bromodomain, INTERPRO:IPR001487	AT Bromodomain and Extraterminal Domain PROT 9 (ATBET9),
PPN065A10	-0.03	0.201	0.085	-0.184	-0.006	0.134	O-H Glob1		CS1 O>H		CS1-diff	PPN065A10-T7_c_s	Unknown function	Unknown protein	Os01g0171800 protein	AT2G47115	expressed protein
PP1000F09	0.36	0.237	0.485	0.406	-0.248	0.006	O-H Glob13		CS1 O>H	CS2 O>H	CS1-CS2-diff	CL631Contig1	RNA translation and protein assembly	tRNA and rRNA post-transcriptional modifications	MLL	AT1G09150	pseudouridine synthase and archaeosine transglycosylase (PUA) domain-containing protein, similar ...
PPN070F04	-0.336	0.124	0.435	-0.686	0.213	0.333	O-H Glob1					PPN070F04-T7_c_s	Programmed cell death	Autophagy	At2g44770/F16B22.26	AT2G44770	phagocytosis and cell motility protein ELMO1-related, contains weak similarity to ELMO1 (Mus musc...
PPN037H05	0.256	0.407	0.352	0.258	-0.304	-0.114	O-H Glob9		CS1 O>H	CS2 O>H	CS1-CS2-diff	PPN037H05-T7_c_s	RNA translation and protein assembly	tRNA metabolism	25.7 kDa protein	AT1G44835	YbaK/prolyl-tRNA synthetase family protein, contains Pfam PF04073: YbaK / prolyl-tRNA synthetases...
PPN020B02	-1.101	-0.731	-0.781	-0.705	-1.244	-1.465	O-H Glob11	H>O	CS1 O>H	CS2 O>H	H-CS1-CS2 diff	CL935Contig1	Post-translational protein modifcation	Protein amino acid phosphorylation	Protein At2g40270	AT3G56050	protein kinase family protein, contains Pfam domain, PF00069: Protein kinase domain
PPN046G09	0.101	0.537	0.539	0.221	-0.092	0.494	O-H Glob9		CS1 O>H		CS1-diff	CL381Contig1	Trafficking machinery and membrane dynamics	Cotranslational protein translocation to ER	Signal recognition particle 14 kDa protein	AT2G43640	signal recognition particle 14 kDa family protein / SRP14 family protein, similar to SP:P16254 Si...
PPN054C12	-0.126	-0.025	-0.128	-0.258	0.515	0.25	O-H Glob2		CS1 H>O	CS2 H>O	CS1-CS2-diff	CL1366Contig1	Pyruvate metabolism	Pyruvate conversion to acetyl-CoA	Pyruvate dehydrogenase	AT1G59900	pyruvate dehydrogenase E1 component alpha subunit, mitochondrial (PDHE1-A), identical to SP:P5290...	(AT-E1 ALPHA),
PPN034D07	0.131	0.629	0.853	0.495	0.512	0.744	O-H Glob5					PPN034D07-T7_c_s	Unknown function	Unknown protein	OSJNBb0017I01.13 protein
PPN047H09	0.204	0.567	0.536	0.305	0.03	0.573	O-H Glob9		CS1 O>H		CS1-diff	PPN047H09-T7_c_s	Secondary metabolism	Unknown oxydoreductase	Probable oxidoreductase At4g09670	AT4G09670	oxidoreductase family protein, similar to AX110P (Daucus carota) GI:285739; contains Pfam profile...
PPN022E07	0.202	0.42	0.499	0.084	0.354	0.452	O-H Glob1					CL1073Contig1	Energy production	mitochondrial electron chain	ABC1 protein	AT4G01660	ABC1 family protein, contains Pfam domain, PF03109: ABC1 family	AT ABC TRANSPORTER 1 (ATABC1 ), (ATATH10 ),
PPN046D06	0.563	0.543	0.241	0.913	0.368	0.62	O-H Glob13			CS2 H>O	CS2-diff	PPN046D06-T7_c_s	Secondary metabolism	Ethylene biosynthesis	1-aminocyclopropane-1-carboxylate synthase	AT1G62960	1-aminocyclopropane-1-carboxylate synthase, putative / ACC synthase, putative, similar to GI:1173...	ACC SYNTHASE 10 (ACS10),
PP1000D02	0.165	0.996	1.015	0.121	0.345	0.898	O-H Glob5		CS1 O>H		CS1-diff	PP1000D02-T7_c_s	RNA translation and protein assembly	tRNA pseudouridine synthesis	H/ACA ribonucleoprotein complex subunit 4	AT3G57150	dyskerin, putative / nucleolar protein NAP57, putative, similar to SP:P40615 Dyskerin (Nucleolar ...	AT homologue of NAP57 (NAP57 ), (AtNAP57 ), (CBF5 ), (AtCBF5 ),
PPN052E03	-0.788	-0.206	-0.449	-0.617	0.564	0.14	O-H Glob1		CS1 H>O	CS2 H>O	CS1-CS2-diff	CL1067Contig1	Unknown function	Unknown protein	F14D7.8 protein	AT1G78150	expressed protein, similar to expressed protein [Arabidopsis thaliana] (TAIR:At1g35780.1); simila...
PPN055H06	0.328	0.083	0.051	-0.036	0.275	0.269	O-H Glob3	O>H	CS1 H>O		H-CS1-diff	PPN055H06-T7_c_s	Cytoskeleton organization and biogenesis	Microtubule-microtubule organization	Angustifolia	AT1G01510	C-terminal binding protein (ANGUSTIFOLIA), nearly identical to C-terminal binding protein ANGUSTI...	ANGUSTIFOLIA (AN)
PPN049A11	-0.277	0.094	0.368	0.02	-0.139	0.217	O-H Glob6		CS1 O>H		CS1-diff	PPN049A11-T7_c_s			Gb|AAB71479.1|	AT5G66810	expressed protein, similar to unknown protein (gb:AAB71479.1:)
PPN022E06	0.426	0.365	0.523	0.479	0.1	0.058	O-H Glob13		CS1 O>H	CS2 O>H	CS1-CS2-diff	PPN022E06-T7_c_s	Secondary metabolism	steroid metabolism	C-8,7 sterol isomerase	AT1G20050	C-8,7 sterol isomerase, identical to C-8,7 sterol isomerase GI:11279073 from (Arabidopsis thalian...	HYDRA1 (HYD1),
PPN014D01	-0.186	0.083	0.124	0.165	-0.141	0.142	O-H Glob6		CS1 O>H		CS1-diff	PPN014D01-T7_c_s	Chromatin status and regulation	Histone modification	Paired amphipathic helix	AT1G24190	paired amphipathic helix repeat-containing protein, similar to transcription co-repressor Sin3 (X...	AT SIN3 HOMOLOG (SIN3 ), AT SIN3 HOMOLOG (ATSIN3 ), SIN3-LIKE 3 (SNL3 ),
PP1001H06	-0.818	-0.25	0.064	-0.325	-0.427	0.124	O-H Glob6	H>O	CS1 O>H		H-CS1-diff	CL37Contig1	Protein degradation	protease	Peptidase C1A, papain	AT4G39090	cysteine proteinase RD19a (RD19A) / thiol protease, identical to cysteine proteinase RD19a, thiol...	RESPONSIVE TO DEHYDRATION 19 (RD19 ), RESPONSIVE TO DEHYDRATION 19A (RD19A )
PPN004F12	-1.442	-0.095	0.421	-1.382	-0.674	0.034	O-H Glob1		CS1 O>H	CS2 O>H	CS1-CS2-diff	PPN004F12-T7_c_s	Secondary metabolism	Unknown dioxygenase	Clavaminate synthase-like protein At3g21360	AT3G21360	expressed protein
PP1003A12	0.564	0.891	0.595	0.426	0.558	0.749	O-H Glob8		CS1 O>H		CS1-diff	PP1003A12-T7_c_s	Lipid metabolism	lipid degradation	EDS1	AT3G48080	lipase class 3 family protein / disease resistance protein-related, similar to disease resistance...
PPN047A05	-0.38	0.144	0.122	-0.003	0.083	0.289	O-H Glob1	H>O			H-diff	PPN047A05-T7_c_s	Protein degradation	Ubiquitin associated protein	TA4 protein	AT4G24690	ubiquitin-associated (UBA)/TS-N domain-containing protein / octicosapeptide/Phox/Bemp1 (PB1) doma...
PPN017C02	-0.016	-0.178	-0.347	-0.276	0.121	0.018	O-H Glob2		CS1 H>O	CS2 H>O	CS1-CS2-diff	PPN017C02-T7_c_s	RNA post-transcriptional regulation	chloroplast mRNA processing	Tetratricopeptide-like helical	AT3G46790	pentatricopeptide (PPR) repeat-containing protein, contains INTERPRO:IPR002885 PPR repeats	CHLORORESPIRATORY REDUCTION 2 (CRR2),
PPN057G03	-0.146	0.262	0.014	-0.127	0.272	0.222	O-H Glob1					PPN057G03-T7_c_s	Unknown function	Unknown ER protein	AJ533041 S3II Prunus persica cDNA clone PP_S3IIall_A1_D04, mRNA sequence	AT4G16170	expressed protein
PPN052H03	-0.516	-0.373	-0.467	-0.617	-0.402	-0.395						CL1103Contig1	Transport	nucleotide mitochondrial carrier	Kluyveromyces lactis strain NRRL Y-1140 chromosome F of strain NRRL Y- 1140 of Kluyveromyces lact...	AT5G01340	mitochondrial substrate carrier family protein, contains Pfam profile: PF00153 mitochondrial carr...
PPN068A12	-1.631	-1.027	-0.954	-1.172	-1.408	-0.846	O-H Glob6					PPN068A12-T7_c_s	Signal transduction pathway	Nucleotide signaling/smal GTPase signal transduction	Prunus_persica transcript; similar to Putative GTP-binding protein [Oryza sativa (japonica cultiv...
PPN005D06	-0.532	-0.133	0.06	-0.405	-0.088	-0.021	O-H Glob1					PPN005D06-T7_c_s			Arabidopsis thaliana genomic DNA, chromosome 5, P1 clone:MJJ3	AT5G05800	expressed protein
PPN007C04	-1.964	-0.843	-0.723	-0.827	-0.156	-0.208	O-H Glob1	H>O	CS1 H>O	CS2 H>O	H-CS1-CS2 diff	CL1010Contig1	Protein degradation	protease	Putative chloroplast nucleoid DNA-binding protein	AT2G17760	aspartyl protease family protein, contains Eukaryotic and viral aspartyl proteases active site, P...
PPN021B09	-0.136	-0.052	-0.485	0.287	0.54	0.431	O-H Glob4	H>O	CS1 H>O	CS2 H>O	H-CS1-CS2 diff	CL662Contig1	Protein degradation	vacuolar protease	Vacuolar-processing enzyme precursor	AT4G32940	vacuolar processing enzyme gamma / gamma-VPE, nearly identical to SP:Q39119 Vacuolar processing e...	(GAMMA VACUOLAR PROCESSING ENZYME (GAMMA-VPE ), (GAMMAVPE ),
PP1000H04	0.479	0.835	0.223	0.593	0	0.727	O-H Glob9		CS1 O>H	CS2 H>O	CS1-CS2-diff	CL696Contig1	Signal transduction pathway	Calcium signaling/ Calcium sensor	Calmodulin-6	AT3G43810	calmodulin-7 (CAM7), almost identical to calmodulin GI:16227 from (Arabidopsis thaliana), SP:P592...	CALMODULIN 7 (CAM7),
PPN055B12	-0.236	0.308	0.237	-0.05	0.008	0.234	O-H Glob1		CS1 O>H		CS1-diff	PPN055B12-T7_c_s	RNA translation and protein assembly	Oxidative protein folding	DSBA oxidoreductase	AT5G38900	DSBA oxidoreductase family protein, contains Pfam profile: PF01323 DSBA-like thioredoxin domain
PPN063D10	0.069	0.278	0.377	0.314	-0.063	0.346	O-H Glob9		CS1 O>H		CS1-diff	CL69Contig1	Unknown function	Unknown membrane protein	F20P5.28 protein	AT1G69980	expressed protein
PPN064F07	0.784	0.944	0.714	0.385	1.099	0.733	O-H Glob4	O>H			H-diff	PPN064F07-T7_c_s	Cofactor and vitamin metabolism	Folate metabolism	Protein At2g20830	AT2G20830	expressed protein, weak similarity to formiminotransferase cyclodeaminase (GI:3980064) (Gallus ga...
PPN029E11	0.33	-0.16	0.063	-0.117	0.238	0.245	O-H Glob3		CS1 H>O		CS1-diff	PPN029E11-T7_c_s			Fragaria_vesca transcript; similar to F20B17.3 [Arabidopsis thaliana (Mouse-ear cress)]
PPN050B03	0.178	0.018	0.138	-0.229	0.286	0.264	O-H Glob3	O>H	CS1 H>O		H-CS1-diff	PPN050B03-T7_c_s	Signal transduction pathway	Casein kinase regulation	Protein kinase-like	AT3G13670	protein kinase family protein, contains Pfam domains, PF00069: Protein kinase domain
PPN041C08	0.27	0.279	0.455	0.194	-0.392	0.36	O-H Glob9		CS1 O>H		CS1-diff	PPN041C08-T7_c_s	Signal transduction pathway	Ros signal generation	Whitefly-induced gp91-phox	AT5G51060	respiratory burst oxidase protein C (RbohC) / NADPH oxidase, nearly identical to respiratory burs...	ROOT HAIR DEFECTIVE 2 (RHD2 ), A. THALIANA RESPIRATORY BURST OXIDASE HOMOLOG C (ATRBOHC ), RESPIRATORY BURST OXIDASE HOMOLOG C (RBOHC )
PPN007A04	-1.139	-0.537	0.085	-0.525	-0.423	-0.115	O-H Glob6	H>O			H-diff	PPN007A04-T7_c_s	Protein degradation	Ubiquitin ligase E3 complex/SFC-culin	Cullin; N-6 Adenine-specific DNA methylase	AT2G04660	E3 ubiquitin ligase, putative, E3, ubiquitin ligase; contains similarity to anaphase-promoting co...	(APC2),
PPN077A11	-0.161	0.068	0.217	0.125	-0.26	0.161	O-H Glob6		CS1 O>H		CS1-diff	PPN077A11-T7_c_s	Unknown function	Unknown membrane protein	F1E22.9	AT1G65720	expressed protein
PPN067C03	-0.165	-0.58	-0.401	-0.43	-0.154	-0.197	O-H Glob2		CS1 H>O	CS2 H>O	CS1-CS2-diff	PPN067C03-T7_c_s	Trafficking machinery and membrane dynamics	nucleocytoplasmic transport	Arabidopsis thaliana genomic DNA, chromosome 3, P1 clone: MSL1	AT1G52380	Ran-binding protein 1 domain-containing protein / RanBP1 domain-containing protein, weak similari...
PPN049D12	-0.294	-0.227	-0.048	-0.189	-0.162	-0.111						PPN049D12-T7_c_s	RNA transcription regulation	NAC-family	NAC domain protein NAC1
PPN033B02	-0.47	-0.011	0.551	0.363	0.348	0.456	O-H Glob5	H>O	CS1 H>O		H-CS1-diff	PPN033B02-T7_c_s	Protein degradation	Ubiquitin protein/polyubiquitin	Ubiquitin	AT4G30790	expressed protein
PP1005B05	-0.874	-0.28	0.182	-0.933	-0.303	-0.068	O-H Glob1			CS2 O>H	CS2-diff	PP1005B05-T7_c_s	Nucleotide metabolism	Unknown nucleotide binding protein	AT4g00090/F6N15_8	AT4G00090	transducin family protein / WD-40 repeat family protein, similar to Transducin beta-like 2 protei...
PP1000G07	-0.099	0.019	0.17	-0.082	-0.173	0.074	O-H Glob6					PP1000G07-T7_c_s	Unknown function	Unknown protein	Malus_x_domestica transcript; similar to F15I1.15 protein [Arabidopsis thaliana (Mouse-ear cress)...
PPN039A01	0.295	0.973	0.956	0.86	0.657	0.971	O-H Glob5	H>O	CS1 O>H		H-CS1-diff	PPN039A01-T7_c_s	Signal transduction pathway	Phosphorylation cascades/MAPKKK	F3O9.7 protein	AT1G16270	protein kinase family protein, contains PF:00069 Eukaryotic protein kinase domain. ESTs gb:H37741...
PPN033A08	0.293	0.848	0.53	0.368	0.661	0.719	O-H Glob8		CS1 O>H		CS1-diff	PPN033A08-T7_c_s			Gamma-soluble NSF attachment protein	AT4G20410	gamma-soluble NSF attachment protein / gamma-SNAP, identical to gamma-soluble NSF attachment prot...
PPN017H05	-0.052	0.76	0.596	-0.306	0.684	0.722	O-H Glob1					PPN017H05-T7_c_s	Chromatin status and regulation	chromosome organization	Putative ZipA	AT4G32190	centromeric protein-related, low similarity to SP:Q02224 Centromeric protein E (CENP-E protein) {...
PPN018D08	-0.256	-0.15	0.325	-0.576	-0.279	0.074	O-H Glob1			CS2 O>H	CS2-diff	PPN018D08-T7_c_s	Lipid metabolism	Fatty acid degradation	Alcohol acyl transferase	AT5G17540	transferase family protein, similar to hypersensitivity-related gene product HSR201 - Nicotiana t...
PPN006D11	-0.152	0.137	0.24	-0.232	-0.086	0.14	O-H Glob1		CS1 O>H		CS1-diff	PPN006D11-T7_c_s	RNA post-transcriptional regulation	RNA biogenesis and processing	Putative cleavage and polyadenylation specifity factor protein	AT1G61010	metallo-beta-lactamase family protein [Arabidopsis thaliana] (TAIR:At2g01730.1); similar to Cleav...	CLEAVAGE AND POLYADENYLATION SPECIFICITY FACTOR 73-I (CPSF73-I),
PPN058D03	-0.825	-0.482	-0.242	-0.272	-0.88	-0.335	O-H Glob6	H>O	CS1 O>H		H-CS1-diff	CL920Contig1	Signal transduction pathway	G-protein coupled receptor protein signaling pathway/G-protein coupled receptor protein	HHP2	AT4G30850	expressed protein, contains Pfam domain, PF03006: Uncharacterised protein family (Hly-III / UPF0073)	HEPTAHELICAL TRANSMEMBRANE PROT2 (HHP2),
PP1003G05	-1.205	-0.508	-0.03	0.792	0.358	0.277	O-H Glob5	H>O	CS1 H>O	CS2 H>O	H-CS1-CS2 diff	CL1329Contig1	Protein degradation	protease	Papain-like cysteine peptidase XBCP3	AT1G09850	cysteine protease, papain-like (XBCP3), identical to papain-like cysteine peptidase XBCP3 GI:1460...	xylem bark cysteine peptidase 3 (XBCP3),
PPN014E02	-0.633	-0.194	-0.119	0.141	-0.147	-0.165	O-H Glob5	H>O			H-diff	CL101Contig1	Signal transduction pathway	G-protein coupled receptor protein signaling pathway/G-protein complex	Putative WD repeat domain 5B	AT5G64730	transducin family protein / WD-40 repeat family protein, contains 7 WD-40 repeats (PF00400); simi...
PPN072H05	-0.363	0.405	0.502	-0.29	0.333	0.443	O-H Glob1					CL511Contig1	Unknown function	Unknown protein	Malus_x_domestica transcript; similar to CTV.22 [Poncirus trifoliata (Hardy orange)]
PP1006A05	0.066	0.059	0.025	0.033	-0.246	-0.002	O-H Glob9		CS1 O>H		CS1-diff	PP1006A05-T7_c_s	Signal transduction pathway	Ethylene signaling/ethylene signal transduction	GTP-binding protein	AT3G46060	Ras-related protein (ARA-3) / small GTP-binding protein, putative, identical to SP:P28186 Ras-rel...	ARA3 ), (ARA-3 ), (ATRABE1C ), (ATRAB8A )
PP1009A09	-1.084	-0.805	-0.31	-0.39	-0.65	-0.517	O-H Glob6	H>O		CS2 O>H	H-CS2-diff	CL49Contig1	Protein degradation	Ubiquitin ligation E3 complex/ F-box	Kelch repeat containing F-box protein family-like	AT1G30090	kelch repeat-containing F-box family protein, similar to SP:O95198 Kelch-like protein 2 (Actin-bi...
PPN067C11	-0.278	0.465	0.457	0.125	0.118	0.296	O-H Glob6	H>O	CS1 O>H	CS2 O>H	H-CS1-CS2 diff	CL923Contig1	Protein degradation	Ubiquitin degradation	Ubiquitin fusion-degradation protein-like	AT2G21270	ubiquitin fusion degradation UFD1 family protein [Arabidopsis thaliana] (TAIR:At4g38930.2); simil...
PPN038A03	0.378	0.742	0.62	0.375	0.315	0.448	O-H Glob9		CS1 O>H		CS1-diff	PPN038A03-T7_c_s	Signal transduction pathway	Nucleotide signaling/smal GTPase signal transduction	ADP-RIBOSYLATION FACTOR-like protein	AT5G67560	ATARLA1D | ADP-ribosylation factor, putative, identical to GP:15450888 ADP-ribosylation factor-li...	ADP-ribosylation factor-like A1D (ATARLA1D),
PPN075F03	-0.53	-0.069	0.202	-0.145	-0.568	-0.238	O-H Glob6	H>O	CS1 O>H	CS2 O>H	H-CS1-CS2 diff	CL1200Contig1	Protein degradation	protease	Cysteine protease	AT2G34080	cysteine proteinase, putative, contains similarity to cysteine protease SPCP1 GI:13491750 from (I...
PPN054D12	-0.307	-0.095	-0.475	0.253	0.826	-0.011	O-H Glob7	H>O	CS1 H>O	CS2 H>O	H-CS1-CS2 diff	PPN054D12-T7_c_s	Protein degradation	Ubiquitin ligation E3 complex/ F-box	Legumain precursor	AT1G62710	vacuolar processing enzyme beta / beta-VPE, identical to SP:Q39044 Vacuolar processing enzyme, be...	BETA VACUOLAR PROCESSING ENZYME (BETA-VPE ), (BETAVPE ),
PPN059A03	-0.337	-0.429	-0.383	-0.492	-0.084	-0.222			CS1 H>O		CS1-diff	CL128Contig1	RNA translation and protein assembly	tRNA metabolism	F21M12.1 protein	AT1G09620	leucyl-tRNA synthetase, putative / leucine--tRNA ligase, putative [Arabidopsis thaliana] (TAIR:At...
PPN080B12	-0.332	-0.131	-0.056	0.042	-0.496	-0.285	O-H Glob6	H>O	CS1 O>H	CS2 O>H	H-CS1-CS2 diff	PPN080B12-T7_c_s	Protein degradation	Ubiquitin protein/polyubiquitin	ubiquitin family protein, contains INTERPRO:IPR000626 ubiquitin domain	AT2G35360	ubiquitin family protein, contains INTERPRO:IPR000626 ubiquitin domain
PPN058F07	-0.006	-0.1	-0.271	-0.022	-0.074	-0.011	O-H Glob12			CS2 H>O	CS2-diff	CL562Contig1	RNA transcription regulation	CCAAT Family	Nuclear transcription factor Y subunit A-1	AT5G12840	CCAAT-binding transcription factor (CBF-B/NF-YA) family protein, contains Pfam profile: PF02045 C...	(HAP2A ), embryo defective 2220 (emb2220 ), (ATHAP2A ), NUCLEAR FACTOR Y, SUBUNIT A1 (NF-YA1 ),
PPN065A05	-0.457	-0.355	-0.217	-0.695	0.289	-0.001	O-H Glob1		CS1 H>O		CS1-diff	PPN065A05-T7_c_s	Unknown function	Unknown interferon protein	Protein At1g27760	AT1G27760	interferon-related developmental regulator family protein / IFRD protein family, contains Pfam PF...
PP1006H06	0.913	1.185	0.564	0.845	0.741	0.679	O-H Glob13		CS1 O>H		CS1-diff	PP1006H06-T7_c_s	Signal transduction pathway	Receptor/LRR receptor	Verticillium wilt disease resistance protein precursor	AT1G45616	leucine-rich repeat family protein, contains leucine rich-repeat (LRR) domains Pfam:PF00560, INTE...	Receptor Like PROT 6 (AtRLP6),
PPN047B01	0.251	0.261	0.235	0.102	-0.15	0.276	O-H Glob9		CS1 O>H		CS1-diff	PPN047B01-T7_c_s	Unknown function	Unknown protein	AJ822978 S3 Prunus persica cDNA clone S317O9, mRNA sequence
PP1000H11	0.17	1.39	1.383	0.159	0.546	1.212	O-H Glob5		CS1 O>H	CS2 O>H	CS1-CS2-diff	PP1000H11-T7_c_s	Trafficking machinery and membrane dynamics	Secretory pathway-exosome/ Exocyst complex	Probable exocyst complex component 4	AT3G10380	exocyst complex component-related, identical to Probable exocyst complex component Sec8 (Swiss-Pr...	(SEC8),
PPN017G10	-0.551	1.345	1.261	-0.796	0.969	1.251	O-H Glob1		CS1 O>H		CS1-diff	PPN017G10-T7_c_s	Chromatin status and regulation	DNA packaging	YUP8H12.27 protein	AT1G05120	SNF2 domain-containing protein / helicase domain-containing protein / RING finger domain-containi...
PPN070B10	-0.076	0.177	0.265	0.146	0.089	0.219	O-H Glob5					PPN070B10-T7_c_s	RNA transcription regulation	MYB-family	MYB-CC type transfactor	AT2G01060	myb family transcription factor, contains Pfam profile: PF00249 myb-like DNA-binding domain
PPN045A03	-0.086	0.831	0.707	0.651	0.749	0.844	O-H Glob5	H>O			H-diff	CL27Contig1	Structure maintenance proteins	dehydrin	Type II SK2 dehydrin
PP1005E07	0.165	0.23	0.286	-0.211	0.152	0.275	O-H Glob1					PP1005E07-T7_c_s	Other carbohydrate metabolism	Unknown carbohydrate binding	0	AT2G25310	expressed protein
PPN043A05	0.985	1.786	1.529	0.836	0.82	0.958	O-H Glob9		CS1 O>H	CS2 O>H	CS1-CS2-diff	CL1006Contig1	Structure maintenance proteins	LEA	Putative desiccation protectant protein	AT1G01470	late embryogenesis abundant protein, putative / LEA protein, putative, similar to SP:P46518 Late ...	LATE EMBRYOGENESIS ABUNDANT 14 (LEA14 ), LIGHT STRESS-REGULATED 3 (LSR3 )
PPN017B08	-0.585	-2.14	-1.591	0.79	-2.048	-2.056	O-H Glob13	H>O		CS2 O>H	H-CS2-diff	PPN017B08-T7_c_s	Protein degradation	peptidase	AT3g05350/T12H1_32	AT3G05350	aminopeptidase P [Arabidopsis thaliana] (TAIR:At4g36760.1); similar to aminopeptidase-P [Aspergil...
PPN005G05	-0.22	0.404	0.267	-0.119	0.315	0.344	O-H Glob1					CL1225Contig1	RNA transcription regulation	CAMTA family	Anther ethylene-upregulated protein ER1	AT5G64220	ethylene-responsive calmodulin-binding protein, putative (SR1) [Arabidopsis thaliana] (TAIR:At2g2...
PPN054E12	0.558	0.863	0.576	0.613	1.349	1.049	O-H Glob4		CS1 H>O	CS2 H>O	CS1-CS2-diff	CL387Contig1	RNA transcription regulation	MADS-box family	Protein At5g49710	AT5G49710	expressed protein, similar to unknown protein (pir::T05575)
PPN025G10	0.283	0.174	0.199	-0.039	0.301	0.288	O-H Glob3					PPN025G10-T7_c_s	Trafficking machinery and membrane dynamics	Early endosome	Major sperm protein	AT2G45140	vesicle-associated membrane protein, putative / VAMP, putative, similar to VAP27 GI:6688926 (Nico...	PLANT VAP HOMOLOG 12 (PVA12),
PPN017A02	0.29	0.16	0.242	0.865	0.681	0.155	O-H Glob13	H>O	CS1 H>O		H-CS1-diff	CL506Contig1	Protein degradation	protease	CND41, chloroplast nucleoid DNA binding protein-like	AT3G18490	aspartyl protease family protein, contains Pfam domain, PF00026: eukaryotic aspartyl protease
PPN025H07	0.435	0.34	0.168	-0.096	0.145	0.051	O-H Glob3	O>H	CS1 O>H		H-CS1-diff	PPN025H07-T7_c_s	Structure maintenance proteins	chaperone activator	Protein At3g12050	AT3G12050	Aha1 domain-containing protein, contains Pfam PF05146: Aha1 domain; similar to Protein C14orf3 (H...
PPN024H05	0.086	0.532	0.739	0.491	0.033	1.237	O-H Glob9		CS1 O>H	CS2 H>O	CS1-CS2-diff	PPN024H05-T7_c_s	Trafficking machinery and membrane dynamics	PM protein translocation system	Transport protein subunit-like	AT3G60540	sec61beta family protein, similar to SP:P52870 Protein transport protein SEC61 beta 1 subunit {Sa...
PPN051B01	-0.355	-0.383	-0.041	-0.326	-0.542	-0.111	O-H Glob6					CL451Contig1	Trafficking machinery and membrane dynamics	protein sorting at the trans-Golgi network	AT4g30260/F9N11_110	AT2G18840	integral membrane Yip1 family protein, contains Pfam domain, PF04893: Yip1 domain
PPN048F03	0.178	0.498	0.635	0.241	0.251	0.511	O-H Glob9		CS1 O>H		CS1-diff	PPN048F03-T7_c_s	Unknown function	Unknown Zinc-finger protein	Malus_x_domestica transcript; similar to Zinc finger, FYVE/PHD-type [Medicago truncatula (Barrel ...
PP1004C11	-0.651	0.678	0.462	-0.561	0.551	0.589	O-H Glob1					PP1004C11-T7_c_s	RNA transcription regulation	HD-ZIP family	Prunus_persica transcript; similar to HDZip I protein [Glycine max (Soybean)]
PP1001C01	-0.557	0.227	0.255	-0.477	-0.143	0.151	O-H Glob1		CS1 O>H		CS1-diff	PP1001C01-T7_c_s	RNA transcription regulation	PLATZ family	Zinc finger, B-box	AT4G17900	zinc-binding family protein, similar to zinc-binding protein (Pisum sativum) GI:16117799; contain...
PPN059H04	-0.12	0.506	0.333	0.235	0.585	0.518	O-H Glob5					PPN059H04-T7_c_s	Homeostasis	Calcium-Unknown Calcium binding	Protein At5g28830	AT5G28830	calcium-binding EF hand family protein, contains INTERPRO:IPR002048 calcium-binding EF-hand domain
PPN037D06	-0.378	-0.532	-0.286	-0.348	-0.41	-0.322						PPN037D06-T7_c_s	Cofactor and vitamin metabolism	iron sulfur cluser biosynthesis	Cysteine desulfurase 1, mitochondrial precursor	AT5G65720	cysteine desulfurase, mitochondrial (NIFS), identical to Cysteine desulfurase, mitochondrial prec...	GEN FIXATION S HOMOLOG 1 (ATNIFS1 ), GEN FIXATION S HOMOLOG 1 (NIFS1 ), (NFS1 ), (ATNFS1 ),
PPN033B05	0.048	0.358	0.453	-0.003	0.512	0.453	O-H Glob1		CS1 H>O		CS1-diff	PPN033B05-T7_c_s	RNA post-transcriptional regulation	Unknown RNA binding protein	Pumilio/Puf RNA-binding	AT2G29140	pumilio/Puf RNA-binding domain-containing protein	Arabidopsis Pumilio 3 (APUM3),
PP1004G01	-0.332	-0.027	-0.454	-0.426	-0.056	-0.104	O-H Glob1			CS2 H>O	CS2-diff	CL11Contig1	Unknown function	Unknown protein	MTD1	AT5G21940	expressed protein, supported by full length cDNA GI:22531282 from (Arabidopsis thaliana)
PPN019H06	-0.284	-0.19	-0.181	-0.163	0.008	-0.082	O-H Glob7		CS1 H>O		CS1-diff	CL1000Contig1	Cell division regulation	Cell cycle regulation	CDK5RAP3-like protein	AT5G06830	expressed protein, contains Pfam profile: PF05600 protein of unknown function (DUF773)
PPN058B03	-1.069	-0.393	-0.049	-1.386	-0.235	-0.193	O-H Glob1					CL621Contig1	Secondary metabolism	Ethylene biosynthesis	1-aminocyclopropane-1-carboxylate synthase 1	AT3G61510	1-aminocyclopropane-1-carboxylate synthase, putative / ACC synthase, putative, similar to ACC syn...	ACC SYNTHASE 1 (ACS1 ), AT 1-AMINOCYCLOPROPANE-1-CARBOXYLATE SYNTHASE 1 (AT-ACS1 ),
PPN066D12	-0.035	-0.031	-0.388	-0.38	0.144	0.04	O-H Glob2			CS2 H>O	CS2-diff	CL1221Contig1	Protein degradation	Ubiquitin ligation E3 complex/ F-box	Cyclin-like F-box	AT4G07400	VFB3 | F-box family protein (FBL8) (FBL24), contains similarity to SKP1 interacting partner 2 GI:...	VIER F-BOX PROTE 3 (VFB3),
PPN044G09	-0.017	0.056	0.178	0.285	-0.258	0.231	O-H Glob9		CS1 O>H		CS1-diff	PPN044G09-T7_c_s	Trafficking machinery and membrane dynamics	Vesicle coat/ clathrin coated vesicles	Putative clathrin coat assembly protein	AT3G50860	clathrin adaptor complex small chain family protein, contains Pfam profile: PF01217 clathrin adap...
PPN031B12	0.222	0.301	0.092	0.391	0.397	0.376				CS2 H>O	CS2-diff	PPN031B12-T7_c_s	Lipid metabolism	phosphoinositode metabolism	Phosphatidylinositol 3-and 4-kinase, catalytic; Ubiquitin	AT2G46500	phosphatidylinositol 3- and 4-kinase family protein / ubiquitin family protein, contains INTERPRO...
PPN070D04	0.168	-0.267	-0.269	-0.067	0.066	0.073	O-H Glob3		CS1 H>O	CS2 H>O	CS1-CS2-diff	PPN070D04-T7_c_s	Signal transduction pathway	Phosphorylation cascades/PP1	Serine/threonine-protein phosphatase PP1	AT1G64040	serine/threonine protein phosphatase PP1 isozyme 3 (TOPP3) / phosphoprotein phosphatase 1, identi...	(TOPP3),
PP1001G05	0.044	0.65	0.298	0.246	0.845	0.659	O-H Glob1			CS2 H>O	CS2-diff	CL753Contig1	RNA transcription regulation	b-HLH family	Putative bHLH transcription factor	AT3G23690	basic helix-loop-helix (bHLH) family protein, contains Pfam profile: PF00010 helix-loop-helix DNA...
PPN069F01	0.484	0.593	0.648	0.305	0.094	0.613	O-H Glob9		CS1 O>H		CS1-diff	PPN069F01-T7_c_s	Trafficking machinery and membrane dynamics	ER to Golgy/ COPII vesicles	GTP-binding protein SAR1A	AT3G62560	GTP-binding protein, putative, similar to GTP-binding protein SAR1A (SP:O04834) (Arabidopsis thal...
PPN061C11	-0.288	-0.195	-0.18	-0.122	-0.065	-0.108						CL65Contig1	Other nucleic acid metabolic process	DNA repair and recombination	RAD23 protein	AT3G02540	ubiquitin family protein, contains Pfam profiles PF00240: Ubiquitin family, PF00627: UBA/TS-N dom...	PUTATIVE DNA REPAIR PROT RAD23-3 (RAD23-3),
PPN054F12	0.18	0.253	0.314	0.402	0.255	0.343						CL1399Contig1	Unknown function	Unknown protein	Zinc finger, RING-type	AT3G12920	expressed protein
PPN002H08	0.747	0.527	0.571	0.421	0.36	0.597	O-H Glob4					CL758Contig1	Trafficking machinery and membrane dynamics	ER to Golgy/ COPII vesicles	GTP-binding protein SAR1A	AT4G02080	ATSAR2 | GTP-binding protein (SAR1A), identical to SP:O04834 GTP-binding protein SAR1A. (Arabidop...	(ASAR1 ), (ATSARA1C ), AT SECRETION-ASSOCIATED RAS SUPER FAMILY 2 (ATSAR2 ),
PPN026C02	-0.747	-0.84	-0.064	-0.828	-0.454	-0.342	O-H Glob1		CS1 H>O	CS2 O>H	CS1-CS2-diff	CL384Contig1			Transcriptional factor B3; Polynucleotidyl transferase, Ribonuclease H fold	AT1G59750	transcriptional factor B3 family protein / auxin-responsive factor AUX/IAA-related [Arabidopsis t...
PPN073H10	0.289	0.305	0.212	0.153	0.011	0.282	O-H Glob4		CS1 O>H		CS1-diff	PPN073H10-T7_c_s	Signal transduction pathway	Nucleotide signaling/transmembrane receptor	Putative disease resistance protein	AT4G12010	disease resistance protein (TIR-NBS-LRR class), putative, domain signature TIR-NBS-LRR exists, su...
PP1009G12	-0.334	-0.036	0.222	0.068	-0.043	-0.272	O-H Glob5	H>O		CS2 O>H	H-CS2-diff	PP1009G12-T7_c_s	Protein degradation	peptidase	Dbj|BAA17569.1	AT3G27110	peptidase M48 family protein, contains Pfam domain, PF01435: Peptidase family M48
PPN071B04	0.527	0.535	0.536	0.275	0.153	0.461	O-H Glob4		CS1 O>H		CS1-diff	PPN071B04-T7_c_s	Trafficking machinery and membrane dynamics	ER to Golgy/ COPII vesicles	Putative ras-like small GTP binding ptotein	AT4G02080	ATSAR2 | GTP-binding protein (SAR1A), identical to SP:O04834 GTP-binding protein SAR1A. (Arabidop...	(ASAR1 ), (ATSARA1C ), AT SECRETION-ASSOCIATED RAS SUPER FAMILY 2 (ATSAR2 ),
PPN060D07	-0.371	-0.813	-0.586	-0.499	-0.823	-0.473	O-H Glob2					PPN060D07-T7_c_s	RNA post-transcriptional regulation	Splicing	OSJNBa0020P07.8 protein	AT3G61860	arginine/serine-rich splicing factor RSP31 (RSP31), identical to SP:P92964 Arginine/serine-rich s...	arginine/serine-rich splicing factor 31 (ATRSP31 ), (RSP31 ),
PPN075D08	-0.44	-0.378	-0.01	-0.502	-0.288	-0.202	O-H Glob1			CS2 O>H	CS2-diff	PPN075D08-T7_c_s	Signal transduction pathway	Receptor/ steroid nuclear receptor	Steroid nuclear receptor, ligand-binding	AT3G27390	expressed protein
PPN072C07	-0.394	-0.073	-0.052	-0.12	0.075	0.014	O-H Glob1		CS1 H>O		CS1-diff	PPN072C07-T7_c_s	Unknown function	Unknown membrane protein	Protein At2g01690	AT2G01690	expressed protein
PPN042B11	-0.212	0.414	0.358	0.229	-0.008	0.334	O-H Glob5	H>O	CS1 O>H		H-CS1-diff	CL1343Contig1	Trafficking machinery and membrane dynamics	plastid protein import machinery	Chloroplast outer envelope protein-like	AT3G16620	chloroplast outer membrane protein, putative, similar to chloroplast protein import component Toc...	(ATTOC120),
PPN078G11	-0.49	-0.095	0.097	-0.824	-0.077	-0.004	O-H Glob1					CL1169Contig1			Pseudouridylate synthase-like	AT5G35400	tRNA pseudouridine synthase family protein, weak similarity to SP:P07649 tRNA pseudouridine synth...
PPN048A07	-0.459	0.061	0.415	-0.117	0.077	0.229	O-H Glob6			CS2 O>H	CS2-diff	PPN048A07-T7_c_s	Unknown function	Unknown protein	0	AT5G52220	expressed protein, ; expression supported by MPSS
PPN008H05	-0.341	0.108	-0.325	-0.317	0.025	-0.011	O-H Glob1			CS2 H>O	CS2-diff	PPN008H05-T7_c_s	Transport	ABC transporter-MDR family	Multidrug resistance-associated protein 11	AT2G07680	ABC transporter family protein	(ATMRP11),
PPN054E07	0.444	0.623	0.602	0.276	0.961	0.767	O-H Glob4		CS1 H>O		CS1-diff	PPN054E07-T7_c_s	Unknown function	Unknown protein	Protein At3g48380	AT3G48380	expressed protein
PPN039D02	0.635	0.653	0.656	0.486	0.078	0.682	O-H Glob9		CS1 O>H		CS1-diff	CL575Contig1	Trafficking machinery and membrane dynamics	ER to Golgy/ COPII vesicles	Coated vesicle membrane protein-like	AT3G22845	emp24/gp25L/p24 protein-related, contains weak similarity to transmembrane protein (GI:1212965) (...
PP1003A08	0.58	-0.041	0.111	-0.2	0.131	0.135	O-H Glob3	O>H			H-diff	CL48Contig1	Cytoskeleton organization and biogenesis	microtubule- tubulin monomer	Tubulin beta-2/beta-3 chain	AT1G75780	tubulin beta-1 chain (TUB1), nearly identical to SP:P12411 Tubulin beta-1 chain {Arabidopsis thal...	(TUB1),
PPN045F01	-0.862	-1.467	-1.392	-1.583	-2.078	-1.159	O-H Glob2	O>H	CS1 O>H		H-CS1-diff	PPN045F01-T7_c_s	Cell wall related	Glycan degradation	Prunus_persica transcript; similar to Beta-galactosidase [Prunus persica (Peach)]
PPN022C05	-0.403	0.104	0.129	-0.306	0.579	0.307	O-H Glob1		CS1 H>O		CS1-diff	PPN022C05-T7_c_s	Chromatin status and regulation	DNA packaging	Arabidopsis thaliana genomic DNA, chromosome 3, P1 clone: MEC18	AT3G12010	expressed protein, contains Prosite PS00626: Regulator of chromosome condensation (RCC1) signature 2
PPN068H08	-0.549	-0.431	-0.299	-0.083	-0.268	-0.843	O-H Glob11	H>O		CS2 O>H	H-CS2-diff	CL781Contig1	Protein degradation	peptidase	X-Pro dipeptidase-like protein	AT4G29490	Xaa-Pro dipeptidase, putative / prolidase, putative / imidodipeptidase, putative, similar to SP:P...
PPN068E01	-0.279	-0.063	-0.134	0.012	-0.069	-0.027						CL541Contig1	Protein degradation	Ubiquitin ligation E3 complex/ F-box	Putative phloem-specific lectin	AT2G02360	ATPP2-B10 | F-box family protein / SKP1 interacting partner 3-related, contains similarity to SKP...	Phloem PROT 2-B10 (AtPP2-B10),
PPN020F08	-0.466	0.091	0.094	-0.328	0.415	0.218	O-H Glob1		CS1 H>O		CS1-diff	CL297Contig1	Antioxidant system	GLUTHATHIONE-GLUTAREDOXIN AND THIOREDOXIN REDOX HOMEOSTASIS	Multidrug resistance-associated protein 2	AT2G34660	glutathione S-conjugate ABC transporter (MRP2), almost identical to MgATP-energized glutathione S...	ARABIDOPSIS THALIANAT MULTIDRUG RESISTANCE-ASSOCIATED PROT 2 (ATMRP2 ), (EST4 ), MULTIDRUG RESISTANCE-ASSOCIATED PROT 2 (MRP2 ), A MULTIDRUG RESISTANCE-ASSOCIATED PROT 2 (ATMRP2),
PPN001D05	0.018	0.024	0.19	-0.087	-0.395	0.106	O-H Glob9		CS1 O>H		CS1-diff	PPN001D05-T7_c_s	RNA transcription regulation	WRKY-family	DNA binding protein WRKY2	AT2G03340	WRKY family transcription factor, contains Pfam profile: PF03106 WRKY DNA -binding domain	(WRKY3),
PPN035E06	-0.17	0.436	0.356	0.33	0.923	0.916	O-H Glob5	H>O	CS1 H>O	CS2 H>O	H-CS1-CS2 diff	PPN035E06-T7_c_s	Pyruvate metabolism	pyruvate-lactate interconversions	Aldehyde dehydrogenase	AT1G44170	aldehyde dehydrogenase, putative (ALDH), similar to aldehyde dehydrogenase ALDH (Craterostigma pl...	ALDEHYDE DEHYDROGENASE 3H1 (ALDH3H1), ALDEHYDE DEHYDROGENASE 4 (ALDH4)
PPN079B09	-0.13	-0.019	-0.004	-0.021	0.398	0.192	O-H Glob2		CS1 H>O		CS1-diff	PPN079B09-T7_c_s	RNA post-transcriptional regulation	Splicing	F1E22.4	AT1G65660	zinc knuckle (CCHC-type) family protein, contains Pfam domain, PF00098: Zinc knuckle	SWELLMAP 1 (SMP1),
PPN074E02	0.112	0.046	-0.137	0.152	0.295	0.207	O-H Glob4		CS1 H>O	CS2 H>O	CS1-CS2-diff	PPN074E02-T7_c_s	RNA post-transcriptional regulation	Splicing	Prunus_persica transcript; similar to Protein At5g04430 [Arabidopsis thaliana (Mouse-ear cress)]
PPN071E12	-0.155	0.06	0.132	0.057	0.129	0.129	O-H Glob5					PPN071E12-T7_c_s	RNA transcription regulation	Plastidial RNA trasncription machinery	DNA-directed RNA polymerase 3A, chloroplast precursor	AT2G24120	PDE319 | DNA-directed RNA polymerase, chloroplast (RPOPT), identical to SP:O24600 DNA-directed RN...	PIGMENT DEFECTIVE 319 (PDE319 ), SCABRA 3 (SCA3 )
PP1001H01	0.377	0.356	0.223	0.162	-0.214	0.137	O-H Glob9		CS1 O>H		CS1-diff	CL554Contig1	Trafficking machinery and membrane dynamics	ER to Golgi	Small GTP-binding protein	AT4G17530	Ras-related GTP-binding protein, putative, very strong similarity to RAB1C (Lotus corniculatus va...	(RAB1C ), (ATRAB1C ), (ATRABD2C ),
PP1001A09	-1.729	-0.601	-0.206	-1.66	-1.359	-0.627	O-H Glob1		CS1 O>H	CS2 O>H	CS1-CS2-diff	CL355Contig1	Unknown function	Unknown protein	F3I6.29 protein	AT1G24350	expressed protein, contains Pfam domain, PF02681: Uncharacterized BCR, COG1963
PPN052B05	0.193	0.118	0.223	0.084	-0.197	0.204	O-H Glob9		CS1 O>H		CS1-diff	PPN052B05-T7_c_s	Cofactor and vitamin metabolism	coenzyme Q biosynthesis	Ubiquinone biosynthesis protein COQ4 homolog	AT2G03690	coenzyme Q biosynthesis Coq4 family protein / ubiquinone biosynthesis Coq4 family protein, contai...
PPN020A06	0.265	0.478	0.389	-0.043	-0.072	0.383	O-H Glob1		CS1 O>H		CS1-diff	PPN020A06-T7_c_s	No annotation available	No annotation available	no_annotation_available
PPN077A01	0.023	0.011	0.108	0.052	0.368	0.218	O-H Glob2		CS1 H>O		CS1-diff	CL867Contig1			Similarity to Avr9 elicitor response protein	AT1G53290	galactosyltransferase family protein, contains Pfam profile: PF01762 galactosyltransferase ;conta...
PPN054G03	-0.199	-0.54	-0.252	-0.448	-0.268	-0.238	O-H Glob2		CS1 H>O		CS1-diff	PPN054G03-T7_c_s	RNA translation and protein assembly	regulation of protein biosynthesis	EIF3e	AT3G57290	eukaryotic translation initiation factor 3E / eIF3e (TIF3E1), identical to eukaryotic initiation ...	EUKARYOTIC TRANSLATION INITIATION FACTOR 3E (EIF3E ), (TIF3E1 ), (ATEIF3E-1 ), (INT-6 ), (ATINT6 ), (INT6 ),
PPN055G03	0.837	1.017	0.686	0.143	0.65	0.9	O-H Glob3	O>H	CS1 O>H	CS2 H>O	H-CS1-CS2 diff	PPN055G03-T7_c_s	RNA transcription regulation	Jumonji-family	UPI00000529F6; transcription factor	AT1G08620	transcription factor jumonji (jmj) family protein / zinc finger (C5HC2 type) family protein, cont...
PPN075F01	0.319	0.265	0.328	0.329	0.409	0.367			CS1 H>O		CS1-diff	PPN075F01-T7_c_s	Signal transduction pathway	Cyclic nucleotide signaling/(p)ppGpp-mediated response	Similarity to	AT3G17470	RelA/SpoT domain-containing protein / calcium-binding EF-hand family protein, contains INTERPRO:I...
PPN037H10	-0.028	0.808	0.688	0.085	0.292	0.631	O-H Glob5		CS1 O>H		CS1-diff	CL353Contig1	Structure maintenance proteins	HSP	SLT1 protein	AT2G37570	expressed protein	sodium- and lithium-tolerant 1 (SLT1),
PPN043A06	0.34	1.055	0.989	0.362	0.457	0.572	O-H Glob5		CS1 O>H	CS2 O>H	CS1-CS2-diff	PPN043A06-T7_c_s	Trafficking machinery and membrane dynamics	Early endosome	27k vesicle-associated membrane protein-associated protein-like	AT4G21450	vesicle-associated membrane family protein / VAMP family protein, similar to VAP27 GI:6688926 (Ni...
PPN072E04	-0.301	-0.196	0.14	<invalid>	-0.114	0						CL741Contig1	Signal transduction pathway	Phosphorylation cascades/PP2A	Serine/threonine-protein phosphatase PP2A-3 catalytic subunit	AT3G58500	serine/threonine protein phosphatase PP2A-4 catalytic subunit (PP2A4), identical to SP:P48578 Ser...	PROT PHOSPHATASE 2A-3 (PP2A-3 ), (EP7 )
PPN020A04	0.282	0.128	0.03	0.18	0.343	0.28						PPN020A04-T7_c_s	Protein degradation	Regulated intramembrane proteolysis	F17A17.29 protein	AT3G07950	rhomboid protein-related, contains 6 transmembrane domains; similar to phosphatidyl inositol glyc...
PPN065B10	0.003	0.114	0.095	-0.163	0.209	0.087	O-H Glob1					PPN065B10-T7_c_s	Signal transduction pathway	G-protein coupled receptor protein signaling pathway/G-protein complex	Os11g0206700 protein	AT1G31930	extra-large guanine nucleotide binding protein, putative / G-protein, putative, similar to extra-...	extra-large GTP-binding PROT 3 (XLG3),
PPN065E09	-0.794	-0.625	-0.851	0.181	0	-0.15	O-H Glob7	H>O	CS1 H>O	CS2 H>O	H-CS1-CS2 diff	CL665Contig1	Pyruvate metabolism	conversion of oxalacetate to PEP	Phosphoenolpyruvate carboxykinase	AT4G37870	phosphoenolpyruvate carboxykinase (ATP), putative / PEP carboxykinase, putative / PEPCK, putative...	PHOSPHOENOLPYRUVATE CARBOXYKINASE 1 (PCK1 ), PHOSPHOENOLPYRUVATE CARBOXYKINASE (PEPCK ),
PPN038G05	0.098	0.038	0.219	-0.103	0.346	0.24	O-H Glob1		CS1 H>O		CS1-diff	CL702Contig1	RNA translation and protein assembly	Protein isomerization	Protein disulfide isomerase	AT1G04980	ATPDIL2-2 | Encodes a protein disulfide isomerase-like (PDIL) protein, a member of a multigene fa...	PDI-like 2-2 (ATPDIL2-2 ), AT PROT DISULFIDE ISOMERASE 10 (ATPDI10 ), PROT DISULFIDE ISOMERASE (PDI10 ),
PPN014G07	-0.034	0.211	0.086	-0.096	0.485	0.293	O-H Glob1		CS1 H>O	CS2 H>O	CS1-CS2-diff	PPN014G07-T7_c_s	Signal transduction pathway	Phosphorylation cascades/PP2A	Serine/threonine-protein phosphatase 2A 65 kDa regulatory subunit A beta isoform	AT3G25800	serine/threonine protein phosphatase 2A (PP2A) 65 KDa regulatory subunit A, identical to protein ...	(PDF1 ), (PR 65 ), PROT PHOSPHATASE 2A SUBUNIT A2 (PP2AA2 ),
PPN027H07	0.33	0.484	0.36	1.361	0.343	0.796	O-H Glob9	H>O		CS2 H>O	H-CS2-diff	PPN027H07-T7_c_s	Transport	Lipid transporter	E1 protein and Def2/Der2 allergen	AT3G44100	MD-2-related lipid recognition domain-containing protein / ML domain-containing protein, contains...
PPN004A05	-0.356	0.047	-0.153	-0.287	0.032	0.266	O-H Glob1			CS2 H>O	CS2-diff	PPN004A05-T7_c_s	Unknown function	Unknown protein	F28J7.25 protein	AT3G01920	yrdC family protein, contains Pfam PF01300: yrdC domain; similar to Protein yciO. (Swiss-Prot:P45...
PPN067G09	-0.094	-0.056	0.03	-0.066	0.249	0.11	O-H Glob1		CS1 H>O		CS1-diff	PPN067G09-T7_c_s	RNA post-transcriptional regulation	Unknown RNA binding protein	RNA-binding region RNP-1	AT4G36960	RNA recognition motif (RRM)-containing protein, similar to SP:P48809 Heterogeneous nuclear ribonu...
PPN057E01	-0.017	0.13	-0.057	-0.189	0.402	0.211	O-H Glob2		CS1 H>O	CS2 H>O	CS1-CS2-diff	CL1277Contig1			Os01g0259600 protein	AT5G03430	phosphoadenosine phosphosulfate (PAPS) reductase family protein, low similarity to SP:P38913 FAD ...
PPN078C07	-0.31	-0.23	-0.088	-0.286	0.061	-0.062	O-H Glob1		CS1 H>O		CS1-diff	CL1170Contig1	RNA translation and protein assembly	regulation of protein biosynthesis	Putative translation initiation factor IF-2	AT4G11160	translation initiation factor IF-2, mitochondrial, putative, similar to SP:P46198:IF2M_BOVIN Tran...
PP1006D03	0.521	1.54	0.874	0.671	0.496	1.119	O-H Glob8		CS1 O>H		CS1-diff	PP1006D03-T7_c_s	No annotation available	No annotation available	no_annotation_available
PPN047B10	-2.458	-0.227	0.999	<invalid>	-0.943	-0.414		H>O	CS1 O>H	CS2 O>H	H-CS1-CS2 diff	PPN047B10-T7_c_s	Pyruvate metabolism	Acetyl-CoA biosynthesis	Mitochondrial pyruvate dehydrogenase kinase isoform 2	AT3G06483	mitochondrial pyruvate dehydrogenase kinase isoform 1 [Glycine max] (GB:AAT02655.1); contains Int...	PYRUVATE DEHYDROGENASE KINASE (PDK ), (ATPDHK ),
PPN054B10	-0.147	-0.051	0.268	-0.194	0.12	0.133	O-H Glob1		CS1 H>O		CS1-diff	CL770Contig1	Trafficking machinery and membrane dynamics	Inhibition of vesicular trafficking	HVA22-like protein i	AT5G42560	abscisic acid-responsive HVA22 family protein, weak similarity to SP:Q00765 Polyposis locus prote...
PPN035C07	-0.021	0.408	0.27	0.17	0.149	0.531	O-H Glob5		CS1 O>H	CS2 H>O	CS1-CS2-diff	PPN035C07-T7_c_s	Unknown function	Unknown membrane protein	At4g16444	AT4G16444	expressed protein
PPN080H02	-0.226	-0.188	-0.059	-0.223	0.079	-0.032			CS1 H>O		CS1-diff	PPN080H02-T7_c_s	Unknown function	Unknown protein	AJ872925 Prunus persica fruit mesocarp plus epidermis 30 days after bloom Prunus persica cDNA clo...
PPN046B11	0.012	0.043	-0.064	-0.159	-0.334	0.192	O-H Glob1		CS1 O>H		CS1-diff	PPN046B11-T7_c_s	Unknown function	Unknown protein	Uncharacterised protein family containing protein	AT4G29735	expressed protein, contains Pfam domain PF05251: Uncharacterised protein family (UPF0197)
PPN072F12	-0.492	0.082	0.013	-0.634	0.248	0.456	O-H Glob1			CS2 H>O	CS2-diff	CL778Contig1	Structure maintenance proteins	HSP	Heat shock 70 kDa protein	AT3G12580	HSP70 | heat shock protein 70, putative / HSP70, putative, strong similarity to heat shock protei...	heat shock PROT 70 (HSP70),
PPN025F08	-0.573	0.325	0.075	-0.53	0.49	0.388	O-H Glob1			CS2 H>O	CS2-diff	PPN025F08-T7_c_s	Structure maintenance proteins	HSP	Heat shock cognate 70 kDa protein	AT1G56410	HSP70T-1 | heat shock cognate 70 kDa protein, putative / HSC70, putative / HSP70, putative, stron...	EARLY-RESPONSIVE TO DEHYDRATION 2 (ERD2 ), HEAT SHOCK PROT 70T-1 (HSP70T-1 ),
PPN001H12	-0.127	-0.086	-0.2	0.038	0.27	0.106	O-H Glob2		CS1 H>O	CS2 H>O	CS1-CS2-diff	CL407Contig1	Transport	Mg transport	MRS2-5	AT2G03620	magnesium transporter CorA-like family protein (MRS2-5), weak similarity to SP:Q01926 RNA splicin...
PP1002C02	-0.434	-0.239	-0.224	0.24	0.362	-0.007	O-H Glob7	H>O	CS1 H>O		H-CS1-diff	PP1002C02-T7_c_s	Pyruvate metabolism	conversion of oxalacetate to PEP	Phosphoenolpyruvate carboxykinase [ATP]	AT4G37870	phosphoenolpyruvate carboxykinase (ATP), putative / PEP carboxykinase, putative / PEPCK, putative...	PHOSPHOENOLPYRUVATE CARBOXYKINASE 1 (PCK1 ), PHOSPHOENOLPYRUVATE CARBOXYKINASE (PEPCK ),
PPN070B06	0.11	-0.705	-0.587	-0.648	0.207	-0.021	O-H Glob2	O>H	CS1 H>O	CS2 H>O	H-CS1-CS2 diff	PPN070B06-T7_c_s			T17B22.10 protein	AT3G03210	expressed protein
PPN066A01	-0.592	-0.204	-0.075	-0.647	-0.67	-0.076	O-H Glob1		CS1 O>H		CS1-diff	CL693Contig1	Unknown function	Unknown mitochondrial protein	Dbj|BAA90342.1	AT5G18250	expressed protein, similar to unknown protein (dbj:BAA90342.1)
PPN062H03	-0.617	-0.47	-0.58	-0.111	-0.125	0.015	O-H Glob6	H>O	CS1 H>O	CS2 H>O	H-CS1-CS2 diff	CL1266Contig1	RNA post-transcriptional regulation	Unknown RNA binding protein	Mei2-like protein	AT5G61960	RNA recognition motif (RRM)-containing protein [Arabidopsis thaliana] (TAIR:At5g07290.1); similar...	ARABIDOPSIS MEI2-LIKE PROT 1 (AML1),
PPN065D12	-1.011	-0.234	-0.011	-1.079	-0.068	-0.128	O-H Glob1					PPN065D12-T7_c_s	Lipid metabolism	Galactolipid degradation	Alpha-galactosidase-like protein	AT5G08380	alpha-galactosidase, putative / melibiase, putative / alpha-D-galactoside galactohydrolase, putat...	AT ALPHA-GALACTOSIDASE 1 (AtAGAL1),
PPN036E10	-0.743	-0.679	-0.813	-0.929	-1.332	-0.725	O-H Glob2		CS1 O>H		CS1-diff	PPN036E10-T7_c_s	Unknown function	Unknown membrane protein	At5g03345	AT5G03345	expressed protein
PP1000F11	0.232	0.533	0.645	0.31	0.2	0.632	O-H Glob9		CS1 O>H		CS1-diff	PP1000F11-T7_c_s	Unknown function	Unknown protein	AM291186 Prunus persica fruit skin mature fruit Prunus persica cDNA clone Skin78G06, mRNA sequenc...
PPN080E11	0.086	0.039	0.279	-0.028	-0.167	0.152	O-H Glob9		CS1 O>H		CS1-diff	CL52Contig1	Trafficking machinery and membrane dynamics	Golgy to ER/ COPI vesicles	Similarity to ADP-ribosylation factor	AT3G22950	ATARFC1 | Gene encoding ADP-ribosylation factor and similar to ADP-ribosylation factor GB:P91924 ...	ADP-ribosylation factor C1 (ATARFC1),
PPN037G12	0.384	0.69	0.601	0.722	0.353	0.753	O-H Glob9		CS1 O>H		CS1-diff	PPN037G12-T7_c_s	Unknown function	Unknown protein	At5g27400	AT5G27400	expressed protein, hypothetical proteins - different species
PPN020B09	-0.09	0.006	-0.067	0.154	0.27	0.158	O-H Glob7		CS1 H>O	CS2 H>O	CS1-CS2-diff	PPN020B09-T7_c_s	RNA post-transcriptional regulation	RNA biogenesis and processing	At1g28060/F13K9_16	AT1G28060	small nuclear ribonucleoprotein family protein / snRNP family protein, contains similarity to U4/...
PPN019F11	0.111	0.451	0.723	0.1	-0.125	0.476	O-H Glob9		CS1 O>H	CS2 O>H	CS1-CS2-diff	PPN019F11-T7_c_s	RNA transcription regulation	b-ZIP family	BZIP-like protein
PPN017B02	-0.311	-0.226	-0.09	0.401	0.161	0.121	O-H Glob9	H>O	CS1 H>O	CS2 H>O	H-CS1-CS2 diff	PPN017B02-T7_c_s	RNA post-transcriptional regulation	RNA biogenesis and processing	F26K24.25 protein	AT3G11960	cleavage and polyadenylation specificity factor (CPSF) A subunit C-terminal domain-containing pro...
PPN060E08	-0.42	0.219	0.283	-0.015	-0.024	0.12	O-H Glob6	H>O	CS1 O>H	CS2 O>H	H-CS1-CS2 diff	PPN060E08-T7_c_s	RNA post-transcriptional regulation	post-transcriptional gene silencing	Cleavage and polyadenylation specificity factor 100 kDa subunit	AT5G23880	EMB1265 | cleavage and polyadenylation specificity factor, identical to cleavage and polyadenylat...	EMBRYO DEFECTIVE 1265 (EMB1265 ), CLEAVAGE AND POLYADENYLATION SPECIFICITY FACTOR 100 (CPSF100 ), ENHANCED SILENCING PHENOTYPE 5 (ESP5 ), CLEAVAGE AND POLYADENYLATION SPECIFICITY FACTOR 100 (ATCPSF100 ),
PPN080E04	0.073	0.065	0.184	-0.047	0.155	0.296	O-H Glob1					PPN080E04-T7_c_s	Structure maintenance proteins	HSP	At2g04030/F3C11.14	AT2G04030	EMB1956 | heat shock protein, putative, strong similarity to heat shock protein (Arabidopsis thal...	(CR88 ), embryo defective 1956 (emb1956 ), HEAT SHOCK PROT 90.5 (HSP90.5 ),
PPN020A12	-0.349	-0.094	-0.054	-0.121	0.059	-0.013	O-H Glob1		CS1 H>O		CS1-diff	PPN020A12-T7_c_s	Unknown function	Unknown PPR protein	PPR-repeat protein-like	AT2G33680	pentatricopeptide (PPR) repeat-containing protein, contains INTERPRO:IPR002885 PPR repeats
PPN013C08	-0.748	-0.439	-0.179	-1.028	-0.807	-0.419	O-H Glob1		CS1 O>H	CS2 O>H	CS1-CS2-diff	CL88Contig1	Transport	K channel	K+ channel protein	AT1G04690	potassium channel protein, putative, nearly identical to K+ channel protein (Arabidopsis thaliana...	POTASSIUM CHANNEL BETA SUBUNIT (KAB1 ), (KV-BETA1 )
PPN059H11	0.209	0.074	-0.059	0.158	0.645	0.381	O-H Glob3		CS1 H>O	CS2 H>O	CS1-CS2-diff	PPN059H11-T7_c_s	Unknown function	Unknown protein	0
PPN038B01	0.518	0.955	0.728	0.89	0.593	0.916	O-H Glob9		CS1 O>H		CS1-diff	CL74Contig2	Unknown function	Unknown USP protein	Putative universal stress protein	AT2G21620	universal stress protein (USP) family protein / responsive to dessication protein (RD2), strong s...	(RD2),
PPN047E12	0.021	-0.081	-0.2	<invalid>	-0.658	-0.055			CS1 O>H		CS1-diff	PPN047E12-T7_c_s	Unknown function	Unknown protein	0
PPN039B06	1.021	1.633	1.374	0.989	1.087	1.477	O-H Glob8		CS1 O>H		CS1-diff	PPN039B06-T7_c_s	Unknown function	Unknown protein	Emb|CAB62340.1	AT3G27250	expressed protein
PP1005B10	-0.691	0.397	0.509	<invalid>	0.614	0.556						PP1005B10-T7_c_s	Unknown function	Unknown chloroplast protein	F19K23.17 protein	AT1G62250	expressed protein
PPN022B05	-0.151	-0.736	-0.731	-0.377	-0.686	-0.365	O-H Glob12			CS2 H>O	CS2-diff	PPN022B05-T7_c_s	Unknown function	unknown hydrolase	Alpha/beta hydrolase fold	AT3G09690	hydrolase, alpha/beta fold family protein [Arabidopsis thaliana] (TAIR:At5g02970.1); similar to p...
PPN034G12	0.52	0.665	0.601	0.555	0.278	0.658	O-H Glob9		CS1 O>H		CS1-diff	CL1055Contig1	Unknown function	Unknown protein	Os01g0565600 protein	AT4G32930	expressed protein, predicted protein, Caenorhabditis elegans, gb:Z70780
PPN053C05	-1.207	-1.089	-0.633	-1.481	-1.47	-0.95	O-H Glob1		CS1 O>H	CS2 O>H	CS1-CS2-diff	CL270Contig1	RNA transcription regulation	C2H2 Family	Zinc-finger protein 1	AT3G19580	zinc finger (C2H2 type) protein 2 (AZF2), identical to Cys2/His2-type zinc finger protein 2 (Arab...	ARABIDOPSIS ZINC-FINGER PROT 2 (AZF2),
PPN058F10	-0.168	0.35	0.279	-0.251	-0.03	0.21	O-H Glob1		CS1 O>H		CS1-diff	PPN058F10-T7_c_s	Unknown function	Unknown protein	AJ533208 S3II Prunus persica cDNA clone PP_S3IIall_A6_B04, mRNA sequence
PP1005F08	-0.553	-0.585	-0.451	-0.331	0.1	-0.184	O-H Glob7		CS1 H>O	CS2 H>O	CS1-CS2-diff	CL862Contig1	Transport	carbohydrate transport	T26F17.9	AT1G21870	glucose-6-phosphate/phosphate translocator-related, similar to glucose 6 phosphate/phosphate tran...
PPN015C01	-0.625	-0.674	-0.485	-0.021	-0.386	-0.524	O-H Glob11	H>O	CS1 H>O		H-CS1-diff	PPN015C01-T7_c_s	RNA post-transcriptional regulation	RNA binding	Protein PINHEAD	AT5G43810	pinhead protein (PINHEAD) / zwille protein (ZWILLE), identical to SP:Q9XGW1 PINHEAD protein (ZWIL...	ZWILLE (ZLL ), PINHEAD (PNH ), ARGONAUTE PROT 10 (AGO10 ),
PP1006A12	-0.947	-0.773	-0.46	0.572	-0.208	-0.741	O-H Glob9	H>O	CS1 H>O	CS2 O>H	H-CS1-CS2 diff	PP1006A12-T7_c_s	RNA post-transcriptional regulation	RNA degradation	Exonuclease-like protein	AT5G61390	exonuclease family protein, contains exonuclease domain, Pfam:PF00929
PPN080H07	-0.138	0.166	0.225	0.377	-0.335	0.246	O-H Glob9		CS1 O>H		CS1-diff	PPN080H07-T7_c_s	RNA post-transcriptional regulation	RNA biogenesis and processing	Protein kinase; PUG; Quinonprotein alcohol dehydrogenase-like	AT5G24360	protein kinase family protein / Ire1 homolog-1 (IRE1-1), identical to Ire1 homolog-1 (Arabidopsis...	AT INOSITOL REQUIRING 1-1 (ATIRE1-1 ), INOSITOL REQUIRING 1-1 (IRE1-1 ),
PPN042G09	0.105	0.288	0.491	0.253	-0.359	0.41	O-H Glob9		CS1 O>H		CS1-diff	PPN042G09-T7_c_s	Unknown function	Unknown plastidial protein	AJ875782 Prunus persica fruit mesocarp plus epidermis 80 days after bloom Prunus persica cDNA clo...	AT1G68680	expressed protein
PPN066F03	-0.74	-1.765	-1.432	0.518	-1.522	-2.122	O-H Glob11	H>O	CS1 H>O	CS2 O>H	H-CS1-CS2 diff	CL610Contig1	RNA post-transcriptional regulation	Splicing	RNA-binding region RNP-1	AT4G36690	U2 snRNP auxiliary factor large subunit, putative, similar to U2 snRNP auxiliary factor, large su...	(ATU2AF65A),
PPN029G02	-0.13	0.172	0.111	-0.19	0.199	0.149	O-H Glob1					PPN029G02-T7_c_s	Unknown function	Unknown protein	1e-119
PPN027H06	0.351	0.311	0.391	0.712	0.226	0.538	O-H Glob9					PPN027H06-T7_c_s	Unknown function	Unknown protein	1e-106
PP1002E11	-0.73	-0.575	-0.429	-0.385	-0.669	-0.462	O-H Glob6					CL1244Contig1	Secondary metabolism	ABA biosynthesis	AT5g24910/F6A4_120	AT5G24910	cytochrome P450 family protein, similar to Cytochrome P450 72A1 (SP:Q05047) (Catharanthus roseus)...	(CYP714A1),
PPN061C12	-0.431	-0.142	0.127	-0.673	0.155	0.036	O-H Glob1		CS1 H>O		CS1-diff	PPN061C12-T7_c_s	RNA translation and protein assembly	regulation of protein biosynthesis	Similarity to guanine nucleotide exchange factor	AT5G38640	eukaryotic translation initiation factor 2B family protein / eIF-2B family protein, similar to SP...
PPN032D12	-0.145	0.092	0.296	-0.11	0.024	0.144	O-H Glob6					CL1272Contig1			Os07g0164000 protein	AT4G20910	double-stranded RNA binding protein-related / DsRBD protein-related, contains weak similarity to ...
PPN075E03	-0.839	-0.237	0	-0.853	0.075	-0.086	O-H Glob1		CS1 H>O		CS1-diff	PPN075E03-T7_c_s	Unknown function	Unknown protein	1e-126
PPN042B02	-0.013	0.513	0.727	0.096	0.137	0.469	O-H Glob5		CS1 O>H	CS2 O>H	CS1-CS2-diff	PPN042B02-T7_c_s	Unknown function	Unknown protein	PP_LEc0019H12f Peach shoot Prunus persica cDNA clone PP_LEc0019H12f, mRNA sequence
PPN071A09	-0.006	0.309	0.287	-0.015	0.234	0.263	O-H Glob1					PPN071A09-T7_c_s	Other nucleic acid metabolic process	Transposons	Reverse transcriptase, putative; 16838-20266
PPN075B07	-1.587	-0.424	-0.091	-1.696	-0.52	-0.404	O-H Glob1			CS2 O>H	CS2-diff	CL730Contig1	Protein degradation	adaptor for ubiquitination by Cul3-based ubiquitin ligase	F8K7.22 protein	AT1G21780	BTB/POZ domain-containing protein. Contains similarity to gb:AJ000644 SPOP (speckle-type POZ prot...
PPN007B02	0.282	1.295	1.194	0.394	1.082	1.148	O-H Glob1		CS1 O>H		CS1-diff	PPN007B02-T7_c_s	RNA post-transcriptional regulation	RNA degradation	OSJNBa0019D11.5 protein	AT1G03360	exonuclease family protein, similar to Exosome complex exonuclease RRP4 (Ribosomal RNA processing...	AT RIBOSOMAL RNA PROCESSING 4 (ATRRP4)
PPN034A02	0	0.243	0.312	0.148	-0.515	0.244	O-H Glob9		CS1 O>H		CS1-diff	CL1402Contig1	Energy production	mitochondrial electron chain	ETC complex I subunit conserved region	AT5G67590	NADH-ubiquinone oxidoreductase-related, contains weak similarity to NADH-ubiquinone oxidoreductas...	FROSTBITE1 (FRO1),
PPN017H09	-0.211	0.549	0.331	-0.385	0.514	0.428	O-H Glob1					CL438Contig1	Glycolysis/ pentose phosphate pathway	PAY-OFF GLYCOLITIC PHASE	Pyruvate kinase isozyme A, chloroplast precursor	AT3G22960	pyruvate kinase, putative, similar to pyruvate kinase isozyme A, chloroplast precursor (Ricinus c...	PLASTIDIAL PYRUVATE KINASE 1 (PKP1 ), (PKP-ALPHA ),
PPN060E11	-0.917	-0.578	-0.542	-0.552	-0.572	-1.511	O-H Glob7	H>O		CS2 O>H	H-CS2-diff	PPN060E11-T7_c_s	RNA post-transcriptional regulation	RNA degradation	UPI000069DCBA
PPN048C01	0.964	0.967	1.062	0.785	0.045	0.956	O-H Glob9		CS1 O>H		CS1-diff	PPN048C01-T7_c_s	Unknown function	Unknown protein	At5g12240	AT5G12240	expressed protein
PPN050E10	-0.016	-0.038	0.083	-0.125	0.285	0.135	O-H Glob1		CS1 H>O		CS1-diff	CL996Contig1	Trafficking machinery and membrane dynamics	Vesicle coat/clathrin coated vesicles	Putative adapitin protein	AT5G22770	adaptin family protein, similar to SP:P18484 adaptor-related protein complex 2 alpha 2 subunit (A...	alpha-adaptin (alpha-ADR),
PPN052G06	0.538	0.209	0.271	0.016	0.401	0.262	O-H Glob3	O>H			H-diff	CL1223Contig1	Cytoskeleton organization and biogenesis	microtubule-based motors	BY-2 kinesin-like protein 5	AT5G27950	kinesin motor protein-related, kinesin heavy chain-like protein, potato, PIR:T07397
PPN016D02	0.358	0.554	0.058	-0.108	0.07	0.216	O-H Glob3	O>H	CS1 O>H		H-CS1-diff	PPN016D02-T7_c_s	Unknown function	Unknwon expressed protein	ACI19	AT2G23790	expressed protein, contains Pfam domain, PF04678: Protein of unknown function, DUF607
PP1002A11	-1.162	0.163	1.073	-0.961	0.245	0.443	O-H Glob1			CS2 O>H	CS2-diff	CL1066Contig1	Secondary metabolism	Unknown methyltransferase	Os08g0411200 protein	AT1G78140	methyltransferase-related, similar to Probable delta(24)-sterol C-methyltransferase (Swiss-Prot:O...
PPN005C09	-0.392	0.483	0.527	-0.458	0.11	0.103	O-H Glob1		CS1 O>H	CS2 O>H	CS1-CS2-diff	PPN005C09-T7_c_s	Unknown function	Unknown protein	AM291487 Prunus persica fruit skin mature fruit Prunus persica cDNA clone Skin51E05, mRNA sequenc...
PPN049A04	0.213	0.222	0.092	0.548	-0.083	0.19	O-H Glob9		CS1 O>H		CS1-diff	PPN049A04-T7_c_s	Unknown function	Unknown protein	AJ823531 S4 Prunus persica cDNA clone S412N16, mRNA sequence
PPN070F02	-0.11	0.167	0.059	0.245	0.143	0.386	O-H Glob5	H>O		CS2 H>O	H-CS2-diff	CL108Contig1	RNA transcription regulation	RNA transcription machinery	Putative Transcription initiation factor IIE, beta subunit	AT4G20330	transcription initiation factor-related, contains weak similarity to Transcription initiation fac...
PPN026E02	0.814	1.011	0.782	0.794	-0.515	0.381	O-H Glob9		CS1 O>H	CS2 O>H	CS1-CS2-diff	PPN026E02-T7_c_s	Unknown function	Unknown mitochondrial protein	Protein At5g62575	AT5G62575	expressed protein
PPN075B03	0.127	0.224	0.123	0.061	-0.098	0.159	O-H Glob9		CS1 O>H		CS1-diff	PPN075B03-T7_c_s	RNA transcription regulation	C2C2-CO-like Family	At4g39070	AT1G75540	zinc finger (B-box type) family protein, similar to zinc finger protein GB:BAA33202 GI:3618312 fr...	SALT TOLERANCE HOMOLOG2 (STH2),
PPN053H09	0.352	0.708	0.578	0.258	0.617	0.617	O-H Glob1					PPN053H09-T7_c_s	Trafficking machinery and membrane dynamics	Unknown vesicle mediated transport protein	Arabidopsis thaliana genomic DNA, chromosome 5, P1 clone:MOP10	AT5G05570	transducin family protein / WD-40 repeat family protein, similar to unknown protein (pir::T04661)...
PPN046F05	0.05	0.349	0.18	-0.202	0.406	0.305	O-H Glob1					PPN046F05-T7_c_s	Cell division regulation	Cell cycle regulation	CDC48-like protein	AT3G09840	cell division cycle protein 48 (CDC48A) (CDC48), identical to SP:P54609 Cell division cycle prote...	CELL DIVISION CYCLE 48 (CDC48 ), (ATCDC48 ), (CDC48A ),
PP1004C05	-0.011	0.325	0.272	0.469	0.496	0.663	O-H Glob5	H>O		CS2 H>O	H-CS2-diff	CL707Contig1	RNA transcription regulation	HB-family	Homeobox protein knotted-1-like 4	AT5G11060	homeobox protein knotted-1 like 4 (KNAT4), identical to homeobox protein knotted-1 like 4 ( KNAT4...	KNOTTED1-LIKE HOMEOBOX GENE 4 (KNAT4),
PPN042G07	-0.433	0.239	0.37	-0.346	-0.189	0.144	O-H Glob6		CS1 O>H	CS2 O>H	CS1-CS2-diff	CL1440Contig1	Energy production	mitochondrial electron chain	NADH:ubiquinone oxidoreductase-like protein	AT5G18800	NADH-ubiquinone oxidoreductase 19 kDa subunit (NDUFA8) family protein, contains Pfam profile: PF0...
PP1004F12	-0.842	2.241	2.49	-0.894	2.426	2.163	O-H Glob1			CS2 O>H	CS2-diff	PP1004F12-T7_c_s	Structure maintenance proteins	Dehydrin	Dehydrin
PPN041G03	-0.158	-0.014	0.014	0.481	-0.151	0.413	O-H Glob9	H>O		CS2 H>O	H-CS2-diff	PPN041G03-T7_c_s	Unknown function	Unknown protein	PP_LEa0010O03f Peach developing fruit mesocarp Prunus persica cDNA clone PP_LEa0010O03f, mRNA seq...
PPN044F11	0.503	1.057	1.072	0.468	0.455	0.566	O-H Glob9		CS1 O>H	CS2 O>H	CS1-CS2-diff	PPN044F11-T7_c_s	Unknown function	Unknown protein	Arabidopsis thaliana genomic DNA, chromosome 5, P1 clone:MNJ7	AT5G47570	expressed protein
PPN025A04	-0.892	-0.376	-0.194	-0.464	-0.127	-0.229	O-H Glob1					PPN025A04-T7_c_s			Putative receptor-like protein kinase	AT3G02130	leucine-rich repeat transmembrane protein kinase, putative, contains Pfam profile: Eukaryotic pro...
PPN066C05	-3.068	-2.199	-1.191	-2.167	-2.021	-0.987	O-H Glob1	H>O			H-diff	CL811Contig1	RNA transcription regulation	TUB-family	Tub family, putative	AT1G76900	F-box family protein / tubby family protein, similar to Tubby protein (SP:P50586) {Mus musculus};...	TUBBY LIKE PROT 1 (AtTLP1),
PPN025D02	-0.564	-0.384	-0.333	-0.506	0.143	-0.161	O-H Glob1		CS1 H>O		CS1-diff	PPN025D02-T7_c_s			DNAJ heat shock N-terminal domain-containing protein, contains similarity to S-locus protein 5 GI...	AT5G49580	DNAJ heat shock N-terminal domain-containing protein, contains similarity to S-locus protein 5 GI...
PPN045G11	0.596	0.229	-0.172	0.603	0.411	0.527	O-H Glob13		CS1 H>O	CS2 H>O	CS1-CS2-diff	PPN045G11-T7_c_s	Unknown function	Unknown protein	AJ825291 S4 Prunus persica cDNA clone S43M11, mRNA sequence
PPN075D04	-0.437	0.103	0.132	0.053	0.104	0.335	O-H Glob1	H>O			H-diff	PPN075D04-T7_c_s	RNA transcription regulation	GeBP Family	Arabidopsis thaliana genomic DNA, chromosome 3, P1 clone: MPE11	AT5G14280	DNA-binding storekeeper protein-related, contains similarity to storekeeper protein (Solanum tube...
PP1003G09	-0.401	0.011	0.041	-0.009	0.061	0.193	O-H Glob1	H>O			H-diff	PP1003G09-T7_c_s	RNA transcription regulation	C2H2 Family	Putative zinc finger protein; 21453-22187	AT1G68360	zinc finger protein-related, similar to zinc finger protein GI:790683 from (Arabidopsis thaliana)
PPN074G10	-0.392	0.09	-0.143	0.808	0.067	0.59	O-H Glob9	H>O		CS2 H>O	H-CS2-diff	PPN074G10-T7_c_s	RNA transcription regulation	TCP-family	Genomic DNA, chromosome 3, P1 clone: MOJ10	AT3G27010	TCP family transcription factor, putative, similar to PCF2 ((GI:2580440) Oryza sativa)	(AT-TCP20 ), (PCF1 ),
PPN018E08	-0.104	0.344	0.612	-0.369	0.315	0.394	O-H Glob1			CS2 O>H	CS2-diff	PPN018E08-T7_c_s	Programmed cell death	Autophagy	Prunus_cerasus transcript; similar to At2g44770/F16B22.26 [Arabidopsis thaliana (Mouse-ear cress)...
PPN043D02	1.02	1.108	1.119	1.105	0.265	0.753	O-H Glob9		CS1 O>H	CS2 O>H	CS1-CS2-diff	CL367Contig1	Unknown function	Unknown protein	AJ631552 Prunus persica mesocarp S4 climacteric Prunus persica cDNA clone Pp-S4EST0359, mRNA sequ...
PPN062F08	-0.127	-0.451	-0.338	-0.241	-0.223	-0.202			CS1 H>O		CS1-diff	PPN062F08-T7_c_s	Trafficking machinery and membrane dynamics	protein translocation to chloroplast	Preprotein translocase secY subunit, chloroplast precursor	AT2G18710	preprotein translocase secY subunit, chloroplast (CpSecY), Identical to SP:Q38885 Preprotein tran...	SecY Homolog 1 (SCY1),
PPN017F06	-0.083	-0.233	0.01	-0.343	0.267	0.063	O-H Glob1		CS1 H>O		CS1-diff	PPN017F06-T7_c_s	Trafficking machinery and membrane dynamics	Cotranslational protein translocation to ER	F9K20.24 protein	AT1G78720	protein transport protein sec61, putative, similar to SP:P38377 Protein transport protein Sec61 a...
PPN036C05	-0.066	0.414	0.557	0.204	-0.418	0.369	O-H Glob9		CS1 O>H		CS1-diff	PPN036C05-T7_c_s	Unknown function	Unknown membrane protein	Prunus_persica transcript; similar to Putative fiber protein Fb34 [Oryza sativa (japonica cultiva...
PP1005B07	-0.331	0.325	0.444	0.048	0.064	0.499	O-H Glob5	H>O	CS1 O>H		H-CS1-diff	PP1005B07-T7_c_s	Unknown function	Unknown protein	PP_LEa0004A23f Peach developing fruit mesocarp Prunus persica cDNA clone PP_LEa0004A23f, mRNA seq...
PPN060G07	-0.104	0.805	0.445	0.838	0.523	0.921	O-H Glob5	H>O	CS1 O>H	CS2 H>O	H-CS1-CS2 diff	CL263Contig1	RNA transcription regulation	AUX/IAA family	Aux/IAA protein	AT1G04240	auxin-responsive protein / indoleacetic acid-induced protein 3 (IAA3), identical to SP:Q38822 Aux...	SHORT HYPOCOTYL 2 (SHY2 ), INDOLE-3-ACETIC ACID 3 (IAA3 ),
PPN061G06	-0.056	0.06	-0.145	-0.2	0.657	0.268	O-H Glob2		CS1 H>O	CS2 H>O	CS1-CS2-diff	CL565Contig1	Signal transduction pathway	Phosphorylation cascades/PP2C	Protein phosphatase 2C homolog	AT3G51370	protein phosphatase 2C, putative / PP2C, putative, similar to Ser/Thr protein phosphatase 2C (PP2...
PPN028B11	-0.721	-0.754	-0.346	-0.419	-0.683	-0.474	O-H Glob6					PPN028B11-T7_c_s	Transport	Mg transport	Protein At5g09690	AT5G09690	magnesium transporter CorA-like family protein (MRS2-7), weak similarity to SP:Q01926 RNA splicin...
PPN017H10	-0.478	1.677	1.319	<invalid>	1.436	1.5			CS1 O>H	CS2 H>O	CS1-CS2-diff	CL1351Contig1	photorespiratory pathway	glycine formation from glyoxylate	Alanine--glyoxylate aminotransferase 2 homolog 2, mitochondrial precursor	AT2G38400	alanine--glyoxylate aminotransferase, putative / beta-alanine-pyruvate aminotransferase, putative...	ALANINE:GLYOXYLATE AMINOTRANSFERASE 3 (AGT3),
PPN069H10	-0.329	0.076	0.246	0.202	0.055	0.3	O-H Glob5	H>O			H-diff	PPN069H10-T7_c_s	RNA transcription regulation	b-HLH family	Putative transcription factor BIM2	AT1G69010	basic helix-loop-helix (bHLH) family protein, contains Pfam profile: PF00010 helix-loop-helix DNA...	BES1-interacting Myc-like PROT 2 (BIM2),
PPN050F07	-0.081	0.126	0.148	0.221	-0.415	0.15	O-H Glob9		CS1 O>H		CS1-diff	PPN050F07-T7_c_s	Lipid metabolism	Glycerolipid metabolism	Lysophospholipase isolog; 25331-24357	AT1G11090	hydrolase, alpha/beta fold family protein, similar to monoglyceride lipase from (Homo sapiens) GI...
PPN049F07	-0.1	-0.078	0.024	0.04	-0.994	-0.425	O-H Glob11		CS1 O>H	CS2 O>H	CS1-CS2-diff	CL1038Contig1	Unknown function	Unknown mitochondrial protein	Ozone-responsive stress-related protein-like	AT1G01170	stress-related ozone-induced protein (OZI1) / stress-related ozone-responsive protein [Arabidopsi...
PPN068C08	-0.156	0.005	0.113	-0.247	0.047	-0.307	O-H Glob7			CS2 O>H	CS2-diff	PPN068C08-T7_c_s	Sulfur metabolism	Sulfur assimilation	Adenosine 5'-phosphosulfate reductase	AT4G21990	5'-adenylylsulfate reductase (APR3) / PAPS reductase homolog (PRH26), identical to 5'-adenylylsul...	APS REDUCTASE 3 (APR3 ), (PRH-26 ), PAPS REDUCTASE HOMOLOG 26 (PRH26 ), (ATAPR3 ),
PP1006H08	0.266	0.374	-0.13	0.109	0.344	0.312	O-H Glob4			CS2 H>O	CS2-diff	PP1006H08-T7_c_s	Lipid metabolism	Fatty acid biosyntheis	NADP-dependent malic enzyme	AT2G19900	ATNADP-ME1 | The malic enzyme (EC 1.1.1.40) encoded by AtNADP-ME1 is expressed in response to dev...	NADP-malic enzyme 1 (ATNADP-ME1),
PPN068A06	0.06	0.132	0.12	0.452	-0.041	0.378	O-H Glob9	H>O			H-diff	CL1288Contig1	Unknown function	Unknown membrane protein	Malus_x_domestica transcript; similar to Arabidopsis thaliana genomic DNA, chromosome 5, P1 clone...	AT5G53650	expressed protein
PPN051G02	-0.114	-0.343	-0.236	-0.114	0.103	-0.045	O-H Glob2		CS1 H>O		CS1-diff	CL204Contig1	Trafficking machinery and membrane dynamics	PM protein translocation system	Arabidopsis thaliana genomic DNA, chromosome 3, P1 clone:MFD22	AT3G20920	translocation protein-related, contains weak similarity to Drosophila translocation protein 1 (GI...
PPN066C03	0.046	0.119	0.058	-0.208	0.617	0.299	O-H Glob2		CS1 H>O	CS2 H>O	CS1-CS2-diff	CL465Contig1	Unknown function	Unknown PPR protein	F3D13.1 protein	AT4G01400	pentatricopeptide (PPR) repeat-containing protein, contains Pfam profile PF01535: PPR repeat
PPN047H02	0.031	1.34	1.248	-0.38	0.898	1.062	O-H Glob1	O>H	CS1 O>H	CS2 O>H	H-CS1-CS2 diff	PPN047H02-T7_c_s	RNA transcription regulation	HD-ZIP family	Homeobox-leucine zipper protein HAT22	AT4G37790	homeobox-leucine zipper protein 22 (HAT22) / HD-ZIP protein 22, identical to homeobox-leucine zip...	(HAT22),
PPN001C10	0.032	-0.362	-0.155	-0.471	-0.464	-0.16		O>H			H-diff	PPN001C10-T7_c_s			no_annotation_available
PP1009C07	1.266	-0.076	-0.356	0.824	-0.006	-0.227	O-H Glob13	O>H			H-diff	PP1009C07-T7_c_s	Cytoskeleton organization and biogenesis	microtubule- tubulin monomer	Protein At4g14960	AT1G50010	tubulin alpha-2/alpha-4 chain (TUA2), identical to tubulin alpha-2/alpha-4 chain SP:P29510 GB:P29...	(TUA2)
PPN027E11	-0.521	-0.26	-0.392	-0.569	-0.432	-0.367						CL844Contig1	Aminoacid metabolism	phenylalanine, tyrosine and tryptophan metabolism	Tryptophan synthase beta subunit	AT4G27070	tryptophan synthase, beta subunit 2 (TSB2), identical to SP:25269	TRYPTOPHAN SYNTHASE BETA-SUBUNIT 2 (TSB2),
PPN002G07	-0.567	-0.526	-0.622	-0.331	0.321	-0.126	O-H Glob7		CS1 H>O	CS2 H>O	CS1-CS2-diff	PPN002G07-T7_c_s	Unknown function	Unknown plasma membrane protein	At1g09870/F21M12_26	AT1G09870	histidine acid phosphatase family protein, contains Pfam profile PF00328: Histidine acid phosphat...
PPN080F09	0.428	0.61	0.728	0.474	0.482	1.202	O-H Glob9			CS2 H>O	CS2-diff	CL71Contig1	Trafficking machinery and membrane dynamics	Vacuolar trafficking	GTP binding protein	AT5G45130	Ras-related protein (RHA1) / small GTP-binding protein, identical to Ras-related protein RHA1 SP:...	ROOT HANDEDNESS 1 (RHA1 ), (ATRAB5A ), (ATRABF2A ), (RABF2A ), (RAB5A ), RAB HOMOLOG 1 (RHA1 ), ARABIDOPSIS RAB HOMOLOG F2A (ATRAB-F2A ), RAB HOMOLOG F2A (RAB-F2A ),
PPN049D10	-0.267	-0.618	-0.049	0.417	-0.14	0.192	O-H Glob9	H>O	CS1 H>O	CS2 H>O	H-CS1-CS2 diff	PPN049D10-T7_c_s	Unknown function	Unknown protein	PP_LEa0023D23f Peach developing fruit mesocarp Prunus persica cDNA clone PP_LEa0023D23f, mRNA seq...	AT4G09890	expressed protein
PP1002E05	-0.424	0.466	0.566	-0.475	0.138	0.328	O-H Glob1		CS1 O>H	CS2 O>H	CS1-CS2-diff	PP1002E05-T7_c_s	Aminoacid metabolism	Glutamate metabolism	Glutamate synthase (Ferredoxin) (EC 1.4.7.1) (Clone C(35))	AT2G41220	glutamate synthase, chloroplast (GLU2) / ferredoxin-dependent glutamate synthase (Fd-GOGAT 2), id...	GLUTAMATE SYNTHASE 2 (GLU2),
PP1003C09	0.303	1.032	0.83	0.704	0.715	0.996	O-H Glob5	H>O	CS1 O>H		H-CS1-diff	PP1003C09-T7_c_s	RNA transcription regulation	LUH-family	STY-L protein	AT2G32700	WD-40 repeat family protein, contains 7 WD-40 repeats ; similar to LEUNIG (GP:11141605)(Arabidops...
PPN007E09	-0.479	-0.191	-0.322	-0.304	-0.246	-0.247	O-H Glob6					CL551Contig1	Transport	Aminoacid transporter	Putative system A transporter isoform 2	AT3G30390	amino acid transporter family protein [Arabidopsis thaliana] (TAIR:At5g38820.1); similar to hypot...
PPN051B02	-1.196	-0.29	0.71	-0.646	-0.055	0.349	O-H Glob1	H>O		CS2 O>H	H-CS2-diff	CL845Contig1	RNA transcription regulation	ARF-family	Auxin response factor 2	AT5G20730	auxin-responsive factor (ARF7), identical to auxin response factor 7 GI:4104929 from (Arabidopsis...	NON-PHOTOTROPHIC HYPOCOTYL (NPH4 ), MASSUGU 1 (MSG1 ), INDOLE ACETIC ACID 21 (IAA21 ), AUXIN RESPONSE FACTOR 7 (ARF7 ), TRANSPORT INHIBITOR RESPONSE 5 (TIR5 ), BIPOSTO (BIP ),
PP1003D01	0.359	0.555	0.074	0.348	0.762	0.563	O-H Glob4		CS1 H>O	CS2 H>O	CS1-CS2-diff	CL53Contig1	Cofactor and vitamin metabolism	ASCORBATE (VIT C ) REGENERATION SYSTEM	Monodehydroascorbate reductase	AT3G52880	monodehydroascorbate reductase, putative, monodehydroascorbate reductase (NADH), Lycoperison escu...	monodehydroascorbate reductase 1 (ATMDAR1),
PP1001A05	-2.148	-0.75	-0.58	-1.862	-0.197	-0.636	O-H Glob1		CS1 H>O		CS1-diff	CL35Contig1	Pyruvate metabolism	conversion of PEP to oxalacetate	Pyruvate decarboxylase 1	AT4G33070	pyruvate decarboxylase, putative, strong similarity to SP:P51846 Pyruvate decarboxylase isozyme 2...
PPN058C03	-0.867	-0.523	-0.134	-0.346	-1.134	-0.307	O-H Glob6	H>O	CS1 O>H		H-CS1-diff	PPN058C03-T7_c_s	Unknown function	Unknown methyltransferase	Gb|AAF34859.1	AT3G17365	expressed protein, low similarity to PIR:I46078 endothelin converting enzyme from Bos primigenius...
PPN014G10	0.053	0.124	-0.161	-0.061	-0.263	-0.181	O-H Glob8		CS1 O>H		CS1-diff	CL1048Contig1	Unknown function	Unkown Zinc finger RING-like	Zinc finger protein	AT3G62970	zinc finger (C3HC4-type RING finger) family protein [Arabidopsis thaliana] (TAIR:At5g18650.1); si...
PPN011C09	-0.167	0.405	0.158	0.503	0.54	0.526	O-H Glob5	H>O		CS2 H>O	H-CS2-diff	CL943Contig1	RNA transcription regulation	Unknown family	Gigantea protein	AT1G22770	gigantea protein (GI), identical to gigantea protein SP:Q9SQI2 from (Arabidopsis thaliana)	GIGANTEA (GI), (FB),
PP1005G11	-1.469	-0.223	0.073	<invalid>	-0.397	-0.176				CS2 O>H	CS2-diff	CL5Contig1	Cell wall related	Pectin degradation	Polygalacturonase precursor	AT3G59850	polygalacturonase, putative / pectinase, putative, similar to SP:P48979 Polygalacturonase precurs...
PPN006G06	0.303	0.271	0.233	0.313	0.099	0.292			CS1 O>H		CS1-diff	PPN006G06-T7_c_s	No annotation available	No annotation available	no_annotation_available
PPN070E12	0.403	0.446	0.415	0.135	0.39	0.428	O-H Glob4					PPN070E12-T7_c_s	Secondary metabolism	mevalonate/acetate pathway	3-hydroxy-3-methylglutaryl coenzyme A reductase	AT1G76490	3-hydroxy-3-methylglutaryl-CoA reductase 2 / HMG-CoA reductase 2 (HMGR2) [Arabidopsis thaliana] (...	HYDROXY METHYLGLUTARYL COA REDUCTASE 1 (HMG1 ), 3-HYDROXY-3-METHYLGLUTARYL COA REDUCTASE 1 (HMGR1 ),
PP1002B06	-0.426	-0.078	0.131	0.281	-0.405	0.128	O-H Glob6	H>O	CS1 O>H		H-CS1-diff	PP1002B06-T7_c_s	Unknown function	Unknown protein	PP_YEb0038G04 Peach developing fruit mesocarp Stage S4 Prunus persica cDNA clone PP_YEb0038G04, m...
PPN042H12	-0.618	0.121	0.077	0.313	0.34	0.234	O-H Glob5	H>O	CS1 H>O		H-CS1-diff	PPN042H12-T7_c_s	RNA transcription regulation	HB-family	BEL1-like homeodomain transcription factor	AT2G35940	BEL1-like homeobox 4 protein (BLH4) [Arabidopsis thaliana] (TAIR:At2g23760.1); similar to BEL1-li...	BEL1-LIKE HOMEODOMAIN 1 (BLH1 ), embryo sac development arrest 29 (EDA29 )
PPN054B06	-0.238	-0.034	0.333	-0.634	-0.801	-0.024	O-H Glob1	O>H	CS1 O>H	CS2 O>H	H-CS1-CS2 diff	PPN054B06-T7_c_s	RNA transcription regulation	NAC-family	No apical meristem (NAM) protein-like	AT4G28500	ANAC073 | no apical meristem (NAM) family protein, contains Pfam PF02365: No apical meristem (NAM...	Arabidopsis NAC domain containing PROT 73 (anac073 ), SECONDARY WALL-ASSOCIATED NAC DOMAIN PROT 2 (SND2 )
PPN040A11	0.65	0.413	0.452	0.434	-0.136	0.131	O-H Glob13		CS1 O>H	CS2 O>H	CS1-CS2-diff	PPN040A11-T7_c_s	Unknown function	Unknown membrane protein	AT4g31460/F3L17_30	AT3G53850	expressed protein, hypothetical protein - Arabidopsis thaliana, EMBL:AC006283.5 ; contains Pfam P...
PPN046A06	-0.436	0.062	-0.054	-0.129	-0.265	-0.059	O-H Glob6		CS1 O>H		CS1-diff	PPN046A06-T7_c_s	Unknown function	Unknown armadillo protein	Armadillo-like	AT3G02710	nuclear associated protein-related / NAP-related, similar to Nuclear associated protein (NAP) (NY...
PPN060A12	-0.472	-0.001	-0.033	-0.257	0.146	0.009	O-H Glob1					PPN060A12-T7_c_s	Protein degradation	protease	Aspartic proteinase	AT1G11910	aspartyl protease family protein, contains Pfam profiles: PF00026 eukaryotic aspartyl protease, P...
PPN048A01	0.284	0.034	-0.337	0.112	-0.192	0.114	O-H Glob12		CS1 O>H	CS2 H>O	CS1-CS2-diff	PPN048A01-T7_c_s	Cofactor and vitamin metabolism	Folate metabolism	Methylenetetrahydrofolate reductase 2	AT2G44160	methylenetetrahydrofolate reductase 2 (MTHFR2), identical to SP:O80585 Methylenetetrahydrofolate ...	METHYLENETETRAHYDROFOLATE REDUCTASE 2 (MTHFR2),
PPN031B01	-0.748	-0.186	0.305	-0.273	-0.501	-0.177	O-H Glob6	H>O	CS1 O>H	CS2 O>H	H-CS1-CS2 diff	PPN031B01-T7_c_s	RNA transcription regulation	b-ZIP family	BZIP transcription factor bZIP62	AT5G24800	bZIP transcription factor family protein, contains Pfam profile: PF00170 bZIP transcription facto...	AT BASIC LEUCINE ZIPPER 9 (AtbZIP9 ), BASIC LEUCINE ZIPPER O2 HOMOLOG 2 (BZO2H2 )
PPN075G05	-0.236	-0.06	0.214	-0.309	0.085	0.057	O-H Glob1		CS1 H>O		CS1-diff	CL1398Contig1	Other nucleic acid metabolic process	Unkown Zinc finger RING-like	Similarity to zinc finger protein	AT1G01350	zinc finger (CCCH-type/C3HC4-type RING finger) family protein, similar to SP:O15541 Zinc finger p...
PPN071D09	0.102	0.096	0.199	0.252	0.22	0.212						CL267Contig1	Unknown function	Unknown protein	PP_LEc0014M08f Peach shoot Prunus persica cDNA clone PP_LEc0014M08f, mRNA sequence	AT2G39170	expressed protein
PPN008D01	-0.083	0.249	0.345	0.322	-0.332	0.208	O-H Glob9	H>O	CS1 O>H		H-CS1-diff	PPN008D01-T7_c_s	Unknown function	Unknown protein	1e-126	AT1G68680	expressed protein
PP1003F07	0.107	0.156	-0.166	-0.156	0.32	0.165	O-H Glob2		CS1 H>O	CS2 H>O	CS1-CS2-diff	PP1003F07-T7_c_s	RNA post-transcriptional regulation	Splicing	Putative RNA-binding protein	AT5G04430	KH domain-containing protein NOVA, putative, astrocytic NOVA-like RNA-binding protein, Homo sapie...	BINDING TO TOMV RNA 1 (BTR1 ), BINDING TO TOMV RNA 1L (LONG FORM), (BTR1L ),
PPN040F09	-0.581	-0.094	-0.032	-0.419	-0.222	-0.147	O-H Glob1					PPN040F09-T7_c_s	Other carbohydrate metabolism	sucrose and starch metabolism	Sucrose phosphate synthase	AT5G20280	sucrose-phosphate synthase, putative, similar to sucrose-phosphate synthase (EC 2.4.1.14) isoform...	sucrose phosphate synthase 1F (ATSPS1F),
PP1000E11	1.051	1.415	1.245	0.419	0.874	0.647	O-H Glob4	O>H	CS1 O>H	CS2 O>H	H-CS1-CS2 diff	CL1439Contig1	Unknown function	Defense against pathogens	Major allergen Pru av 1
PPN067B01	-0.277	0.066	0.003	0.058	0.2	0.104	O-H Glob7					PPN067B01-T7_c_s	Signal transduction pathway	Receptor/Transmembrane receptor	Putative disease resistance protein At1g58400	AT1G59218	disease resistance protein (CC-NBS-LRR class), putative, domain signature CC-NBS-LRR exists, sugg...
PPN032A06	-0.229	-0.087	-0.363	-0.237	0.372	0.043	O-H Glob1		CS1 H>O	CS2 H>O	CS1-CS2-diff	PPN032A06-T7_c_s	Cell wall related	Pectin biosynthesis	T4P13.28 protein	AT3G58790	glycosyl transferase family 8 protein, contains Pfam profile: PF01501 glycosyl transferase family...	Galacturonosyltransferase 15 (GAUT15),
PPN024E11	0.479	0.207	0.093	0.018	0.187	-0.065	O-H Glob4	O>H			H-diff	CL1005Contig1	Cytoskeleton organization and biogenesis	Microtubule-microtubule organization	Katanin p60 ATPase-containing subunit	AT1G80350	katanin 1 (KTN1), identical to katanin 1 (KTN1) (Arabidopsis thaliana) GI:14133602	ECTOPIC ROOT HAIR 3 (ERH3 ), (AAA1 ), FRAGILE FIBER 2 (FRA2 ), (LUE1 ), (ATKTN1 ), KATANIN 1 (KTN1 ), FURCA2 (FRC2 ), BOTERO 1 (BOT1 ), FAT ROOT (FTR ),
PPN068C01	-0.482	-0.091	-0.121	-0.527	-0.394	-0.215	O-H Glob1		CS1 O>H		CS1-diff	PPN068C01-T7_c_s	Transport	Permease of DMT family	MtN21 protein	AT5G07050	nodulin MtN21 family protein, similar to MtN21 GI:2598575 (root nodule development) from (Medicag...
PPN046G05	-0.68	0.235	0.448	-0.521	0.082	0.171	O-H Glob1			CS2 O>H	CS2-diff	PPN046G05-T7_c_s	No annotation available	No annotation available	no_annotation_available
PPN060C12	-0.238	-0.1	-0.153	-0.159	0.655	0.196	O-H Glob2		CS1 H>O	CS2 H>O	CS1-CS2-diff	PPN060C12-T7_c_s			transporter-related, low similarity to spinster membrane proteins from (Drosophila melanogaster) ...	AT4G36790	transporter-related, low similarity to spinster membrane proteins from (Drosophila melanogaster) ...
PPN053A11	0.295	-0.016	-0.201	0.073	0.017	0.128	O-H Glob12			CS2 H>O	CS2-diff	PPN053A11-T7_c_s	Other carbohydrate metabolism	sucrose and starch metabolism	Nudix hydrolase 14, mitochondrial precursor	AT4G11980	ATNUDT14 | MutT/nudix family protein, low similarity to SP:P54570 ADP-ribose pyrophosphatase (EC ...	AT Nudix hydrolase homolog 14 (atnudt14 ), AT NUDIX HYDROLASE HOMOLOG 14 (ATNUDX14 ),
PPN038G07	-0.73	0.686	-0.427	-0.086	0.496	0.021	O-H Glob7	H>O	CS1 O>H	CS2 H>O	H-CS1-CS2 diff	CL1131Contig1	Unknown function	Unknown membrane protein	At4g22120	AT4G04340	early-responsive to dehydration protein-related / ERD protein-related, similar to ERD4 protein (e...
PPN042C11	-0.386	1.209	-0.028	0.909	-0.374	0.226	O-H Glob9	H>O	CS1 O>H		H-CS1-diff	PPN042C11-T7_c_s	Unknown function	Unknown protein	AM290040 Prunus persica fruit skin mature fruit Prunus persica cDNA clone Skin63F11, mRNA sequenc...
PPN049C04	0.111	0.505	0.061	0.561	-0.069	0.213	O-H Glob9	H>O	CS1 O>H		H-CS1-diff	PPN049C04-T7_c_s	Unknown function	Unknown protein	no_annotation_available	AT4G01897	expressed protein
PPN005D11	0.025	0.022	-0.267	-0.03	-0.143	-0.013	O-H Glob12		CS1 O>H	CS2 H>O	CS1-CS2-diff	PPN005D11-T7_c_s	Signal transduction pathway	Defense response signaling pathway/N-acylethanolamine signaling termination	N-acylethanolamine amidohydrolase	AT5G64440	amidase family protein, low similarity to enantiomerase-selective amidase (Rhodococcus sp.) GI:15...	AT fatty acid amide hydrolase (AtFAAH),
PPN053C07	0.482	0.688	0.911	0.745	1.354	1.006	O-H Glob4		CS1 H>O		CS1-diff	PPN053C07-T7_c_s	Unknown function	Unknown protein	PP_LEa0004I21f Peach developing fruit mesocarp Prunus persica cDNA clone PP_LEa0004I21f, mRNA seq...
PPN047C02	-0.795	0.206	0.889	<invalid>	-0.425	0.308			CS1 O>H	CS2 O>H	CS1-CS2-diff	PPN047C02-T7_c_s	Chromatin status and regulation	Chromatin remodeling complex	SWI/SNF-related matrix-associated actin-dependent regulator of chromatin a-like	AT1G48310	SNF2 domain-containing protein / helicase domain-containing protein, contains similarity to DNA-d...	(CHR18), (CHA18)
PPN025E02	0.409	1.068	0.992	1.104	0.78	0.841	O-H Glob9	H>O	CS1 O>H		H-CS1-diff	CL74Contig1	Unknown function	Unknown USP protein	RD2 protein	AT2G21620	universal stress protein (USP) family protein / responsive to dessication protein (RD2), strong s...	(RD2),
PPN022E09	-0.361	0.315	0.209	-0.177	0.566	0.304	O-H Glob1		CS1 H>O		CS1-diff	CL439Contig1	Protein degradation	Neddylation/NEDD8-acivitation E1 complex	At2g12550	AT2G12550	ubiquitin-associated (UBA)/TS-N domain-containing protein, low similarity to NUB1 (NEDD8-interact...
PPN046G04	-0.072	0.085	0.007	0.134	0.04	0.079						PPN046G04-T7_c_s			AJ823210 S4 Prunus persica cDNA clone S410N8, mRNA sequence
PPN026E01	0.047	0.212	0.242	0.074	-0.102	0.166			CS1 O>H		CS1-diff	CL1191Contig1	Unknown function	Unknown PPR protein	Pentatricopeptide repeat	AT3G04130	pentatricopeptide (PPR) repeat-containing protein [Arabidopsis thaliana] (TAIR:At3g22670.1); simi...
PPN078G08	-0.424	-0.286	0.211	-0.365	0.109	0.487	O-H Glob1		CS1 H>O	CS2 H>O	CS1-CS2-diff	PPN078G08-T7_c_s	Trafficking machinery and membrane dynamics	Golgy to ER/ COPI vesicles	Arf GTPase activating protein
PPN037D04	-0.577	0.345	0.236	-0.284	-0.61	-0.783	O-H Glob5		CS1 O>H	CS2 O>H	CS1-CS2-diff	PPN037D04-T7_c_s	Unknown function	Unknown protein	F20D23.22 protein	AT1G17080	expressed protein
PPN050A12	0.029	0.503	0.466	-0.018	0.063	0.338	O-H Glob5		CS1 O>H		CS1-diff	CL644Contig1	Glycolysis/ pentose phosphate pathway	PAY-OFF GLYCOLITIC PHASE	T12H1.14 protein	AT3G05170	phosphoglycerate/bisphosphoglycerate mutase family protein, contains Pfam profile PF00300: phosph...
PPN069F06	-0.041	-0.233	-0.255	-0.192	-0.641	-0.649	O-H Glob11		CS1 O>H	CS2 O>H	CS1-CS2-diff	CL114Contig1	Unknown function	Unknown vacuolar protein	REF/SRPP-like protein At3g05500	AT3G05500	rubber elongation factor (REF) family protein, contains Pfam profile: PF05755 rubber elongation f...
PP1005H01	-0.897	-0.207	0.07	-0.078	0.529	0.316	O-H Glob1	H>O	CS1 H>O	CS2 H>O	H-CS1-CS2 diff	PP1005H01-T7_c_s	Aminoacid metabolism	Lysine metabolism	Aquilegia_formosa_x_Aquilegia_pubescens transcript; similar to Lysine ketoglutarate reductase tra...
PPN010B11	-0.996	0.054	0.619	-1.363	-0.488	-0.033	O-H Glob1		CS1 O>H	CS2 O>H	CS1-CS2-diff	PPN010B11-T7_c_s	Signal transduction pathway	ABA signaling/ABF phosphorylation	Serine-threonine protein kinase, putative	AT1G78290	serine/threonine protein kinase, putative, similar to serine-threonine protein kinase (Triticum a...
PP1004D03	1.093	-0.614	-0.137	-0.102	-0.855	-0.639	O-H Glob12	O>H	CS1 O>H	CS2 O>H	H-CS1-CS2 diff	PP1004D03-T7_c_s	Aminoacid metabolism	phenylalanine, tyrosine and tryptophan metabolism	Putative 3-deoxy-D-arabino-heptulosonate 7-phosphate synthase 3	AT1G22410	2-dehydro-3-deoxyphosphoheptonate aldolase, putative / 3-deoxy-D-arabino-heptulosonate 7-phosphat...
PPN041C12	0.418	0.47	0.405	0.364	0.293	0.423						PPN041C12-T7_c_s	Cell wall related	unknown extracellular protein	Adhesion regulating molecule	AT2G26590	Adrm1 protein [Mus musculus] (GB:AAH19746.1); contains InterPro domain Adhesion regulating molecu...
PPN067B12	0.102	0.078	-0.011	-0.119	0.224	0.119						PPN067B12-T7_c_s	Trafficking machinery and membrane dynamics	Golgy to ER/ COPI vesicles	Coatomer WD associated region; Coatomer alpha subunit, C-terminal; Cytochrome cd1-nitrite reducta...	AT1G62020	coatomer protein complex, subunit alpha, putative, contains Pfam PF00400: WD domain, G-beta repea...
PPN008G03	-0.432	-0.036	-0.156	-0.297	0.795	0.217	O-H Glob1		CS1 H>O	CS2 H>O	CS1-CS2-diff	PPN008G03-T7_c_s	Lipid metabolism	Glycerolipid biosynthesis	Digalactosyldiacylglycerol synthase 1, chloroplast precursor	AT3G11670	digalactosyldiacylglycerol synthase 1 (DGD1) / MGDG:MGDG galactosyltransferase / galactolipid gal...	DIGALACTOSYL DIACYLGLYCEROL DEFICIENT 1 (DGD1),
PPN001F12	-0.684	-0.275	-0.261	-0.465	-0.27	-0.299	O-H Glob1					PPN001F12-T7_c_s	Lipid metabolism	Fatty acid biosyntheis	Os09g0380000 protein	AT5G23050	acyl-activating enzyme 17 (AAE17), nearly identical to acyl-activating enzyme 17 (Arabidopsis tha...	ACYL-ACTIVATING ENZYME 17 (AAE17),
PPN061F07	0.873	-0.813	-1.231	-0.272	-0.726	-1.331	O-H Glob12	O>H			H-diff	CL22Contig1	Lipid metabolism	Acetyl-CoA biosynthesis	ATP citrate lyase b-subunit	AT1G60810	ATP citrate-lyase -related, similar to ATP citrate-lyase GI:949989 from (Rattus norvegicus)	(ACLA-2),
PPN025H02	0.784	0.715	0.35	1.329	0.849	0.741	O-H Glob13	H>O		CS2 H>O	H-CS2-diff	PPN025H02-T7_c_s	RNA transcription regulation	RNA transcription machinery	BAH domain-containing protein, putative	AT3G48050	bromo-adjacent homology (BAH) domain-containing protein, contains Pfam profile PF01426: BAH domain
PP1005H05	-0.182	-0.575	-0.272	0.316	0.324	-0.28	O-H Glob10	H>O	CS1 H>O		H-CS1-diff	CL78Contig1	RNA transcription regulation	AUX/IAA family	Aux/IAA protein	AT5G65670	auxin-responsive protein / indoleacetic acid-induced protein 9 (IAA9), identical to SP:Q38827 Aux...	INDOLE-3-ACETIC ACID INDUCIBLE 9 (IAA9),
PPN008H07	-0.477	-0.526	-0.455	-0.639	-0.17	-0.367	O-H Glob1		CS1 H>O		CS1-diff	CL799Contig1	Lipid metabolism	Glycerolipid metabolism	Putative phospholipid cytidylyltransferase	AT2G38670	ethanolamine-phosphate cytidylyltransferase, putative / phosphorylethanolamine transferase, putat...	PHOSPHORYLETHANOLAMINE CYTIDYLYLTRANSFERASE 1 (PECT1),
PPN045B05	-0.139	-0.223	-0.143	-0.23	-0.375	-0.174						PPN045B05-T7_c_s	Aminoacid metabolism	Valine, leucine and isoleucine metabolism	Branched-chain-amino-acid aminotransferase 3, chloroplast precursor	AT3G49680	branched-chain amino acid aminotransferase 3 / branched-chain amino acid transaminase 3 (BCAT3), ...	ATBCAT-3 ), BRANCHED-CHAIN AMINOTRANSFERASE 3 (BCAT3 ),
PPN053C10	-0.666	-0.008	0.426	-0.228	-0.441	-0.405	O-H Glob6	H>O	CS1 O>H	CS2 O>H	H-CS1-CS2 diff	CL566Contig1	RNA transcription regulation	AP2/EREBP family	AP2/EREBP transcription factor ERF-2	AT3G16770	ATEBP | Encodes a member of the ERF (ethylene response factor) subfamily B-2 of the plant specifi...	RELATED TO AP2 3 (RAP2.3 ), ETHYLENE-RESPONSIVE ELEMENT BINDING PROT (ATEBP ), ETHYLENE RESPONSE FACTOR 72 (ERF72 ),
PPN001H07	0.473	-0.156	-0.167	-0.259	-0.028	0.117	O-H Glob3	O>H	CS1 H>O		H-CS1-diff	PPN001H07-T7_c_s	Transport	dicarboxylate transport to mictochondria	2-oxoglutarate/malate translocator-like protein	AT5G12860	oxoglutarate/malate translocator, putative, similar to 2-oxoglutarate/malate translocator precurs...	dicarboxylate transporter 1 (DiT1),
PPN037H03	0.455	0.145	0.566	0.16	0.558	0.48	O-H Glob3		CS1 H>O		CS1-diff	PPN037H03-T7_c_s	RNA translation and protein assembly	ER quality control machinery	Calnexin homolog precursor	AT5G61790	calnexin 1 (CNX1), identical to calnexin homolog 1, Arabidopsis thaliana, EMBL:AT08315 (SP:P29402)
PPN076G09	0.179	0.046	0.11	0.068	-0.044	0.113						PPN076G09-T7_c_s	Cofactor and vitamin metabolism	coenzyme Q biosynthesis	AT5g05200/K2A11_7	AT5G05200	ABC1 family protein, contains Pfam domain, PF03109: ABC1 family
PP1000A07	0.489	0.215	0.53	0.966	0.155	0.192	O-H Glob13	H>O		CS2 O>H	H-CS2-diff	PP1000A07-T7_c_s	RNA transcription regulation	AUX/IAA family	Auxin-responsive protein IAA1	AT3G04730	auxin-responsive protein / indoleacetic acid-induced protein 16 (IAA16), identical to SP:O24407 A...	(IAA16),
PPN039D11	0.74	0.163	0.642	1.087	0.993	0.903	O-H Glob13		CS1 H>O	CS2 H>O	CS1-CS2-diff	PPN039D11-T7_c_s	Cofactor and vitamin metabolism	Riboflavin metabolism	Purple acid phosphatase 1	AT2G01890	purple acid phosphatase, putative, contains Pfam profile: PF00149 calcineurin-like phosphoesteras...	PURPLE ACID PHOSPHATASE 8 (PAP8 ), PURPLE ACID PHOSPHATASE 8 (ATPAP8 ),
PPN078C01	0.324	0.155	-0.052	0.518	0.03	0.307	O-H Glob13			CS2 H>O	CS2-diff	CL1201Contig1	unknown function	Unknown protein	At1g44770	AT1G44770	expressed protein
PPN069B12	0.109	0.224	0.553	0.225	0.389	0.137	O-H Glob5			CS2 O>H	CS2-diff	CL456Contig1	Aminoacid metabolism	Valine, leucine and isoleucine metabolism	Branched-chain amino acid aminotransferase	AT5G65780	branched-chain amino acid aminotransferase 5 / branched-chain amino acid transaminase 5 (BCAT5), ...	(ATBCAT-5),
PPN070C02	-0.386	-0.683	-0.586	-0.512	-0.266	-0.407	O-H Glob2		CS1 H>O		CS1-diff	PPN070C02-T7_c_s	Signal transduction pathway	G-protein coupled receptor protein signaling pathway/G-protein complex	F14O23.22 protein	AT1G71840	transducin family protein / WD-40 repeat family protein, contains Pfam profile:PF00560 Leucine Ri...
PPN025C11	0.209	0.263	-0.016	-0.042	0.704	0.128	O-H Glob2		CS1 H>O		CS1-diff	PPN025C11-T7_c_s	Lipid metabolism	Fatty acid biosyntheis	ACS-like protein	AT4G11030	long-chain-fatty-acid--CoA ligase, putative / long-chain acyl-CoA synthetase, putative, similar t...
PPN004A12	-0.634	-0.119	0.341	-1.089	-0.772	-0.185	O-H Glob1	O>H	CS1 O>H	CS2 O>H	H-CS1-CS2 diff	CL706Contig1	Nucleotide metabolism	Purine catabolism	Putative inosine-uridine preferring nucleoside hydrolase	AT1G05620	inosine-uridine preferring nucleoside hydrolase family protein, similar to Chain A, Crystal Struc...
PPN068B08	-0.737	-0.822	-0.538	-0.413	-0.902	-1.32	O-H Glob11			CS2 O>H	CS2-diff	CL10Contig1	Aminoacid metabolism	Aminoacid degradation	ArgE/dapE/ACY1/CPG2/yscS	AT4G38220	aminoacylase, putative / N-acyl-L-amino-acid amidohydrolase, putative, similar to aminoacylase-1 ...
PP1006B07	-0.342	-0.113	0.129	-0.478	0.379	0.08	O-H Glob1		CS1 H>O		CS1-diff	CL998Contig1	unknown function	Unknown protein	At1g30130	AT1G30130	expressed protein, similar to hypothetical protein GI:1469227 from (Brassica oleracea)
PPN046E03	-0.132	-0.148	-0.052	-0.009	-0.385	-0.076	O-H Glob11		CS1 O>H		CS1-diff	CL1268Contig1	RNA translation and protein assembly	regulation of protein biosynthesis	Prunus_persica transcript; similar to Eukaryotic peptide chain release factor subunit 1-3 [Oryza ...
PPN032G03	-0.417	-0.212	-0.341	-0.451	0.104	0.001	O-H Glob1		CS1 H>O	CS2 H>O	CS1-CS2-diff	PPN032G03-T7_c_s	No annotation available	No annotation available	no_annotation_available
PPN068D10	-0.114	-0.513	-0.588	0.416	-0.153	-0.611	O-H Glob13	H>O	CS1 H>O		H-CS1-diff	CL90Contig1	RNA transcription regulation	b-ZIP family	Putative auxin-induced protein	AT1G60710	aldo/keto reductase family protein, contains Pfam profile PF00248: oxidoreductase, aldo/keto redu...	(ATB2),
PPN067A08	0.146	-0.086	-0.204	0.201	0.06	-0.176	O-H Glob13					PPN067A08-T7_c_s	No annotation available	No annotation available	no_annotation_available
PPN007G12	-0.323	-0.421	-0.452	-0.062	0.046	-0.138	O-H Glob10		CS1 H>O	CS2 H>O	CS1-CS2-diff	CL425Contig1	Transport	metal-ion transport	Metal transporter Nramp3	AT2G23150	NRAMP metal ion transporter 3 (NRAMP3), identical to metal transporter Nramp3 (Arabidopsis thalia...	NATURAL RESISTANCE-ASSOCIATED MACROPHAGE PROT 3 (NRAMP3 ), (ATNRAMP3 ),
PP1002D09	0.306	0.365	0.444	0.366	0.595	0.467			CS1 H>O		CS1-diff	CL576Contig1	Protein degradation	26S proteasome	26S proteasome regulatory subunit S12, putative; 66155-68483	AT3G11270	26S proteasome non-ATPase regulatory subunit 7, putative / 26S proteasome regulatory subunit S12,...	maternal effect embryo arrest 34 (MEE34),
PPN034A06	0.321	-0.124	-0.225	0.377	-0.673	-0.698	O-H Glob13		CS1 O>H	CS2 O>H	CS1-CS2-diff	CL497Contig1	Aminoacid metabolism	methionine metabolism	1,2-dihydroxy-3-keto-5-methylthiopentene dioxygenase 4	AT5G43850	acireductone dioxygenase (ARD/ARD') family protein, similar to iron-deficiency induced gene (Hord...	(ATARD4 ), (ARD4 ),
PPN044G08	0.121	-0.11	0.012	0.033	-0.099	0.036						PPN044G08-T7_c_s	RNA post-transcriptional regulation	RNA helicase	Helicase, C-terminal	AT4G16630	DEAD/DEAH box helicase, putative (RH28), identical to cDNA DEAD box RNA helicase, RH28 GI:3776026
PP1005B12	-0.722	-0.212	0.219	-0.626	-0.538	-0.198	O-H Glob6		CS1 O>H	CS2 O>H	CS1-CS2-diff	PP1005B12-T7_c_s	Organelle division and diferentiation	chloroplast structural protein	Prunus_persica transcript; similar to Probable plastid-lipid associated protein 3, chloroplast pr...
PPN028D01	-0.18	-0.308	-0.258	-0.38	-0.126	-0.204						PPN028D01-T7_c_s			Zinc finger, CCCH-type	AT1G19860	zinc finger (CCCH-type) family protein, contains Pfam domain, PF00642: Zinc finger C-x8-C-x5-C-x3...
PPN001D12	0.305	-0.179	-0.107	0.134	-0.37	-0.243	O-H Glob12		CS1 O>H		CS1-diff	CL174Contig1	Aminoacid metabolism	Glycine, serine and threonine metabolism	Threonine synthase, chloroplast precursor	AT4G29840	threonine synthase, chloroplast, identical to SP:Q9S7B5 Threonine synthase, chloroplast precursor...	METHIONINE OVER-ACCUMULATOR 2 (MTO2 ), THREONINE SYNTHASE (TS ),
PPN069F04	-0.631	-1.216	-1.106	-0.99	-1.07	-1.516	O-H Glob2			CS2 O>H	CS2-diff	CL548Contig1	No annotation available	No annotation available	no_annotation_available
PP1009E08	-0.049	0.44	0.361	-0.151	0.197	0.277	O-H Glob1					PP1009E08-T7_c_s			Protein At5g45760	AT5G45760	transducin family protein / WD-40 repeat family protein
PPN075A04	-0.738	-0.54	-0.159	-0.223	-0.17	-0.699	O-H Glob7	H>O	CS1 H>O	CS2 O>H	H-CS1-CS2 diff	CL1009Contig1	RNA transcription regulation	MYB-family	MYB91	AT2G37630	myb family transcription factor (MYB91), contains Pfam profile: PF00249 myb-like DNA-binding domain	ARABIDOPSIS PHANTASTICA-LIKE 1 (ATPHAN ), ASYMMETRIC LEAVES 1 (AS1 ), MYB DOMAIN PROT 91 (ATMYB91 ), MYB DOMAIN PROT 91 (MYB91 ),
PP1006G03	0.851	1.173	0.867	1.412	0.327	0.127	O-H Glob13	H>O	CS1 O>H	CS2 O>H	H-CS1-CS2 diff	CL820Contig1	RNA transcription regulation	MADS-box family	MADS-box transcription factor	AT5G60910	agamous-like MADS box protein AGL8 / FRUITFULL (AGL8), NAP1-1, Nicotiana tabacum, EMBL:AF009126; ...	agamous-like 8 (AGL8 ), FRUITFULL (FUL ),
PPN066C02	0.072	-0.146	-0.155	0.035	0.441	-0.142	O-H Glob4		CS1 H>O		CS1-diff	PPN066C02-T7_c_s	No annotation available	No annotation available	no_annotation_available
PPN013H10	-0.354	-0.289	-0.263	-0.551	-0.692	-0.346	O-H Glob2		CS1 O>H		CS1-diff	CL1407Contig1	No annotation available	No annotation available	no_annotation_available
PPN062C10	-0.162	0.183	0.401	0.233	-0.01	0.135	O-H Glob5	H>O	CS1 O>H	CS2 O>H	H-CS1-CS2 diff	CL1395Contig1	Lipid metabolism	lipid biosynthesis	Membrane bound O-acyl transferase-like	AT1G12640	membrane bound O-acyl transferase (MBOAT) family protein, low similarity to porcupine from (Xenop...
PPN041E08	-0.52	-0.033	0.144	0.055	-0.14	0.38	O-H Glob6	H>O			H-diff	PPN041E08-T7_c_s	RNA translation and protein assembly	ribosome organization and biogenesis	Zz domain protein	AT3G24080	KRR1 family protein, contains Pfam PF05178: Krr1 family
PPN040G11	-0.679	0.074	0.425	-0.918	-0.214	-0.016	O-H Glob1		CS1 O>H	CS2 O>H	CS1-CS2-diff	PPN040G11-T7_c_s	Trafficking machinery and membrane dynamics	Cotranslational protein translocation to ER	F6D8.18 protein	AT1G52600	signal peptidase, putative, similar to SP:P13679 Microsomal signal peptidase 21 kDa subunit (EC 3...
PPN066G11	-0.354	0.027	-0.174	0.004	0.451	0.073	O-H Glob7		CS1 H>O	CS2 H>O	CS1-CS2-diff	CL667Contig1	Lipid metabolism	Wax biosynthesis	Os01g0148000 protein	AT5G02310	eceriferum3 protein, putative, similar to eceriferum3 GI:1669655 from (Arabidopsis thaliana)	PROTEOLYSIS 6 (PRT6),
PP1001E03	-0.531	0.053	0.101	-0.499	0.043	-0.024	O-H Glob1					CL363Contig1	RNA post-transcriptional regulation	RNA biogenesis and processing	OSJNBb0012E24.3 protein	AT1G60170	EMB1220 | pre-mRNA processing ribonucleoprotein binding region-containing protein, similar to U4/...	embryo defective 1220 (emb1220),
PPN076G12	0.657	0.439	0.528	0.553	0.289	0.555						PPN076G12-T7_c_s	RNA translation and protein assembly	ribosome organization and biogenesis	Prunus_armeniaca transcript; similar to 60S ribosomal protein L18a-2 [Arabidopsis thaliana (Mouse...
PPN031B07	0.261	-0.174	-0.296	0.101	0.064	-0.274	O-H Glob12		CS1 H>O		CS1-diff	PPN031B07-T7_c_s	No annotation available	No annotation available	no_annotation_available
PPN064C02	0.224	0.022	0.055	-0.103	0.192	-0.383	O-H Glob10			CS2 O>H	CS2-diff	PPN064C02-T7_c_s	No annotation available	No annotation available	no_annotation_available
PPN055A08	-0.101	-0.02	-0.206	-0.194	-0.37	-0.12	O-H Glob1		CS1 O>H		CS1-diff	PPN055A08-T7_c_s	Cell wall related	Glycan degradation	Pollen allergen CJP38	AT3G57270	glycosyl hydrolase family 17 protein, similar to beta-1,3-glucanase GI:16903144 from (Prunus pers...	BETA-1,3-GLUCANASE 1 (BG1),
PPN072B06	-0.278	0.169	0.146	-0.26	-0.024	0.046	O-H Glob1		CS1 O>H		CS1-diff	PPN072B06-T7_c_s	Nucleotide metabolism	de novo purine biosynthesis	Phosphoribosylformylglycinamidine synthase	AT1G74260	AIR synthase-related family protein, contains Pfam profiles: PF00586 AIR synthase related protein...	purine biosynthesis 4 (PUR4),
PPN039H06	0.258	0.513	0.432	0.232	-0.096	0.179	O-H Glob9		CS1 O>H		CS1-diff	PPN039H06-T7_c_s	No annotation available	No annotation available	no_annotation_available
PPN067E06	-0.618	0.331	0.462	0.26	0.158	0.778	O-H Glob6	H>O		CS2 H>O	H-CS2-diff	CL228Contig1	RNA translation and protein assembly	tRNA metabolism	Protein At3g16565	AT3G16565	aminoacyl-tRNA synthetase family protein [Arabidopsis thaliana] (TAIR:At1g50200.1); similar to hy...
PPN040A05	0.09	0.154	0.133	0.012	-0.285	0.1	O-H Glob9		CS1 O>H		CS1-diff	PPN040A05-T7_c_s	Transport	Ca transport	Putative calcium-transporting ATPase 13, plasma membrane-type (EC 3.6.3.8) (Ca(2+)-ATPase isoform...	AT3G22910	calcium-transporting ATPase, plasma membrane-type, putative / Ca(2+)-ATPase, putative (ACA13), id...
PPN040E11	0.332	-0.307	-0.194	-0.071	-0.244	0.015	O-H Glob12	O>H		CS2 H>O	H-CS2-diff	PPN040E11-T7_c_s	Trafficking machinery and membrane dynamics	ESCRT-dependent protein sorting and concentration	Putative vacuolar sorting protein 35	AT1G75850	vacuolar protein sorting-associated protein 35 family protein / VPS35 family protein [Arabidopsis...	VPS35 HOMOLOG B (VPS35B),
PPN007A08	0.446	0.146	0.08	0.277	0.587	0.399	O-H Glob4		CS1 H>O	CS2 H>O	CS1-CS2-diff	PPN007A08-T7_c_s			Pullulanase-like protein	AT5G04360	ATPU1 | Encodes an enzyme thought to be involved in the hydrolysis of the &#945;-1,6 linkages dur...
PP1004D02	0.513	0.071	0.487	0.456	0.539	0.498	O-H Glob13		CS1 H>O		CS1-diff	CL1298Contig1	Transport	nitrate transport	Nitrate transporter	AT3G21670	nitrate transporter (NTP3), nearly identical to nitrate transporter (Arabidopsis thaliana) GI:449...
PPN070D07	0.219	0.586	0.308	<invalid>	1.029	0.676			CS1 H>O	CS2 H>O	CS1-CS2-diff	PPN070D07-T7_c_s	Unknown function	Unknown protein	Protein At5g35753	AT5G35753	expressed protein
PPN028C12	-0.408	0.45	0.263	0.153	0.382	0.511	O-H Glob1	H>O			H-diff	PPN028C12-T7_c_s	RNA translation and protein assembly	Protein folding	Chaperonin CPN60, mitochondrial precursor	AT3G23990	chaperonin (CPN60) (HSP60), identical to SWISS-PROT:P29197- chaperonin CPN60, mitochondrial precu...	HEAT SHOCK PROT 60 (HSP60 ), HEAT SHOCK PROT 60-3B (HSP60-3B ),
PPN028D03	-0.131	0.379	0.139	-0.125	-0.019	0.142	O-H Glob1		CS1 O>H		CS1-diff	PPN028D03-T7_c_s	Lipid metabolism	Ca-dependent lipid binding	PU1_plate42_A04 PU1 Prunus persica cDNA similar to weakly similar to copine-related [Arabidopsis ...
PPN030H02	-0.099	-0.182	-0.183	0.693	0.281	0.149	O-H Glob9	H>O	CS1 H>O	CS2 H>O	H-CS1-CS2 diff	PPN030H02-T7_c_s	No annotation available	No annotation available	no_annotation_available
PPN041C05	-0.064	-1.42	-0.894	-0.392	-0.707	-1.294	O-H Glob10		CS1 H>O		CS1-diff	CL1368Contig1	Nucleotide metabolism	de novo purine biosynthesis	Ribose-phosphate pyrophosphokinase 1	AT2G44530	ribose-phosphate pyrophosphokinase, putative / phosphoribosyl diphosphate synthetase, putative, v...
PPN030F12	-0.297	0.713	0.339	0.142	0.602	0.65	O-H Glob1	H>O		CS2 H>O	H-CS2-diff	CL478Contig1	Nucleotide metabolism	Purine metabolism	Allantoinase	AT4G04955	ATALN | Encodes an allantoinase which is involved in allantoin degradation and assimilation. Gene...	Arabidopsis allantoinase (ATALN),
PPN075D03	-0.383	0.12	0.318	0.023	0.008	0.187	O-H Glob6	H>O			H-diff	PPN075D03-T7_c_s	RNA translation and protein assembly	ribosome organization and biogenesis	Similarity to ribosomal protein L9	AT5G53070	ribosomal protein L9 family protein, contains similarity to ribosomal protein L9
PP1009A12	-0.083	0.151	-0.213	0.016	0.381	0.149	O-H Glob1		CS1 H>O	CS2 H>O	CS1-CS2-diff	PP1009A12-T7_c_s	Signal transduction pathway	Phosphorylation cascades/PP2C	T3F24.2 protein	AT1G47380	protein phosphatase 2C-related / PP2C-related, contains similarity to protein phosphatase 2C GB:A...
PPN059D04	-0.046	-0.131	-0.172	0.191	0.246	0.099	O-H Glob13		CS1 H>O	CS2 H>O	CS1-CS2-diff	PPN059D04-T7_c_s	Trafficking machinery and membrane dynamics	Vesicle coat/ clathrin coated vesicles	Epsilon-adaptin, putative	AT1G31730	epsilon-adaptin, putative, similar to SP:Q9UPM8 Adapter-related protein complex 4 epsilon 1 subun...
PPN028G04	0.3	0.601	0.73	-0.097	-0.17	0.446	O-H Glob9	O>H	CS1 O>H	CS2 O>H	H-CS1-CS2 diff	PPN028G04-T7_c_s			3e-29
PPN066D02	-0.096	0.287	0.058	0.31	0.327	0.258	O-H Glob5	H>O			H-diff	CL240Contig2	RNA translation and protein assembly	Protein folding	Peptidyl-prolyl cis-trans isomerase-related-like protein	AT3G66654	peptidyl-prolyl cis-trans isomerase cyclophilin-type family protein, contains Pfam domain, PF0016...
PPN030A08	0.229	0.138	0.023	0.263	0.637	0.357	O-H Glob4		CS1 H>O	CS2 H>O	CS1-CS2-diff	PPN030A08-T7_c_s	Programmed cell death	Apoptosis	At3g51780/ORF3	AT3G51780	BAG domain-containing protein, low similarity to SP:Q99933 BAG-family molecular chaperone regulat...	AT BCL-2-ASSOCIATED ATHANOGENE 4 (ATBAG4),
PPN004D12	-0.314	-0.023	0.396	-0.938	-0.471	-0.057	O-H Glob1	O>H	CS1 O>H	CS2 O>H	H-CS1-CS2 diff	PPN004D12-T7_c_s	Signal transduction pathway	G-protein coupled receptor protein signaling pathway/G-protein complex	Vernalization independence 3-like protein	AT4G29830	transducin family protein / WD-40 repeat family protein, contains 7 WD-40 repeats (PF00400); G pr...	vernalization independence 3 (VIP3),
PPN078G09	-0.668	0.076	0.154	-0.389	0.069	0.002	O-H Glob1					CL539Contig1	Nucleotide metabolism	de novo pyrimidine biosynthesis	JPR ORF1 protein	AT3G17810	dihydroorotate dehydrogenase family protein / dihydroorotate oxidase family protein, low similari...
PPN005A01	-0.313	0.189	0.056	-0.254	0.063	0.042	O-H Glob1					PPN005A01-T7_c_s	RNA post-transcriptional regulation	post-transcriptional gene silencing	CORYMBOSA2	AT4G20910	double-stranded RNA binding protein-related / DsRBD protein-related, contains weak similarity to ...	HUA ENHANCER 1 (HEN1 ), CORYMBOSA 2 (CRM2 ),
PPN051H01	-3.078	-0.861	0.46	-2.934	-1.412	-0.934	O-H Glob1		CS1 O>H	CS2 O>H	CS1-CS2-diff	PPN051H01-T7_c_s	unknown function	Unknown plasma membrane protein	At1g72790/F28P22_2	AT1G72790	hydroxyproline-rich glycoprotein family protein, contains proline-rich extensin domains, INTERPRO...
PPN025F04	-0.693	-0.416	-0.256	-0.654	-0.395	-0.789	O-H Glob7			CS2 O>H	CS2-diff	CL1321Contig1	Other carbohydrate metabolism	Unknown glycosyl transferase	F1B16.5 protein	AT1G75420	glycosyl transferase family 1 protein, contains Pfam glycosyl transferase, group 1 family protein...
PPN064F05	-0.164	-0.13	-0.143	-0.164	0.138	-0.038			CS1 H>O		CS1-diff	CL1256Contig1	RNA post-transcriptional regulation	mRNA methylation	Putative m6A methyltransferase	AT4G10760	EMB1706 | methyltransferase MT-A70, putative, similar to (N6-adenosine)-methyltransferase (Mus mu...	EMBRYO DEFECTIVE 1706 (EMB1706 ), MRNA ADENOSINE METHYLASE (MTA ),
PP1004H06	-0.01	0.115	0.032	0.135	0.243	0.144						CL102Contig1	Post-translational protein modifcation	Reversible protein dephosphorylation	Protein phosphatase 2C	AT4G31750	protein phosphatase 2C, putative / PP2C, putative, protein phosphatase 2C, Medicago sativa, PID:g...	HOPW1-1-INTERACTING 2 (WIN2),
PP1004F02	0.273	0.156	-0.057	0.118	0.397	0.249	O-H Glob4		CS1 H>O	CS2 H>O	CS1-CS2-diff	PP1004F02-T7_c_s	Cell division regulation	Cell cycle regulation	Cell division control protein 48 homolog E	AT3G53230	cell division cycle protein 48, putative / CDC48, putative, very strong similarity to SP:P54609 C...
PPN036H04	0.949	0.769	0.443	1.454	-0.104	0.297	O-H Glob13	H>O	CS1 O>H		H-CS1-diff	CL1376Contig1	Antioxidant system	Dismutation of superoxide	Superoxide dismutase	AT1G08830	superoxide dismutase (Cu-Zn) (SODCC) / copper/zinc superoxide dismutase (CSD1), identical to SWIS...	(CSD1)
PPN077A05	0.067	-0.383	-0.226	-0.229	-0.258	-1.088	O-H Glob10			CS2 O>H	CS2-diff	CL491Contig1	Nucleotide metabolism	Purine metabolism	Os12g0209000 protein	AT1G33290	sporulation protein-related, isoform contains non-consensus AT-donor acceptor site at intron 6; s...
PPN069G04	0.176	0.46	0.135	0.086	0.744	0.436	O-H Glob2		CS1 H>O	CS2 H>O	CS1-CS2-diff	PPN069G04-T7_c_s	Secondary metabolism	Unknown Aldehyde to alcohol conversions	Alcohol dehydrogenase superfamily, zinc-containing	AT5G63620	oxidoreductase, zinc-binding dehydrogenase family protein, contains PFAM zinc-binding dehydrogena...
PPN068H09	-0.232	0.044	0.115	-0.058	0.004	0.029						PPN068H09-T7_c_s			DEAD/DEAH box helicase, putative	AT5G51280	DEAD-box protein abstrakt, putative
PPN038B04	0.771	0.605	0.307	1.182	-0.259	0.162	O-H Glob13	H>O	CS1 O>H		H-CS1-diff	PPN038B04-T7_c_s	RNA translation and protein assembly	regulation of protein biosynthesis	Protein translation factor SUI1 homolog	AT4G27130	eukaryotic translation initiation factor SUI1, putative, similar to SP:P32911 Protein translation...
PPN064E04	-0.722	0.064	0.108	-0.038	0.576	0.326	O-H Glob1	H>O	CS1 H>O	CS2 H>O	H-CS1-CS2 diff	CL869Contig1	Other carbohydrate metabolism	galactose metabolism	Mevalonate and galactokinase	AT3G06580	galactokinase (GAL1), identical to galactokinase (Galactose kinase) (Arabidopsis thaliana) SWISS-...	GALACTOSE KINASE 1 (GAL1 ), (GALK ),
PPN029C10	0.037	0.123	-0.057	-0.132	0.502	0.467	O-H Glob1		CS1 H>O	CS2 H>O	CS1-CS2-diff	PPN029C10-T7_c_s	Glycolysis/ pentose phosphate pathway	fructose 6P/fructose1,6BP interconversions	Pyrophosphate-fructose-6-phosphate 1-phosphotransferase-like protein	AT5G61580	phosphofructokinase family protein, similar to phosphofructokinase (Amycolatopsis methanolica) GI...	PHOSPHOFRUCTOKINASE 4 (PFK4),
PPN063H04	0.461	0.133	0.09	0.344	0.057	-0.127	O-H Glob13			CS2 O>H	CS2-diff	CL1462Contig1	Other carbohydrate metabolism	Threalose biosyntehsis	Putative trehalose-6-phosphate synthase; 46897-44149	AT1G68020	glycosyl transferase family 20 protein / trehalose-phosphatase family protein, similar to SP:Q007...	(ATTPS6), TREHALOSE -6-PHOSPHATASE SYNTHASE S6 (TPS6),
PPN007F06	-0.895	-0.954	-0.616	-0.048	-1.184	-1.33	O-H Glob11	H>O	CS1 O>H	CS2 O>H	H-CS1-CS2 diff	PPN007F06-T7_c_s	Other carbohydrate metabolism	UDP-glycosyltransferase activity	Glycosyltransferase NTGT5b	AT1G22360	UDP-glucoronosyl/UDP-glucosyl transferase family protein, contains Pfam profile: PF00201 UDP-gluc...	UDP-glucosyl transferase 85A2 (AtUGT85A2),
PPN031D04	0.325	0.149	-0.096	0.64	0.201	0.355	O-H Glob13			CS2 H>O	CS2-diff	PPN031D04-T7_c_s	Aminoacid metabolism	Alanine and aspartate metabolism	Asp/Glu racemase; Tetratricopeptide-like helical	AT3G15930	pentatricopeptide (PPR) repeat-containing protein, contains Pfam profile PF01535: PPR repeat
PPN027B09	-0.436	-0.126	-0.042	-0.112	0.187	0.013	O-H Glob1		CS1 H>O		CS1-diff	PPN027B09-T7_c_s	Other nucleic acid metabolic process	Unknown nucleic acid binding protein	OSJNBa0088K19.13 protein	AT1G72090	radical SAM domain-containing protein / TRAM domain-containing protein, contains Pfam profiles PF...
PPN031H11	-0.015	0.12	-0.161	0.258	0.8	0.151	O-H Glob7		CS1 H>O	CS2 H>O	CS1-CS2-diff	PPN031H11-T7_c_s	Other carbohydrate metabolism	sucrose and starch metabolism	1, 4-alpha-glucan branching enzyme protein soform SBE2.2	AT5G03650	1,4-alpha-glucan branching enzyme / starch branching enzyme class II (SBE2-2), identical to starc...	starch branching enzyme 2.2 (SBE2.2),
PPN022E03	0.158	-0.133	-0.411	0.385	-0.132	-0.323	O-H Glob13					PPN022E03-T7_c_s	Other carbohydrate metabolism	Threalose biosyntehsis	Putative trehalose synthase	AT1G06410	glycosyl transferase family 20 protein / trehalose-phosphatase family protein, contains Pfam prof...	(ATTPS7), TREHALOSE -6-PHOSPHATASE SYNTHASE S7 (TPS7), (ATTPSA)
PPN042F12	0.017	0.453	0.347	0.089	0.375	0.334	O-H Glob1					PPN042F12-T7_c_s	Protein degradation	26S proteasome	Transposase	AT3G15180	proteasome-related, similar to 26S proteasome non-ATPase regulatory subunit 5 (26S proteasome sub...
PP1006B01	1.358	0.366	0.025	1.85	0.765	0.08	O-H Glob13	H>O	CS1 H>O		H-CS1-diff	CL884Contig1	Antioxidant system	Peroxide detoxification	Catalase	AT4G35090	catalase 2, identical to catalase 2 SP:P25819, GI:17865693 from (Arabidopsis thaliana)	CATALASE 2 (CAT2),
PPN013E05	-0.55	-0.521	-0.222	-0.86	-0.737	-0.481	O-H Glob1		CS1 O>H	CS2 O>H	CS1-CS2-diff	PPN013E05-T7_c_s	Structure maintenance proteins	HSP	At1g80030/F18B13_37	AT1G80030	DNAJ heat shock protein, putative, similar to SP:Q05646 Chaperone protein dnaJ {Erysipelothrix rh...
PPN068G07	-0.539	-0.398	-0.407	-0.198	0.148	-0.135	O-H Glob7		CS1 H>O	CS2 H>O	CS1-CS2-diff	PPN068G07-T7_c_s	Protein degradation	Ubiquitin acivitation E1 complex	Ubiquitin activating enzyme E1	AT5G06460	ubiquitin activating enzyme 2 (UBA2), E1; identical to gi:1703477	(ATUBA2),
PP1003B05	-0.126	0.42	0.314	-0.017	0.358	0.287	O-H Glob1					PP1003B05-T7_c_s	Cell wall related	UDP-glucose, UDP-galactose and UDP-glucuronate Biosynthesis	UDP-glucose 4-epimerase	AT1G12780	Encodes a UDP-glucose epimerase that catalyzes the interconversion of the sugar nucleotides UDP-g...	UDP-D-glucose/UDP-D-galactose 4-epimerase 1 (UGE1),
PPN045D05	-0.034	0.665	0.5	0.461	0.439	0.795	O-H Glob5	H>O	CS1 O>H	CS2 H>O	H-CS1-CS2 diff	CL1444Contig1	Secondary metabolism	Auxin metabolism/Auxin deconjugation	PU2_plate15_E20 PU2 Prunus persica cDNA similar to weakly similar to IAA-amino acid hydrolase 2 (...
PPN024D04	-0.195	-0.213	-0.271	-0.006	0.216	-0.42	O-H Glob10		CS1 H>O		CS1-diff	PPN024D04-T7_c_s	Post-translational protein modifcation	Reversible protein dephosphorylation	Ser/Thr protein kinase	AT3G23310	protein kinase, putative, contains protein kinase domain, Pfam:PF00069
PPN043F07	0.607	0.554	0.569	0.836	0.222	0.645	O-H Glob9		CS1 O>H		CS1-diff	PPN043F07-T7_c_s	Other carbohydrate metabolism	sucrose and starch metabolism	Alpha-glucan water dikinase, chloroplast precursor	AT1G10760	starch excess protein (SEX1), identical to SEX1 (Arabidopsis thaliana) GI:12044358; supporting cD...	STARCH EXCESS 1 (SEX1 ), (SOP1 ), (SOP ), (GWD1 ), (GWD )
PPN067D06	-0.366	-0.107	-0.102	-0.182	-0.249	-0.158			CS1 O>H		CS1-diff	CL304Contig1			Hydroxyproline-rich glycoprotein-like	AT5G52430	hydroxyproline-rich glycoprotein family protein, Common family member At4g25620 (Arabidopsis thal...
PPN027G12	0.12	-0.49	-0.403	-0.081	-0.452	-1.039	O-H Glob13			CS2 O>H	CS2-diff	CL1264Contig1	Post-translational protein modifcation	Protein amino acid phosphorylation	AvrPto-dependent Pto-interacting protein 3	AT2G44830	protein kinase, putative, similar to protein kinase PVPK-1 (Phaseolus vulgaris) SWISS-PROT:P15792
PPN024C09	-0.521	-0.309	-0.32	-0.29	-0.392	-0.44	O-H Glob6					PPN024C09-T7_c_s	Post-translational protein modifcation	protein galactosylation	Avr9 elicitor response protein	AT1G77810	galactosyltransferase family protein, contains Pfam profile PF01762: Galactosyltransferase
PPN001G04	-0.083	0.173	0.315	-0.081	0.069	0.146	O-H Glob6					PPN001G04-T7_c_s			Group II intron splicing factor CRS1-like	AT2G28480	expressed protein, contains Pfam profile PF01985: Uncharacterised protein family; expression supp...
PPN004D01	0.025	0.113	-0.085	0.021	-0.063	0.033						PPN004D01-T7_c_s	Unknown function	Unknown protein	T16B5.4	AT1G10820	expressed protein, similar to hypothetical protein GB:AAB71979
PPN049B02	0.08	0.291	0.239	0.439	-0.068	0.273	O-H Glob9		CS1 O>H		CS1-diff	PPN049B02-T7_c_s	Protein degradation	peptidase	Putative tripeptidyl peptidase II	AT4G20850	subtilase family protein, contains similarity to Tripeptidyl-peptidase II (EC 3.4.14.10) (TPP-II)...	TRIPEPTIDYL PEPTIDASE II (TPP2),
PPN017A10	0.262	0.503	0.456	0.163	0.605	0.469	O-H Glob4					CL749Contig1	Chromatin status and regulation	DNA packaging	Putative DNA-binding protein	AT1G50410	SNF2 domain-containing protein / helicase domain-containing protein / RING finger domain-containi...
PPN004H06	-2.815	-1.643	0.643	-2.513	-2.291	-1.178	O-H Glob6		CS1 O>H	CS2 O>H	CS1-CS2-diff	CL488Contig1	Secondary metabolism	Ethylene biosynthesis	1-aminocyclopropane-1-carboxylate synthase 1	AT3G61510	1-aminocyclopropane-1-carboxylate synthase, putative / ACC synthase, putative, similar to ACC syn...	ACC SYNTHASE 1 (ACS1 ), AT 1-AMINOCYCLOPROPANE-1-CARBOXYLATE SYNTHASE 1 (AT-ACS1 ),
PPN029E04	-0.741	-0.711	-0.455	-0.995	-0.764	-0.658	O-H Glob1			CS2 O>H	CS2-diff	PPN029E04-T7_c_s	Signal transduction pathway	ABA signaling/ Ca signal transducer	GTP-binding protein-related, low similarity to SP:Q38912 RAC-like GTP binding protein ARAC3 (GTP-...	AT3G63150	GTP-binding protein-related, low similarity to SP:Q38912 RAC-like GTP binding protein ARAC3 (GTP-...	Miro-related GTP-ase 2 (MIRO2 ), CALCIUM BINDING GTP-ASE (ATCBG ),
PPN076F12	-0.159	0.188	0.179	-0.031	-0.245	0.063	O-H Glob6		CS1 O>H		CS1-diff	PPN076F12-T7_c_s	Unknown function	Unknown protein	At3g55600	AT3G55600	expressed protein, predicted proteins, Arabidopsis thaliana
PPN045B07	0.516	0.575	0.35	-0.202	0.217	0.412	O-H Glob3	O>H	CS1 O>H		H-CS1-diff	PPN045B07-T7_c_s	Trafficking machinery and membrane dynamics	PM protein translocation system	Arabidopsis thaliana genomic DNA, chromosome 3, P1 clone:MFD22	AT3G20920	translocation protein-related, contains weak similarity to Drosophila translocation protein 1 (GI...
PPN024E02	0.098	0.156	-0.243	0.126	1.279	0.748	O-H Glob2		CS1 H>O	CS2 H>O	CS1-CS2-diff	PPN024E02-T7_c_s	Protein degradation	protease	Putative zinc dependent protease	AT1G06430	FTSH8 | encodes a FtsH protease that is localized to the chloroplast	FtsH protease 8 (ftsh8), (FTSH8)
PPN066A06	-0.294	-0.209	0.081	-0.044	-0.057	-0.047	O-H Glob6					CL742Contig1	Nucleotide metabolism	Unknown GTP binding protein	GTP1/OBG	AT1G52980	GTP-binding family protein, contains Pfam domain, PF01926: GTPase of unknown function
PPN060F11	-0.32	-0.591	-0.666	-0.141	0.104	-0.2	O-H Glob2		CS1 H>O	CS2 H>O	CS1-CS2-diff	PPN060F11-T7_c_s	RNA post-transcriptional regulation	Splicing	Putative RNA helicase	AT3G26560	ATP-dependent RNA helicase, putative, similar to SP:Q14562 ATP-dependent helicase DDX8 (RNA helic...
PPN054E03	0.5	0.36	0.289	0.06	-0.054	0.318	O-H Glob4	O>H	CS1 O>H		H-CS1-diff	PPN054E03-T7_c_s			F3O9.30	AT1G79160	expressed protein
PPN075F07	-0.266	0.073	0.021	-0.451	-0.298	-0.467	O-H Glob7		CS1 O>H	CS2 O>H	CS1-CS2-diff	PPN075F07-T7_c_s	Protein degradation	Ubiquitin ligation E3 complex/ U-box	Protein kinase; U box	AT2G45910	protein kinase family protein / U-box domain-containing protein, contains Pfam profiles PF00069 E...
PPN067B11	-0.054	-0.048	-0.073	-0.262	-0.048	-0.061						PPN067B11-T7_c_s	Aminoacid metabolism	Alanine and Aspartate metabolism	Aspartate aminotransferase, chloroplast precursor	AT5G11520	aspartate aminotransferase, chloroplast / transaminase A (ASP3) (YLS4), identical to SP:P46644 As...	ASPARTATE AMINOTRANSFERASE 3 (ASP3 ), YELLOW-LEAF-SPECIFIC GENE 4 (YLS4 ),
PPN057H05	0.104	0.43	0.286	0.171	-0.118	0.253	O-H Glob9		CS1 O>H		CS1-diff	CL797Contig1	Unknown function	Unknown protein	PP_LEc0019K04f Peach shoot Prunus persica cDNA clone PP_LEc0019K04f, mRNA sequence
PPN007G06	0.085	0.126	-0.057	0.107	1.211	0.665	O-H Glob2		CS1 H>O	CS2 H>O	CS1-CS2-diff	CL17Contig1	Protein degradation	chloroplast protease	FtsH-like protein Pftf precursor	AT1G06430	FTSH8 | encodes a FtsH protease that is localized to the chloroplast	FtsH protease 8 (ftsh8), (FTSH8)
PPN066H05	-0.274	-0.257	0.042	-0.311	-0.702	-0.2	O-H Glob6		CS1 O>H	CS2 O>H	CS1-CS2-diff	CL734Contig1	Chromatin status and regulation	Chromatin remodeling complex	T25N20.14	AT1G05480	SNF2 domain-containing protein / helicase domain-containing protein, low similarity to SP:Q9U7E0 ...
PPN022H01	-0.061	-0.354	-0.258	-0.22	-0.036	-0.135			CS1 H>O		CS1-diff	PPN022H01-T7_c_s	No annotation available	No annotation available	no_annotation_available
PPN007E05	-0.277	-0.451	-0.554	-0.295	0.228	-0.605	O-H Glob10		CS1 H>O		CS1-diff	CL1104Contig1	Protein degradation	peptidase	AT4g33090/F4I10_20	AT4G33090	aminopeptidase M, similar to SP:Q11011 Puromycin-sensitive aminopeptidase (EC 3.4.11.-) (PSA) {Mu...	AMINOPEPTIDASE M1 (APM1 ), AMINOPEPTIDASE M1 (ATAPM1 ),
PPN020G05	-0.586	-0.199	-0.097	-0.372	0.087	-0.052	O-H Glob1		CS1 H>O		CS1-diff	PPN020G05-T7_c_s	RNA post-transcriptional regulation	RNA biogenesis and processing	RNA-binding region RNP-1	AT1G43190	polypyrimidine tract-binding protein, putative / heterogeneous nuclear ribonucleoprotein, putativ...
PPN032H05	-0.774	-0.554	-0.506	<invalid>	-0.233	-0.443			CS1 H>O		CS1-diff	PPN032H05-T7_c_s	Protein degradation	Ubiquitin ligase E3 complex/SFC-culin	Cullin	AT4G02570	cullin family protein [Arabidopsis thaliana] (TAIR:At1g02980.1); similar to CUL1 [Oryza sativa (j...	AT BREAST BASIC CONSERVED 1 (ATBBC1 ), BREAST BASIC CONSERVED 1 (BBC1 ), 40S RIBOSOMAL PROT (RSU2 ),
PPN032C11	-0.408	0.142	0.145	-0.624	-0.3	-0.333	O-H Glob1		CS1 O>H	CS2 O>H	CS1-CS2-diff	CL873Contig1	RNA post-transcriptional regulation	post-transcriptional gene silencing	68 kDa protein HP68	AT4G19210	RNase L inhibitor protein, putative, similar to 68 kDa protein HP68 GI:16755057 from (Triticum ae...	(ATRLI2),
PPN078A09	-0.031	0.007	-0.068	-0.081	0.324	-0.017	O-H Glob2		CS1 H>O		CS1-diff	PPN078A09-T7_c_s	Protein degradation	Ubiquitin degradation	Putative ubiquitin-specific protease 6	AT3G21280	ubiquitin-specific protease 7, putative (UBP7), similar to GI:11993467	UBIQUITIN-SPECIFIC PROTEASE 7 (UBP7),
PPN016H08	-0.035	-0.031	-0.198	0.046	0.156	0.036	O-H Glob4		CS1 H>O	CS2 H>O	CS1-CS2-diff	PPN016H08-T7_c_s	Unknown function	Unkown Ubiquitin interaction protein	At1g43690/F2J6_4	AT1G43690	ubiquitin interaction motif-containing protein, contains Pfam profile PF02809: Ubiquitin interact...
PPN012A02	-0.853	-0.411	0.265	-0.45	-0.672	-0.386	O-H Glob6	H>O	CS1 O>H	CS2 O>H	H-CS1-CS2 diff	PPN012A02-T7_c_s	Secondary metabolism	Salicylic metabolism/ Salicylic conjugation	S-adenosyl-L-methionine:salicylic acid carboxyl methyltransferase-like protein	AT5G55250	S-adenosyl-L-methionine:carboxyl methyltransferase family protein, similar to SAM:jasmonic acid c...	IAA CARBOXYLMETHYLTRANSFERASE 1 (IAMT1),
PPN038H09	-0.389	0.143	0.138	-0.24	0.055	0.031	O-H Glob1					PPN038H09-T7_c_s	Unknown function	Unkown Zinc finger RING-like	Os05g0316000 protein	AT5G01960	zinc finger (C3HC4-type RING finger) family protein, contains Pfam profile: PF00097 zinc finger, ...
PPN008B05	-0.39	-0.658	-0.65	-0.14	-0.175	-0.593	O-H Glob10		CS1 H>O		CS1-diff	PPN008B05-T7_c_s	Protein degradation	Proteolisis control-Signalosome	Os01g0279200 protein	AT2G26990	COP9 signalosome complex subunit 2 / CSN complex subunit 2 (CSN2), proteasome, COP9-complex and e...	FUSCA 12 (FUS12 ), (ATCSN2 ), CONSTITUTIVE PHOTOMORPHOGENIC 12 (COP12 ), (CSN2 )
PP1001G11	-0.36	-0.225	0.023	-0.279	-0.31	-0.175				CS2 O>H	CS2-diff	PP1001G11-T7_c_s	Protein degradation	Ubiquitin degradation	Putative ubiquitin-specific protease	AT4G24560	ubiquitin-specific protease 16, putative (UBP16), similar to ubiquitin-specific protease 16 GI:11...	UBIQUITIN-SPECIFIC PROTEASE 16 (UBP16),
PPN013F04	-0.321	-0.547	-0.361	-0.727	-0.179	-0.348	O-H Glob1	O>H	CS1 H>O		H-CS1-diff	CL658Contig1	Trafficking machinery and membrane dynamics	Gogly to ER/SNARE blocker	SEC1-family transport protein SLY1	AT2G17980	sec1 family protein, similar to SWISS-PROT:P22213 SLY1 protein (Saccharomyces cerevisiae); contai...	(ATSLY1),
PPN019D09	-0.125	0.462	0.432	0.196	1.057	0.564	O-H Glob7		CS1 H>O		CS1-diff	CL979Contig1	Other carbohydrate metabolism	unknown carbohydrate oxydation	Putative aldose reductase-related protein	AT2G36360	kelch repeat-containing protein [Arabidopsis thaliana] (TAIR:At1g74150.1); similar to conjugation...
PPN047H01	-0.138	0.229	0.342	0.148	-0.362	0.149	O-H Glob6		CS1 O>H		CS1-diff	PPN047H01-T7_c_s	Unknown function	Unknown protein	PP_LEa0015N24f Peach developing fruit mesocarp Prunus persica cDNA clone PP_LEa0015N24f, mRNA seq...
PPN074H04	0.103	-0.055	-0.396	0.552	-0.059	-0.038	O-H Glob13	H>O		CS2 H>O	H-CS2-diff	PPN074H04-T7_c_s	Antioxidant system	removal of lipid hydroperoxides	Phospholipid hydroperoxide glutathione peroxidase 1, chloroplast precursor	AT2G25080	phospholipid hydroperoxide glutathione peroxidase, chloroplast / PHGPx (GPX1), identical to SP:P5...	GLUTATHIONE PEROXIDASE 1 (ATGPX1),
PPN062G07	-0.721	-0.306	-0.266	-0.133	-0.083	-0.187	O-H Glob6	H>O	CS1 H>O		H-CS1-diff	PPN062G07-T7_c_s	RNA transcription regulation	NAC-family	NAC family protein	AT1G01720	ANAC002 | no apical meristem (NAM) family protein, contains Pfam PF02365: No apical meristem (NAM...	(ATAF1), Arabidopsis NAC domain containing PROT 2 (ANAC002)
PPN066A12	0.133	-0.162	-0.123	0.192	0.009	-0.148	O-H Glob13		CS1 H>O		CS1-diff	PPN066A12-T7_c_s	Protein degradation	Ubiquitin ligation E3 complex/ F-box	kelch repeat-containing F-box family protein, contains Pfam profiles PF01344: Kelch motif, PF0064...	AT1G22040	kelch repeat-containing F-box family protein, contains Pfam profiles PF01344: Kelch motif, PF0064...
PPN079H07	-0.077	0.125	-0.074	-0.144	0.369	0.115	O-H Glob1		CS1 H>O		CS1-diff	PPN079H07-T7_c_s	RNA transcription regulation	CAMTA family	Calmodulin-binding transcription activator 2	AT5G64220	ethylene-responsive calmodulin-binding protein, putative (SR1) [Arabidopsis thaliana] (TAIR:At2g2...
PPN053H02	-0.741	0.304	0.821	-1.038	0.323	0.217	O-H Glob1			CS2 O>H	CS2-diff	PPN053H02-T7_c_s	Cell wall related	Pectin degradation	Pectate lyase-like protein	AT3G55140	pectate lyase family protein, similar to pollen allergen Amb a 1.3 SP:P27761 from (Ambrosia artem...
PPN049H09	0.202	0.204	0.078	0.401	-0.95	0.18	O-H Glob9		CS1 O>H		CS1-diff	CL1433Contig1	RNA post-transcriptional regulation	RNA location element	BLE1 protein	AT1G76200	expressed protein
PPN065C11	-0.849	-0.541	-0.3	-1.59	-0.782	-0.638	O-H Glob1	O>H	CS1 O>H	CS2 O>H	H-CS1-CS2 diff	PPN065C11-T7_c_s	Lipid metabolism	phospholipid degradation	CXE carboxylesterase	AT3G48690	expressed protein, similar to PrMC3 (Pinus radiata) GI:5487873	AT carboxyesterase 12 (AtCXE12 ), (CXE12 )
PPN013F03	-0.223	0.14	0.066	-0.128	0.256	0.091	O-H Glob1					PPN013F03-T7_c_s			UPI000034F190; AT4g36980/C7A10_380	AT4G36980	expressed protein
PPN070D01	-0.181	-0.312	-0.233	-0.199	-0.543	-0.242	O-H Glob11		CS1 O>H		CS1-diff	CL1129Contig1	Unknown function	Unknown protein	1e-34	AT1G73380	expressed protein
PPN057B08	-0.676	0.087	0.17	-0.645	0.764	0.153	O-H Glob1		CS1 H>O		CS1-diff	PPN057B08-T7_c_s	Unknown function	Unknown pentatricopeptide protein	T5I8.6	AT1G30610	EMB2279 | pentatricopeptide (PPR) repeat-containing protein, contains Pfam profile PF01535: PPR r...	embryo defective 2279 (emb2279),
PP1001F06	0.178	-0.432	-0.06	0.177	-0.082	0.044	O-H Glob12		CS1 H>O		CS1-diff	PP1001F06-T7_c_s	RNA transcription regulation	NAC-family	NAM-like protein	AT3G15510	ANAC056 | no apical meristem (NAM) family protein (NAC2), identical to AtNAC2 (Arabidopsis thalia...	ARABIDOPSIS NAC DOMAIN CONTAINING PROT 2 (ATNAC2 ), AT NAC domain containing PROT 2 (anac056 ), NAC-REGULATED SEED MORPHOLOGY 1 (NARS1 )
PPN029F03	0.027	0.173	-0.026	-0.172	0.147	0.078	O-H Glob2					CL1359Contig1	Other carbohydrate metabolism	galactose metabolism	Putative apospory-associated protein C	AT5G57330	aldose 1-epimerase family protein, contains Pfam profile PF01263 Aldose 1-epimerase
PPN030B01	-0.185	-0.865	-0.623	-0.394	-0.283	-0.375	O-H Glob2		CS1 H>O		CS1-diff	PPN030B01-T7_c_s			Chloroplast inner envelope protein, 110 kD (IEP110) precursor	AT1G06950	TIC110 | Encodes a protein thought to be a part of the translocon at the chloroplast inner envelo...
PPN022F06	-0.667	-0.167	-0.084	-0.595	0.109	-0.164	O-H Glob1		CS1 H>O		CS1-diff	CL1305Contig1	RNA translation and protein assembly	regulation of protein biosynthesis	Putative translation initiation factor IF-2	AT4G11160	translation initiation factor IF-2, mitochondrial, putative, similar to SP:P46198:IF2M_BOVIN Tran...
PPN030F03	-0.514	-0.53	-0.135	-0.459	-0.162	-0.305	O-H Glob7		CS1 H>O		CS1-diff	PPN030F03-T7_c_s	RNA translation and protein assembly	regulation of protein biosynthesis	Probable elongation factor G, mitochondrial precursor	AT2G45030	mitochondrial elongation factor, putative, similar to SP:P25039 Elongation factor G 1, mitochondr...
PPN005B12	-0.374	-0.854	-0.874	-0.528	-0.348	-0.912	O-H Glob10		CS1 H>O		CS1-diff	PPN005B12-T7_c_s	Protein degradation	Ubiquitin degradation	Ubiquitin carboxyl-terminal hydrolase 14	AT3G20630	ubiquitin-specific protease 14, putative (UBP14), similar to ubiquitin-specific protease 14 GI:11...	UBIQUITIN-SPECIFIC PROTEASE 14 (UBP14 ), TITAN6 (TTN6 ), (ATUBP14 ),
PP1006A10	-0.904	-0.47	0.007	1.358	-0.067	-0.173	O-H Glob9	H>O	CS1 H>O	CS2 O>H	H-CS1-CS2 diff	PP1006A10-T7_c_s	Secondary metabolism	Alkaloid metabolism	Prunus_armeniaca transcript; similar to Hyoscyamine 6-dioxygenase hydroxylase, putative [Arabidop...
PPN015E07	1.274	0.266	-0.074	1.335	-0.59	-0.912	O-H Glob13		CS1 O>H	CS2 O>H	CS1-CS2-diff	CL674Contig1	Antioxidant system	GLUTHATHIONE-GLUTAREDOXIN AND THIOREDOXIN REDOX HOMEOSTASIS	Glutathione peroxidase	AT4G11600	glutathione peroxidase, putative	GLUTATHIONE PEROXIDASE 6 (ATGPX6 ), (PHGPX ), (LSC803 ),
PP1001G04	0.123	0.526	0.467	0.181	0.357	0.389	O-H Glob5					PP1001G04-T7_c_s	Unknown function	Unknown protein	PU3_plate28_H22 PU3 Prunus persica cDNA similar to weakly similar to seed maturation protein PM23...
PPN024E10	-0.618	-0.527	-0.711	-0.445	0.004	-0.929	O-H Glob7		CS1 H>O	CS2 O>H	CS1-CS2-diff	CL408Contig1	Protein degradation	michondrial peptidase	Mitochondrial processing peptidase	AT3G16480	MPPALPHA | mitochondrial processing peptidase alpha subunit, putative, similar to mitochondrial p...	mitochondrial processing peptidase alpha subunit (MPPalpha),
PPN068H05	-0.543	-0.256	-0.177	-0.388	-0.009	-0.209	O-H Glob7					CL1142Contig1	Protein degradation	SCF complex assembly and disassembly	Putative TIP120 protein	AT2G02560	TIP120 protein, putative, similar to TBP-interacting protein TIP120 GI:1799570 from (Rattus norve...	, CULLIN-ASSOCIATED AND NEDDYLATION DISSOCIATED (CAND1 ), CULLIN-ASSOCIATED AND NEDDYLATION DISSOCIATED 1 (ATCAND1 ), (ETA2 ), (TIP120 ), HEMIVENATA (HVE )
PPN017E09	0.096	0.162	0.242	0.182	0.26	0.21						CL647Contig1	Chromatin status and regulation	DNA packaging	Nucleosome assembly protein 1-like protein 4	AT2G19480	nucleosome assembly protein (NAP), putative, similar to nucleosome assembly protein 1 (Glycine ma...	NUCLEOSOME/CHROMATIN ASSEMBLY FACTOR GROUP A 02 (NFA02 ), NUCLEOSOME/CHROMATIN ASSEMBLY FACTOR GROUP A 2 (NFA2 ), NUCLEOSOME ASSEMBLY PROT 12 (NAP12 ),
PPN052F03	0.355	0.361	0.317	0.421	0.181	0.356			CS1 O>H		CS1-diff	PPN052F03-T7_c_s	No annotation available	No annotation available	no_annotation_available
PPN006B03	-0.156	-0.408	-0.428	0.034	0.174	-0.071	O-H Glob4		CS1 H>O	CS2 H>O	CS1-CS2-diff	PPN006B03-T7_c_s	Signal transduction pathway	Lipid signaling/phosphatidic acid signal production	Diacylglycerol kinase 1	AT5G07920	diacylglycerol kinase 1 (DGK1), identical to diacylglycerol kinase 1 (Diglyceride kinase 1, DGK 1...	DIACYLGLYCEROL KINASE1 (DGK1 ), DIACYLGLYCEROL KINASE 1 (ATDGK1 ),
PPN011B04	-0.258	0.173	-0.032	-0.155	-0.077	-0.018	O-H Glob1		CS1 O>H		CS1-diff	PPN011B04-T7_c_s	Protein degradation	protease	Cysteine protease	AT3G45310	cysteine proteinase, putative / AALP protein (AALP) [Arabidopsis thaliana] (TAIR:At5g60360.1); si...
PPN078C04	-0.619	-0.314	-0.217	-0.267	0.567	-0.027	O-H Glob7		CS1 H>O		CS1-diff	CL444Contig1	Energy production	plasma membrane ATP production	Plasma membrane ATPase 1	AT3G47950	ATPase, plasma membrane-type, putative / proton pump, putative, strong similarity to P-type H(+)-...	(AHA4),
PPN027C04	-0.687	-0.654	-0.592	-0.535	-0.419	-0.543			CS1 H>O		CS1-diff	PPN027C04-T7_c_s	Pyruvate metabolism	Acetyl-CoA biosynthesis	Dihydrolipoyl dehydrogenase, mitochondrial precursor	AT3G17240	dihydrolipoamide dehydrogenase 2, mitochondrial / lipoamide dehydrogenase 2 (MTLPD2), nearly iden...	LIPOAMIDE DEHYDROGENASE 2 (mtLPD2),
PPN072G03	0.171	0.714	0.546	-0.017	0.518	0.483	O-H Glob1		CS1 O>H		CS1-diff	PPN072G03-T7_c_s	RNA translation and protein assembly	regulation of protein biosynthesis	Initiation factor eIF-4 gamma, middle; Up-frameshift suppressor 2	AT2G39260	hUPF2 [Homo sapiens] (GB:AAG48509.1); similar to OTTHUMP00000045025 [Homo sapiens] (GB:CAI16755.1...
PPN026G10	-0.333	0.052	0.307	-0.539	-0.507	-0.086	O-H Glob1		CS1 O>H	CS2 O>H	CS1-CS2-diff	CL1396Contig1	Signal transduction pathway	Defense response signaling pathway/Chitin elicitor receptor	LysM domain-containing receptor-like kinase 7	AT3G21630	protein kinase family protein, contains protein kinase domain, Pfam:PF00069	Chitin Elicitor Receptor Kinase 1 (CERK1 ), LYSM DOMAIN RECEPTOR-LIKE KINASE 1 (LYSM RLK1 ),
PPN052D04	-0.506	-0.216	0.003	-0.311	-0.055	-0.152	O-H Glob1					CL688Contig1	Unknown function	Unkown Zinc finger RING-like	Arabidopsis thaliana genomic DNA, chromosome 5, P1 clone:MYC6	AT5G41350	zinc finger (C3HC4-type RING finger) family protein, contains Pfam profile: PF00097 zinc finger, ...
PPN040F08	-0.273	-0.573	-0.474	-0.33	-0.203	-0.72	O-H Glob10		CS1 H>O	CS2 O>H	CS1-CS2-diff	PPN040F08-T7_c_s	Protein degradation	peptidase	Oligopeptidase A	AT5G65620	peptidase M3 family protein / thimet oligopeptidase family protein, similar to SP:P27237 Oligopep...
PPN001C03	-0.095	-0.124	-0.152	-0.184	0.272	0.076	O-H Glob2		CS1 H>O	CS2 H>O	CS1-CS2-diff	CL680Contig1	Protein degradation	protease	Aspartic proteinase	AT1G11910	aspartyl protease family protein, contains Pfam profiles: PF00026 eukaryotic aspartyl protease, P...
PPN071B11	0.082	0.463	0.696	0.116	0.239	0.401	O-H Glob5		CS1 O>H	CS2 O>H	CS1-CS2-diff	PPN071B11-T7_c_s	Glycolysis/ pentose phosphate pathway	PREPARATORY STAGE OF GLYCOLISIS	Cytosolic fructose-1,6-bisphosphate	AT1G43670	fructose-1,6-bisphosphatase, putative / D-fructose-1,6-bisphosphate 1-phosphohydrolase, putative ...
PPN003H07	-3.791	1.423	1.021	-3.419	-2.207	-0.616	O-H Glob1		CS1 O>H	CS2 O>H	CS1-CS2-diff	PPN003H07-T7_c_s	Signal transduction pathway	Defense response signaling pathway/response to other organisms	Thaumatin-like protein 1 precursor	AT1G20030	pathogenesis-related thaumatin family protein, similar to receptor serine/threonine kinase PR5K (...
PPN059B09	0.585	0.132	-0.36	0.542	0.387	0.343	O-H Glob13			CS2 H>O	CS2-diff	PPN059B09-T7_c_s	Protein degradation	protease	Cucumisin-like serine protease; subtilisin-like protease	AT3G14067	subtilase family protein, contains similarity to cucumisin-like serine protease GI:3176874 from (...
PPN031G08	-0.042	-0.53	-0.664	-0.293	-0.218	-0.42	O-H Glob3			CS2 H>O	CS2-diff	CL164Contig1	Protein degradation	protease	Similarity to zinc metalloproteinase	AT5G35690	expressed protein
PPN032G06	-0.757	-0.418	-0.025	-0.914	-0.502	-0.418	O-H Glob1			CS2 O>H	CS2-diff	CL464Contig1	Transport	nitrate transport	Nitrate transporter (NTL1); 53025-56402	AT1G69850	nitrate transporter (NTL1), identical to nitrate transporter (NTL1) GI:3377517 (Arabidopsis thali...	AT NITRATE TRANSPORTER 1:2 (ATNRT1:2 ), (NTL1 ),
PPN076E12	0.02	-0.444	-0.265	-0.333	0.129	-0.105	O-H Glob2		CS1 H>O		CS1-diff	CL323Contig1	Secondary metabolism	Steroid metabolism	2C-methyl-D-erythritol 2,4-cyclodiphosphate synthase	AT1G63970	2C-methyl-D-erythritol 2,4-cyclodiphosphate synthase, putative, similar to 2C-methyl-D-erythritol...	(ISPF ), 2C-METHYL-D-ERYTHRITOL 2,4-CYCLODIPHOSPHATE SYNTHASE (MECPS ),
PPN022F02	1.143	0.248	0.115	1.023	0.562	0.371	O-H Glob13		CS1 H>O	CS2 H>O	CS1-CS2-diff	CL145Contig1	Protein degradation	peptidase	HyuC-like protein	AT4G20070	peptidase M20/M25/M40 family protein, contains similarity to hydantoin utilization protein C (Pse...	AT Allantoate Amidohydrolase (ATAAH),
PPN015B06	0.306	0.347	0.331	0.479	-0.089	0.339	O-H Glob9		CS1 O>H		CS1-diff	CL1046Contig1	Unknown function	Unknown chloroplast protein	PP_LEa0022D04f Peach developing fruit mesocarp Prunus persica cDNA clone PP_LEa0022D04f, mRNA seq...	AT3G32930	expressed protein
PPN052D12	0.153	-0.071	-0.162	0.039	-0.022	0.022	O-H Glob12					CL429Contig1	RNA translation and protein assembly	regulation of protein biosynthesis	Mov34/MPN/PAD-1	AT1G10840	eukaryotic translation initiation factor 3 subunit 3 / eIF-3 gamma / eIF3h (TIF3H1), identical to...	(TIF3H1)
PPN006E03	0.08	0.121	0.135	0.181	-0.169	0.11	O-H Glob9		CS1 O>H		CS1-diff	CL1079Contig1	Unknown function	Unknown protein	Os01g0714100 protein	AT5G20610	expressed protein
PPN007A02	-1.337	-0.687	0.178	-0.751	-1.412	-0.646	O-H Glob6	H>O	CS1 O>H	CS2 O>H	H-CS1-CS2 diff	CL705Contig1	Secondary metabolism	nitrate assimilation	Non-photosynthetic ferredoxin precursor	AT2G27510	ferredoxin, putative, similar to non-photosynthetic ferredoxin from Citrus sinensis (GI:1360725),...	ferredoxin 3 (ATFD3),
PPN068G10	1.092	0.332	-0.251	-0.518	-0.29	0.261	O-H Glob3	O>H	CS1 O>H	CS2 H>O	H-CS1-CS2 diff	PPN068G10-T7_c_s	Secondary metabolism	Terpene metabolism	Beta-amyrin synthase	AT1G78950	beta-amyrin synthase, putative, similar to beta-Amyrin Synthase GI:3688600 from (Panax ginseng) a...
PPN015H01	-0.515	-0.099	-0.037	-0.657	-0.372	-0.26	O-H Glob1		CS1 O>H	CS2 O>H	CS1-CS2-diff	CL1032Contig1	RNA post-transcriptional regulation	post-transcriptional gene silencing	68 kDa protein HP68	AT4G19210	RNase L inhibitor protein, putative, similar to 68 kDa protein HP68 GI:16755057 from (Triticum ae...	(ATRLI2),
PPN052D02	-0.149	-0.465	-0.402	-0.246	0.03	-0.189	O-H Glob2		CS1 H>O	CS2 H>O	CS1-CS2-diff	PPN052D02-T7_c_s	RNA translation and protein assembly	regulation of protein biosynthesis	Initiation factor eIF-4 gamma, middle; Initiation factor eIF-4 gamma, MA3	AT5G57870	eukaryotic translation initiation factor 4F, putative / eIF-4F, putative, similar to SP:Q03387 Eu...
PPN004G04	-0.059	0.958	1.067	0.306	0.022	0.344	O-H Glob5	H>O	CS1 O>H	CS2 O>H	H-CS1-CS2 diff	PPN004G04-T7_c_s	Secondary metabolism	mevalonate/acetate pathway	Chloroplast 1-hydroxy-2-methyl-butenyl 4-diphosphate reductase precursor	AT4G34350	ISPH | Arabidopsis ISPH is involved in the plastid nonmevalonate pathway of isoprenoid biosynthes...	CHLOROPLAST BIOGENESIS 6 (CLB6 ), (ISPH ), 4-HYDROXY-3-METHYLBUT-2-ENYL DIPHOSPHATE REDUCTASE (HDR ),
PPN047F05	0.016	0.34	0.5	0.065	-0.461	0.197	O-H Glob9		CS1 O>H	CS2 O>H	CS1-CS2-diff	PPN047F05-T7_c_s	RNA post-transcriptional regulation	Splicing	Protein At3g23325	AT4G14342	pre-mRNA splicing factor 10 kDa subunit, putative, similar to Splicing factor 3B subunit 10 (SF3b...
PPN070H11	-0.997	-0.656	0.113	-1.462	-0.841	-1.052	O-H Glob1	O>H	CS1 O>H	CS2 O>H	H-CS1-CS2 diff	CL1206Contig1	Secondary metabolism	Isoprenoid derivate metabolism	Cytochrome P450 monooxygenase CYP72A59	AT3G14660	cytochrome P450, putative, similar to GB:Q05047 from (Catharanthus roseus)	(CYP72A13),
PPN077G06	-0.01	0.331	0.349	-0.178	0.469	0.209	O-H Glob1					CL229Contig1	Pyruvate metabolism	pyruvate-lactate interconversions	Aldehyde dehydrogenase family 7 member A1	AT1G54100	aldehyde dehydrogenase, putative / antiquitin, putative, strong similarity to SP:Q41247 Aldehyde ...	Aldehyde Dehydrogenase 7B4 (ALDH7B4)
PPN017F04	0.445	0.14	1.033	-0.212	-0.512	-0.448	O-H Glob9	O>H	CS1 O>H	CS2 O>H	H-CS1-CS2 diff	CL619Contig1	Secondary metabolism	Auxin metabolism/Auxin deconjugation	Auxin and ethylene responsive GH3-like protein	AT2G14960	GH3.1 | encodes a protein similar to IAA-amido synthases. Lines carrying an insertion in this gen...	(GH3.1),
PPN019E11	0.083	0.16	0.019	0.15	-0.032	0.1			CS1 O>H		CS1-diff	PPN019E11-T7_c_s	Protein degradation	Ubiquitin ligation E3 complex/ F-box	Emb|CAB55405.1	AT5G60570	kelch repeat-containing F-box family protein, contains Pfam:PF01344 Kelch motif, Pfam:PF00646 F-b...
PPN040C03	2.203	0.64	0.979	1.479	0.245	-0.762	O-H Glob13	O>H	CS1 O>H	CS2 O>H	H-CS1-CS2 diff	PPN040C03-T7_c_s	Antioxidant system	GLUTHATHIONE-GLUTAREDOXIN AND THIOREDOXIN REDOX HOMEOSTASIS	Glutathione S-transferase GST 22	AT2G30860	glutathione S-transferase, putative, identical to GB:Y12295	GLUTATHIONE S-TRANSFERASE PHI 9 (ATGSTF9 ), (GLUTTR ), (ATGSTF7 ),
PPN006F05	0.843	0.754	0.669	0.457	0.314	0.668	O-H Glob4		CS1 O>H		CS1-diff	PPN006F05-T7_c_s	Trafficking machinery and membrane dynamics	ER to Golgy/ COPII vesicles	GTP-binding protein SAR1B	AT3G62560	GTP-binding protein, putative, similar to GTP-binding protein SAR1A (SP:O04834) (Arabidopsis thal...
PPN061B04	0.082	0.495	0.618	0.381	0.673	0.759	O-H Glob5					PPN061B04-T7_c_s	Signal transduction pathway	G-protein coupled receptor protein signaling pathway/G-protein complex	AT3g13340/MDC11_13	AT3G13340	WD-40 repeat family protein, contains Pfam profile: PF00400 WD domain, G-beta repeat (3 copies, 1...
PPN051E05	-0.523	0.079	0.072	-0.451	-0.169	0.037	O-H Glob1		CS1 O>H		CS1-diff	CL136Contig2	Signal transduction pathway	Auxin signaling/Unknown SAUR protein	F10A5.20	AT1G75590	auxin-responsive family protein, similar to auxin-induced protein TGSAUR22 (GI:10185820) (Tulipa ...
PPN077F08	-0.112	0.206	0.205	-0.264	-0.047	0.384	O-H Glob1		CS1 O>H	CS2 H>O	CS1-CS2-diff	CL1214Contig1	Trafficking machinery and membrane dynamics	Early endosome and Cell plate	AtRab18 (Putative GTP-binding protein) (GTP-binding protein(RAB1Y), putative)	AT1G43890	Ras-related GTP-binding protein, putative, similar to GTP-binding protein(RAB1Y) GI:1370173 from ...	ARABIDOPSIS RAB GTPASE HOMOLOG B18 (ATRAB18), ARABIDOPSIS RAB GTPASE HOMOLOG C1 (ATRABC1), RAB GTPASE HOMOLOG C1 (RABC1), ARABIDOPSIS RAB GTPASE HOMOLOG C1 (ATRAB-C1), RAB GTPASE HOMOLOG 18-1 (RAB18-1)
PPN008B03	1.026	0.674	0.404	0.426	1.112	0.518	O-H Glob4	O>H	CS1 H>O		H-CS1-diff	PPN008B03-T7_c_s	Pyruvate metabolism	pyruvate-lactate interconversions	Aldehyde dehydrogenase family 7 member A1	AT1G54100	aldehyde dehydrogenase, putative / antiquitin, putative, strong similarity to SP:Q41247 Aldehyde ...	Aldehyde Dehydrogenase 7B4 (ALDH7B4)
PPN043B03	-0.072	0.766	1.748	0.256	-0.464	0.683	O-H Glob5		CS1 O>H	CS2 O>H	CS1-CS2-diff	PPN043B03-T7_c_s	Unknown function	Unknown protein	Os07g0265100 protein	AT2G21195	expressed protein
PPN003B09	-0.01	-0.202	-0.164	0.138	0.391	-0.08	O-H Glob4		CS1 H>O		CS1-diff	PPN003B09-T7_c_s	RNA post-transcriptional regulation	RNA biogenesis and processing	OSJNBb0012E24.3 protein	AT1G60170	EMB1220 | pre-mRNA processing ribonucleoprotein binding region-containing protein, similar to U4/...	embryo defective 1220 (emb1220),
PPN059B06	0.288	0.034	-0.143	0.269	0	0.14	O-H Glob12			CS2 H>O	CS2-diff	CL1211Contig1	Secondary metabolism	Unknown acohol acyltranferase	Putative alcohol acyltransferase 1	AT4G31910	transferase family protein, low similarity to anthranilate N-hydroxycinnamoyl/benzoyltransferase ...
PPN072G06	-0.236	0.259	0.413	-0.043	0.192	0.187	O-H Glob1			CS2 O>H	CS2-diff	CL403Contig1	Unknown function	Unknown protein	F3N23.29 protein	AT1G73090	expressed protein
PP1006G05	-0.283	-0.42	-0.474	-0.153	0.117	-0.34	O-H Glob10		CS1 H>O		CS1-diff	PP1006G05-T7_c_s	RNA post-transcriptional regulation	RNA biogenesis and processing	Malus_x_domestica transcript; similar to T13D8.6 protein [Arabidopsis thaliana (Mouse-ear cress)]...	AT1G60170	EMB1220 | pre-mRNA processing ribonucleoprotein binding region-containing protein, similar to U4/...	embryo defective 1220 (emb1220),
PPN031C03	-0.423	-0.606	-0.568	-0.491	0.13	-0.582	O-H Glob2		CS1 H>O		CS1-diff	PPN031C03-T7_c_s	RNA post-transcriptional regulation	RNA biogenesis and processing	Prunus_armeniaca transcript; similar to DEAD-box ATP-dependent RNA helicase 8 [Arabidopsis thalia...
PPN046C10	0.073	-0.017	0.119	0.219	-0.294	0.072	O-H Glob9		CS1 O>H		CS1-diff	PPN046C10-T7_c_s	Unknown function	Unknown protein	PU2_plate42_K20 PU2 Prunus persica cDNA similar to weakly similar to P0704D04.6 [Oryza sativa (ja...	AT1G14990	expressed protein
PPN077C11	-0.518	-0.648	-0.664	-0.428	-0.379	-0.623	O-H Glob7		CS1 H>O		CS1-diff	CL452Contig1	RNA post-transcriptional regulation	Splicing	Polypyrimidine tract-binding protein homolog 2	AT5G53180	polypyrimidine tract-binding protein, putative / heterogeneous nuclear ribonucleoprotein, putativ...	POLYPYRIMIDINE TRACT-BINDING PROT 2 (ATPTB2 ), POLYPYRIMIDINE TRACT-BINDING PROT 2 (PTB2 ),
PPN062A06	-0.526	-0.23	-0.171	-0.443	0.652	-0.019	O-H Glob1		CS1 H>O		CS1-diff	PPN062A06-T7_c_s	Lipid metabolism	lipid degradation	Lipase	AT3G14360	lipase class 3 family protein, low similarity to Chain A, Lipase Ii From Rhizopus Niveus GI:19427...
PPN021D03	0.158	-0.141	-0.145	0.078	-0.093	-0.184	O-H Glob13					PPN021D03-T7_c_s	RNA post-transcriptional regulation	RNA helicase	Helicase, C-terminal	AT1G59990	DEAD/DEAH box helicase, putative (RH22), similar to RNA helicase GI:3776015 from (Arabidopsis tha...
PPN052H09	-2.029	-1.569	-1.831	-0.594	-2.323	-2.153	O-H Glob6	H>O	CS1 O>H	CS2 O>H	H-CS1-CS2 diff	CL792Contig1	Secondary metabolism	Flavonoid metabolism	Chalcone synthase 2	AT5G13930	chalcone synthase / naringenin-chalcone synthase, identical to SP:P13114	CHALCONE SYNTHASE (CHS ), TRANSPARENT TESTA 4 (TT4 ), (ATCHS ),
PPN058G10	-0.174	0.267	-0.096	-0.06	0.085	0.196	O-H Glob1			CS2 H>O	CS2-diff	PPN058G10-T7_c_s	RNA transcription regulation	RNA transcription machinery	F7O18.23 protein	AT3G04740	expressed protein (SWP1)	STRUWWELPETER (SWP ), (MED14 )
PPN014G06	-0.323	-0.095	-0.091	0.038	0.188	-0.007	O-H Glob7		CS1 H>O		CS1-diff	CL1344Contig1	RNA transcription regulation	C2H2-Dof family	Dof2	AT1G47655	Dof-type zinc finger domain-containing protein
PPN058F01	0.143	-0.152	-0.17	-0.017	0.207	-0.18	O-H Glob4		CS1 H>O		CS1-diff	PPN058F01-T7_c_s	RNA transcription regulation	MYB-family	GAMYB-binding protein	AT1G77180	RNA recognition motif (RRM)-containing protein [Arabidopsis thaliana] (TAIR:At2g16940.1); similar...
PPN054A06	0.476	0.97	0.101	0.387	0.551	0.576	O-H Glob8		CS1 O>H	CS2 H>O	CS1-CS2-diff	PPN054A06-T7_c_s	Trafficking machinery and membrane dynamics	trans-Golgi network transport vesicle/ COPI vesicles	ARF-GAP	AT5G13300	ARF GTPase-activating domain-containing protein [Arabidopsis thaliana] (TAIR:At5g61980.1); simila...	SCARFACE (SFC ), ASCULAR NETWORK DEFECTIVE 3 (VAN3 ), ARF-GAP DOMAIN3 (AGD3 ),
PPN065G11	0.137	0.041	0.105	-0.272	0.231	-0.04	O-H Glob2	O>H			H-diff	CL941Contig1	RNA transcription regulation	ARID/BRIGHT family	ELM2; AT-rich interaction region; Homeodomain-related	AT2G46040	ARID/BRIGHT DNA-binding domain-containing protein / ELM2 domain-containing protein, contains Pfam...
PPN025B05	-0.656	-0.381	0.065	-1.198	-1.032	-0.513	O-H Glob1	O>H	CS1 O>H	CS2 O>H	H-CS1-CS2 diff	CL391Contig1	Secondary metabolism	Phenylpropanoid metabolism	Cinnamoyl CoA reductase	AT1G15950	cinnamoyl-CoA reductase, putative, nearly identical to CCR1 (GI:12034897), similar to cinnamoyl C...	CINNAMOYL COA REDUCTASE 1 (CCR1), IRREGULAR XYLEM 4 (IRX4), (ATCCR1)
PPN038G09	-0.222	-0.043	-0.114	-0.251	0.052	-0.084						CL320Contig1	Chromatin status and regulation	DNA demethylase activity	Os09g0494300 protein	AT5G35330	methyl-CpG-binding domain-containing protein, similar to methyl-CpG binding protein MBD4 (Mus mus...	METHYL-CPG-BINDING DOMAIN PROT 02 (MBD02 ), METHYL-CPG-BINDING DOMAIN PROT 2 (MBD2 )
PPN074H09	-0.201	-0.135	-0.164	-0.239	-0.218	-0.181						PPN074H09-T7_c_s	Unknown function	Unknown armadillo protein	F14L17.6 protein	AT1G14300	expressed protein, contains Pfam PF04063: Domain of unknown function (DUF383) and PF04064: Domain...
PPN015F04	0.062	-0.032	-0.076	-0.025	0.131	0.033						PPN015F04-T7_c_s			Ser/Thr protein kinase	AT2G32850	protein kinase family protein, contains protein kinase domain, Pfam:PF00069
PPN021C07	0.104	-0.241	-0.304	-0.133	0.079	-0.395	O-H Glob4		CS1 H>O		CS1-diff	PPN021C07-T7_c_s	RNA transcription regulation	ARR-B Family	Putative response regulator 10	AT2G01760	two-component responsive regulator family protein / response regulator family protein, similar to...	ARABIDOPSIS RESPONSE REGULATOR 14 (ARR14),
PPN016A07	-0.688	0.225	0.38	-0.56	-0.298	-0.07	O-H Glob1		CS1 O>H	CS2 O>H	CS1-CS2-diff	PPN016A07-T7_c_s	Cytoskeleton organization and biogenesis	microtubule- Microtubule nucleation	Os01g0775600 protein	AT1G06060	RanBPM-related, similar to RANBPM {GI:13194576)(Homo sapiens)
PPN049A10	-0.131	-0.079	0.162	0.085	-0.349	-0.013	O-H Glob6		CS1 O>H	CS2 O>H	CS1-CS2-diff	PPN049A10-T7_c_s	Unknown function	Unknown protein	Gb|AAC18972.1	AT5G67370	expressed protein, similar to unknown protein (gb:AAC18972.1)
PPN005B01	0.037	-0.111	-0.152	-0.229	0.051	-0.051			CS1 H>O		CS1-diff	PPN005B01-T7_c_s	Unknown function	Unknown protein	AJ533387 S3II Prunus persica cDNA clone PP_S3IIall_A2_D02, mRNA sequence	AT3G09110	hypothetical protein [Arabidopsis thaliana] (TAIR:At5g01150.1); similar to OSJNBa0006A01.16 [Oryz...
PPN063F10	-0.504	-0.355	-0.077	-0.495	0.007	0.086	O-H Glob1		CS1 H>O		CS1-diff	PPN063F10-T7_c_s	Structure maintenance proteins	Chaperone	GrpE protein	AT5G17710	EMB1241 | co-chaperone grpE family protein, similar to co-chaperone CGE1 precursor isoform a (Chl...	embryo defective 1241 (EMB1241),
PPN067E04	-0.412	-0.5	-0.087	-0.032	-0.299	-0.466	O-H Glob11	H>O		CS2 O>H	H-CS2-diff	CL97Contig1	Secondary metabolism	ispoentenil diphosphate biosynthesis	GcpE	AT5G60600	1-hydroxy-2-methyl-2-(E)-butenyl 4-diphosphate synthase, putative / GcpE family protein, similar ...	(GCPE ), (ISPG ), CONSTITUTIVE SUBTILISIN 3 (CSB3 ), CHLOROPLAST BIOGENESIS 4 (CLB4 ), 4-HYDROXY-3-METHYLBUT-2-ENYL DIPHOSPHATE SYNTHASE (HDS ),
PPN044F04	0.137	0.672	0.815	0.084	-0.236	0.399	O-H Glob9		CS1 O>H	CS2 O>H	CS1-CS2-diff	PPN044F04-T7_c_s	Other nucleic acid metabolic process	Nucleic acid/Calcium binding	Gb|AAC24386.1	AT5G54130	calcium-binding EF hand family protein, contains INTERPRO:IPR002048 calcium-binding EF-hand domain
PP1001C07	-2.114	-0.768	0.211	-2.29	-1.273	-1.002	O-H Glob1		CS1 O>H	CS2 O>H	CS1-CS2-diff	CL142Contig1	Pyruvate metabolism	Acetyl-CoA biosynthesis	Mitochondrial pyruvate dehydrogenase kinase isoform 2	AT3G06483	mitochondrial pyruvate dehydrogenase kinase isoform 1 [Glycine max] (GB:AAT02655.1); contains Int...	PYRUVATE DEHYDROGENASE KINASE (PDK ), (ATPDHK ),
PPN011D07	-0.095	-0.617	-0.602	-0.095	-0.658	-1.368	O-H Glob13			CS2 O>H	CS2-diff	CL166Contig1	Cell division regulation	DNA replication	Os12g0562300 protein	AT2G31400	pentatricopeptide (PPR) repeat-containing protein, low similarity to fertility restorer (Petunia ...
PPN015B01	0.082	-0.059	0.024	-0.073	0.266	0.08	O-H Glob3		CS1 H>O		CS1-diff	PPN015B01-T7_c_s	Unknown function	Unknown PPR protein	F3D13.1 protein	AT4G01400	pentatricopeptide (PPR) repeat-containing protein, contains Pfam profile PF01535: PPR repeat
PP1001D08	-0.052	-0.327	0.068	0.333	-0.568	-0.533	O-H Glob13	H>O	CS1 O>H	CS2 O>H	H-CS1-CS2 diff	PP1001D08-T7_c_s	Secondary metabolism	Phenylpropanoid metabolism	Cinnamyl alcohol dehydrogenase	AT1G51410	Eucalyptus gunnii alcohol dehydrogenase of unknown physiological function (GI:1143445), apple tre...
PP1004A06	-2.197	-1.706	-0.803	-0.859	-2.078	-2.614	O-H Glob5	H>O	CS1 O>H	CS2 O>H	H-CS1-CS2 diff	PP1004A06-T7_c_s	Secondary metabolism	gibberellin metabolism	Gibberellin 2-oxidase	AT1G02400	gibberellin 2-oxidase, putative / GA2-oxidase, putative, similar to GA2ox2 (GI:4678368); similar ...	gibberellin 2-oxidase 4 (ATGA2OX4 ), GIBBERELLIN 2-OXIDASE 6 (ATGA2OX6 ), DOWNSTREAM TARGET OF AGL15 1 (DTA1 ), GIBBERELLIN 2-OXIDASE 6 (GA2OX6 ),
PPN066F11	0.326	0.093	-0.01	0.397	0.267	0.254	O-H Glob13			CS2 H>O	CS2-diff	PPN066F11-T7_c_s	RNA transcription regulation	PHD-family	Zinc finger, PHD-type; Zinc finger, N-recognin	AT4G23860	PHD finger protein-related, similar to Pfam profiles PF02207: Putative zinc finger in N-recognin,...
PPN057E09	-0.359	-0.573	-0.681	-0.615	-0.166	-0.552	O-H Glob2		CS1 H>O		CS1-diff	CL178Contig1	RNA translation and protein assembly	Protein isomerization	Protein disulfide isomerase	AT1G60420	DC1 domain-containing protein, contains Pfam domain PF03107: DC1 domain
PPN055B05	0.194	0.194	0.086	0.128	-0.062	0.132			CS1 O>H		CS1-diff	PPN055B05-T7_c_s	RNA transcription regulation	HSP-family	Similarity to heat shock transcription factor	AT3G24520	heat shock transcription factor family protein, contains Pfam profile: PF00447 HSF-type DNA-bindi...	(AT-HSFC1 ), HEAT SHOCK TRANSCRIPTION FACTOR C1 (HSFC1
PPN055H11	-0.999	-0.269	0.042	-0.793	-0.528	-0.417	O-H Glob1		CS1 O>H	CS2 O>H	CS1-CS2-diff	CL282Contig1	Post-translational protein modifcation	Protein amino acid phosphorylation	Protein kinase like protein	AT5G58520	protein kinase family protein, contains protein kinase domain, Pfam:PF00069
[truncated: 1,896 more rows]
