# Supplementary material for: Pre-symptomatic transcriptome changes during cold storage of chilling sensitive and resistant peach cultivars to elucidate chilling injury mechanisms
Source: BMC Genomics. 2015 Mar 26;16(1):245. doi: 10.1186/s12864-015-1395-6 (PMC4391166; doi:10.1186/s12864-015-1395-6)
Supplement: Additional file 3: Table S3. — Genes differentially expressed between ‘Oded’ and ‘Hermoza’ at harvest and during cold storage. In the Table there are the results for direct comparisons from the global analysis. The Table provides ID, the averaged lowess M Log Ratio and functional annotations. [file 12864_2015_1395_MOESM3_ESM.xls]

## Sheet: Hoja1
Chillpeach ID	Annotation	Forward	reverse	Amplicon size (pb)
PPN003H07	Thaumatin-like protein 1	CAGCTCCGCCAGCTACATTAG	TTGACGCCTTACAGTCGCC	141
PP1004E08	Glycan biosynthesis	CCCCTTTTGACCCGGAAAT	ATATAGTTTCACAAGGTCCACCCC	81
PP1005G06	ACO	ATGGTCGCAAGCAAAGGC	GTGGCGCAAGAAGAAGGTG	81
PPN064G05	Helix-hairpin-helix motif	ACCTTGCGAGAGAGCCTGTTTA	GACTTCCTCCTCATCAAACTCTCC	81
PP1001A01	Uknown extracellular protein/F17a17.37	GAAATCAATGGCTTCGTGGAG	GCATGAACCATGAGCCACAG	81
PPN057F01	IAA27/PAP2	TCTGAACCTCAAAGCCACTGAG	CACTAACCCACCACCACAATCTC	82
PP1003C05	β-Mannosidase	GCTCACAGTGGCCAGAACTTG	TTGCTCATTGTAGGAGCCAGG	82
PPN004H06	ACC Synthase 1	GGCTAGAGGAAGTGGGAATCAA	TTTCAACAGCCTCCTTAAGTCCAT	81
PPN052H09	Chalcone synthase 2	GAAAATGGTGACCGTCGAGG	GTTGCAGTCCCAATGGCTAAG	81
PpLDOX	PpLDOX	GCTTCCTTCCTCACATTGCAAG	AGCGAAAACTGGAAAGAAGGG	81
