# Supplementary material for: Pre-symptomatic transcriptome changes during cold storage of chilling sensitive and resistant peach cultivars to elucidate chilling injury mechanisms
Source: BMC Genomics. 2015 Mar 26;16(1):245. doi: 10.1186/s12864-015-1395-6 (PMC4391166; doi:10.1186/s12864-015-1395-6)
Supplement: Additional file 6: Table S5. — Comparison of genes differentially expressed at one week of cold storage between ‘Oded’ and Hermoza and between pools of siblings form the Pop-DG population. Data from fruits from the Pop-DG population cold stored were obtained from Pons et al. [17]. [file 12864_2015_1395_MOESM6_ESM.xls]

## Sheet: Hoja1
id	K-means	Pop-DG results CS1 S vs T	Oded-Hermoza CS1	Annot(1)	Annot(2)	Unigene ID	Unigene annotation	Arabidopsis_thaliana_proteins most similar ID	Arabidopsis_thaliana_proteins most similar description	All Gene Symbols	All Gene Symbols2	Annot(3)	Annot(4)	Stress	Hormones
PP1001B04	k-means5	CS1 LS>S	0	Signal transduction pathway	Auxin signaling/Unknown SAUR protein	PP1001B04-T7_c_s	Arabidopsis thaliana genomic DNA, chromosome 3, TAC clone:K5K13	AT3G28970	expressed protein, contains Pfam domain PF03556: Domain of unknown function (DUF298)	antiauxin-resistant 3 (AAR3),	ANTIAUXIN-RESISTANT 3 (AAR3)	Hormones	Stress	Cold	AUX
PP1001F06	k-means10	0	CS1 H>O	RNA transcription regulation	NAC-family	PP1001F06-T7_c_s	NAM-like protein	AT3G15510	ANAC056 | no apical meristem (NAM) family protein (NAC2), identical to AtNAC2 (Arabidopsis thalia...	ARABIDOPSIS NAC DOMAIN CONTAINING PROT 2 (ATNAC2 ), AT NAC domain containing PROT 2 (anac056 ), NAC-REGULATED SEED MORPHOLOGY 1 (NARS1 )	NAC DOMAIN CONTAINING PROTEIN 2 (ATNAC2);NAC DOMAIN CONTAINING PROTEIN 2 (NAC2);NAC-REGULATED SEED MORPHOLOGY 1 (NARS1);ARABIDOPSIS NAC DOMAIN CONTAINING PROTEIN 56 (ANAC056)	Hormones	Stress	Cold	JA
PP1002D06	k-means2	0	CS1 H>O	RNA transcription regulation	HSP-family	PP1002D06-T7_c_s	Heat shock factor	AT4G36990	heat shock factor protein 4 (HSF4) / heat shock transcription factor 4 (HSTF4), identical to heat...	HEAT SHOCK FACTOR 4 (HSF4 ), CLASS B HEAT SHOCK FACTOR B1 (HSFB1 ), AT CLASS B HEAT SHOCK FACTOR B1 (AT-HSFB1 ), AT HEAT SHOCK FACTOR 4 (ATHSF4 ),	ARABIDOPSIS THALIANA HEAT SHOCK FACTOR 4 (ATHSF4);ARABIDOPSIS THALIANA CLASS B HEAT SHOCK FACTOR B1 (AT-HSFB1);CLASS B HEAT SHOCK FACTOR B1 (HSFB1);HEAT SHOCK FACTOR 4 (HSF4)	Hormones	Stress	Cold, Pathogen, Salinity	ABA, JA
PP1003D05	k-means2	CS1 S>LS	0	Trafficking machinery and membrane dynamics	ER to Golgi	PP1003D05-T7_c_s	Root hair defective 3	AT3G13870	root hair defective 3 (RHD3), identical to root hair defective 3 (RHD3) GI:1839188 from (Arabidop...	ROOT HAIR DEFECTIVE 3 (RHD3),	GOLGI MUTANT 8 (GOM8);ROOT HAIR DEFECTIVE 3 (RHD3)		Stress	Cold, Darkness
PP1004E09	k-means2	CS1 S>LS	CS1 H>O	Transport	Auxin transport	CL72Contig1	Gb|AAD32907.1	AT2G17500	auxin efflux carrier family protein [Arabidopsis thaliana] (TAIR:At5g65980.1); similar to unknown...		PILS5	Hormones	Stress	Cold, Drought, Salinity	ABA, AUX, CK, ET, JA
PP1005A04	k-means4	0	CS1 H>O	Signal transduction pathway	Ethylene signaling/ SCF(EBF1) E3 ubiquitin ligase	CL968Contig1	Leucine Rich Repeat, putative	AT2G25490	F-box family protein (FBL6), contains similarity to grr1 GI:2407790 from (Glycine max)	EIN3-BINDING F BOX PROT 1 (EBF1 ), (FBL6 ),	(FBL6);EIN3-BINDING F BOX PROTEIN 1 (EBF1)	Hormones	Stress	Cold	ET, JA
PP1005B01	k-means2	CS1 S>LS	CS1 H>O	Signal transduction pathway	Phosphorylation cascades/PP2C	PP1005B01-T7_c_s	Os10g0541200 protein	AT2G33700	protein phosphatase 2C, putative / PP2C, putative, contains PF00481: Protein phosphatase 2C domai...		PROTEIN PHOSPHATASE 2C G GROUP 1 (PP2CG1)	Hormones	Stress	Cold, Drought, Pathogen, Salinity	ABA
PP1005H08	k-means2	CS1 S>LS	0	Secondary metabolism	Carotenoid metabolism	CL377Contig1	Zeaxanthin epoxidase, chloroplast precursor	AT5G67030	zeaxanthin epoxidase (ZEP) (ABA1), identical to GI:9857296 AtABA1; controls Pfam profiles PF01360...	ABA DEFICIENT 1 (ABA1 ), LOW EXPRESSION OF OSMOTIC STRESS-RESPONSIVE GENES 6 (LOS6 ), NON-PHOTOCHEMICAL QUENCHING 2 (NPQ2 ), AT ABA DEFICIENT 1 (ATABA1 ), ZEAXANTHIN EPOXIDASE (ZEP ), IMPAIRED IN BABA-INDUCED STERILITY 3 (IBS3 ), ARABIDO	ABA DEFICIENT 1 (ABA1);LOW EXPRESSION OF OSMOTIC STRESS-RESPONSIVE GENES 6 (LOS6);NON-PHOTOCHEMICAL QUENCHING 2 (NPQ2);ARABIDOPSIS THALIANA ZEAXANTHIN EPOXIDASE (ATZEP);ZEAXANTHIN EPOXIDASE (ZEP);IMPAIRED IN BABA-INDUCED STERILITY 3 (IBS3);ARABIDOPSIS THALIANA ABA DEFICIENT 1 (ATABA1)	Hormones	Stress	Cold, Darkness	ABA
PP1006G03	k-means5	0	CS1 O>H	RNA transcription regulation	MADS-box family	CL820Contig1	MADS-box transcription factor	AT5G60910	agamous-like MADS box protein AGL8 / FRUITFULL (AGL8), NAP1-1, Nicotiana tabacum, EMBL:AF009126; ...	agamous-like 8 (AGL8 ), FRUITFULL (FUL ),	FRUITFULL (FUL);AGAMOUS-LIKE 8 (AGL8)		Stress	Cold
PP1009B12	k-means9	CS1 LS>S	CS1 H>O	Signal transduction pathway	ABA signaling/reversible protein dephosphorilation	PP1009B12-T7_c_s	Protein phpsphatase 2C	AT3G11410	protein phosphatase 2C, putative / PP2C, putative, identical to protein phosphatase 2C (PP2C) GB:...	AT PROT PHOSPHATASE 2CA (ATPP2CA ), (AHG3 ), AT PROT PHOSPHATASE 2CA (PP2CA ),	ARABIDOPSIS THALIANA PROTEIN PHOSPHATASE 2CA (ATPP2CA);PROTEIN PHOSPHATASE 2CA (PP2CA); (AHG3)	Hormones	Stress	Cold, Drought, Salinity	ABA
PP1009D02	k-means8	CS1 LS>S	CS1 O>H	RNA transcription regulation	AUX/IAA family	PP1009D02-T7_c_s	IAA16 protein	AT1G04250	auxin-responsive protein / indoleacetic acid-induced protein 17 (IAA17), Identical to SP:P93830 A...	AUXIN RESISTANT 3 (AXR3), INDOLE ACETIC ACID 17 (IAA17)	INDOLE-3-ACETIC ACID INDUCIBLE 17 (IAA17);AUXIN RESISTANT 3 (AXR3)	Hormones	Stress	Cold, Pathogen	ABA, AUX
PP1009G10	k-means4	CS1 S>LS	0	Secondary metabolism	Ethylene biosynthesis	CL1056Contig1	1-aminocyclopropane-1-carboxylate oxidase	AT1G05010	1-aminocyclopropane-1-carboxylate oxidase / ACC oxidase / ethylene-forming enzyme (ACO) (EAT1), I...	ETHYLENE-FORMING ENZYME (EFE ),,ethylene forming enzyme (ACO4 ), (EAT1 ),	ETHYLENE-FORMING ENZYME (EFE); (EAT1);ETHYLENE FORMING ENZYME (ACO4)	Hormones	Stress	Cold, Pathogen	AUX, ET, JA
PP1009H08	k-means2	CS1 S>LS	CS1 H>O	RNA transcription regulation	MADS-box family	PP1009H08-T7_c_s	MADS box transcription factor	AT4G24540	MADS-box family protein	AGAMOUS-LIKE 24 (AGL24),	AGAMOUS-LIKE 24 (AGL24)		Stress	Cold
PPN001D05	k-means6	0	CS1 O>H	RNA transcription regulation	WRKY-family	PPN001D05-T7_c_s	DNA binding protein WRKY2	AT2G03340	WRKY family transcription factor, contains Pfam profile: PF03106 WRKY DNA -binding domain	(WRKY3),	WRKY DNA-BINDING PROTEIN 3 (WRKY3)		Stress	Cold
PPN002C04	k-means9	CS1 S>LS	0	Trafficking machinery and membrane dynamics	trans-Golgi network transport vesicle/ COPI vesicles	CL791Contig1	ARF-GAP	AT5G13300	ARF GTPase-activating domain-containing protein [Arabidopsis thaliana] (TAIR:At5g61980.1); simila...	SCARFACE (SFC ), ASCULAR NETWORK DEFECTIVE 3 (VAN3 ), ARF-GAP DOMAIN3 (AGD3 ),	ARF-GAP DOMAIN3 (AGD3);ASCULAR NETWORK DEFECTIVE 3 (VAN3);SCARFACE (SFC)	Hormones	Stress	Cold	AUX
PPN002H10	k-means5	0	CS1 O>H	RNA transcription regulation	b-HLH family	CL703Contig1	Putative lipoamide dehydrogenase	AT4G02590	basic helix-loop-helix (bHLH) family protein [Arabidopsis thaliana] (TAIR:At1g03040.1); similar t...	unfertilized embryo sac 12 (UNE12),	UNFERTILIZED EMBRYO SAC 12 (UNE12)		Stress	Cold, Pathogen
PPN004D05	k-means2	0	CS1 H>O	RNA transcription regulation	MADS-box family	PPN004D05-T7_c_s	MADS box transcription factor	AT2G22540	short vegetative phase protein (SVP), identical to cDNA short vegetative phase protein (SVP) GI:1...	SHORT VEGETATIVE PHASE (SVP ), (AGL22 ),	AGAMOUS-LIKE 22 (AGL22);SHORT VEGETATIVE PHASE (SVP)		Stress	Cold
PPN005A08	k-means5	0	CS1 H>O	RNA transcription regulation	Polycomb family	PPN005A08-T7_c_s	Fertilization independent endosperm development protein	AT3G20740	fertilization-independent endosperm protein (FIE), contains 6 WD-40 repeats (PF00400); identical ...	FERTILIZATION-INDEPENDENT ENDOSPERM (FIE ), (FIS3 ), FERTILIZATION-INDEPENDENT ENDOSPERM 1 (FIE1 )	FERTILIZATION-INDEPENDENT ENDOSPERM (FIE); (FIS3);FERTILIZATION-INDEPENDENT ENDOSPERM 1 (FIE1)		Stress	Cold
PPN005D10	k-means1	CS1 S>LS	CS1 H>O	Trafficking machinery and membrane dynamics	ESCRT-dependent protein sorting and concentration	PPN005D10-T7_c_s	Putative vacuolar sorting protein 35	AT2G17790	vacuolar protein sorting-associated protein 35 family protein / VPS35 family protein [Arabidopsis...	VPS35 HOMOLOG A (VPS35A),	ZIG SUPPRESSOR 3 (ZIP3);VPS35 HOMOLOG A (VPS35A)		Stress	Cold, Pathogen
PPN005H05	k-means4	0	CS1 H>O	Signal transduction pathway	G-protein coupled receptor protein signaling pathway/G-protein complex	CL266Contig1	Extra-large G-protein	AT2G23460	extra-large guanine nucleotide binding protein / G-protein (XLG), identical to extra-large G-prot...	EXTRA-LARGE G-PROT 1 (XLG1 ), (ATXLG1 ),	EXTRA-LARGE G-PROTEIN 1 (XLG1); (ATXLG1)	Hormones	Stress	Cold, Salinity	ABA, JA
PPN006E07	k-means7	CS1 LS>S	CS1 O>H	RNA transcription regulation	CCAAT Family	PPN006E07-T7_c_s	Repressor protein	AT5G23090	TATA-binding protein-associated phosphoprotein Dr1 protein, putative (DR1), identical to Dr1 prot...	NUCLEAR FACTOR Y, SUBUNIT B13 (NF-YB13),	NUCLEAR FACTOR Y, SUBUNIT B13 (NF-YB13)		Stress	Cold
PPN007E05	k-means3	CS1 S>LS	CS1 H>O	Protein degradation	peptidase	CL1104Contig1	AT4g33090/F4I10_20	AT4G33090	aminopeptidase M, similar to SP:Q11011 Puromycin-sensitive aminopeptidase (EC 3.4.11.-) (PSA) {Mu...	AMINOPEPTIDASE M1 (APM1 ), AMINOPEPTIDASE M1 (ATAPM1 ),	AMINOPEPTIDASE M1 (ATAPM1);AMINOPEPTIDASE M1 (APM1)	Hormones	Stress	Cold	ABA, AUX
PPN008B05	k-means3	CS1 S>LS	CS1 H>O	Protein degradation	Proteolisis control-Signalosome	PPN008B05-T7_c_s	Os01g0279200 protein	AT2G26990	COP9 signalosome complex subunit 2 / CSN complex subunit 2 (CSN2), proteasome, COP9-complex and e...	FUSCA 12 (FUS12 ), (ATCSN2 ), CONSTITUTIVE PHOTOMORPHOGENIC 12 (COP12 ), (CSN2 )	(CSN2);CONSTITUTIVE PHOTOMORPHOGENIC 12 (COP12); (ATCSN2);FUSCA 12 (FUS12)	Hormones	Stress	Cold, Pathogen	JA
PPN009B01	k-means5	0	CS1 O>H	RNA transcription regulation	LIM-family	PPN009B01-T7_c_s	Pollen-specific protein SF3, putative	AT1G10200	transcription factor LIM, putative, strong similarity to transcription factor Ntlim1 (Nicotiana t...	(WLIM1)	WLIM1 (WLIM1)	Hormones	Stress	Cold	ABA
PPN011E06	k-means12	CS1 S>LS	CS1 H>O	Signal transduction pathway	Calcium signaling/Calcium signal transducer	CL1367Contig1	CBL-interacting serine/threonine-protein kinase 11	AT5G01820	CBL-interacting protein kinase 14 (CIPK14), identical to CBL-interacting protein kinase 14 (Arabi...	AT SERINE/THREONINE PROT KINASE 1 (ATSR1 ), SNF1-RELATED PROT KINASE 3.15 (SnRK3.15 ), CBL-INTERACTING PROT KINASE 14 (CIPK14 ),	SNF1-RELATED PROTEIN KINASE 3.15 (SnRK3.15);CBL-INTERACTING PROTEIN KINASE 14 (CIPK14); (ATCIPK14);SERINE/THREONINE PROTEIN KINASE 1 (SR1);SOS2-LIKE PROTEIN KINASE 24 (PKS24);SERINE/THREONINE PROTEIN KINASE 1 (ATSR1)	Hormones	Stress	Cold, Drought, Salinity	ABA
PPN013H01	k-means1	CS1 S>LS	0	Signal transduction pathway	Calcium signaling/Calcium signal transducer	PPN013H01-T7_c_s	Serine/threonine kinase	AT5G58380	CBL-interacting protein kinase 10 (CIPK10), identical to CBL-interacting protein kinase 10 (Arabi...	CBL-INTERACTING PROT KINASE 10 (CIPK10 ), (PKS2 ), SOS3-INTERACTING PROT 1 (SIP1 ), SNF1-RELATED PROT KINASE 3.8 (SNRK3.8 )	CBL-INTERACTING PROTEIN KINASE 10 (CIPK10);SNF1-RELATED PROTEIN KINASE 3.8 (SNRK3.8);SOS3-INTERACTING PROTEIN 1 (SIP1); (PKS2)	Hormones	Stress	Cold, Drought	ABA
PPN014G07	k-means9	0	CS1 H>O	Signal transduction pathway	Phosphorylation cascades/PP2A	PPN014G07-T7_c_s	Serine/threonine-protein phosphatase 2A 65 kDa regulatory subunit A beta isoform	AT3G25800	serine/threonine protein phosphatase 2A (PP2A) 65 KDa regulatory subunit A, identical to protein ...	(PDF1 ), (PR 65 ), PROT PHOSPHATASE 2A SUBUNIT A2 (PP2AA2 ),	(PDF1);PROTEIN PHOSPHATASE 2A SUBUNIT A2 (PP2AA2); (PR 65)		Stress	Cold, Pathogen
PPN014H03	k-means5	0	CS1 H>O	RNA transcription regulation	AUX/IAA family	PPN014H03-T7_c_s	Auxin-induced protein AUX28	AT1G04250	auxin-responsive protein / indoleacetic acid-induced protein 17 (IAA17), Identical to SP:P93830 A...	AUXIN RESISTANT 3 (AXR3), INDOLE ACETIC ACID 17 (IAA17)	INDOLE-3-ACETIC ACID INDUCIBLE 17 (IAA17);AUXIN RESISTANT 3 (AXR3)	Hormones	Stress	Cold, Pathogen	ABA, AUX
PPN017F04	k-means8	CS1 S>LS	CS1 O>H	Secondary metabolism	Auxin metabolism/Auxin deconjugation	CL619Contig1	Auxin and ethylene responsive GH3-like protein	AT2G14960	GH3.1 | encodes a protein similar to IAA-amido synthases. Lines carrying an insertion in this gen...	(GH3.1),	(GH3.1)	Hormones	Stress	Cold	AUX
PPN044B12	k-means11	0	CS1 H>O	Aminoacid metabolism	Glutamate metabolism	PPN044B12-T7_c_s	Glutamate decarboxylase, putative	AT3G17760	glutamate decarboxylase, putative, similar to glutamate decarboxylase GB:Q07346 (Petunia x hybrid...	glutamate decarboxylase 5 (GAD5),	GLUTAMATE DECARBOXYLASE 5 (GAD5)
PPN023B05	k-means3	CS1 S>LS	CS1 H>O	RNA transcription regulation	NAC-family	CL20Contig1	NAC domain-containing protein 78	AT5G04410	ANAC078 | no apical meristem (NAM) family protein, contains Pfam PF02365: No apical meristem (NAM...	(NAC2 ), Arabidopsis NAC domain containing PROT 78 (anac078 ),	NAC DOMAIN CONTAINING PROTEIN 2 (NAC2);ARABIDOPSIS NAC DOMAIN CONTAINING PROTEIN 78 (anac078)	Hormones	Stress	Cold, Drought, Pathogen, Salinity	ABA
PPN023D05	k-means3	0	CS1 H>O	Trafficking machinery and membrane dynamics	nucleocytoplasmic transport	PPN023D05-T7_c_s	Peptidase S59, nucleoporin	AT1G80680	nucleoporin family protein, contains Pfam profile: PF04096 nucleoporin autopeptidase	SUPPRESSOR OF AUXIN RESISTANCE 3 (SAR3 ), MODIFIER OF SNC1,3 (MOS3 ), PRECOCIOUS (PRE ), (NUP96	SUPPRESSOR OF AUXIN RESISTANCE 3 (SAR3); (NUP96);PRECOCIOUS (PRE);MODIFIER OF SNC1,3 (MOS3)	Hormones	Stress	Cold	AUX
PPN023E11	k-means4	CS1 S>LS	CS1 O>H	Signal transduction pathway	Ethylene signaling/ SCF(EBF1) E3 ubiquitin ligase	CL906Contig1	EIN3-binding F-box protein 1	AT5G25350	F-box family protein, contains Pfam PF00646: F-box domain and Pfam PF00560: Leucine Rich Repeat (...	EIN3-BINDING F BOX PROT 2 (EBF2),	EIN3-BINDING F BOX PROTEIN 2 (EBF2)	Hormones	Stress	Cold, Drought, Salinity	ABA, ET, JA
PPN024C11	k-means5	CS1 LS>S	0	RNA transcription regulation	Znf-MIZ family	PPN024C11-T7_c_s	Transcription factor
PPN026G02	k-means3	CS1 S>LS	CS1 H>O	Signal transduction pathway	Auxin signaling/Ubiquitin ligation E3 complex/ F-box	CL819Contig1	Auxin-responsive factor TIR1-like protein	AT3G26810	transport inhibitor response protein, putative, E3 ubiquitin ligase SCF complex F-box subunit; si...	AUXIN SIGNALING F-BOX 2 (AFB2),	AUXIN SIGNALING F-BOX 2 (AFB2)	Hormones	Stress	Cold	ABA, AUX, JA
PPN026H03	k-means1	CS1 S>LS	CS1 H>O	Trafficking machinery and membrane dynamics	ESCRT-dependent protein sorting and concentration	PPN026H03-T7_c_s	Putative vacuolar sorting protein 35	AT2G17790	vacuolar protein sorting-associated protein 35 family protein / VPS35 family protein [Arabidopsis...	VPS35 HOMOLOG A (VPS35A),	ZIG SUPPRESSOR 3 (ZIP3);VPS35 HOMOLOG A (VPS35A)		Stress	Cold, Pathogen
PPN027A09	k-means12	CS1 LS>S	CS1 H>O	RNA transcription regulation	RNA transcription machinery	PPN027A09-T7_c_s	Sigma-like factor precursor	AT5G24120	RNA polymerase sigma subunit SigE (sigE) / sigma-like factor (SIG5), identical to RNA polymerase ...	SIGMA FACTOR 5 (ATSIG5),	SIGMA FACTOR 5 (ATSIG5)	Hormones	Stress	Cold, Pathogen	ABA
PPN027B08	k-means1	CS1 S>LS	CS1 H>O	Signal transduction pathway	Calcium signaling/ Calcium sensor-transducer	CL1074Contig1	Calcium-dependent protein kinase	AT3G57530	calcium-dependent protein kinase, putative / CDPK, putative, similar to calmodulin-domain protein...	(CALCIUM-DEPENDENT PROT KINASE 32 (CPK32 ), (ATCPK32 ), (CDPK32 ),	(ATCPK32); (CDPK32);CALCIUM-DEPENDENT PROTEIN KINASE 32 (CPK32)	Hormones	Stress	Cold, Drought, Pathogen, Salinity	ABA
PPN029C06	k-means3	CS1 S>LS	CS1 H>O	Signal transduction pathway	G-protein coupled receptor protein signaling pathway/G-protein complex	PPN029C06-T7_c_s	Extra-large G-protein	AT2G23460	extra-large guanine nucleotide binding protein / G-protein (XLG), identical to extra-large G-prot...	EXTRA-LARGE G-PROT 1 (XLG1 ), (ATXLG1 ),	EXTRA-LARGE G-PROTEIN 1 (XLG1); (ATXLG1)	Hormones	Stress	Cold, Salinity	ABA, JA
PPN030D09	k-means3	CS1 S>LS	CS1 H>O	Protein degradation	Ubiquitin ligase E3 complex/SFC-culin	PPN030D09-T7_c_s	Cullin	AT4G02570	cullin family protein [Arabidopsis thaliana] (TAIR:At1g02980.1); similar to CUL1 [Oryza sativa (j...	AT BREAST BASIC CONSERVED 1 (ATBBC1 ), BREAST BASIC CONSERVED 1 (BBC1 ), 40S RIBOSOMAL PROT (RSU2 ),	AUXIN RESISTANT 6 (AXR6);CULLIN 1 (ATCUL1);CULLIN 1 (CUL1)	Hormones	Stress	Cold, Pathogen	AUX, JA
PPN030D12	k-means9	CS1 S>LS	0	Secondary metabolism	Auxin metabolism/ Auxin conjugation	PPN030D12-T7_c_s	Prunus_persica transcript; similar to Putative auxin-amidohydrolase precursor [Populus alba x Pop...					Hormones			AUX
PPN031C02	k-means4	CS1 S>LS	0	Signal transduction pathway	ABA signaling/Ca(2+)-signal sensing GTPase	CL221Contig1	Rac-GTP binding protein-like	AT3G63150	GTP-binding protein-related, low similarity to SP:Q38912 RAC-like GTP binding protein ARAC3 (GTP-...	Miro-related GTP-ase 2 (MIRO2 ), CALCIUM BINDING GTP-ASE (ATCBG ),	CALCIUM BINDING GTP-ASE (ATCBG);MIRO-RELATED GTP-ASE 2 (MIRO2)	Hormones	Stress	Cold	ABA
PPN031H06	k-means5	0	CS1 H>O	RNA transcription regulation	RNA transcription machinery	PPN031H06-T7_c_s	Putative transcriptional regulator	AT5G66420	expressed protein			Hormones	Stress	Cold, Pathogen, Salinity	ABA
PPN032F06	k-means3	CS1 S>LS	0	Transport	Lead tolerance	PPN032F06-T7_c_s	PDR-like ABC-transporter	AT1G15520	PDR12 | ABC transporter family involved in resistant to lead. Localizes to plasma membrane. Upreg...	PLEIOTROPIC DRUG RESISTANCE 12 (PDR12 ), PLEIOTROPIC DRUG RESISTANCE 12 (ATPDR12 )	PLEIOTROPIC DRUG RESISTANCE 12 (PDR12);ARABIDOPSIS THALIANA ATP-BINDING CASSETTE G40 (ATABCG40);ATP-BINDING CASSETTE G40 (ABCG40);PLEIOTROPIC DRUG RESISTANCE 12 (ATPDR12)	Hormones	Stress	Cold, Drought, Salinity	ABA, ET, JA, SA
PPN034D04	k-means6	CS1 S>LS	CS1 O>H	Secondary metabolism	Auxin metabolism/ Aux biosynthesis by YUCCA	PPN034D04-T7_c_s	Flavin-containing monooxygenase, putative	AT1G48910	flavin-containing monooxygenase family protein / FMO family protein, similar to flavin monoxygena...	(YUC10)	YUCCA 10 (YUC10)	Hormones	Stress	Cold	AUX
PPN035E09	k-means5	CS1 LS>S	CS1 O>H	RNA post-transcriptional regulation	RNA biogenesis and processing	PPN035E09-T7_c_s	Dehydration-induced protein ERD15	AT2G41430	dehydration-induced protein (ERD15), identical to dehydration-induced protein ERD15 GI:710626 fro...	EARLY RESPONSIVE TO DEHYDRATION 15 (ERD15 ), LIGHT STRESS-REGULATED 1 (LSR1 ), (CID1 ),	EARLY RESPONSIVE TO DEHYDRATION 15 (ERD15);CTC-INTERACTING DOMAIN 1 (CID1);LIGHT STRESS-REGULATED 1 (LSR1)	Hormones	Stress	Cold, Darkness, Drought, Salinity	ABA
PPN037E11	k-means1	CS1 S>LS	0	Signal transduction pathway	Phosphorylation cascades/PP2A	PPN037E11-T7_c_s	Serine/threonine protein phosphatase 2A 59 kDa regulatory subunit B' gamma isoform	AT4G15415	serine/threonine protein phosphatase 2A (PP2A) regulatory subunit B' (B'gamma), identical to B' r...	(ATB' GAMMA),	(ATB' GAMMA)	Hormones	Stress	Cold	ET
PPN039F03	k-means2	0	CS1 O>H	RNA transcription regulation	AP2/EREBP family	CL1162Contig1	Putative dehydration-responsive element binding protein	AT1G78080	RAP2.4 | encodes a member of the DREB subfamily A-6 of ERF/AP2 transcription factor family (RAP2....	related to AP2 4 (RAP2.4),	WOUND INDUCED DEDIFFERENTIATION 1 (WIND1);RELATED TO AP2 4 (RAP2.4)	Hormones	Stress	Cold, Drought, Salinity	ABA, ET
PPN039G06	k-means5	0	CS1 O>H	RNA transcription regulation	5S RNA, tRNA and sRNA transcription	PPN039G06-T7_c_s	RNA polymerase III subunit-like protein	AT3G49000	RNA polymerase III subunit RPC82 family protein, contains Pfam profile: PF05645 RNA polymerase II...				Stress	Cold
PPN042B12	k-means12	CS1 LS>S	0	RNA transcription regulation	HMG-family	PPN042B12-T7_c_s	HMG-protein	AT3G51880	high mobility group protein alpha (HMGalpha) / HMG protein alpha, nearly identical to HMG protein...	HIGH MOBILITY GROUP B 1 (HMGB1 ), NUCLEOSOME/CHROMATIN ASSEMBLY FACTOR D1 (NFD1 ),	(AtHMGB1);HIGH MOBILITY GROUP B1 (HMGB1);NUCLEOSOME/CHROMATIN ASSEMBLY FACTOR D1 (NFD1)		Stress	Cold, Pathogen
PPN042H02	k-means5	0	CS1 O>H	RNA transcription regulation	MADS-box family	PPN042H02-T7_c_s	MADS4	AT4G18960	floral homeotic protein AGAMOUS (AG), contains an ACG start codon (Riechmann, Ito, and Meyerowitz...	AGAMOUS (AG),	AGAMOUS (AG)		Stress	Cold
PPN044E12	k-means5	0	CS1 O>H	RNA transcription regulation	ARF-family	PPN044E12-T7_c_s	Prunus_persica transcript; similar to Auxin response factor 1 [Arabidopsis thaliana (Mouse-ear cr...					Hormones			AUX
PPN047H02	k-means4	0	CS1 O>H	RNA transcription regulation	HD-ZIP family	PPN047H02-T7_c_s	Homeobox-leucine zipper protein HAT22	AT4G37790	homeobox-leucine zipper protein 22 (HAT22) / HD-ZIP protein 22, identical to homeobox-leucine zip...	(HAT22),	(HAT22)	Hormones	Stress	Cold, Drought, Salinity	ABA, AUX, CK, JA
PPN048C02	k-means8	CS1 LS>S	CS1 O>H	RNA post-transcriptional regulation	RNA biogenesis and processing	PPN048C02-T7_c_s	Sm-like protein	AT5G48870	small nuclear ribonucleoprotein, putative / snRNP, putative / Sm protein, putative, similar to U6...	SUPERSENSITIVE TO ABA AND DROUGHT 1 (SAD1),	(ATSAD1);SUPERSENSITIVE TO ABA AND DROUGHT 1 (SAD1)	Hormones	Stress	Cold	ABA, BR
PPN049B04	k-means6	CS1 LS>S	CS1 O>H	RNA transcription regulation	b-ZIP family	PPN049B04-T7_c_s	BZIP transcription factor bZIP68
PPN049D05	k-means6	CS1 LS>S	0	RNA transcription regulation	AP2/EREBP family	PPN049D05-T7_c_s	Prunus_persica transcript; similar to Dehydration responsive element-binding protein 3 [Glycine m...					Hormones			ET
PPN049G03	k-means5	0	CS1 O>H	RNA transcription regulation	RNA transcription machinery	PPN049G03-T7_c_s	Malus_x_domestica transcript; similar to Putative DNA-directed RNA polymerase 23kD subunit [Arabi...
PPN051C09	k-means5	CS1 LS>S	CS1 O>H	RNA transcription regulation	PHD-family	PPN051C09-T7_c_s	PHD finger protein At5g26210	AT5G26210	PHD finger family protein, contains Pfam domain, PF00628: PHD-finger	ALFIN-LIKE 4 (AL4),	ALFIN-LIKE 4 (AL4)		Stress	Cold
PPN051E05	k-means3	CS1 LS>S	CS1 O>H	Signal transduction pathway	Auxin signaling/Unknown SAUR protein	CL136Contig2	F10A5.20	AT1G75590	auxin-responsive family protein, similar to auxin-induced protein TGSAUR22 (GI:10185820) (Tulipa ...			Hormones	Stress	Cold, Drought, Salinity	ABA, AUX
PPN053C05	k-means6	0	CS1 O>H	RNA transcription regulation	C2H2 Family	CL270Contig1	Zinc-finger protein 1	AT3G19580	zinc finger (C2H2 type) protein 2 (AZF2), identical to Cys2/His2-type zinc finger protein 2 (Arab...	ARABIDOPSIS ZINC-FINGER PROT 2 (AZF2),	ZINC-FINGER PROTEIN 2 (ZF2);ZINC-FINGER PROTEIN 2 (AZF2)	Hormones	Stress	Cold, Drought, Pathogen, Salinity	ABA, JA
PPN054B03	k-means12	CS1 LS>S	0	RNA transcription regulation	AP2/EREBP family	CL242Contig1	CBF1	AT4G25480	encodes a member of the DREB subfamily A-1 of ERF/AP2 transcription factor family (CBF3). The pro...	DEHYDRATION RESPONSE ELEMENT B1A (DREB1A ), C-REPEAT BINDING FACTOR 3 (CBF3 )	DEHYDRATION RESPONSE ELEMENT B1A (DREB1A); (ATCBF3);C-REPEAT BINDING FACTOR 3 (CBF3)	Hormones	Stress	Cold, Drought, Pathogen	ABA, ET
PPN054B06	k-means2	0	CS1 O>H	RNA transcription regulation	NAC-family	PPN054B06-T7_c_s	No apical meristem (NAM) protein-like	AT4G28500	ANAC073 | no apical meristem (NAM) family protein, contains Pfam PF02365: No apical meristem (NAM...	Arabidopsis NAC domain containing PROT 73 (anac073 ), SECONDARY WALL-ASSOCIATED NAC DOMAIN PROT 2 (SND2 )	NAC DOMAIN CONTAINING PROTEIN 73 (ANAC073);NAC DOMAIN CONTAINING PROTEIN 73 (NAC073);SECONDARY WALL-ASSOCIATED NAC DOMAIN PROTEIN 2 (SND2)		Stress	Cold
PPN054F05	k-means5	0	CS1 O>H	RNA transcription regulation	AP2/EREBP family	CL338Contig1	AP2-related transcription factor	AT5G47220	ERF2 | Encodes a member of the ERF (ethylene response factor) subfamily B-3 of ERF/AP2 transcript...	ETHYLENE RESPONSIVE ELEMENT BINDING FACTOR 2 (ATERF2 ), ETHYLENE RESPONSE FACTOR- 2 (ATERF-2 ), ETHYLENE RESPONSIVE ELEMENT BINDING FACTOR 2 (ERF2 ),	ETHYLENE RESPONSIVE ELEMENT BINDING FACTOR 2 (ATERF2);ETHYLENE RESPONSIVE ELEMENT BINDING FACTOR 2 (ERF2);ETHYLENE RESPONSE FACTOR- 2 (ATERF-2)	Hormones	Stress	Cold, Pathogen, Salinity	ABA, CK, ET, JA
PPN054G06	k-means8	CS1 S>LS	CS1 O>H	Signal transduction pathway	Ethylene signaling/ethylene receptor	PPN054G06-T7_c_s	Ethylene receptor	AT3G04580		EIN4		Hormones			ET
PPN054G07	k-means2	0	CS1 H>O	RNA transcription regulation	HSP-family	CL173Contig1	Heat shock factor	AT4G36990	heat shock factor protein 4 (HSF4) / heat shock transcription factor 4 (HSTF4), identical to heat...	HEAT SHOCK FACTOR 4 (HSF4 ), CLASS B HEAT SHOCK FACTOR B1 (HSFB1 ), AT CLASS B HEAT SHOCK FACTOR B1 (AT-HSFB1 ), AT HEAT SHOCK FACTOR 4 (ATHSF4 ),	ARABIDOPSIS THALIANA HEAT SHOCK FACTOR 4 (ATHSF4);ARABIDOPSIS THALIANA CLASS B HEAT SHOCK FACTOR B1 (AT-HSFB1);CLASS B HEAT SHOCK FACTOR B1 (HSFB1);HEAT SHOCK FACTOR 4 (HSF4)	Hormones	Stress	Cold, Pathogen, Salinity	ABA, JA
PPN055B05	k-means2	0	CS1 O>H	RNA transcription regulation	HSP-family	PPN055B05-T7_c_s	Similarity to heat shock transcription factor	AT3G24520	heat shock transcription factor family protein, contains Pfam profile: PF00447 HSF-type DNA-bindi...	(AT-HSFC1 ), HEAT SHOCK TRANSCRIPTION FACTOR C1 (HSFC1	(AT-HSFC1);HEAT SHOCK TRANSCRIPTION FACTOR C1 (HSFC1)	Hormones	Stress	Cold, Drought, Salinity	ABA
PPN055C11	k-means9	CS1 LS>S	CS1 O>H	RNA transcription regulation	MYB-family	CL757Contig1	Sucrose responsive element binding protein	AT5G67300	myb family transcription factor, contains PFAM profile: myb DNA binding domain PF00249	ATMYBR1 ), AT MYB DOMAIN PROT 44 (ATMYB44 ), MYB DOMAIN PROT R1 (MYBR1 ),	(ATMYBR1); (MYB44);MYB DOMAIN PROTEIN R1 (MYBR1);ARABIDOPSIS THALIANA MYB DOMAIN PROTEIN 44 (ATMYB44)	Hormones	Stress	Cold, Drought, Salinity	ABA, AUX, CK, ET, GAs, JA, SA
PPN057C10	k-means1	0	CS1 H>O	Signal transduction pathway	Ethylene signaling/ethylene receptor	PPN057C10-T7_c_s	Ethylene signaling protein	AT5G03280	ethylene-insensitive 2 (EIN2), identical to EIN2 (Arabidopsis thaliana) gi:5231113:gb:AAD41076; m...	ETHYLENE INSENSITIVE 2 (EIN2 ), (PIR2 ), CYTOKININ RESISTANT 1 (CKR1 ), ENHANCED RESPONSE TO ABA3 (ERA3 ), ORESARA 3 (ORE3 ), ORESARA 2 (ORE2 ),	ETHYLENE INSENSITIVE 2 (EIN2); (ATEIN2);ORESARA 2 (ORE2); (PIR2);CYTOKININ RESISTANT 1 (CKR1);ENHANCED RESPONSE TO ABA3 (ERA3);ORESARA 3 (ORE3)	Hormones	Stress	Cold, Pathogen	ABA, AUX, ET, JA
PPN057F01	k-means5	CS1 LS>S	CS1 H>O	RNA transcription regulation	AUX/IAA family	PPN057F01-T7_c_s	AUX/IAA protein	AT4G29080	auxin-responsive AUX/IAA family protein, similar to SP:Q38826 Auxin-responsive protein IAA8, SP:Q...	PHYTOCHROME-ASSOCIATED PROT 2 (PAP2 ), INDOLE-3-ACETIC ACID 27 (IAA27 ),	INDOLE-3-ACETIC ACID INDUCIBLE 27 (IAA27);PHYTOCHROME-ASSOCIATED PROTEIN 2 (PAP2)	Hormones	Stress	Cold, Pathogen	AUX
PPN058B02	k-means2	0	CS1 H>O	RNA transcription regulation	MADS-box family	PPN058B02-T7_c_s	MADS box transcription factor	AT4G24540	MADS-box family protein	AGAMOUS-LIKE 24 (AGL24),	AGAMOUS-LIKE 24 (AGL24)		Stress	Cold
PPN058F01	k-means3	CS1 S>LS	CS1 H>O	RNA transcription regulation	MYB-family	PPN058F01-T7_c_s	GAMYB-binding protein	AT1G77180	RNA recognition motif (RRM)-containing protein [Arabidopsis thaliana] (TAIR:At2g16940.1); similar...		(SKIP)	Hormones	Stress	Cold, Drought, Salinity	ABA
PPN062G07	k-means3	CS1 S>LS	CS1 H>O	RNA transcription regulation	NAC-family	PPN062G07-T7_c_s	NAC family protein	AT1G01720	ANAC002 | no apical meristem (NAM) family protein, contains Pfam PF02365: No apical meristem (NAM...	(ATAF1), Arabidopsis NAC domain containing PROT 2 (ANAC002)	ARABIDOPSIS NAC DOMAIN CONTAINING PROTEIN 2 (ANAC002); (ATAF1)	Hormones	Stress	Cold, Drought, Salinity	ABA
PPN063A01	k-means5	0	CS1 O>H	RNA transcription regulation	ARID/BRIGHT family	PPN063A01-T7_c_s	Os08g0451400 protein	AT3G43240	ARID/BRIGHT DNA-binding domain-containing protein, contains Pfam profile PF01388: ARID/BRIGHT DNA...			Hormones	Stress	Cold	BR
PPN064A01	k-means9	CS1 S>LS	0	Transport	Na/K antiporter	PPN064A01-T7_c_s	Na+/H+ antiporter	AT2G01980	sodium proton exchanger, putative (NHX7) (SOS1), identical to putative Na+/H+ antiporter SOS1 (Ar...	SALT OVERLY SENSITIVE 1 (SOS1 ), (ATSOS1 )	ARABIDOPSIS SALT OVERLY SENSITIVE 1 (ATSOS1);SALT OVERLY SENSITIVE 1 (SOS1);ARABIDOPSIS NA+/H+ ANTIPORTER 7 (ATNHX7)		Stress	Cold
PPN065B10	k-means9	CS1 S>LS	0	Signal transduction pathway	G-protein coupled receptor protein signaling pathway/G-protein complex	PPN065B10-T7_c_s	Os11g0206700 protein	AT1G31930	extra-large guanine nucleotide binding protein, putative / G-protein, putative, similar to extra-...	extra-large GTP-binding PROT 3 (XLG3),	EXTRA-LARGE GTP-BINDING PROTEIN 3 (XLG3)	Hormones	Stress	Cold, Drought, Salinity	ABA
PPN068D10	k-means5	0	CS1 H>O	RNA transcription regulation	b-ZIP family	CL90Contig1	Putative auxin-induced protein	AT1G60710	aldo/keto reductase family protein, contains Pfam profile PF00248: oxidoreductase, aldo/keto redu...	(ATB2),	(ATB2)	Hormones	Stress	Cold, Pathogen	AUX
PPN068F05	k-means10	CS1 LS>S	0	RNA transcription regulation	PHD-family	PPN068F05-T7_c_s	PHD finger protein At5g26210	AT5G26210	PHD finger family protein, contains Pfam domain, PF00628: PHD-finger	ALFIN-LIKE 4 (AL4),	ALFIN-LIKE 4 (AL4)		Stress	Cold
PPN069A12	k-means1	CS1 S>LS	0	RNA transcription regulation	HB-family	PPN069A12-T7_c_s	BEL1-like homeodomain transcription factor	AT2G35940	BEL1-like homeobox 4 protein (BLH4) [Arabidopsis thaliana] (TAIR:At2g23760.1); similar to BEL1-li...	BEL1-LIKE HOMEODOMAIN 1 (BLH1 ), embryo sac development arrest 29 (EDA29 )	EMBRYO SAC DEVELOPMENT ARREST 29 (EDA29);BEL1-LIKE HOMEODOMAIN 1 (BLH1)	Hormones	Stress	Cold, Drought, Pathogen, Salinity	ABA, BR, JA
PPN069C01	k-means5	0	CS1 H>O	RNA transcription regulation	LIM-family	PPN069C01-T7_c_s	Transcription factor lim1	AT1G10200	transcription factor LIM, putative, strong similarity to transcription factor Ntlim1 (Nicotiana t...	(WLIM1)	WLIM1 (WLIM1)	Hormones	Stress	Cold	ABA
PPN069F09	k-means2	0	CS1 H>O	Signal transduction pathway	ABA signaling/ Ca signal transducer	CL802Contig1	PK11-C1	AT4G33950	protein kinase, putative, similar to abscisic acid-activated protein kinase (Vicia faba) gi:67396...	OPEN STOMATA 1 (OST1 ), SUCROSE NONFERMENTING 1-RELATED PROT KINASE 2-6 (SNRK2-6 ), (SRK2E ), SNF1-RELATED PROT KINASE 2.6 (SNRK2.6 ), (P44 ),	OPEN STOMATA 1 (OST1);SUCROSE NONFERMENTING 1-RELATED PROTEIN KINASE 2-6 (SNRK2-6);OPEN STOMATA 1 (ATOST1);SNF1-RELATED PROTEIN KINASE 2.6 (SNRK2.6); (P44); (SRK2E)	Hormones	Stress	Cold	ABA
PPN070H08	k-means2	CS1 S>LS	CS1 H>O	RNA transcription regulation	RNA transcription machinery	PPN070H08-T7_c_s	C-terminal domain phosphatase-like 2	AT5G01270	double-stranded RNA-binding domain (DsRBD)-containing protein [Arabidopsis thaliana] (TAIR:At4g21...	(CPL2),	CARBOXYL-TERMINAL DOMAIN (CTD) PHOSPHATASE-LIKE 2 (CPL2)	Hormones	Stress	Cold, Darkness	ABA
PPN072B07	k-means4	CS1 S>LS	CS1 H>O	RNA transcription regulation	ARF-family	CL624Contig1	Auxin response factor 5	AT1G19850	transcription factor MONOPTEROS (MP) / auxin-responsive protein (IAA24) / auxin response factor 5...	MONOPTEROS (MP), AUXIN RESPONSE FACTOR 5 (ARF5 ), INDOLEACETIC ACID 24 (IAA24 )	MONOPTEROS (MP);INDOLE-3-ACETIC ACID INDUCIBLE 24 (IAA24);AUXIN RESPONSE FACTOR 5 (ARF5)	Hormones	Stress	Cold	ABA, AUX
PPN073C10	k-means6	0	CS1 O>H	RNA transcription regulation	NAC-family	PPN073C10-T7_c_s	NAM-like protein	AT5G13180	ANAC083 | no apical meristem (NAM) family protein, contains Pfam PF02365: No apical meristem (NAM...	Arabidopsis NAC domain containing PROT 83 (anac083),	NAC DOMAIN CONTAINING PROTEIN 83 (ANAC083);NAC DOMAIN CONTAINING PROTEIN 83 (NAC083);VND-INTERACTING 2 (VNI2)	Hormones	Stress	Cold	ABA, CK, JA
PPN075B03	k-means2	0	CS1 O>H	RNA transcription regulation	C2C2-CO-like Family	PPN075B03-T7_c_s	At4g39070	AT1G75540	zinc finger (B-box type) family protein, similar to zinc finger protein GB:BAA33202 GI:3618312 fr...	SALT TOLERANCE HOMOLOG2 (STH2),	SALT TOLERANCE HOMOLOG2 (STH2);B BOX 21 (AtBBX21);LONG HYPOCOTYL UNDER SHADE (LHUS);B-BOX DOMAIN PROTEIN 21 (BBX21)		Stress	Cold, Pathogen
PPN075B05	k-means12	CS1 LS>S	0	RNA transcription regulation	CAMTA family	PPN075B05-T7_c_s	Anther ethylene-upregulated protein ER1	AT5G64220	ethylene-responsive calmodulin-binding protein, putative (SR1) [Arabidopsis thaliana] (TAIR:At2g2...			Hormones	Stress	Cold, Drought, Salinity	ABA, ET
PPN075H08	k-means2	CS1 S>LS	CS1 H>O	Transport	Auxin transport	PPN075H08-T7_c_s	Os01g0818000 protein	AT5G01990	auxin efflux carrier family protein, contains auxin efflux carrier domain, Pfam:PF03547		PILS6	Hormones	Stress	Cold, Drought, Salinity	ABA, AUX, BR, ET
PPN076D05	k-means2	CS1 S>LS	0	RNA transcription regulation	GroTLE transcription corepressor family	CL1127Contig1	Transcriptional corepressor LEUNIG	AT4G32551	WD-40 repeat family protein (LEUNIG), contains seven G-protein beta WD-40 repeats; beta transduci...	LEUNIG (LUG ), ROTUNDA 2 (RON2 ),	LEUNIG (LUG)	Hormones	Stress	Cold	ABA
PPN078C08	k-means9	CS1 S>LS	CS1 H>O	RNA transcription regulation	GRAS-family	CL592Contig1	GRAS1	AT1G07530	scarecrow-like transcription factor 14 (SCL14), identical to GB:AAD24412 from (Arabidopsis thalia...	SCARECROW-LIKE 14 (SCL14 ), AT GRAS (GAI, RGA, SCR), 2 (ATGRAS2 ), GRAS (GAI, RGA, SCR), 2 (GRAS2 ),	SCARECROW-LIKE 14 (SCL14);GRAS (GAI, RGA, SCR) 2 (GRAS2);ARABIDOPSIS THALIANA GRAS (GAI, RGA, SCR) 2 (ATGRAS2)	Hormones	Stress	Cold, Drought, Pathogen, Salinity	ABA
PPN078E01	k-means1	0	CS1 H>O	Signal transduction pathway	Auxin signaling/ Auxin receptor E3 ubiquitin ligase SFC-TIR	PPN078E01-T7_c_s	TRANSPORT INHIBITOR RESPONSE 1 protein	AT3G62980	transport inhibitor response 1 (TIR1) (FBL1), E3 ubiquitin ligase SCF complex F-box subunit; iden...	TRANSPORT INHIBITOR RESPONSE 1 (TIR1),	(AtTIR1);TRANSPORT INHIBITOR RESPONSE 1 (TIR1)	Hormones	Stress	Cold, Darkness, Drought, Pathogen, Salinity	ABA, AUX
PPN078E06	k-means2	0	CS1 O>H	RNA transcription regulation	AP2/EREBP family	PPN078E06-T7_c_s	EREBP-4 like protein	AT4G17486	expressed protein			Hormones	Stress	Cold	ABA, ET
PPN080F10	k-means1	CS1 S>LS	CS1 H>O	RNA transcription regulation	b-HLH family	CL455Contig1	Prf interactor 30137	AT2G27230	expressed protein [Arabidopsis thaliana] (TAIR:At1g64625.1); similar to transcription factor-like...	LONESOME HIGHWAY (LHW),	LONESOME HIGHWAY (LHW)	Hormones	Stress	Cold	JA
PPN068D06	k-means5	0	CS1 O>H	Protein degradation	20S proteasome	CL1148Contig1	Proteasome subunit alpha type 5-A	AT3G14290	20S proteasome alpha subunit E2 (PAE2), identical to 20S proteasome subunit PAE2 GB:AAC32061 from...	(PAE2),	20S PROTEASOME ALPHA SUBUNIT E2 (PAE2)		Stress	Cold, Pathogen
PPN033G04	k-means5	CS1 LS>S	CS1 O>H	Protein degradation	20S proteasome	CL573Contig1	Putative alpha7 proteasome subunit	AT2G27020	20S proteasome alpha subunit G (PAG1) (PRC8), identical to proteasome subunit alpha type 3 SP:O23...	(PAG1),	20S PROTEASOME ALPHA SUBUNIT G1 (PAG1)		Stress	Cold
PPN062A12	k-means5	CS1 LS>S	CS1 O>H	Protein degradation	20S proteasome	PPN062A12-T7_c_s	Peptidase T1A, proteasome beta-subunit	AT1G56450	20S proteasome beta subunit G1 (PBG1) (PRCH), identical to 20S proteasome beta subunit (PBG1) GI:...	(PBG1),	20S PROTEASOME BETA SUBUNIT G1 (PBG1)		Stress	Cold
PPN011B06	k-means5	CS1 LS>S	CS1 O>H	Protein degradation	20S proteasome	CL13Contig1	Proteasome subunit beta type 2-A	AT3G22630	20S proteasome beta subunit D (PBD1) (PRGB), identical to GB:CAA74026 from (Arabidopsis thaliana)...	20S PROTEASOME BETA SUBUNIT D1 (PBD1 ), (PRCGB )	20S PROTEASOME BETA SUBUNIT D1 (PBD1); (PRCGB)	Hormones	Stress	Cold, Pathogen	BR
PPN079G04	k-means8	0	CS1 O>H	Protein degradation	20S proteasome	PPN079G04-T7_c_s	Peptidase T1A, proteasome beta-subunit	AT1G56450	20S proteasome beta subunit G1 (PBG1) (PRCH), identical to 20S proteasome beta subunit (PBG1) GI:...	(PBG1),	20S PROTEASOME BETA SUBUNIT G1 (PBG1)		Stress	Cold
PPN012F05	k-means10	0	CS1 O>H	Protein degradation	20S proteasome	PPN012F05-T7_c_s	Proteasome subunit beta type 3-A	AT1G21720	20S proteasome beta subunit C1 (PBC1) (PRCT), almost identical to GB:AAC32069 from (Arabidopsis t...	PROTEASOME BETA SUBUNIT C1 (PBC1),	PROTEASOME BETA SUBUNIT C1 (PBC1)		Stress	Cold, Pathogen
PPN003C03	k-means10	0	CS1 O>H	Protein degradation	20S proteasome	CL687Contig1	Peptidase T1A, proteasome beta-subunit	AT1G56450	20S proteasome beta subunit G1 (PBG1) (PRCH), identical to 20S proteasome beta subunit (PBG1) GI:...	(PBG1),	20S PROTEASOME BETA SUBUNIT G1 (PBG1)		Stress	Cold
PPN066D07	k-means10	0	CS1 O>H	Protein degradation	20S proteasome	CL2Contig1	Proteasome subunit alpha type 6	AT2G05840	20S proteasome alpha subunit A2 (PAA2), identical to GB:AF043519	20S PROTEASOME SUBUNIT PAA2 (PAA2),	20S PROTEASOME SUBUNIT PAA2 (PAA2)		Stress	Cold, Pathogen
PP1005A01	k-means10	CS1 LS>S	CS1 O>H	Protein degradation	20S proteasome	CL1405Contig1	Proteasome subunit alpha type 4	AT3G22110	20S proteasome alpha subunit C (PAC1) (PRC9), identical to GB:AAC32057 from (Arabidopsis thaliana...	(PAC1),	20S PROTEASOME ALPHA SUBUNIT C1 (PAC1)		Stress	Cold
PPN068A01	k-means10	#N/A	CS1 O>H	Protein degradation	20S proteasome	CL99Contig1	Proteasome subunit alpha type 7	AT5G66140	20S proteasome alpha subunit D2 (PAD2) (PRS1) (PRC6), identical to SP:O24616 Proteasome subunit a...	PROTEASOME ALPHA SUBUNIT D 2 (PAD2),	PROTEASOME ALPHA SUBUNIT D2 (PAD2)		Stress	Cold, Pathogen
PP1006A08	k-means5	CS1 LS>S	CS1 O>H	Protein degradation	20S proteasome	CL248Contig1	Proteasome subunit alpha type 2-A	AT1G16470	20S proteasome alpha subunit D2 (PAD2) (PRS1) (PRC6) [Arabidopsis thaliana] (TAIR:At5g66140.1); s...	PROTEASOME SUBUNIT PAB1 (PAB1),	PROTEASOME SUBUNIT PAB1 (PAB1)		Stress	Cold, Pathogen
PPN076E10	k-means2	0	CS1 O>H	Protein degradation	20S proteasome	CL611Contig1	Proteasome subunit beta type 6 precursor	AT4G31300	20S proteasome beta subunit A (PBA1) (PRCD), identical to cDNA proteasome subunit prcd GI:2511593	(PBA1),	(PBA1)		Stress	Cold, Pathogen
PP1006G10	k-means9	#N/A	CS1 H>O	Protein degradation	26S proteasome	PP1006G10-T7_c_s	At1g20200/T20H2_4	AT1G20200	EMB2719 | 26S proteasome regulatory subunit S3, putative (RPN3), similar to SP:Q06364 from (Daucu...	embryo defective 2719 (emb2719 ), HAPLESS 15 (HAP15 ),	HAPLESS 15 (HAP15);EMBRYO DEFECTIVE 2719 (emb2719)		Stress	Cold, Pathogen
PPN005C11	k-means3	0	CS1 H>O	Protein degradation	26S proteasome	PPN005C11-T7_c_s	OSJNBa0058G03.7 protein	AT1G29150	26S proteasome regulatory subunit, putative (RPN6), similar to 19S proteosome subunit 9 GB:AAC341...	ARABIDOPSIS NON-ATPASE SUBUNIT 9 (ATS9), REGULATORY PARTICLE NON-ATPASE 6 (RPN6)	REGULATORY PARTICLE NON-ATPASE 6 (RPN6);NON-ATPASE SUBUNIT 9 (ATS9)		Stress	Cold, Pathogen
PPN062E11	k-means1	CS1 S>LS	0	Protein degradation	26S proteasome	CL158Contig1	26S protease regulatory subunit 7	AT1G53750	26S proteasome AAA-ATPase subunit (RPT1a), similar to 26S proteasome ATPase subunit GI:1395190 fr...	(RPT1A)	REGULATORY PARTICLE TRIPLE-A 1A (RPT1A)		Stress	Cold, Pathogen
PPN076E05	k-means3	CS1 S>LS	0	Protein degradation	26S proteasome	CL193Contig1	Proteasome/cyclosome, regulatory subunit	AT2G20580	RPN1A | Encodes a regulatory subunit of the 26S proteosome complex that is involved in cell cycle...	26S PROTEASOME REGULATORY SUBUNIT S2 1A (RPN1A ), 26S PROTEASOME REGULATORY SUBUNIT S2 1A (ATRPN1A ),	26S PROTEASOME REGULATORY SUBUNIT S2 1A (RPN1A);26S PROTEASOME REGULATORY SUBUNIT S2 1A (ATRPN1A)		Stress	Cold
PPN001H03	k-means10	#N/A	CS1 H>O	Protein degradation	26S proteasome	CL182Contig1	26S protease regulatory subunit 6A homolog	AT3G05530	26S proteasome AAA-ATPase subunit (RPT5a), identical to GB:AAF22525 GI:6652886 from (Arabidopsis ...	REGULATORY PARTICLE TRIPLE-A ATPASE 5A (RPT5A ), (ATS6A.2 )	(ATS6A.2);REGULATORY PARTICLE TRIPLE-A ATPASE 5A (RPT5A)		Stress	Cold, Pathogen
PP1005H01	k-means11	CS1 LS>S	CS1 H>O	Aminoacid metabolism	Lysine metabolism	PP1005H01-T7_c_s	Aquilegia_formosa_x_Aquilegia_pubescens transcript; similar to Lysine ketoglutarate reductase tra...
PPN064B07	k-means4	0	CS1 O>H	Protein degradation	26S proteasome	PPN064B07-T7_c_s	26S proteasome regulatory particle chain RPT6-like protein	AT4G27680	MSP1 protein, putative / intramitochondrial sorting protein, putative, similar to Swiss-Prot:P287...			Hormones	Stress	Cold, Drought, Pathogen, Salinity	ABA
PPN067C06	k-means3	0	CS1 H>O	Protein degradation	26S proteasome	PPN067C06-T7_c_s	26S proteasome subunit 8	AT5G19990	26S proteasome AAA-ATPase subunit (RPT6a)	REGULATORY PARTICLE TRIPLE-A ATPASE 6A (RPT6A ), (ATSUG1),	(ATSUG1);REGULATORY PARTICLE TRIPLE-A ATPASE 6A (RPT6A)
PPN007C02	k-means4	0	CS1 O>H	RNA transcription regulation	5S RNA, tRNA and sRNA transcription	CL1124Contig1	RNA polymerase III subunit-like protein	AT3G49000	RNA polymerase III subunit RPC82 family protein, contains Pfam profile: PF05645 RNA polymerase II...				Stress	Cold
PPN010B11	k-means2	0	CS1 O>H	Signal transduction pathway	ABA signaling/ABF phosphorylation	PPN010B11-T7_c_s	Serine-threonine protein kinase, putative	AT1G78290	serine/threonine protein kinase, putative, similar to serine-threonine protein kinase (Triticum a...		SNF1-RELATED PROTEIN KINASE 2.8 (SNRK2.8);SNF1-RELATED PROTEIN KINASE 2-8 (SNRK2-8);SNF1-RELATED PROTEIN KINASE 2C (SRK2C)	Hormones	Stress	Cold, Pathogen	ABA
PPN012A08	k-means4	0	CS1 H>O	Signal transduction pathway	ABA signaling/reversible protein dephosphorilation	PPN012A08-T7_c_s	Protein phosphatase 2C	AT3G11410	protein phosphatase 2C, putative / PP2C, putative, identical to protein phosphatase 2C (PP2C) GB:...	AT PROT PHOSPHATASE 2CA (ATPP2CA ), (AHG3 ), AT PROT PHOSPHATASE 2CA (PP2CA ),	ARABIDOPSIS THALIANA PROTEIN PHOSPHATASE 2CA (ATPP2CA);PROTEIN PHOSPHATASE 2CA (PP2CA); (AHG3)	Hormones	Stress	Cold, Drought, Salinity	ABA
PPN029H08	k-means1	CS1 S>LS	0	Transport	ABC transporter-GCN family	PPN029H08-T7_c_s	ABC transporter protein, putative	AT1G64550	ABC transporter family protein, similar to ABC transporter protein GB:AAF31030 GI:6899653 from (L...	(ATGCN3),	(ATABCF3);SUSCEPTIBLE TO CORONATINE-DEFICIENT PST DC3000 5 (SCORD5);GENERAL CONTROL NON-REPRESSIBLE 20 (GCN20);ATP-BINDING CASSETTE F3 (ABCF3);GENERAL CONTROL NON-REPRESSIBLE 3 (ATGCN3);GENERAL CONTROL NON-REPRESSIBLE 3 (GCN3); (ATGCN20)		Stress	Cold
PPN022A12	k-means3	CS1 S>LS	0	Transport	ABC transporter-GCN family	PPN022A12-T7_c_s	ABC transporter-like protein	AT1G64550	ABC transporter family protein, similar to ABC transporter protein GB:AAF31030 GI:6899653 from (L...	(ATGCN3),	(ATABCF3);SUSCEPTIBLE TO CORONATINE-DEFICIENT PST DC3000 5 (SCORD5);GENERAL CONTROL NON-REPRESSIBLE 20 (GCN20);ATP-BINDING CASSETTE F3 (ABCF3);GENERAL CONTROL NON-REPRESSIBLE 3 (ATGCN3);GENERAL CONTROL NON-REPRESSIBLE 3 (GCN3); (ATGCN20)		Stress	Cold
PPN003H10	k-means3	0	CS1 H>O	Transport	ABC transporter-GCN family	PPN003H10-T7_c_s	Putative iron inhibited ABC transporter 2	AT5G60790	ABC transporter family protein, similar to ABC transporter homolog PnATH GI:7573600 from (Populus...	(ATGCN1),	ARABIDOPSIS THALIANA GENERAL CONTROL NON-REPRESSIBLE 1 (ATGCN1);ATP-BINDING CASSETTE F1 (ABCF1);GENERAL CONTROL NON-REPRESSIBLE 1 (GCN1)		Stress	Cold, Drought, Pathogen, Salinity
PPN005H10	k-means2	CS1 S>LS	0	RNA transcription regulation	ABI3/VP1 -family	PPN005H10-T7_c_s	Transcription factor B3-EAR motif family	AT4G32010	transcriptional factor B3 family protein, low similarity to FUSCA3 (Arabidopsis thaliana) GI:3582...	HSI2-LIKE 1 (HSL1 ), (HSI2-L1 ), VP1/ABI3-LIKE 2 (VAL2 ),	HSI2-LIKE 1 (HSL1);VP1/ABI3-LIKE 2 (VAL2); (HSI2-L1)		Stress	Cold, Pathogen
PPN038F10	k-means3	0	CS1 H>O	Pyruvate metabolism	Acetate conversion to acetyl-CoA	PPN038F10-T7_c_s	AMP-dependent synthetase and ligase	AT1G55320	acyl-activating enzyme 18 (AAE18), nearly identical to acyl-activating enzyme 18 (Arabidopsis tha...	ACYL-ACTIVATING ENZYME 18 (AAE18)	ACYL-ACTIVATING ENZYME 18 (AAE18)
PPN028G08	k-means1	0	CS1 H>O	Pyruvate metabolism	Acetate conversion to acetyl-CoA	CL318Contig1	Acetyl-CoA synthetase	AT5G36880	acyl-activating enzyme 17 (AAE17) [Arabidopsis thaliana] (TAIR:At5g23050.1); similar to Acetyl-Co...		ACETYL-COA SYNTHETASE (ACS)	Hormones	Stress	Cold	ABA
PPN061F07	k-means12	CS1 S>LS	0	Lipid metabolism	Acetyl-CoA biosynthesis	CL22Contig1	ATP citrate lyase b-subunit	AT1G60810	ATP citrate-lyase -related, similar to ATP citrate-lyase GI:949989 from (Rattus norvegicus)	(ACLA-2),	ATP-CITRATE LYASE A-2 (ACLA-2)		Stress	Cold, Drought, Salinity
PP1001C07	k-means2	0	CS1 O>H	Pyruvate metabolism	Acetyl-CoA biosynthesis	CL142Contig1	Mitochondrial pyruvate dehydrogenase kinase isoform 2	AT3G06483	mitochondrial pyruvate dehydrogenase kinase isoform 1 [Glycine max] (GB:AAT02655.1); contains Int...	PYRUVATE DEHYDROGENASE KINASE (PDK ), (ATPDHK ),	(ATPDHK);PYRUVATE DEHYDROGENASE KINASE (PDK)		Stress	Cold
PPN047B10	k-means4	0	CS1 O>H	Pyruvate metabolism	Acetyl-CoA biosynthesis	PPN047B10-T7_c_s	Mitochondrial pyruvate dehydrogenase kinase isoform 2	AT3G06483	mitochondrial pyruvate dehydrogenase kinase isoform 1 [Glycine max] (GB:AAT02655.1); contains Int...	PYRUVATE DEHYDROGENASE KINASE (PDK ), (ATPDHK ),	(ATPDHK);PYRUVATE DEHYDROGENASE KINASE (PDK)		Stress	Cold
PPN027C04	k-means3	0	CS1 H>O	Pyruvate metabolism	Acetyl-CoA biosynthesis	PPN027C04-T7_c_s	Dihydrolipoyl dehydrogenase, mitochondrial precursor	AT3G17240	dihydrolipoamide dehydrogenase 2, mitochondrial / lipoamide dehydrogenase 2 (MTLPD2), nearly iden...	LIPOAMIDE DEHYDROGENASE 2 (mtLPD2),	LIPOAMIDE DEHYDROGENASE 2 (mtLPD2)		Stress	Cold, Pathogen
PPN066G12	k-means11	CS1 S>LS	CS1 H>O	Aminoacid metabolism	phenylalanine, tyrosine and tryptophan metabolism	CL1435Contig1	Putative Anthranilate phosphoribosyltransferase	AT1G70570	anthranilate phosphoribosyltransferase, putative, similar to anthranilate phosphoribosyltransfera...				Stress	Cold
PPN023G05	k-means9	CS1 S>LS	CS1 H>O	Cytoskeleton organization and biogenesis	actin microfilament-actin crosslink	PPN023G05-T7_c_s	Fimbrin 1	AT4G26700	fimbrin-like protein, putative [Arabidopsis thaliana] (TAIR:At5g55400.1); similar to fimbrin-like...	(ATFIM1),	ARABIDOPSIS THALIANA FIMBRIN 1 (ATFIM1);FIMBRIN 1 (FIM1)		Stress	Cold, Drought, Pathogen, Salinity
PPN047E05	k-means5	CS1 LS>S	CS1 O>H	Cytoskeleton organization and biogenesis	actin microfilament-actin depolimerization	PPN047E05-T7_c_s	Actin depolymerizing factor 2	AT5G59880	actin-depolymerizing factor 3 (ADF3), identical to SP:Q9ZSK4 Actin-depolymerizing factor 3 (ADF 3...	ACTIN DEPOLYMERIZING FACTOR 3 (ADF3),	ACTIN DEPOLYMERIZING FACTOR 3 (ADF3)		Stress	Cold
PP1001A08	k-means5	0	CS1 H>O	Cytoskeleton organization and biogenesis	actin microfilament-actin monomer	CL810Contig1	UPI0000DA34EC; Actin, cytoplasmic 2	AT5G09810	actin 7 (ACT7) / actin 2, identical to SP:P53492 Actin 7 (Actin-2) {Arabidopsis thaliana}	ACTIN 2 (ACT2 ), ACTIN 7 (ACT7 )	ACTIN 7 (ACT7);ACTIN 2 (ACT2)	Hormones	Stress	Cold, Pathogen	AUX
PPN073C11	k-means12	0	CS1 H>O	Cytoskeleton organization and biogenesis	actin microfilament-actin monomer	PPN073C11-T7_c_s	Actin	AT3G12110	actin 11 (ACT11), identical to SP:P53496 Actin 11 {Arabidopsis thaliana}	actin-11 (ACT11),	ACTIN-11 (ACT11)	Hormones	Stress	Cold, Drought, Salinity	AUX, ET
PPN047D11	k-means5	0	CS1 O>H	Cytoskeleton organization and biogenesis	actin microfilament-actin monomer	PPN047D11-T7_c_s	Actin	AT5G09810	actin 7 (ACT7) / actin 2, identical to SP:P53492 Actin 7 (Actin-2) {Arabidopsis thaliana}	ACTIN 2 (ACT2 ), ACTIN 7 (ACT7 )	ACTIN 7 (ACT7);ACTIN 2 (ACT2)	Hormones	Stress	Cold, Pathogen	AUX
PP1002C01	k-means1	CS1 S>LS	CS1 H>O	Cytoskeleton organization and biogenesis	actin microfilament-actin monomer	CL1193Contig1	Actin	AT5G09810	actin 7 (ACT7) / actin 2, identical to SP:P53492 Actin 7 (Actin-2) {Arabidopsis thaliana}	ACTIN 2 (ACT2 ), ACTIN 7 (ACT7 )	ACTIN 7 (ACT7);ACTIN 2 (ACT2)	Hormones	Stress	Cold, Pathogen	AUX
PPN018H07	k-means10	0	CS1 O>H	Cytoskeleton organization and biogenesis	actin microfilament-actin monomer binding	PPN018H07-T7_c_s	Profilin	AT5G56600	profilin 5 (PRO5) (PRF3), identical to SP:Q9FE63 Profilin 5 {Arabidopsis thaliana}	PROFILIN 3 (PFN3 ), PROFILIN 3 (PRF3 ),	PROFILIN 3 (PFN3);PROFILIN 3 (PRF3)	Hormones	Stress	Cold	ABA
PPN034H02	k-means6	0	CS1 O>H	Cytoskeleton organization and biogenesis	actin microfilament-actin monomer binding	CL607Contig1	Profilin-1	AT2G19770	profilin 4 (PRO4) (PFN4), identical to profilin 4 SP:Q38905 GI:1353768 from (Arabidopsis thaliana)	PROFILIN5 (PRF5),	PROFILIN 5 (PRF5)
PPN047E11	k-means2	0	CS1 O>H	Cytoskeleton organization and biogenesis	actin microfilament-actin monomer binding	PPN047E11-T7_c_s	Profilin-1	AT2G19770	profilin 4 (PRO4) (PFN4), identical to profilin 4 SP:Q38905 GI:1353768 from (Arabidopsis thaliana)	PROFILIN5 (PRF5),	PROFILIN 5 (PRF5)
PPN022C10	k-means11	CS1 S>LS	CS1 H>O	Aminoacid metabolism	proline biosynthesis	PPN022C10-T7_c_s	VuP5CS protein	AT2G39800	delta 1-pyrroline-5-carboxylate synthetase A / P5CS A (P5CS1), identical to SP:P54887:P5C1_ARATH	DELTA1-PYRROLINE-5-CARBOXYLATE SYNTHASE 1 (P5CS1 ), (ATP5CS ),	(ATP5CS);DELTA1-PYRROLINE-5-CARBOXYLATE SYNTHASE 1 (P5CS1)	Hormones	Stress	Drought, Salinity	ABA
PPN040A02	k-means6	0	CS1 O>H	Cytoskeleton organization and biogenesis	actin microfilament-actin nucleation	PPN040A02-T7_c_s	F-actin capping protein, alpha subunit	AT3G05520	F-actin capping protein alpha subunit family protein, contains Pfam profile: PF01267 F-actin capp...				Stress	Cold
PPN069A04	k-means2	CS1 S>LS	CS1 O>H	Cytoskeleton organization and biogenesis	actin microfilament-actin organization	CL913Contig1	Armadillo	AT5G66200	armadillo/beta-catenin repeat family protein, contains Pfam profile: PF00514 armadillo/beta-caten...	ARMADILLO REPEAT ONLY 2 (ARO2),	ARMADILLO REPEAT ONLY 2 (ARO2)		Stress	Cold, Drought, Pathogen, Salinity
PPN052A05	k-means6	0	CS1 O>H	Cytoskeleton organization and biogenesis	actin microfilament-based motor	PPN052A05-T7_c_s	At1g28410	AT1G28410	myosin heavy chain-related [Arabidopsis thaliana] (TAIR:At4g31340.1); similar to putative stress ...				Stress	Cold
PPN027B03	k-means5	0	CS1 O>H	Cytoskeleton organization and biogenesis	actin microfilament-based motor	PPN027B03-T7_c_s	Putative myosin heavy chain	AT1G24560	expressed protein			Hormones	Stress	Cold, Drought, Salinity	ABA
PPN031H12	k-means3	0	CS1 H>O	Cytoskeleton organization and biogenesis	actin microfilament-based motor	PPN031H12-T7_c_s	Mysoin-like protein; 11013-7318	AT1G47900	expressed protein				Stress	Cold, Drought, Pathogen, Salinity
PPN024C01	k-means3	0	CS1 H>O	Cytoskeleton organization and biogenesis	actin microfilament-based motor	PPN024C01-T7_c_s	Unconventional myosin	AT1G50360	myosin family protein, contains Pfam profiles: PF00063 myosin head (motor domain), PF00612 IQ cal...	(VIIIA), MYOSIN VIII A (ATVIIIA)	MYOSIN VIII A (ATVIIIA); (VIIIA)		Stress	Cold
PPN062B11	k-means8	CS1 LS>S	CS1 O>H	Cytoskeleton organization and biogenesis	actin microfilament-based motor	PPN062B11-T7_c_s	F14I3.6 protein	AT1G50360	myosin family protein, contains Pfam profiles: PF00063 myosin head (motor domain), PF00612 IQ cal...	(VIIIA), MYOSIN VIII A (ATVIIIA)	MYOSIN VIII A (ATVIIIA); (VIIIA)		Stress	Cold
PPN052C05	k-means10	0	CS1 O>H	Aminoacid metabolism	Alanine and Aspartate metabolism	PPN052C05-T7_c_s	L-asparaginase 1 precursor (EC 3.5.1.1) (L-asparagine amidohydrolase 1) [Contains: L-asparaginase...	AT5G08100	L-asparaginase / L-asparagine amidohydrolase, identical to Swiss-Prot:P50287 L-asparaginase (EC 3...		ASPARAGINASE A1 (ASPGA1)	Hormones	Stress	Cold	ABA
PPN003E05	k-means2	CS1 S>LS	0	Aminoacid metabolism	Alanine and Aspartate metabolism	CL225Contig1	L-asparaginase	AT3G16150	L-asparaginase, putative / L-asparagine amidohydrolase, putative, similar to Swiss-Prot:P30364 L-...		ASPARAGINASE B1 (ASPGB1)	Hormones	Stress	Cold	ABA
PPN065C10	k-means2	CS1 S>LS	CS1 H>O	Aminoacid metabolism	Alanine and Aspartate metabolism	CL149Contig1	Putative aspartate aminotransferase	AT1G80360	aminotransferase class I and II family protein, low similarity to GI:14278621 Aromatic Aminotrans...		REVERSAL OF SAV3 PHENOTYPE 1, VAS1		Stress	Cold, Pathogen
PPN080E12	k-means2	CS1 S>LS	CS1 H>O	Aminoacid metabolism	Alanine and Aspartate metabolism	CL149Contig2	Putative aspartate aminotransferase	AT1G80360	aminotransferase class I and II family protein, low similarity to GI:14278621 Aromatic Aminotrans...		REVERSAL OF SAV3 PHENOTYPE 1, VAS1		Stress	Cold, Pathogen
PPN003H12	k-means2	CS1 LS>S	CS1 O>H	Aminoacid metabolism	Alanine and Aspartate metabolism	CL334Contig1	Os05g0150000 protein	AT1G11930	alanine racemase family protein, contains Pfam domain, PF01168: Alanine racemase, N-terminal domain				Stress	Cold
PPN049F10	k-means5	0	CS1 O>H	Aminoacid metabolism	Alanine and Aspartate metabolism	PPN049F10-T7_c_s	Alanine aminotransferase	AT1G72330	alanine aminotransferase, putative, similar to alanine aminotransferase 2 SP:P34106 from Panicum ...	ALANINE AMINOTRANSFERASE 2 (ALAAT2),	ALANINE AMINOTRANSFERASE 2 (ALAAT2)	Hormones	Stress	Salinity	ABA
PPN022E05	k-means5	0	CS1 O>H	Aminoacid metabolism	Alanine and Aspartate metabolism	PPN022E05-T7_c_s	AT5g14760/T9L3_60	AT5G14760	L-aspartate oxidase family protein, similar to L-aspartate oxidase, Escherichia coli (SP:P10902);...	L-ASPARTATE OXIDASE (AO),	L-ASPARTATE OXIDASE (AO);FLAGELLIN-INSENSITIVE 4 (FIN4)	Hormones	Stress	Cold, Pathogen	ABA, JA
PPN079G06	k-means9	0	CS1 H>O	Aminoacid metabolism	Alanine and Aspartate metabolism	CL283Contig1	Asparagine synthetase	AT3G47340	asparagine synthetase 1 (glutamine-hydrolyzing) / glutamine-dependent asparagine synthetase 1 (AS...	GLUTAMINE-DEPENDENT ASPARAGINE SYNTHASE 1 (ASN1 ), DARK INDUCIBLE 6 (DIN6 ), AT GLUTAMINE-DEPENDENT ASPARAGINE SYNTHASE 1 (AT-ASN1 ),	GLUTAMINE-DEPENDENT ASPARAGINE SYNTHASE 1 (ASN1);ARABIDOPSIS THALIANA GLUTAMINE-DEPENDENT ASPARAGINE SYNTHASE 1 (AT-ASN1);DARK INDUCIBLE 6 (DIN6)	Hormones	Stress	Cold, Darkness, Drought, Salinity	ABA
PPN066E12	k-means5	0	CS1 H>O	Secondary metabolism	Alkaloid biosynthesis	CL1255Contig1	Aldo/keto reductase	AT1G60710	aldo/keto reductase family protein, contains Pfam profile PF00248: oxidoreductase, aldo/keto redu...	(ATB2),	(ATB2)		Stress	Cold, Pathogen
PPN027F07	k-means5	CS1 LS>S	0	Secondary metabolism	Alkaloid biosynthesis	PPN027F07-T7_c_s	Protein At1g07440	AT1G07440	tropinone reductase, putative / tropine dehydrogenase, putative, similar to tropinone reductase S...				Stress	Cold, Pathogen
PPN053G01	k-means8	0	CS1 O>H	Secondary metabolism	Alkaloid biosynthesis	PPN053G01-T7_c_s	Protein At1g07440	AT1G07440	tropinone reductase, putative / tropine dehydrogenase, putative, similar to tropinone reductase S...				Stress	Cold, Pathogen
PPN053H05	k-means9	0	CS1 H>O	Secondary metabolism	Alkaloid metabolism	CL1246Contig1	Short chain alcohol dehydrogenase-like	AT5G06060	tropinone reductase, putative / tropine dehydrogenase, putative, similar to tropinone reductase S...				Stress	Cold, Pathogen
PP1006A10	k-means6	0	CS1 H>O	Secondary metabolism	Alkaloid metabolism	PP1006A10-T7_c_s	Prunus_armeniaca transcript; similar to Hyoscyamine 6-dioxygenase hydroxylase, putative [Arabidop...
PPN054F03	k-means8	CS1 LS>S	CS1 O>H	Secondary metabolism	Amine metabolism	PPN054F03-T7_c_s	Seed maturation-like protein	AT5G14970	expressed protein				Stress	Cold, Pathogen
PPN068B08	k-means5	CS1 S>LS	0	Aminoacid metabolism	Aminoacid degradation	CL10Contig1	ArgE/dapE/ACY1/CPG2/yscS	AT4G38220	aminoacylase, putative / N-acyl-L-amino-acid amidohydrolase, putative, similar to aminoacylase-1 ...		AQUAPORIN INTERACTOR (AQI)		Stress	Cold
PPN065C09	k-means1	CS1 S>LS	0	Transport	Aminoacid transporter	CL1463Contig1	Gb|AAF27127.1	AT3G30390	amino acid transporter family protein [Arabidopsis thaliana] (TAIR:At5g38820.1); similar to hypot...				Stress	Cold, Pathogen
PPN046C07	k-means5	0	CS1 H>O	Transport	Aminoacid transporter	PPN046C07-T7_c_s	Amino acid/polyamine transporter II	AT2G39130	amino acid transporter family protein, belongs to INTERPRO:IPR002422 amino acid/polyamine transpo...			Hormones	Stress	Cold, Salinity	ABA, CK
PP1009D05	k-means2	CS1 S>LS	0	Transport	Aminoacid transporter	CL1123Contig1	Amino acid transporter	AT5G09220	amino acid permease 2 (AAP2), identical to amine acid permease AAP2 (Arabidopsis thaliana) GI:510236	AMINO ACID PERMEASE 2 (AAP2),	AMINO ACID PERMEASE 2 (AAP2)	Hormones	Stress	Cold	ET
PPN057E07	k-means3	0	CS1 H>O	Transport	Aminoacid transporter	PPN057E07-T7_c_s	Amino acid/polyamine transporter I	AT3G13620	amino acid permease family protein, weak similarity to SP:Q9WTR6 Cystine/glutamate transporter (A...		POLYAMINE UPTAKE TRANSPORTER 4 (PUT4)	Hormones	Stress	Cold	ABA, CK, ET, JA
PPN021D11	k-means12	0	CS1 H>O	Transport	Aminoacid transporter	PPN021D11-T7_c_s	Similarity to cationic amino acid transporter 1	AT3G19553	amino acid permease family protein, weak similarity to aspartate/glutamate transporter 1 (Mus mus...		POLYAMINE UPTAKE TRANSPORTER 5 (PUT5)		Stress	Cold
PP1003E05	k-means2	CS1 S>LS	0	Transport	Aminoacid transporter	CL690Contig1	Amino acid transporter	AT5G23810	amino acid transporter family protein, similar to amino acid carrier (Ricinus communis) GI:329303...	(AAP7),	AMINO ACID PERMEASE 7 (AAP7)	Hormones	Stress	Cold	JA
PPN029G10	k-means9	CS1 S>LS	CS1 H>O	Transport	Aminoacid transporter	CL767Contig1	Chorismate mutase; Prefoldin; tRNA-binding arm	AT4G27500	expressed protein, non-consensus GA donor splice site at exon 6	PROTON PUMP INTERACTOR 1 (PPI1),	PROTON PUMP INTERACTOR 1 (PPI1)	Hormones	Stress	Cold, Drought, Salinity	ABA
PPN032D01	k-means1	CS1 S>LS	0	Other carbohydrate metabolism	Aminosugar metabolism	PPN032D01-T7_c_s	AT5g17530/K10A8_10	AT5G17530	phosphoglucosamine mutase family protein, low similarity to phosphoglucomutase/phosphomannomutase...				Stress	Cold, Pathogen
PPN055C03	k-means5	0	CS1 H>O	Secondary metabolism	Anthocyanin metabolism	CL990Contig1	Anthocyanidin reductase	AT1G61720	dihydroflavonol 4-reductase (dihydrokaempferol 4-reductase) family (BAN), similar to dihydroflavo...	BANYULS (BAN),	BANYULS (BAN)
PPN007E12	k-means2	CS1 S>LS	CS1 H>O	Secondary metabolism	Anthocyanin metabolism	PPN007E12-T7_c_s	Anthocyanidin 3-O-glucosyltransferase	AT3G50740	UGT72E1 | UGT72E1 is an UDPG:coniferyl alcohol glucosyltransferase which specifically glucosylate...	UDP-glucosyl transferase 72E1 (UGT72E1),	UDP-GLUCOSYL TRANSFERASE 72E1 (UGT72E1)	Hormones	Stress	Cold, Drought, Salinity	ABA
PpLDOX (PpLDOX)	k-means5	0	CS1 O>H	Secondary metabolism	Anthocyanin metabolism
PP1009H04	k-means3	CS1 S>LS	CS1 O>H	Secondary metabolism	Anthocyanin metabolism	PP1009H04-T7_c_s	Anthocyanin-related membrane protein 1	AT3G59310	expressed protein, identical to anthocyanin-related membrane protein 1 (Arabidopsis thaliana) GI:...				Stress	Cold
PPN001D02	k-means9	CS1 S>LS	CS1 H>O	Transport	Anthocyanin transporter	PPN001D02-T7_c_s	Putative anthocyanin permease	AT4G00350	MATE efflux family protein, similar to ripening regulated protein DDTFR18 (Lycopersicon esculentu...	DTX34	DTX34
PPN061H10	k-means3	CS1 S>LS	CS1 H>O	Antioxidant system	Antioxydant activity	PPN061H10-T7_c_s	T13D8.29 protein	AT1G60420	DC1 domain-containing protein, contains Pfam domain PF03107: DC1 domain				Stress	Cold, Pathogen
PPN053C10	k-means6	0	CS1 O>H	RNA transcription regulation	AP2/EREBP family	CL566Contig1	AP2/EREBP transcription factor ERF-2	AT3G16770	ATEBP | Encodes a member of the ERF (ethylene response factor) subfamily B-2 of the plant specifi...	RELATED TO AP2 3 (RAP2.3 ), ETHYLENE-RESPONSIVE ELEMENT BINDING PROT (ATEBP ), ETHYLENE RESPONSE FACTOR 72 (ERF72 ),	ETHYLENE-RESPONSIVE ELEMENT BINDING PROTEIN (ATEBP);RELATED TO AP2 3 (RAP2.3);ETHYLENE-RESPONSIVE ELEMENT BINDING PROTEIN (EBP);ETHYLENE RESPONSE FACTOR 72 (ERF72)	Hormones	Stress	Cold, Pathogen	CK, ET
PPN044C07	k-means7	CS1 LS>S	CS1 O>H	Programmed cell death	Apoptosis	PPN044C07-T7_c_s	Defender against cell death 1	AT1G32210	defender against cell death 1 (DAD1), identical to defender against cell death 1 (DAD-1, AtDAD1) ...	DEFENDER AGAINST APOPTOTIC DEATH 1 (ATDAD1),	DEFENDER AGAINST APOPTOTIC DEATH 1 (ATDAD1)		Stress	Cold
PPN049D02	k-means5	CS1 LS>S	CS1 O>H	Programmed cell death	Apoptosis	PPN049D02-T7_c_s	OSJNBa0058K23.16 protein	AT5G07220	BAG domain-containing protein, contains Pfam:PF02179 BAG domain	AT BCL-2-ASSOCIATED ATHANOGENE 3 (ATBAG3),	BCL-2-ASSOCIATED ATHANOGENE 3 (BAG3);BCL-2-ASSOCIATED ATHANOGENE 3 (ATBAG3)	Hormones	Stress	Cold	ABA
PPN030A08	k-means3	0	CS1 H>O	Programmed cell death	Apoptosis	PPN030A08-T7_c_s	At3g51780/ORF3	AT3G51780	BAG domain-containing protein, low similarity to SP:Q99933 BAG-family molecular chaperone regulat...	AT BCL-2-ASSOCIATED ATHANOGENE 4 (ATBAG4),	BCL-2-ASSOCIATED ATHANOGENE 4 (ATBAG4);BCL-2-ASSOCIATED ATHANOGENE 4 (BAG4)		Stress	Cold
PPN022B10	k-means7	CS1 LS>S	CS1 O>H	Programmed cell death	Apoptosis	PPN022B10-T7_c_s	Bax inhibitor	AT5G47120	Bax inhibitor-1 putative / BI-1 putative, SP:Q9LD45: Bax inhibitor-1 (BI-1) (AtBI-1). (Mouse-ear ...	ARABIDOPSIS BAX INHIBITOR 1 (ATBI-1 ), (BI-1 ), BAX INHIBITOR 1 (ATBI1 ),	ARABIDOPSIS BAX INHIBITOR 1 (ATBI-1);BAX INHIBITOR 1 (BI1);BAX INHIBITOR 1 (ATBI1); (BI-1)	Hormones	Stress	Cold, Pathogen	ABA
PPN025C09	k-means5	0	CS1 O>H	Aminoacid metabolism	Arginine biosynthesis	PPN025C09-T7_c_s	Protein At4g37670	AT4G37670	GCN5-related N-acetyltransferase (GNAT) family protein / amino acid kinase family protein, simila...		N-ACETYL-L-GLUTAMATE SYNTHASE 2 (NAGS2)		Stress	Cold
PPN065G11	k-means1	CS1 S>LS	0	RNA transcription regulation	ARID/BRIGHT family	CL941Contig1	ELM2; AT-rich interaction region; Homeodomain-related	AT2G46040	ARID/BRIGHT DNA-binding domain-containing protein / ELM2 domain-containing protein, contains Pfam...				Stress	Cold, Salinity
PPN021C07	k-means1	CS1 S>LS	CS1 H>O	RNA transcription regulation	ARR-B Family	PPN021C07-T7_c_s	Putative response regulator 10	AT2G01760	two-component responsive regulator family protein / response regulator family protein, similar to...	ARABIDOPSIS RESPONSE REGULATOR 14 (ARR14),	RESPONSE REGULATOR 14 (RR14);RESPONSE REGULATOR 14 (ARR14)	Hormones	Stress	Cold	CK
PPN041A11	k-means9	CS1 S>LS	CS1 O>H	Cofactor and vitamin metabolism	ASCORBATE (VIT C ) REGENERATION SYSTEM	PPN041A11-T7_c_s	Probable monodehydroascorbate reductase, cytoplasmic isoform 2	AT3G27820	monodehydroascorbate reductase, putative, similar to cytosolic monodehydroascorbate reductase GB:...	MONODEHYDROASCORBATE REDUCTASE 4 (ATMDAR4 ), MONODEHYDROASCORBATE REDUCTASE 4 (MDAR4 ),	MONODEHYDROASCORBATE REDUCTASE 4 (ATMDAR4);MONODEHYDROASCORBATE REDUCTASE 4 (MDAR4)	Hormones	Stress	Cold	ABA, BR
PP1003D01	k-means2	0	CS1 H>O	Cofactor and vitamin metabolism	ASCORBATE (VIT C ) REGENERATION SYSTEM	CL53Contig1	Monodehydroascorbate reductase	AT3G52880	monodehydroascorbate reductase, putative, monodehydroascorbate reductase (NADH), Lycoperison escu...	monodehydroascorbate reductase 1 (ATMDAR1),	MONODEHYDROASCORBATE REDUCTASE 1 (MDAR1);MONODEHYDROASCORBATE REDUCTASE 1 (ATMDAR1)		Stress	Cold, Pathogen
PPN058H10	k-means5	0	CS1 O>H	Cofactor and vitamin metabolism	Ascorbate biosynthesis	PPN058H10-T7_c_s	L-galactose-1-phosphate phosphatase	AT3G02870	inositol-1(or 4)-monophosphatase, putative / inositol monophosphatase, putative / IMPase, putativ...	(VTC4),	(VTC4)		Stress	Cold, Darkness, Pathogen
PPN060G07	k-means8	0	CS1 O>H	RNA transcription regulation	AUX/IAA family	CL263Contig1	Aux/IAA protein	AT1G04240	auxin-responsive protein / indoleacetic acid-induced protein 3 (IAA3), identical to SP:Q38822 Aux...	SHORT HYPOCOTYL 2 (SHY2 ), INDOLE-3-ACETIC ACID 3 (IAA3 ),	INDOLE-3-ACETIC ACID INDUCIBLE 3 (IAA3);SHORT HYPOCOTYL 2 (SHY2)	Hormones	Stress	Cold, Pathogen, Salinity	ABA, AUX, BR, CK, ET
PP1005H05	k-means3	0	CS1 H>O	RNA transcription regulation	AUX/IAA family	CL78Contig1	Aux/IAA protein	AT5G65670	auxin-responsive protein / indoleacetic acid-induced protein 9 (IAA9), identical to SP:Q38827 Aux...	INDOLE-3-ACETIC ACID INDUCIBLE 9 (IAA9),	INDOLE-3-ACETIC ACID INDUCIBLE 9 (IAA9)	Hormones	Stress	Cold	ABA, AUX
PPN011G04	k-means7	0	CS1 O>H	Secondary metabolism	Auxin metabolism/ IBA conversion to IAA	CL155Contig1	T1J24.9 protein	AT4G05530	short-chain dehydrogenase/reductase (SDR) family protein, similar to peroxisomal short-chain alco...	INCREASED BOTRYTIS RESISTANCE 1 (IBR1 ), INDOLE-3-BUTYRIC ACID RESPONSE 1 (IBR1 ), SHORT-CHAIN DEHYDROGENASE/REDUCTASE A (SDRA ),	INCREASED BOTRYTIS RESISTANCE 1 (IBR1);SHORT-CHAIN DEHYDROGENASE/REDUCTASE A (SDRA);INDOLE-3-BUTYRIC ACID RESPONSE 1 (IBR1)	Hormones	Stress	Cold, Pathogen	ABA, AUX
PPN074G09	k-means6	0	CS1 O>H	Secondary metabolism	Auxin metabolism/Auxin deconjugation	CL262Contig1	Putative auxin-amidohydrolase precursor	AT5G54140	IAA-amino acid hydrolase, putative (ILL3), identical to IAA-amino acid hydrolase homolog ILL3 (Ar...	(ILL3),	IAA-LEUCINE-RESISTANT (ILR1)-LIKE 3 (ILL3)	Hormones	Stress	Cold, Pathogen	AUX
PPN045D05	k-means6	0	CS1 O>H	Secondary metabolism	Auxin metabolism/Auxin deconjugation	CL1444Contig1	PU2_plate15_E20 PU2 Prunus persica cDNA similar to weakly similar to IAA-amino acid hydrolase 2 (...					Hormones			AUX
PPN078G01	k-means1	0	CS1 H>O	Signal transduction pathway	Auxin signaling/auxin mediated signaling pathway	PPN078G01-T7_c_s	Putative auxin-resistance protein	AT1G05180	auxin-resistance protein AXR1 (AXR1), identical to SP:P42744 Auxin-resistance protein AXR1 {Arabi...	AUXIN RESISTANT 1 (AXR1)	AUXIN RESISTANT 1 (AXR1)	Hormones	Stress	Cold, Pathogen	AUX
PPN044F03	k-means10	CS1 LS>S	0	Signal transduction pathway	Auxin signaling/PINOID-Mediated Signaling	PPN044F03-T7_c_s	Putative caltractin	AT2G46600	calcium-binding protein, putative, similar to EF-hand Ca2+-binding protein CCD1 (Triticum aestivu...			Hormones	Stress	Cold, Pathogen	ABA, AUX
PPN054B07	k-means12	CS1 LS>S	CS1 O>H	Signal transduction pathway	Auxin signaling/PINOID-Mediated Signaling	PPN054B07-T7_c_s	Calcium-binding EF-hand	AT4G27280	calcium-binding EF hand family protein, similar to EF-hand Ca2+-binding protein CCD1 (Triticum ae...			Hormones	Stress	Cold	ABA, AUX, BR, ET, JA
PPN038H11	k-means2	0	CS1 H>O	Protein degradation	Auxin signaling/Ubiquitin ligation E3 complex/ F-box	PPN038H11-T7_c_s	F24J8.5 protein	AT1G21410	F-box family protein, similar to SKP1 interacting partner 2 (SKIP2) TIGR_Ath1:At5g67250	(SKP2A)	(SKP2A)	Hormones	Stress	Cold, Drought, Pathogen, Salinity	ABA, JA
PPN070B12	k-means2	0	CS1 O>H	Transport	Auxin transport	PPN070B12-T7_c_s	Multidrug resistance protein 11	AT3G28860	PGP19 | Belongs to the family of ATP-binding cassette (ABC) transporters. Also known as AtMDR11 a...	(ATMDR1 ), MULTIDRUG RESISTANCE PROT 11 (ATMDR11 ), P-GLYCOPROT 19 (PGP19 ), (MDR11 ), (MDR1 ), (ATPGP19 ), (ABCB19 ),	(ATMDR1);MULTIDRUG RESISTANCE PROTEIN 11 (ATMDR11);P-GLYCOPROTEIN 19 (PGP19);ARABIDOPSIS THALIANA ATP-BINDING CASSETTE B19 (ATABCB19); (MDR1); (ATPGP19);ATP-BINDING CASSETTE B19 (ABCB19); (MDR11)	Hormones	Stress	Cold, Drought, Pathogen, Salinity	ABA, AUX
PP1000G12	k-means6	0	CS1 O>H	Antioxidant system	auxin-induced oxidative stress	PP1000G12-T7_c_s	Putative quinone oxidoreductase	AT5G54500	quinone reductase, putative, similar to 1,4-benzoquinone reductase (Phanerochaete chrysosporium)(...	FLAVODOXIN-LIKE QUINONE REDUCTASE 1 (FQR1),	FLAVODOXIN-LIKE QUINONE REDUCTASE 1 (FQR1)	Hormones	Stress	Cold, Pathogen	ABA, AUX
PPN059H05	k-means10	0	CS1 H>O	RNA transcription regulation	b-HLH family	PPN059H05-T7_c_s	Transcription factor ICE1	AT3G26744	basic helix-loop-helix (bHLH) family protein / F-box family protein [Arabidopsis thaliana] (TAIR:...	INDUCER OF CBF EXPRESSION 1 (ICE1 ), A. THALIANA INDUCER OF CBP EXPRESSION 1 (ATICE1 ), SCREAM (SCRM ),	SCREAM (SCRM);A. THALIANA INDUCER OF CBP EXPRESSION 1 (ATICE1);INDUCER OF CBF EXPRESSION 1 (ICE1)		Stress	Cold
PPN068A03	k-means10	0	CS1 O>H	RNA transcription regulation	b-HLH family	CL558Contig1	BHLH transcription factor, putative	AT5G54680	basic helix-loop-helix (bHLH) family protein, similar to unknown protein (pir :B71406)	iaa-leucine resistant3 (ILR3),	BASIC HELIX-LOOP-HELIX 105 (bHLH105);IAA-LEUCINE RESISTANT3 (ILR3)		Stress	Cold
PPN054H03	k-means6	0	CS1 H>O	RNA transcription regulation	b-HLH family	PPN054H03-T7_c_s	Putative bHLH transcription factor	AT2G24260	basic helix-loop-helix (bHLH) family protein, contains Pfam profile: PF00010 helix-loop-helix DNA...		LJRHL1-LIKE 1 (LRL1)	Hormones	Stress	Cold	ABA
PPN043H07	k-means10	#N/A	CS1 O>H	Cofactor and vitamin metabolism	Biotin metabolism	PPN043H07-T7_c_s	Os12g0203100 protein	AT1G22800	expressed protein, similar to Biotin synthesis protein bioC. {Serratia marcescens} (SP:P36571); E...				Stress	Cold
PP1004A01	k-means4	#N/A	CS1 H>O	Cofactor and vitamin metabolism	Biotin metabolism	PP1004A01-T7_c_s	Biotin synthase	AT2G43360	biotin synthase (BioB) (BIO2), identical to SP:P54967 Pfam profile PF04055: radical SAM domain pr...	BIOTIN AUXOTROPH 2 (BIO2 ), BIOTIN AUXOTROPH B (BIOB )	BIOTIN AUXOTROPH B (BIOB);BIOTIN AUXOTROPH 2 (BIO2)	Hormones	Stress	Cold, Drought, Pathogen, Salinity	ABA
PPN035B04	k-means5	CS1 LS>S	CS1 O>H	photorespiratory pathway	breakdown of glycine	CL724Contig1	2-oxo acid dehydrogenase, lipoyl-binding site	AT2G35120	glycine cleavage system H protein, mitochondrial, putative, similar to SP:Q39732 Glycine cleavage...				Stress	Cold, Drought, Salinity
PPN051G07	k-means8	0	CS1 O>H	RNA transcription regulation	b-ZIP family	PPN051G07-T7_c_s	Protein At1g24267	AT1G24267	expressed protein, similar to expressed protein [Arabidopsis thaliana] (TAIR:At1g24265.1); simila...
PP1001B07	k-means2	0	CS1 H>O	RNA transcription regulation	b-ZIP family	CL882Contig1	Eukaryotic transcription factor, DNA-binding	AT1G58110	bZIP family transcription factor [Arabidopsis thaliana] (TAIR:At1g35490.1); similar to putative t...			Hormones	Stress	Cold	ABA
PPN070G03	k-means12	0	CS1 O>H	RNA transcription regulation	b-ZIP family	CL1324Contig1	BZIP transcription factor bZIP41	AT3G62420	bZIP transcription factor family protein, similar to common plant regulatory factor 6 GI:9650826 ...	BASIC REGION/LEUCINE ZIPPER MOTIF 53 (ATBZIP53),	BASIC REGION/LEUCINE ZIPPER MOTIF 53 (BZIP53);BASIC REGION/LEUCINE ZIPPER MOTIF 53 (ATBZIP53)	Hormones	Stress	Cold, Pathogen	ABA, JA
PP1009A02	k-means12	0	CS1 O>H	RNA transcription regulation	b-ZIP family	CL604Contig1	CAMP response element binding (CREB) protein	AT4G34590	bZIP transcription factor family protein, similar to common plant regulatory factor 7 GI:9650828 ...	(ATB2 ), G-BOX BINDING FACTOR 6 (GBF6 ), AT basic leucine-zipper 11 (AtbZIP11 ), (BZIP11 ), (ATBZIP11 ),	(ATB2);G-BOX BINDING FACTOR 6 (GBF6); (ATBZIP11); (BZIP11);ARABIDOPSIS THALIANA BASIC LEUCINE-ZIPPER 11 (AtbZIP11)	Hormones	Stress	Cold	ABA, AUX, CK
PPN031B01	k-means9	0	CS1 O>H	RNA transcription regulation	b-ZIP family	PPN031B01-T7_c_s	BZIP transcription factor bZIP62	AT5G24800	bZIP transcription factor family protein, contains Pfam profile: PF00170 bZIP transcription facto...	AT BASIC LEUCINE ZIPPER 9 (AtbZIP9 ), BASIC LEUCINE ZIPPER O2 HOMOLOG 2 (BZO2H2 )	BASIC LEUCINE ZIPPER O2 HOMOLOG 2 (BZO2H2);BASIC LEUCINE ZIPPER 9 (BZIP9);ARABIDOPSIS THALIANA BASIC LEUCINE ZIPPER 9 (AtbZIP9)	Hormones	Stress	Cold, Pathogen	ABA
PPN019F11	k-means8	0	CS1 O>H	RNA transcription regulation	b-ZIP family	PPN019F11-T7_c_s	BZIP-like protein
PPN072H03	k-means4	0	CS1 O>H	Secondary metabolism	C1 metabolism	PPN072H03-T7_c_s	Formate dehydrogenase	AT5G14780	formate dehydrogenase (FDH), identical to GI:7677266	FORMATE DEHYDROGENASE (FDH),	FORMATE DEHYDROGENASE (FDH)	Hormones	Stress	Cold, Darkness, Drought, Pathogen, Salinity	ET
PPN014E05	k-means12	CS1 LS>S	CS1 O>H	RNA transcription regulation	C2H2 Family	PPN014E05-T7_c_s	zinc finger (C2H2 type) family protein, contains Pfam domain, PF00096: Zinc finger, C2H2 type	AT1G26610	zinc finger (C2H2 type) family protein, contains Pfam domain, PF00096: Zinc finger, C2H2 type				Stress	Cold
PPN064B01	k-means1	0	CS1 H>O	RNA transcription regulation	C2H2 Family	PPN064B01-T7_c_s	Zinc finger protein, putative; 58191-56692	AT1G34370	zinc finger (C2H2 type) family protein, contains Pfam domain, PF00096: Zinc finger, C2H2 type	sensitive to proton rhizotoxicity 1 (STOP1),	SENSITIVE TO PROTON RHIZOTOXICITY 1 (STOP1)	Hormones	Stress	Cold, Drought, Salinity	ABA, AUX, BR
PPN011C07	k-means7	0	CS1 O>H	RNA transcription regulation	C2H2 Family	CL126Contig1	Putative zinc finger transcription factor ZFP33	AT1G51200	zinc finger (AN1-like) family protein, contains Pfam domains, PF01428: AN1-like Zinc finger and P...				Stress	Cold, Darkness
PPN055H04	k-means2	0	CS1 H>O	RNA transcription regulation	C2H2 Family	PPN055H04-T7_c_s	F28H19.11 protein	AT1G43860	expressed protein			Hormones	Stress	Cold	ABA
PPN078B05	k-means4	CS1 S>LS	CS1 H>O	RNA transcription regulation	C2H2 Family	PPN078B05-T7_c_s	Zinc finger, C2H2-type	AT3G50700	zinc finger (C2H2 type) family protein, contains Pfam domain, PF00096: Zinc finger, C2H2 type	AT Indeterminate(ID), -Domain 2 (AtIDD2),	INDETERMINATE(ID)-DOMAIN 2 (AtIDD2);INDETERMINATE(ID)-DOMAIN 2 (IDD2)	Hormones	Stress	Cold, Pathogen	ABA, CK
PPN013A11	k-means6	CS1 LS>S	CS1 O>H	RNA transcription regulation	C2H2 Family	PPN013A11-T7_c_s	Zinc finger-like protein	AT5G10970	zinc finger (C2H2 type) family protein, contains zinc finger, C2H2 type domain, Prosite:PS00028				Stress	Cold
PPN014G06	k-means3	#N/A	CS1 H>O	RNA transcription regulation	C2H2-Dof family	CL1344Contig1	Dof2	AT1G47655	Dof-type zinc finger domain-containing protein				Stress	Cold
PPN064C03	k-means4	CS1 S>LS	CS1 H>O	RNA transcription regulation	C3H Family	PPN064C03-T7_c_s	Zfwd1 protein	AT4G25440	ZFWD1 | WD-40 repeat family protein / zfwd1 protein (ZFWD1), identical to zfwd1 protein (GI:12057...	zinc finger WD40 repeat PROT 1 (ZFWD1),	ZINC FINGER WD40 REPEAT PROTEIN 1 (ZFWD1)		Stress	Drought, Salinity
PPN028G09	k-means4	0	CS1 O>H	Transport	Ca transport	PPN028G09-T7_c_s	Putative calcium-transporting ATPase 13, plasma membrane-type (EC 3.6.3.8) (Ca(2+)-ATPase isoform...	AT3G22910	calcium-transporting ATPase, plasma membrane-type, putative / Ca(2+)-ATPase, putative (ACA13), id...			Hormones	Stress	Cold, Drought, Pathogen, Salinity	ABA
PPN040A05	k-means7	0	CS1 O>H	Transport	Ca transport	PPN040A05-T7_c_s	Putative calcium-transporting ATPase 13, plasma membrane-type (EC 3.6.3.8) (Ca(2+)-ATPase isoform...	AT3G22910	calcium-transporting ATPase, plasma membrane-type, putative / Ca(2+)-ATPase, putative (ACA13), id...			Hormones	Stress	Cold, Drought, Pathogen, Salinity	ABA
PPN009E10	k-means3	CS1 S>LS	CS1 H>O	Transport	Ca transport	PPN009E10-T7_c_s	Two-pore calcium channel	AT4G03560	two-pore calcium channel (TPC1), identical to two-pore calcium channel (TPC1) (Arabidopsis thalia...	TWO-PORE CHANNEL 1 (ATTPC1 ), (TPC1 ), CALCIUM CHANNEL 1 (ATCCH1 ), FATTY ACID OXYGENATION UPREGULATED 2 (FOU2 ),	TWO-PORE CHANNEL 1 (ATTPC1); (TPC1);TWO-PORE CHANNEL 1 (TPC1);FATTY ACID OXYGENATION UPREGULATED 2 (FOU2);CALCIUM CHANNEL 1 (ATCCH1)	Hormones	Stress	Cold, Pathogen, Salinity	ET, JA
PPN037E10	k-means10	CS1 LS>S	CS1 O>H	Signal transduction pathway	Cacium signaling/ Calcium transducer	PPN037E10-T7_c_s	Putative serine/threonine kinase	AT1G12310	calmodulin, putative, similar to calmodulin SP:P04465 from (Trypanosoma brucei gambiense)				Stress	Cold
PPN034H05	k-means12	CS1 LS>S	CS1 O>H	Signal transduction pathway	Cacium signaling/ Calcium transducer	PPN034H05-T7_c_s	AT4g34150/F28A23_90	AT4G34150	C2 domain-containing protein, similar to calcium-dependent protein kinase (Dunaliella tertiolecta...			Hormones	Stress	Cold, Drought, Pathogen, Salinity	ABA
PPN050D05	k-means5	CS1 LS>S	CS1 O>H	Signal transduction pathway	Cacium signaling/ Calcium transducer	PPN050D05-T7_c_s	Putative serine/threonine kinase	AT1G12310	calmodulin, putative, similar to calmodulin SP:P04465 from (Trypanosoma brucei gambiense)				Stress	Cold
PPN035G09	k-means6	0	CS1 O>H	Signal transduction pathway	Cacium signaling/ Calcium transducer	PPN035G09-T7_c_s	CBL-interacting serine/threonine-protein kinase 11	AT2G30360	CBL-interacting protein kinase 11 (CIPK11), identical to CBL-interacting protein kinase 11 (Arabi...	CBL-INTERACTING PROT KINASE 11 (CIPK11 ), PROT KINASE SOS2-LIKE 5 (PKS5 ), SOS3-INTERACTING PROT 4 (SIP4 ), SNF1-RELATED PROT KINASE 3.22 (SNRK3.22 )	CBL-INTERACTING PROTEIN KINASE 11 (CIPK11);PROTEIN KINASE SOS2-LIKE 5 (PKS5);SOS3-INTERACTING PROTEIN 4 (SIP4);SNF1-RELATED PROTEIN KINASE 3.22 (SNRK3.22)	Hormones	Stress	Cold, Drought, Pathogen, Salinity	ABA, JA
PPN032C06	k-means3	CS1 S>LS	CS1 H>O	Lipid metabolism	Ca-dependent lipid binding	PPN032C06-T7_c_s	C2	AT5G11100	C2 domain-containing protein, similar to Ca2+-dependent lipid-binding protein (CLB1) GI:2789434 f...	(SYTD ), (ATSYTD ), (NTMC2TYPE2.2 ), (NTMC2T2.2 )	(ATSYTD); (NTMC2TYPE2.2); (SYTD);SYNAPTOTAGMIN 4 (SYT4); (NTMC2T2.2)	Hormones	Stress	Cold	ABA
PPN067A05	k-means6	CS1 LS>S	CS1 O>H	Lipid metabolism	Ca-dependent lipid binding	PPN067A05-T7_c_s	Copine-like protein	AT5G61900	copine BONZAI1 (BON1), nearly identical to BONZAI1 (Arabidopsis thaliana) GI:15487382; contains P...	BONZAI 1 (BON1 ), COPINE 1 (CPN1 ), (BON ),	(BON);BONZAI 1 (BON1);COPINE 1 (CPN1)	Hormones	Stress	Cold, Drought, Pathogen, Salinity	ABA, AUX
PPN028D03	k-means9	0	CS1 O>H	Lipid metabolism	Ca-dependent lipid binding	PPN028D03-T7_c_s	PU1_plate42_A04 PU1 Prunus persica cDNA similar to weakly similar to copine-related [Arabidopsis ...
PPN016B07	k-means11	0	CS1 H>O	Antioxidant system	GLUTHATHIONE-GLUTAREDOXIN AND THIOREDOXIN REDOX HOMEOSTASIS	PPN016B07-T7_c_s	Thioredoxin	AT5G39950	thioredoxin H-type 2 (TRX-H-2) (Gif2), identical to SP:Q38879 Thioredoxin H-type 2 (TRX-H-2) {Ara...	THIOREDOXIN 2 (ATTRX2 ), Arabidopsis thioredoxin h2 (ATH2 ), (ATTRXH2 ), THIOREDOXIN H2 (TRXH2 ),	THIOREDOXIN 2 (ATTRX2);ARABIDOPSIS THIOREDOXIN H2 (ATH2);THIOREDOXIN 2 (TRX2);THIOREDOXIN H2 (TRXH2); (ATTRXH2)		Stress	Cold, Pathogen
PPN073E05	k-means12	0	CS1 H>O	Signal transduction pathway	Calcium signaling/ Calcium sensor	CL162Contig1	Purple acid phosphatase-like protein	AT3G20500	calcineurin-like phosphoesterase family protein, contains Pfam profile: PF00149 calcineurin-like ...	(PURPLE ACID PHOSPHATASE 18 (ATPAP18 ), PURPLE ACID PHOSPHATASE 18 (PAP18 ),	PURPLE ACID PHOSPHATASE 18 (ATPAP18);PURPLE ACID PHOSPHATASE 18 (PAP18)	Hormones	Stress	Cold, Drought, Salinity	ABA, BR
PPN006H03	k-means5	0	CS1 O>H	Signal transduction pathway	Calcium signaling/ Calcium sensor	PPN006H03-T7_c_s	Putative calmodulin	AT2G03150	EMB1579 | ATP/GTP-binding protein family, contains ATP/GTP-binding site motif A (P-loop), PROSITE...	embryo defective 1579 (emb1579),	EMBRYO DEFECTIVE 1579 (emb1579)		Stress	Cold
PPN078A07	k-means5	CS1 LS>S	CS1 O>H	Signal transduction pathway	Calcium signaling/ Calcium sensor	PPN078A07-T7_c_s	Calcium-binding protein	AT2G43290	calmodulin-like protein (MSS3), identical to calmodulin-like MSS3 from GI:9965747 (Arabidopsis th...	multicopy suppressors of snf4 deficiency in yeast 3 (MSS3),	MULTICOPY SUPPRESSORS OF SNF4 DEFICIENCY IN YEAST 3 (MSS3)	Hormones	Stress	Cold, Drought	ABA, AUX, BR, GAs
PPN054G01	k-means5	0	CS1 H>O	Signal transduction pathway	Calcium signaling/ Calcium sensor	PPN054G01-T7_c_s	Putative Calcineurin B subunit	AT3G18430	calcium-binding EF hand family protein, similar to Calcineurin B subunit (Protein phosphatase 2B ...				Stress	Cold
PP1000H04	k-means7	CS1 LS>S	CS1 O>H	Signal transduction pathway	Calcium signaling/ Calcium sensor	CL696Contig1	Calmodulin-6	AT3G43810	calmodulin-7 (CAM7), almost identical to calmodulin GI:16227 from (Arabidopsis thaliana), SP:P592...	CALMODULIN 7 (CAM7),	(ATCAM7);CALMODULIN 7 (CAM7)		Stress	Cold, Salinity
PPN040C08	k-means7	CS1 LS>S	CS1 O>H	Signal transduction pathway	Calcium signaling/ Calcium sensor	CL785Contig1	Calmodulin-6	AT3G43810	calmodulin-7 (CAM7), almost identical to calmodulin GI:16227 from (Arabidopsis thaliana), SP:P592...	CALMODULIN 7 (CAM7),	(ATCAM7);CALMODULIN 7 (CAM7)		Stress	Cold, Salinity
PPN040B01	k-means10	0	CS1 O>H	Signal transduction pathway	Calcium signaling/Calcium sensor-effector	PPN040B01-T7_c_s	T5E21.9	AT1G14590	expressed protein, similar to GI:4406788, GI:6063544, GI:2827651, GI:10764853 from (Arabidopsis t...
PPN020F10	k-means1	0	CS1 H>O	Signal transduction pathway	Calcium signaling/Calcium signal transducer	CL340Contig1	CBL-interacting protein kinase	AT4G30960	CBL-interacting protein kinase 6 (CIPK6), identical to CBL-interacting protein kinase 6 (Arabidop...	CBL-INTERACTING PROT KINASE 6 (CIPK6 ), SOS3-INTERACTING PROT 3 (SIP3 ), SNF1-RELATED PROT KINASE 3.14 (SNRK3.14 ),	CBL-INTERACTING PROTEIN KINASE 6 (CIPK6);SOS3-INTERACTING PROTEIN 3 (SIP3);SNF1-RELATED PROTEIN KINASE 3.14 (SNRK3.14);CBL-INTERACTING PROTEIN KINASE 6 (ATCIPK6)	Hormones	Stress	Cold, Drought, Salinity	ABA, CK
PPN034D02	k-means10	0	CS1 O>H	Signal transduction pathway	Calcium signaling/Calcium signal transducer	PPN034D02-T7_c_s	Protein kinase; NAF	AT3G17510	CBL-interacting protein kinase 1 (CIPK1), identical to CBL-interacting protein kinase 1 (Arabidop...	CBL-INTERACTING PROT KINASE 1 (CIPK1 ), SNF1-RELATED PROT KINASE 3.16 (SnRK3.16 )	SNF1-RELATED PROTEIN KINASE 3.16 (SnRK3.16);CBL-INTERACTING PROTEIN KINASE 1 (CIPK1)	Hormones	Stress	Cold	ABA
PPN004G10	k-means11	#N/A	CS1 H>O	Cell division regulation	Cell cycle regulation	PPN004G10-T7_c_s	Euphorbia_esula transcript; similar to Meiotic recombination protein DMC1 homolog [Glycine max (S...
PPN019F03	k-means5	CS1 LS>S	CS1 H>O	Signal transduction pathway	Calcium signaling/Calcium signal transducer	CL1340Contig1	Putative SF16 protein	AT2G33990	calmodulin-binding family protein [Arabidopsis thaliana] (TAIR:At3g15050.1); similar to putative ...	IQ-domain 9 (iqd9),	IQ-DOMAIN 9 (iqd9)		Stress	Cold
PPN048G08	k-means5	CS1 LS>S	0	Signal transduction pathway	Calcium signaling/Calcium signal transducer	PPN048G08-T7_c_s	Prunus_armeniaca transcript; similar to Similarity to SF16 protein [Arabidopsis thaliana (Mouse-e...
PPN040B07	k-means8	0	CS1 O>H	Signal transduction pathway	Calcium signaling/Calcium signal transducer	PPN040B07-T7_c_s	Calmodulin-binding protein	AT2G24300	calmodulin-binding protein, similar to calmodulin-binding protein TCB60 GI:1698548 from (Nicotian...				Stress	Cold
PPN043D01	k-means5	0	CS1 O>H	Homeostasis	Calcium/Calcium binding	PPN043D01-T7_c_s	YUP8H12.24 protein	AT1G05150	calcium-binding EF hand family protein, low similarity to O-linked GlcNAc transferase (Homo sapie...			Hormones	Stress	Cold, Drought, Salinity	BR
PP1003G10	k-means5	0	CS1 H>O	Homeostasis	Calcium-Calcium homeostasis	CL701Contig1	Calreticulin precursor	AT1G09210	calreticulin 2 (CRT2), identical to SP:Q38858 Calreticulin 2 precursor {Arabidopsis thaliana}		(AtCRT1b);CALRETICULIN 1B (CRT1b)	Hormones	Stress	Cold, Drought	ABA
PPN017D09	k-means3	CS1 S>LS	CS1 H>O	Homeostasis	Calcium-Mitochondrial calcium binding protein	PPN017D09-T7_c_s	Protein At3g59820	AT3G59820	calcium-binding EF hand family protein [Arabidopsis thaliana] (TAIR:At1g65540.1); similar to OSJN...				Stress	Cold, Drought, Pathogen, Salinity
PPN077F11	k-means9	0	CS1 H>O	Homeostasis	Calcium-Unknown Calcium binding	CL1108Contig1	F2D10.25	AT1G20760	calcium-binding EF hand family protein, contains INTERPRO:IPR002048 calcium-binding EF-hand domain				Stress	Cold
PPN053D10	k-means10	0	CS1 O>H	Homeostasis	Calcium-Unknown Calcium binding	CL932Contig1	C2	AT3G17980	C2 domain-containing protein, similar to zinc finger and C2 domain protein GI:9957238 from (Arabi...		C2 DOMAIN (C2);ARABIDOPSIS THALIANA C2 DOMAIN (ATC2)		Stress	Cold
PP1009A06	k-means11	0	CS1 H>O	Cell division regulation	DNA replication	CL1180Contig1	H0901F07.7 protein	AT1G65070	DNA mismatch repair MutS family protein, contains Pfam profile PF00488: MutS domain V				Stress	Cold, Drought
PP1000A11	k-means5	CS1 LS>S	CS1 O>H	Homeostasis	Calcium-Unknown Calcium binding	CL105Contig1	C2	AT3G17980	C2 domain-containing protein, similar to zinc finger and C2 domain protein GI:9957238 from (Arabi...		C2 DOMAIN (C2);ARABIDOPSIS THALIANA C2 DOMAIN (ATC2)		Stress	Cold
PPN035E08	k-means7	0	CS1 O>H	Homeostasis	Calcium-Unknown Calcium binding	PPN035E08-T7_c_s	Os01g0953500 protein	AT5G12300	C2 domain-containing protein, contains Pfam profile PF00168: C2 domain
PPN054C01	k-means12	CS1 LS>S	CS1 O>H	Homeostasis	Calcium-Unknown Calcium binding	CL406Contig1	Emb|CAB80929.1	AT5G23950	C2 domain-containing protein, similar to cold-regulated gene SRC2 (Glycine max) GI:2055230; conta...			Hormones	Stress	Drought	ABA
PPN060F08	k-means5	0	CS1 O>H	Glycolysis/ pentose phosphate pathway	calvin cycle	CL132Contig1	Ribulose-phosphate 3-epimerase, chloroplast precursor	AT5G61410	ribulose-phosphate 3-epimerase, chloroplast, putative / pentose-5-phosphate 3-epimerase, putative...	(RPE ), embryo defective 2728 (emb2728 ),	D-RIBULOSE-5-PHOSPHATE-3-EPIMERASE (RPE);EMBRYO DEFECTIVE 2728 (emb2728)		Stress	Cold, Pathogen
PPN068E08	k-means4	CS1 S>LS	CS1 O>H	Glycolysis/ pentose phosphate pathway	calvin cycle	CL472Contig1	6-phosphogluconolactonase	AT1G13700	glucosamine/galactosamine-6-phosphate isomerase family protein, similar to SP:O95336 6-phosphoglu...		6-PHOSPHOGLUCONOLACTONASE 1 (PGL1)	Hormones	Stress	Cold, Salinity	ABA
PPN038D12	k-means10	0	CS1 O>H	Glycolysis/ pentose phosphate pathway	calvin cycle	PPN038D12-T7_c_s	Dehydrogenase-like protein	AT3G25530	6-phosphogluconate dehydrogenase NAD-binding domain-containing protein [Arabidopsis thaliana] (TA...	GHBDH ), (ATGHBDH ), GLYOXYLATE REDUCTASE 1 (GLYR1 ), GLYOXYLATE REDUCTASE 1 (GR1 ),	(GHBDH);GLYOXYLATE REDUCTASE 1 (GR1);GLYOXYLATE REDUCTASE 1 (GLYR1); (ATGHBDH)	Hormones	Stress	Cold	ABA
PP1000D10	k-means2	CS1 S>LS	0	Glycolysis/ pentose phosphate pathway	calvin cycle	PP1000D10-T7_c_s	Ribulose bisphosphate carboxylase small chain, chloroplast precursor	AT5G38420	ribulose bisphosphate carboxylase small chain 2B / RuBisCO small subunit 2B (RBCS-2B) (ATS2B), id...		RUBISCO SMALL SUBUNIT 2B (RBCS2B)
PPN026F04	k-means9	CS1 S>LS	CS1 H>O	Glycolysis/ pentose phosphate pathway	calvin cycle	PPN026F04-T7_c_s	YUP8H12R.13 protein	AT1G79270	ECT8 | expressed protein, contains Pfam profile PF04146: YT521-B-like family	evolutionarily conserved C-terminal region 8 (ECT8),	EVOLUTIONARILY CONSERVED C-TERMINAL REGION 8 (ECT8)	Hormones	Stress	Cold, Drought, Pathogen, Salinity	ABA
PPN030G05	k-means3	0	CS1 H>O	Glycolysis/ pentose phosphate pathway	calvin cycle	PPN030G05-T7_c_s	Rubisco subunit binding-protein beta subunit-like	AT1G79270	ECT8 | expressed protein, contains Pfam profile PF04146: YT521-B-like family	evolutionarily conserved C-terminal region 8 (ECT8),	EVOLUTIONARILY CONSERVED C-TERMINAL REGION 8 (ECT8)	Hormones	Stress	Cold, Drought, Pathogen, Salinity	ABA
PPN075F08	k-means3	CS1 S>LS	CS1 H>O	Glycolysis/ pentose phosphate pathway	calvin cycle	PPN075F08-T7_c_s	RuBisCO large subunit-binding protein subunit alpha, chloroplast precursor	AT2G28000	RuBisCO subunit binding-protein alpha subunit, chloroplast / 60 kDa chaperonin alpha subunit / CP...	CHAPERONIN-60ALPHA (CPN60A ), CHLOROPLAST CHAPERONIN 60ALPHA (CH-CPN60A ), SCHLEPPERLESS (SLP ),	CHAPERONIN-60ALPHA (CPN60A);CHAPERONIN-60ALPHA1 (CPN60ALPHA1);SCHLEPPERLESS (SLP);CHLOROPLAST CHAPERONIN 60ALPHA (CH-CPN60A)		Stress	Cold, Darkness, Drought, Pathogen, Salinity
PPN067E08	k-means5	0	CS1 O>H	Glycolysis/ pentose phosphate pathway	calvin cycle	CL246Contig1	Ribulose-phosphate 3-epimerase, cytoplasmic isoform	AT1G63290	ribulose-phosphate 3-epimerase, cytosolic, putative / pentose-5-phosphate 3-epimerase, putative, ...				Stress	Cold
PPN079H07	k-means3	0	CS1 H>O	RNA transcription regulation	CAMTA family	PPN079H07-T7_c_s	Calmodulin-binding transcription activator 2	AT5G64220	ethylene-responsive calmodulin-binding protein, putative (SR1) [Arabidopsis thaliana] (TAIR:At2g2...			Hormones	Stress	Cold, Drought, Salinity	ABA, ET
PP1002B09	k-means8	0	CS1 O>H	Transport	carbohydrate transport	PP1002B09-T7_c_s	T22H22.15 protein	AT1G54730	sugar transporter, putative, similar to ERD6 protein (Arabidopsis thaliana) GI:3123712, sugar-por...			Hormones	Stress	Cold	ABA
PPN078G04	k-means1	CS1 S>LS	CS1 H>O	Transport	carbohydrate transport	PPN078G04-T7_c_s	Putative membrane transporter	AT2G43330	sugar transporter family protein, similar to SP:Q96QE2 Proton myo-inositol co-transporter (Hmit) ...	INCREASED TOLERANCE TO NACL (ITN1 ), INOSITOL TRANSPORTER 1 (ATINT1 ), INOSITOL TRANSPORTER 1 (INT1 )	INOSITOL TRANSPORTER 1 (INT1);INOSITOL TRANSPORTER 1 (ATINT1)	Hormones	Stress	Cold, Drought, Salinity	ABA
PPN025D11	k-means1	CS1 S>LS	CS1 H>O	Transport	carbohydrate transport	PPN025D11-T7_c_s	SLT1 protein	AT3G12570	expressed protein, similar to expressed protein [Arabidopsis thaliana] (TAIR:At2g37570.1); simila...	(FYD),	(FYD)	Hormones	Stress	Cold, Drought, Salinity	ABA
PPN046B03	k-means2	CS1 S>LS	0	Transport	carbohydrate transport	PPN046B03-T7_c_s	Sorbitol transporter	AT3G18830	ATPLT5 | This gene encodes a plasma membrane-localized polyol/cyclitol/monosaccharide-H+-symporte...	POLYOL TRANSPORTER 5 (ATPLT5),	ARABIDOPSIS THALIANA POLYOL/MONOSACCHARIDE TRANSPORTER 5 (ATPMT5);POLYOL/MONOSACCHARIDE TRANSPORTER 5 (PMT5);POLYOL TRANSPORTER 5 (ATPLT5)	Hormones	Stress	Cold, Drought, Pathogen, Salinity	ABA
PPN018B01	k-means7	0	CS1 O>H	Transport	carbohydrate transport	PPN018B01-T7_c_s	Putative sorbitol transporter	AT3G18830	ATPLT5 | This gene encodes a plasma membrane-localized polyol/cyclitol/monosaccharide-H+-symporte...	POLYOL TRANSPORTER 5 (ATPLT5),	ARABIDOPSIS THALIANA POLYOL/MONOSACCHARIDE TRANSPORTER 5 (ATPMT5);POLYOL/MONOSACCHARIDE TRANSPORTER 5 (PMT5);POLYOL TRANSPORTER 5 (ATPLT5)	Hormones	Stress	Cold, Drought, Pathogen, Salinity	ABA
PPN066F02	k-means5	CS1 S>LS	0	Transport	carbohydrate transport	PPN066F02-T8_c_s	Putative sugar transporter	AT2G48020	sugar transporter, putative, similar to ERD6 protein {Arabidopsis thaliana} GI:3123712, sugar-por...			Hormones	Stress	Cold, Pathogen, Salinity	ABA, ET, JA
PP1005F08	k-means3	0	CS1 H>O	Transport	carbohydrate transport	CL862Contig1	T26F17.9	AT1G21870	glucose-6-phosphate/phosphate translocator-related, similar to glucose 6 phosphate/phosphate tran...		GOLGI NUCLEOTIDE SUGAR TRANSPORTER 5 (GONST5)		Stress	Cold
PP1003F09	k-means9	CS1 S>LS	CS1 H>O	Transport	carbohydrate transport	PP1003F09-T7_c_s	Integral membrane protein, putative; 33518-36712	AT1G75220	integral membrane protein, putative, strong similarity to integral membrane protein GI:1209756 fr...		(ATERDL6);ERD6-LIKE 6 (ERDL6)	Hormones	Stress	Cold, Drought, Salinity	ABA, JA
PPN080A05	k-means3	CS1 S>LS	CS1 H>O	Transport	carbohydrate transport	PPN080A05-T7_c_s	Plastid hexose transporter	AT5G16150	hexose transporter, putative, strong similarity to hexose transporter (Arabidopsis thaliana) GI:8...	GLUCOSE TRANSPORTER 1 (GLT1 ), (pGlcT ),	PLASTIDIC GLC TRANSLOCATOR (PGLCT);GLUCOSE TRANSPORTER 1 (GLT1)		Stress	Cold, Pathogen
PPN051A12	k-means10	0	CS1 O>H	Transport	carbohydrate transport	PPN051A12-T7_c_s	Sugar transporter superfamily; Major facilitator superfamily MFS_1	AT5G26340	hexose transporter, putative, strong similarity to hexose transporter, Lycopersicon esculentum, G...	MSS1 ), sugar transport PROT 13 (STP13 ),	(MSS1);SUGAR TRANSPORT PROTEIN 13 (ATSTP13);SUGAR TRANSPORT PROTEIN 13 (STP13)	Hormones	Stress	Cold, Drought, Pathogen, Salinity	ABA, JA
PPN002E03	k-means5	0	CS1 H>O	Transport	carbohydrate transport	PPN002E03-T7_c_s	Malus_x_domestica transcript; similar to Sugar transporter-like protein [Arabidopsis thaliana (Mo...
PPN048C10	k-means5	CS1 LS>S	CS1 O>H	Secondary metabolism	Carotenoid metabolism	PPN048C10-T7_c_s	Os01g0128300 protein	AT1G67080	expressed protein	abscisic acid (ABA), -deficient 4 (ABA4),	ABSCISIC ACID (ABA)-DEFICIENT 4 (ABA4)	Hormones	Stress	Cold	ABA
PPN067A01	k-means5	0	CS1 H>O	Secondary metabolism	Carotenoid metabolism	CL197Contig1	Capsanthin/capsorubin synthase, chloroplast precursor	AT3G10230	lycopene beta cyclase (LYC), identical to lycopene beta cyclase GI:1399183:GB:AAB53337 (Arabidops...	LYCOPENE CYCLASE (LYC),	(AtLCY);LYCOPENE CYCLASE (LYC)		Stress	Cold, Drought
PPN006A10	k-means5	0	CS1 O>H	Secondary metabolism	Carotenoid metabolism	PPN006A10-T7_c_s	Phytoene synthase	AT5G17230	phytoene synthase [Capsicum annuum] (GB:CAA48155.1); contains InterPro domain Squalene/phytoene s...	PHYTOENE SYNTHASE (PSY),	PHYTOENE SYNTHASE (PSY)		Stress	Cold, Drought, Pathogen, Salinity
PPN061F06	k-means3	0	CS1 H>O	Secondary metabolism	Carotenoid metabolism	PPN061F06-T7_c_s	Phytoene desaturase	AT4G14210	phytoene dehydrogenase, chloroplast / phytoene desaturase (PDS), identical to SP:Q07356 Phytoene ...	PHYTOENE DESATURASE 3 (PDS3 ), PHYTOENE DESATURASE (PDS ), PIGMENT DEFECTIVE 226 (PDE226 ),	PHYTOENE DESATURASE 3 (PDS3);PIGMENT DEFECTIVE 226 (PDE226);PHYTOENE DESATURASE (PDS)		Stress	Cold, Drought
PPN021D08	k-means8	0	CS1 O>H	Secondary metabolism	Carotenoid metabolism	CL305Contig1	Phytoene synthase	AT5G17230	phytoene synthase [Capsicum annuum] (GB:CAA48155.1); contains InterPro domain Squalene/phytoene s...	PHYTOENE SYNTHASE (PSY),	PHYTOENE SYNTHASE (PSY)		Stress	Cold, Drought, Pathogen, Salinity
PPN007C05	k-means10	0	CS1 H>O	Secondary metabolism	carotne metabolism	PPN007C05-T7_c_s	Putative carbonyl reductase	AT3G61220	short-chain dehydrogenase/reductase (SDR) family protein, similar to carbonyl reductase GI:104910...		SHORT-CHAIN DEHYDROGENASE/REDUCTASE 1 (SDR1)		Stress	Cold
PPN077D04	k-means1	0	CS1 H>O	Signal transduction pathway	Casein kinase regulation	PPN077D04-T7_c_s	Protein kinase	AT1G72710	Encodes a member of the casein kinase 1 protein family that is localized to the cytoplasm and nuc...	CASEIN KINASE 1-LIKE PROT 2 (CKL2),	CASEIN KINASE 1-LIKE PROTEIN 2 (CKL2)	Hormones	Stress	Cold, Salinity	ABA
PPN021B11	k-means1	CS1 S>LS	CS1 H>O	Signal transduction pathway	Casein kinase regulation	CL288Contig1	Casein kinase	AT3G23340	CKL10 | casein kinase, putative, similar to casein kinase I (Arabidopsis thaliana) gi:1197461:emb...	Casein Kinase I-like 10 (ckl10),	CASEIN KINASE I-LIKE 10 (ckl10)		Stress	Cold
PPN039F11	k-means2	CS1 S>LS	0	Signal transduction pathway	Casein kinase regulation	CL1175Contig1	Putative serine/threonine protein kinase	AT3G03940	protein kinase family protein, contains Pfam domains, PF00069: Protein kinase domain
PPN050B03	k-means2	CS1 S>LS	CS1 H>O	Signal transduction pathway	Casein kinase regulation	PPN050B03-T7_c_s	Protein kinase-like	AT3G13670	protein kinase family protein, contains Pfam domains, PF00069: Protein kinase domain			Hormones	Stress	Cold, Drought, Pathogen, Salinity	ABA
PPN040F03	k-means2	0	CS1 H>O	Signal transduction pathway	Casein kinase regulation	CL371Contig1	Casein kinase I	AT4G14340	casein kinase I (CKI1), identical to casein kinase I (Arabidopsis thaliana) gi:1103318:emb:CAA55395	CASEIN KINASE I (CKI1 ), CASEIN KINASE I-LIKE 11 (CKL11 ),	CASEIN KINASE I-LIKE 11 (CKL11);CASEIN KINASE I (CKI1)	Hormones	Stress	Cold	ABA
PPN053A02	k-means8	0	CS1 O>H	Signal transduction pathway	Casein kinase regulation	PPN053A02-T7_c_s	UPI000019717E; CKA1; kinase	AT5G67380	casein kinase II alpha chain 1, identical to casein kinase II, alpha chain 1 (CK II) (Arabidopsis...	CASEIN KINASE ALPHA 1 (CKA1 ), (ATCKA1 )	(ATCKA1);CASEIN KINASE ALPHA 1 (CKA1)		Stress	Cold, Pathogen
PP1005C10	k-means7	0	CS1 O>H	Transport	Cation exchanger	PP1005C10-T7_c_s	Prunus_persica transcript; similar to At3g55600 [Arabidopsis thaliana (Mouse-ear cress)]
PPN045B02	k-means7	CS1 LS>S	CS1 O>H	RNA transcription regulation	CCAAT Family	PPN045B02-T7_c_s	At1g08970/F7G19_16
PPN051H03	k-means5	0	CS1 O>H	Cell division regulation	Cell cycle regulation	CL974Contig1	Dual specificity phosphatase Cdc25	AT5G03455	rhodanese-like domain-containing protein, contains Rhodanese-like domain PF:00581	(CDC25 ), (ARATHCDC25 ), ARSENATE REDUCTASE 2 (ACR2 ),	(CDC25); (ARATH;CDC25);ARSENATE REDUCTASE 2 (ACR2)		Stress	Cold, Pathogen
PPN046B07	k-means5	0	CS1 O>H	Cell division regulation	Cell cycle regulation	PPN046B07-T7_c_s	At2g32080/F22D22.17	AT2G32080	PUR alpha-1 protein, identical to PUR alpha-1 GI:5081612 from (Arabidopsis thaliana); contains Pf...	(PUR ALPHA-1),	PURIN-RICH ALPHA 1 (PUR ALPHA-1)		Stress	Cold, Pathogen
PPN069H04	k-means3	CS1 S>LS	CS1 H>O	Cell division regulation	Cell cycle regulation	PPN069H04-T7_c_s	F6A14.22 protein	AT1G18670	IBS1 | Encodes a cyclin-dependent kinase-like protein with a ser/thr protein kinase domain and an...	IMPAIRED IN BABA-INDUCED STERILITY 1 (IBS1),	IMPAIRED IN BABA-INDUCED STERILITY 1 (IBS1)		Stress	Cold
PPN025A11	k-means11	CS1 S>LS	CS1 H>O	Cell wall related	cellulose biosynthesis	PPN025A11-T7_c_s	Glucosidase II alpha subunit	AT5G63840	alpha-glucosidase, putative, similar to alpha-glucosidase GI:2648032 from (Solanum tuberosum)	RADIAL SWELLING 3 (RSW3),	RADIAL SWELLING 3 (RSW3);PRIORITY IN SWEET LIFE 5 (PSL5)		Stress	Cold
PP1004F02	k-means3	0	CS1 H>O	Cell division regulation	Cell cycle regulation	PP1004F02-T7_c_s	Cell division control protein 48 homolog E	AT3G53230	cell division cycle protein 48, putative / CDC48, putative, very strong similarity to SP:P54609 C...			Hormones	Stress	Cold, Pathogen, Salinity	ABA
PPN058H11	k-means5	0	CS1 O>H	Cell division regulation	Cell cycle regulation	PPN058H11-T7_c_s	Cell division protein FtsH-like protein	AT3G02450	cell division protein ftsH, putative, similar to SWISS-PROT:P46469 cell division protein ftsH hom...			Hormones	Stress	Cold	ABA
PPN005E05	k-means8	CS1 LS>S	0	Cell division regulation	Cell cycle regulation	PPN005E05-T7_c_s	Cdk-activating kinase assembly factor	AT4G30820	cyclin-dependent kinase-activating kinase assembly factor-related / CDK-activating kinase assembl...				Stress	Cold, Salinity
PPN009C11	k-means1	CS1 S>LS	CS1 H>O	Cell division regulation	Cell cycle regulation	PPN009C11-T7_c_s	Cell division control protein 48 homolog E	AT5G03340	cell division cycle protein 48, putative / CDC48, putative, very strong similarity to SP:P54609 C...			Hormones	Stress	Cold, Drought, Pathogen, Salinity	ABA
PPN019H06	k-means3	0	CS1 H>O	Cell division regulation	Cell cycle regulation	CL1000Contig1	CDK5RAP3-like protein	AT5G06830	expressed protein, contains Pfam profile: PF05600 protein of unknown function (DUF773)				Stress	Cold
PPN080H04	k-means8	0	CS1 O>H	Cell division regulation	Cell cycle regulation	PPN080H04-T7_c_s	Cyclin C-like protein	AT5G48630	cyclin family protein, similar to SP:P55168 Cyclin C {Gallus gallus}; contains Pfam profile PF001...				Stress	Cold
PPN058A03	k-means2	0	CS1 H>O	Cell division regulation	Cell cycle regulation	PPN058A03-T7_c_s	Serine/threonine-protein kinase bub1,checkpoint-associated-like protein
PPN042A09	k-means9	0	CS1 H>O	Cell division regulation	Cell cycle regulation	PPN042A09-T7_c_s	PU3_plate9_H07 PU3 Prunus persica cDNA similar to weakly similar to cell division cycle protein 4...
PP1002H03	k-means6	0	CS1 O>H	Cell division regulation	Cell fate specification	PP1002H03-T7_c_s	Prunus_persica transcript; similar to Putative Septum-promoting GTP-binding protein 1 [Oryza sati...
PPN005G01	k-means2	0	CS1 H>O	Antioxidant system	cell redox homeostasis	PPN005G01-T7_c_s	Putative anti-PCD protein	AT4G35760	expressed protein		LUMEN THIOL OXIDOREDUCTASE 1 (LTO1)	Hormones	Stress	Cold, Drought	ABA
PPN020F07	k-means1	CS1 S>LS	CS1 H>O	Cell wall related	Cell wall biogenesis	PPN020F07-T7_c_s	Gene induced upon wounding stress	AT4G24220	expressed protein, protein induced upon wounding - Arabidopsis thaliana, PID:e257749	VEIN PATTERNING 1 (VEP1 ), (AWI31 ),	(AWI31);VEIN PATTERNING 1 (VEP1);&#916;4,5-STEROID-5[BETA]-REDUCTASE (5[beta]-StR)	Hormones			ABA
PP1009B07	k-means3	CS1 LS>S	0	Cell wall related	Cell wall multicooper oxydase	CL286Contig1	At1g76160/T23E18_10	AT1G76160	SKS5 | multi-copper oxidase type I family protein, similar to pollen-specific BP10 protein (SP:Q0...	SKU5 Similar 5 (sks5),	SKU5 SIMILAR 5 (sks5)	Hormones	Stress	Cold, Pathogen, Salinity	ABA, BR
PPN002H11	k-means8	0	CS1 O>H	Cell wall related	cell wall redox homeostasis	CL1118Contig1	zinc finger (C3HC4-type RING finger) family protein, contains Pfam domain, PF00097: Zinc finger, ...	AT2G40830	zinc finger (C3HC4-type RING finger) family protein, contains Pfam domain, PF00097: Zinc finger, ...	(RHC1A),	RING-H2 FINGER C1A (RHC1A)	Hormones	Stress	Cold, Pathogen	ABA
PPN046G07	k-means5	CS1 LS>S	CS1 O>H	Cell wall related	Cellulose accumulation and pectin linking	PPN046G07-T7_c_s	Putative glycerophosphoryl diester phosphodiesterase family protein	AT5G55480	glycerophosphoryl diester phosphodiesterase family protein, contains Pfam PF03009 : Glycerophosph...	SHV3-LIKE 1 (SVL1),	SHV3-LIKE 1 (SVL1);GLYCEROPHOSPHODIESTERASE-LIKE 1 (GPDL1);GLYCEROPHOSPHODIESTER PHOSPHODIESTERASE (GDPD) LIKE 4 (GDPDL4)		Stress	Cold, Pathogen, Salinity
PPN054A01	k-means10	0	CS1 O>H	Cell wall related	cellulose biosynthesis	PPN054A01-T7_c_s	Cellulose synthase-like protein CslG	AT4G23990	cellulose synthase family protein, similar to cellulose synthase catalytic subunit from Arabidops...	(ATCSLG3 ), CELLULOSE SYNTHASE LIKE G3 (CSLG3 ),	ARABIDOPSIS THALIANA CELLULOSE SYNTHASE-LIKE G3 (ATCSLG3);CELLULOSE SYNTHASE LIKE G3 (CSLG3)		Stress	Cold, Pathogen
PP1004C12	k-means11	0	CS1 H>O	Cell wall related	Hemicellulose biosynthesis	PP1004C12-T7_c_s	Xyloglucan galactosyltransferase KATAMARI1 homolog	AT4G13990	exostosin family protein, contains Pfam profile: PF03016exostosin family				Stress	Cold
PPN046D09	k-means2	CS1 S>LS	CS1 O>H	Cell wall related	cellulose biosynthesis	PPN046D09-T7_c_s	Cellulose synthase-like protein CslG	AT1G55850	cellulose synthase family protein, similar to cellulose synthase catalytic subunit (gi:13925881) ...	(ATCSLE1), CELLULOSE SYNTHASE LIKE E1 (CSLE1)	(ATCSLE1);CELLULOSE SYNTHASE LIKE E1 (CSLE1)	Hormones	Stress	Cold, Pathogen	ABA
PPN025G11	k-means3	CS1 S>LS	CS1 H>O	Cell wall related	cellulose biosynthesis	PPN025G11-T7_c_s	Cellulose synthase-like protein CslE	AT1G55850	cellulose synthase family protein, similar to cellulose synthase catalytic subunit (gi:13925881) ...	(ATCSLE1), CELLULOSE SYNTHASE LIKE E1 (CSLE1)	(ATCSLE1);CELLULOSE SYNTHASE LIKE E1 (CSLE1)	Hormones	Stress	Cold, Pathogen	ABA
PPN027C10	k-means3	0	CS1 H>O	Cell wall related	cellulose biosynthesis	PPN027C10-T7_c_s	Cellulose synthase-like protein CslE	AT1G55850	cellulose synthase family protein, similar to cellulose synthase catalytic subunit (gi:13925881) ...	(ATCSLE1), CELLULOSE SYNTHASE LIKE E1 (CSLE1)	(ATCSLE1);CELLULOSE SYNTHASE LIKE E1 (CSLE1)	Hormones	Stress	Cold, Pathogen	ABA
PPN040F01	k-means12	0	CS1 H>O	Cell wall related	cellulose biosynthesis	PPN040F01-T7_c_s	Cellulose synthase-like protein CslE	AT1G55850	cellulose synthase family protein, similar to cellulose synthase catalytic subunit (gi:13925881) ...	(ATCSLE1), CELLULOSE SYNTHASE LIKE E1 (CSLE1)	(ATCSLE1);CELLULOSE SYNTHASE LIKE E1 (CSLE1)	Hormones	Stress	Cold, Pathogen	ABA
PPN022H07	k-means5	0	CS1 H>O	Cell wall related	cellulose biosynthesis	PPN022H07-T7_c_s	Reversibly glycosylated polypeptide	AT3G08900	reversibly glycosylated polypeptide-3 (RGP3), nearly identical to reversibly glycosylated polypep...	REVERSIBLY GLYCOSYLATED POLYPEPTIDE 3 (RGP3 ), (RGP ),	(RGP);REVERSIBLY GLYCOSYLATED POLYPEPTIDE 3 (RGP3)		Stress	Cold
PPN017G08	k-means2	CS1 S>LS	CS1 H>O	Cell wall related	cellulose biosynthesis	PPN017G08-T7_c_s	Gb|AAD31066.1	AT3G26140	glycosyl hydrolase family 5 protein / cellulase family protein, contains Pfam profile: PF00150 ce...				Stress	Cold
PPN059E02	k-means3	0	CS1 H>O	Cell wall related	cellulose biosynthesis	PPN059E02-T7_c_s	Cellulose synthase 6	AT4G39350	cellulose synthase, catalytic subunit (Ath-A), identical to gi:2827141	CELLULOSE SYNTHASE A2 (CESA2 ), (ATH-A ),	CELLULOSE SYNTHASE A2 (CESA2); (ATCESA2); (ATH-A)	Hormones	Stress	Cold, Drought, Pathogen, Salinity	ABA
PPN077H03	k-means9	#N/A	CS1 H>O	Cell wall related	cellulose biosynthesis	PPN077H03-T7_c_s	Fragaria_vesca transcript; similar to Cellulose synthase [Medicago truncatula (Barrel medic)]
PPN031E11	k-means3	0	CS1 H>O	Lipid metabolism	Ceramide biosynthesis	CL1355Contig1	Ceramide glucosyltransferase	AT2G19880	ceramide glucosyltransferase, putative, similar to ceramide glucosyltransferase (GI:14718995) (Go...			Hormones	Stress	Cold	ABA
PPN032A08	k-means4	CS1 S>LS	CS1 H>O	Structure maintenance proteins	Chaperone	PPN032A08-T7_c_s	F19G10.11 protein	AT1G22930	T-complex protein 11, contains Pfam PF05794: T-complex protein 11			Hormones	Stress	Cold, Drought, Pathogen, Salinity	ABA
PPN067E05	k-means3	CS1 S>LS	CS1 H>O	Structure maintenance proteins	Chaperone	PPN067E05-T7_c_s	T-complex protein 1 subunit epsilon	AT1G24510	T-complex protein 1 epsilon subunit, putative / TCP-1-epsilon, putative / chaperonin, putative, i...			Hormones	Stress	Cold	ABA
PPN063F10	k-means4	CS1 S>LS	CS1 H>O	Structure maintenance proteins	Chaperone	PPN063F10-T7_c_s	GrpE protein	AT5G17710	EMB1241 | co-chaperone grpE family protein, similar to co-chaperone CGE1 precursor isoform a (Chl...	embryo defective 1241 (EMB1241),	EMBRYO DEFECTIVE 1241 (EMB1241)		Stress	Cold, Pathogen
PP1003C05	k-means11	CS1 LS>S	CS1 H>O	Cell wall related	hemicellulosic polysaccharide degradadion	PP1003C05-T7_c_s	Mannan endo-1,4-beta-mannosidase	AT5G66460	(1-4)-beta-mannan endohydrolase, putative, similar to (1-4)-beta-mannan endohydrolase (Coffea ara...		(AtMAN7);ENDO-BETA-MANNASE 7 (MAN7)	Hormones	Stress	Cold	ABA, AUX
PPN040F05	k-means6	0	CS1 O>H	Structure maintenance proteins	Chaperone	PPN040F05-T7_c_s	Fiber protein Fb25	AT5G43260	chaperone protein dnaJ-related, similar to Chaperone protein dnaJ (SP:Q9WZV3) (Thermotoga maritima)			Hormones	Stress	Cold, Drought, Salinity	ABA
PPN050H06	k-means12	0	CS1 O>H	Structure maintenance proteins	Chaperone	CL419Contig1	Prunus_persica transcript; similar to Chaperone protein dnaJ 20, chloroplast precursor [Arabidops...
PP1002H06	k-means2	0	CS1 O>H	Structure maintenance proteins	Chaperone	PP1002H06-T7_c_s	Prunus_persica transcript; similar to Putative DnaJ protein [Arabidopsis thaliana (Mouse-ear cres...
PPN025H07	k-means7	CS1 LS>S	CS1 O>H	Structure maintenance proteins	chaperone activator	PPN025H07-T7_c_s	Protein At3g12050	AT3G12050	Aha1 domain-containing protein, contains Pfam PF05146: Aha1 domain; similar to Protein C14orf3 (H...			Hormones	Stress	Cold, Salinity	ABA
PPN012B11	k-means5	CS1 LS>S	0	Structure maintenance proteins	Chaperonin	PPN012B11-T7_c_s	Chloroplast chaperonin 21	AT5G20720	20 kDa chaperonin, chloroplast (CPN21) (CHCPN10) (CPN20), identical to chloroplast 20 kDa chapero...	CHAPERONIN 20 (CPN20 ), CHLOROPLAST CHAPERONIN 10 (CPN10 ), CHLOROPLAST CHAPERONIN 10 (CHCPN10 ), (ATCPN21 ), (CPN21 )	CHLOROPLAST CHAPERONIN 10 (CPN10); (CPN21); (ATCPN21);CHLOROPLAST CHAPERONIN 10 (CHCPN10);CHAPERONIN 20 (CPN20)	Hormones	Stress	Cold, Pathogen	ABA
PPN006A03	k-means8	0	CS1 O>H	Structure maintenance proteins	Chaperonin	CL1002Contig1	Prefoldin subunit	AT3G22480	prefoldin-related KE2 family protein, similar to Swiss-Prot:Q9UHV9 prefoldin subunit 2 (Protein H...		PREFOLDIN 2 (PDF2)		Stress	Cold
PPN027H09	k-means10	0	CS1 O>H	Cell wall related	chitin degradation	CL627Contig1	Chitinase-like protein	AT1G05850	chitinase-like protein 1 (CTL1), similar to class I chitinase GI:7798656 from (Halimolobos perple...	POM-POM1 (POM1 ), ECTOPIC ROOT HAIR 2 (ERH2 ), ECTOPIC DEPOSITION OF LIGNIN IN PITH 1 (ELP1 ), CHITINASE-LIKE PROT 1 (CTL1 ), ECTOPIC DEPOSITION OF LIGNIN IN PITH (ELP ), SENSITIVE TO HOT TEMPERATURES 2 (HOT2	POM-POM1 (POM1);ECTOPIC ROOT HAIR 2 (ERH2);ECTOPIC DEPOSITION OF LIGNIN IN PITH 1 (ELP1); (ATCTL1);ECTOPIC DEPOSITION OF LIGNIN IN PITH (ELP);SENSITIVE TO HOT TEMPERATURES 2 (HOT2);CHITINASE-LIKE PROTEIN 1 (CTL1)	Hormones	Stress	Cold, Pathogen	CK, SA
PPN068C03	k-means2	0	CS1 O>H	Cell wall related	chitin degradation	CL698Contig1	Chitinase Ib	AT3G12500	basic endochitinase, identical to basic endochitinase precursor SP:P19171 from (Arabidopsis thali...	AT BASIC CHITINASE (ATHCHIB ), PATHOGENESIS-RELATED 3 (PR3 ), PATHOGENESIS-RELATED 3 (PR-3 ), (CHI-B ), (B-CHI ),	(CHI-B);BASIC CHITINASE (HCHIB); (B-CHI);PATHOGENESIS-RELATED 3 (PR-3);PATHOGENESIS-RELATED 3 (PR3);BASIC CHITINASE (ATHCHIB)	Hormones	Stress	Cold, Pathogen, Salinity	ABA
PPN049D07	k-means4	0	CS1 H>O	Cofactor and vitamin metabolism	Chlorophyl degradation	CL868Contig1	Lethal leaf spot 1-like protein	AT3G44880	Rieske (2Fe-2S) domain-containing protein, similar to lethal leaf-spot 1 from Zea mays (gi:193590...	ACCELERATED CELL DEATH 1 (ACD1 ), LETHAL LEAF-SPOT 1 HOMOLOG (LLS1 ), PHEOPHORBIDE A OXYGENASE (PAO ),	ACCELERATED CELL DEATH 1 (ACD1);PHEOPHORBIDE A OXYGENASE (PAO);LETHAL LEAF-SPOT 1 HOMOLOG (LLS1)	Hormones	Stress	Cold, Drought, Pathogen, Salinity	ABA
PP1006D04	k-means4	0	CS1 H>O	Cofactor and vitamin metabolism	Chlorophyl degradation	PP1006D04-T7_c_s	Lethal leaf spot 1-like protein	AT3G44880	Rieske (2Fe-2S) domain-containing protein, similar to lethal leaf-spot 1 from Zea mays (gi:193590...	ACCELERATED CELL DEATH 1 (ACD1 ), LETHAL LEAF-SPOT 1 HOMOLOG (LLS1 ), PHEOPHORBIDE A OXYGENASE (PAO ),	ACCELERATED CELL DEATH 1 (ACD1);PHEOPHORBIDE A OXYGENASE (PAO);LETHAL LEAF-SPOT 1 HOMOLOG (LLS1)	Hormones	Stress	Cold, Drought, Pathogen, Salinity	ABA
PPN053B02	k-means5	0	CS1 H>O	Transport	chloroplast lipid import	PPN053B02-T7_c_s	Non-intrinsic ABC protein 11, chloroplast precursor	AT1G65410	ABC transporter family protein, contains similarity to toluene tolerance protein Ttg2A GI:4336798...	AT NON-INTRINSIC ABC PROT 11 (ATNAP11 ), TRIGALACTOSYLDIACYLGLYCEROL 3 (TGD3 ),	NON-INTRINSIC ABC PROTEIN 11 (ATNAP11);ATP-BINDING CASSETTE I13 (ABCI13);NON-INTRINSIC ABC PROTEIN 11 (NAP11);TRIGALACTOSYLDIACYLGLYCEROL 3 (TGD3)		Stress	Cold
PPN017C02	k-means3	0	CS1 H>O	RNA post-transcriptional regulation	chloroplast mRNA processing	PPN017C02-T7_c_s	Tetratricopeptide-like helical	AT3G46790	pentatricopeptide (PPR) repeat-containing protein, contains INTERPRO:IPR002885 PPR repeats	CHLORORESPIRATORY REDUCTION 2 (CRR2),	CHLORORESPIRATORY REDUCTION 2 (CRR2)		Stress	Cold
PPN007G06	k-means1	CS1 S>LS	CS1 H>O	Protein degradation	chloroplast protease	CL17Contig1	FtsH-like protein Pftf precursor	AT1G06430	FTSH8 | encodes a FtsH protease that is localized to the chloroplast	FtsH protease 8 (ftsh8), (FTSH8)	(FTSH8);FTSH PROTEASE 8 (ftsh8)	Hormones	Stress	Cold, Drought	ABA
PP1000D07	k-means7	0	CS1 O>H	Protein degradation	chloroplast protease	CL750Contig1	NClpP5	AT1G49970	ATP-dependent Clp protease proteolytic subunit (ClpR1) (nClpP5), identical to nClpP5 GB:BAA82069 ...	(CLPR1), NUCLEAR CLPP 5 (NCLPP5), SUPPRESSOR OF VARIEGATION 2 (SVR2)	CLP PROTEASE PROTEOLYTIC SUBUNIT 1 (CLPR1);SUPPRESSOR OF VARIEGATION 2 (SVR2);NUCLEAR CLPP 5 (NCLPP5)		Stress	Cold
PPN066A10	k-means5	CS1 LS>S	CS1 O>H	Protein degradation	chloroplast protease	CL453Contig1	ATP-dependent Clp protease-like protein	AT5G45390	ATP-dependent Clp protease proteolytic subunit (ClpP4), identical to nClpP4 GI:5360593 from (Arab...	CLP PROTEASE P4 (CLPP4 ), NUCLEAR-ENCODED CLP PROTEASE P4 (NCLPP4 ),	NUCLEAR-ENCODED CLP PROTEASE P4 (NCLPP4);CLP PROTEASE P4 (CLPP4)		Stress	Cold
PPN032A06	k-means11	0	CS1 H>O	Cell wall related	Pectin biosynthesis	PPN032A06-T7_c_s	T4P13.28 protein	AT3G58790	glycosyl transferase family 8 protein, contains Pfam profile: PF01501 glycosyl transferase family...	Galacturonosyltransferase 15 (GAUT15),	GALACTURONOSYLTRANSFERASE 15 (GAUT15)	Hormones	Stress	Cold, Darkness, Drought	ABA
PPN017E06	k-means5	CS1 LS>S	0	Protein degradation	chloroplast protease	CL122Contig1	ATP-dependent Clp protease proteolytic subunit ClpR4, putative	AT4G17040	ATP-dependent Clp protease proteolytic subunit, putative, similar to ATP-dependent Clp protease p...		HAPPY ON NORFLURAZON 5 (HON5);CLP PROTEASE R SUBUNIT 4 (CLPR4)		Stress	Cold, Pathogen
PPN050D04	k-means4	CS1 S>LS	0	Protein degradation	chloroplast protease	CL1215Contig1	ERD1 protein, chloroplast precursor	AT5G51070	ATP-dependent Clp protease ATP-binding subunit (ClpD), (ERD1), SAG15/ERD1; identical to ERD1 prot...	EARLY RESPONSIVE TO DEHYDRATION 1 (ERD1 ), (CLPD ),	SENESCENCE ASSOCIATED GENE 15 (SAG15); (CLPD);EARLY RESPONSIVE TO DEHYDRATION 1 (ERD1)	Hormones	Stress	Cold, Drought, Pathogen, Salinity	ABA, JA
PP1005B12	k-means8	0	CS1 O>H	Organelle division and diferentiation	chloroplast structural protein	PP1005B12-T7_c_s	Prunus_persica transcript; similar to Probable plastid-lipid associated protein 3, chloroplast pr...
PPN059B04	k-means9	0	CS1 H>O	Chromatin status and regulation	chromatin assembly/diassembly	PPN059B04-T7_c_s	H0102C09.1 protein
PPN007H08	k-means5	0	CS1 O>H	Chromatin status and regulation	chromatin assembly/diassembly	PPN007H08-T7_c_s	Putative DEAD-box ATP-dependent RNA helicase 36	AT1G16280	DEAD/DEAH box helicase, putative, similar to gb:L13612 DEAD-box protein (dbp45A) from Drosophila ...		RNA HELICASE 36 (RH36);SLOW WALKER 3 (SWA3);ARABIDOPSIS THALIANA RNA HELICASE 36 (AtRH36)	Hormones	Stress	Cold, Drought, Pathogen	ABA
PPN001G06	k-means2	CS1 S>LS	0	Chromatin status and regulation	chromatin assembly/diassembly	PPN001G06-T7_c_s	F11F12.23 protein	AT1G50410	SNF2 domain-containing protein / helicase domain-containing protein / RING finger domain-containi...				Stress	Cold
PPN074B06	k-means10	CS1 LS>S	CS1 O>H	Chromatin status and regulation	Chromatin remodeling complex	CL202Contig1	Putative developmental protein	AT1G73030	SNF7 family protein, contains Pfam domain, PF03357: SNF7 family	(VPS46.2),	CHARGED MULTIVESICULAR BODY PROTEIN/CHROMATIN MODIFYING PROTEIN1A (CHMP1A); (VPS46.2)	Hormones	Stress	Cold	ABA
PPN047C02	k-means8	CS1 LS>S	CS1 O>H	Chromatin status and regulation	Chromatin remodeling complex	PPN047C02-T7_c_s	SWI/SNF-related matrix-associated actin-dependent regulator of chromatin a-like	AT1G48310	SNF2 domain-containing protein / helicase domain-containing protein, contains similarity to DNA-d...	(CHR18), (CHA18)	CHROMATIN REMODELING FACTOR18 (CHR18); (CHA18)		Stress	Cold
PPN066H05	k-means6	0	CS1 O>H	Chromatin status and regulation	Chromatin remodeling complex	CL734Contig1	T25N20.14	AT1G05480	SNF2 domain-containing protein / helicase domain-containing protein, low similarity to SP:Q9U7E0 ...				Stress	Cold
PPN062D11	k-means5	0	CS1 O>H	Chromatin status and regulation	Chromosome condensation	PPN062D11-T7_c_s	UVB-resistance protein UVR8	AT5G63860	UVB-resistance protein (UVR8), identical to UVB-resistance protein UVR8 (GI:5478530, GB:AAD43920....	UVB-RESISTANCE 8 (UVR8),	UVB-RESISTANCE 8 (UVR8)		Stress	Cold, Pathogen
PPN015F08	k-means1	0	CS1 H>O	Chromatin status and regulation	chromosome organization	CL147Contig1	RNA-binding region RNP-1 (RNA recognition motif); Protein kinase- like	AT4G39680	SAP domain-containing protein, contains Pfam domain PF02037: SAP domain				Stress	Cold
PPN024C03	k-means3	CS1 S>LS	CS1 H>O	Tricarboxylic acid cycle	citrate to isocitrate	CL899Contig1	Aconitate hydratase, cytoplasmic	AT2G05710	aconitate hydratase, cytoplasmic, putative / citrate hydro-lyase/aconitase, putative, nearly iden...		ACONITASE 3 (ACO3)	Hormones	Stress	Cold, Pathogen	ABA
PPN078A03	k-means9	0	CS1 H>O	Transport	Cl-channel	PPN078A03-T7_c_s	Cl-channel, voltage gated; IMP dehydrogenase related 1	AT5G33280	chloride channel-like (CLC) protein, putative, similar to CLC-c, At5g49890 (Arabidopsis thaliana)...				Stress	Cold
PPN052B05	k-means8	0	CS1 O>H	Cofactor and vitamin metabolism	coenzyme Q biosynthesis	PPN052B05-T7_c_s	Ubiquinone biosynthesis protein COQ4 homolog	AT2G03690	coenzyme Q biosynthesis Coq4 family protein / ubiquinone biosynthesis Coq4 family protein, contai...				Stress	Cold, Drought, Salinity
PPN011D12	k-means12	0	CS1 O>H	Cofactor and vitamin metabolism	coenzyme Q biosynthesis	CL652Contig1	Ubiquinone biosynthesis protein COQ4 homolog	AT2G03690	coenzyme Q biosynthesis Coq4 family protein / ubiquinone biosynthesis Coq4 family protein, contai...				Stress	Cold, Drought, Salinity
PPN013B02	k-means5	0	CS1 O>H	Protein degradation	controlled degradation of target proteins	PPN013B02-T7_c_s	SGT1	AT4G11260	phosphatase-related, low similarity to protein phosphatase T (Saccharomyces cerevisiae) GI:897806...	(ATSGT1B ), ENHANCER OF TIR1-1 AUXIN RESISTANCE 3 (ETA3 ), (RPR1 ), ENHANCED DOWNY MILDEW 1 (EDM1 ), (SGT1B )	(ATSGT1B);ENHANCER OF TIR1-1 AUXIN RESISTANCE 3 (ETA3); (SGT1B);ENHANCED DOWNY MILDEW 1 (EDM1); (RPR1)	Hormones	Stress	Cold, Pathogen	AUX, JA
PPN027C06	k-means11	0	CS1 H>O	Cell wall related	Pectin biosynthesis	PPN027C06-T7_c_s	1e-156
PPN065E09	k-means12	0	CS1 H>O	Pyruvate metabolism	conversion of oxalacetate to PEP	CL665Contig1	Phosphoenolpyruvate carboxykinase	AT4G37870	phosphoenolpyruvate carboxykinase (ATP), putative / PEP carboxykinase, putative / PEPCK, putative...	PHOSPHOENOLPYRUVATE CARBOXYKINASE 1 (PCK1 ), PHOSPHOENOLPYRUVATE CARBOXYKINASE (PEPCK ),	PHOSPHOENOLPYRUVATE CARBOXYKINASE (PEPCK);PHOSPHOENOLPYRUVATE CARBOXYKINASE 1 (PCK1)	Hormones	Stress	Cold, Pathogen	ABA
PPN076E01	k-means5	CS1 LS>S	CS1 H>O	Sulfur metabolism	Conversion of PAPS to APS	PPN076E01-T7_c_s	PAP-specific phosphatase HAL2-like (3'(2'),5'-bisphosphate nucleotidase) (EC 3.1.3.7) (3'(2'),5-b...	AT5G54390	inositol monophosphatase family protein, similar to SP:Q42546 3'(2'),5'-bisphosphate nucleotidase...	ARABIDOPSIS HAL2-LIKE (AHL ), (ATAHL ),	HAL2-LIKE (HL); (ATAHL);HAL2-LIKE (AHL)	Hormones	Stress	Cold, Salinity	ABA, BR, JA
PP1001A05	k-means4	0	CS1 H>O	Pyruvate metabolism	conversion of PEP to oxalacetate	CL35Contig1	Pyruvate decarboxylase 1	AT4G33070	pyruvate decarboxylase, putative, strong similarity to SP:P51846 Pyruvate decarboxylase isozyme 2...			Hormones	Stress	Cold, Drought, Salinity	ABA, ET, JA
PPN025H09	k-means1	0	CS1 H>O	Transport	Cooper transport	PPN025H09-T7_c_s	Putative copper-transporting ATPase 3	AT1G63440	copper-exporting ATPase, putative / responsive-to-antagonist 1, putative / copper-transporting AT...	HEAVY METAL ATPASE 5 (HMA5),	HEAVY METAL ATPASE 5 (HMA5)	Hormones	Stress	Cold, Drought, Salinity	ABA
PPN035H02	k-means8	0	CS1 O>H	Transport	Cooper transport	PPN035H02-T7_c_s	Copper-transporting ATPase RAN1	AT5G44790	copper-exporting ATPase / responsive-to-antagonist 1 / copper-transporting ATPase (RAN1), identic...	RESPONSIVE-TO-ANTAGONIST 1 (RAN1 ), (HMA7 ),	RESPONSIVE-TO-ANTAGONIST 1 (RAN1); (HMA7)	Hormones	Stress	Cold, Pathogen	ET, JA
PPN040A04	k-means2	0	CS1 O>H	Transport	Cooper transport	PPN040A04-T7_c_s	Copper transport protein-like	AT5G59040	copper transporter family protein, similar to SP:Q39065 Copper transporter 1 (COPT1) {Arabidopsis...	(COPT3),	COPPER TRANSPORTER 3 (COPT3)
PPN080G02	k-means5	CS1 LS>S	CS1 O>H	Trafficking machinery and membrane dynamics	Cotranslational protein translocation to ER	CL1135Contig1	Probable signal peptidase complex subunit 2	AT2G39960	microsomal signal peptidase 25 kDa subunit, putative (SPC25), identical to Probable microsomal si...				Stress	Cold, Pathogen
PPN042F01	k-means5	CS1 LS>S	CS1 H>O	Trafficking machinery and membrane dynamics	Cotranslational protein translocation to ER	PPN042F01-T7_c_s	Protein transport protein SEC61 gamma-1 subunit	AT5G50460	protein transport protein SEC61 gamma subunit, putative, similar to Swiss-Prot:Q19967 protein tra...				Stress	Cold, Pathogen
PPN040G11	k-means4	0	CS1 O>H	Trafficking machinery and membrane dynamics	Cotranslational protein translocation to ER	PPN040G11-T7_c_s	F6D8.18 protein	AT1G52600	signal peptidase, putative, similar to SP:P13679 Microsomal signal peptidase 21 kDa subunit (EC 3...				Stress	Cold, Pathogen
PPN066B11	k-means9	CS1 S>LS	CS1 H>O	Trafficking machinery and membrane dynamics	Cotranslational protein translocation to ER	CL308Contig1	Signal recognition particle receptor-like protein	AT4G30600	signal recognition particle receptor alpha subunit family protein, similar to Signal recognition ...			Hormones	Stress	Cold, Drought, Pathogen	ABA
PPN046G09	k-means8	0	CS1 O>H	Trafficking machinery and membrane dynamics	Cotranslational protein translocation to ER	CL381Contig1	Signal recognition particle 14 kDa protein	AT2G43640	signal recognition particle 14 kDa family protein / SRP14 family protein, similar to SP:P16254 Si...				Stress	Cold, Darkness
PPN062F12	k-means8	0	CS1 O>H	Trafficking machinery and membrane dynamics	Cotranslational protein translocation to ER	PPN062F12-T7_c_s	Similarity to signal peptidase	AT3G24590	signal peptidase I family protein, contains Pfam profile: PF00461 signal peptidase I	plastidic type I signal peptidase 1 (PLSP1),	PLASTIDIC TYPE I SIGNAL PEPTIDASE 1 (PLSP1)		Stress	Cold, Pathogen
PPN052B08	k-means7	0	CS1 O>H	Trafficking machinery and membrane dynamics	Cotranslational protein translocation to ER	PPN052B08-T7_c_s	Translocon-associated protein beta family protein-like	AT5G14030	translocon-associated protein beta (TRAPB) family protein, low similarity to SP:P23438 Translocon...				Stress	Cold
PPN071G10	k-means11	0	CS1 H>O	Cell wall related	xylose-xylulose isomerization	CL1252Contig1	Xylose isomerase	AT5G57655	xylose isomerase family protein, contains similarity to Xylose isomerase (EC 5.3.1.5) (Swiss-Prot...			Hormones	Stress	Cold, Drought, Pathogen, Salinity	ABA
PPN047A09	k-means11	#N/A	CS1 H>O	Cytoskeleton organization and biogenesis	actin microfilament- Actin growth regulation	PPN047A09-T7_c_s	T22J18.20 protein	AT1G22620	ATSAC1 | SAC domain phosphoinositide (3,5)P2 phosphatase. Colocalized with a Golgi Marker. Requir...	suppressor of actin 1 (ATSAC1),	SUPPRESSOR OF ACTIN 1 (ATSAC1)		Stress	Cold
PPN049C08	k-means12	0	CS1 O>H	Trafficking machinery and membrane dynamics	Cotranslational protein translocation to ER	PPN049C08-T7_c_s	Malus_x_domestica transcript; similar to Putative signal peptidase I [Arabidopsis thaliana (Mouse...
PP1000E01	k-means5	CS1 LS>S	CS1 O>H	Secondary metabolism	cyanate degradation	PP1000E01-T7_c_s	Cyanate hydratase	AT3G23490	cyanate lyase family, contains Pfam profile: PF02560 cyanate lyase C-terminal domain	CYANASE (CYN),	CYANASE (CYN)		Stress	Cold
PPN075E10	k-means5	0	CS1 H>O	Aminoacid metabolism	Cyanoamino acid metabolism	CL1105Contig1	Beta-cyanoalanine synthase 1	AT3G61440	ARATH;BSAS3;1 | encodes a cysteine synthase isomer. The isomer is however less effective in cyste...	(ATCYSC1 ), beta-substituted Ala synthase 31 (ARATHBSAS31 ),	CYSTEINE SYNTHASE C1 (CYSC1);BETA-SUBSTITUTED ALA SYNTHASE 3;1 (ARATH;BSAS3;1);CYSTEINE SYNTHASE C1 (ATCYSC1)		Stress	Cold, Pathogen
PPN066C01	k-means3	CS1 S>LS	CS1 H>O	Aminoacid metabolism	Cyanoaminoacid metabolism	CL1473Contig1	Putative mandelonitrile lyase
PPN019E05	k-means2	CS1 S>LS	CS1 H>O	Signal transduction pathway	Cyclic nucleotide signaling/(p)ppGpp-mediated response	PPN019E05-T7_c_s	RelA/spoT-like protein RSH2	AT1G54130	RelA/SpoT protein, putative (RSH3), identical to RSH3 (RelA/SpoT homolog) GI:7141308 from (Arabid...	RELA/SPOT HOMOLOG 3 (RSH3 ), (AT-RSH3 ),	RELA/SPOT HOMOLOG 3 (RSH3);RELA/SPOT HOMOLOG 3 (ATRSH3); (AT-RSH3)	Hormones	Stress	Cold, Drought, Salinity	ABA, ET
PPN075F01	k-means5	0	CS1 H>O	Signal transduction pathway	Cyclic nucleotide signaling/(p)ppGpp-mediated response	PPN075F01-T7_c_s	Similarity to	AT3G17470	RelA/SpoT domain-containing protein / calcium-binding EF-hand family protein, contains INTERPRO:I...		(ATCRSH);CA2+-ACTIVATED RELA/SPOT HOMOLOG (CRSH)		Stress	Cold
PPN008A12	k-means11	CS1 S>LS	CS1 H>O	Cytoskeleton organization and biogenesis	actin microfilament-actin nucleation	PPN008A12-T7_c_s	Actin related protein 2	AT3G27000	actin-related protein 2 (ARP2), nearly identical to actin-related protein 2 (ARP2) (Arabidopsis t...	ACTIN RELATED PROT 2 (ARP2 ), ACTIN RELATED PROT 2 (ATARP2 ), WURM (WRM ),	ACTIN RELATED PROTEIN 2 (ARP2);ACTIN RELATED PROTEIN 2 (ATARP2);WURM (WRM)		Stress	Cold, Darkness
PPN025B08	k-means1	CS1 S>LS	0	Signal transduction pathway	Cyclic nucleotide signaling/cyclic nucleotide effector	PPN025B08-T7_c_s	Cyclic nucleotide-gated ion channel 1	AT5G53130	cyclic nucleotide-regulated ion channel / cyclic nucleotide-gated channel (CNGC1), almost identic...	CYCLIC NUCLEOTIDE GATED CHANNEL 1 (CNGC1 ), (ATCNGC1 ),	CYCLIC NUCLEOTIDE-GATED CHANNEL 1 (ATCNGC1);CYCLIC NUCLEOTIDE GATED CHANNEL 1 (CNGC1)	Hormones	Stress	Cold, Pathogen	ABA, ET
PPN025B02	k-means2	CS1 S>LS	CS1 O>H	Signal transduction pathway	Cyclic nucleotide signaling/cyclic nucleotide effector	PPN025B02-T7_c_s	Prunus_persica transcript; similar to Cyclic nucleotide-gated ion channel 1 [Arabidopsis thaliana...
PPN044D05	k-means7	0	CS1 O>H	Signal transduction pathway	Cyclic nucleotide signaling/cyclic nucleotide effector	PPN044D05-T7_c_s	Cyclic nucleotide-gated channel C	AT5G53130	cyclic nucleotide-regulated ion channel / cyclic nucleotide-gated channel (CNGC1), almost identic...	CYCLIC NUCLEOTIDE GATED CHANNEL 1 (CNGC1 ), (ATCNGC1 ),	CYCLIC NUCLEOTIDE-GATED CHANNEL 1 (ATCNGC1);CYCLIC NUCLEOTIDE GATED CHANNEL 1 (CNGC1)	Hormones	Stress	Cold, Pathogen	ABA, ET
PPN002C11	k-means9	CS1 S>LS	0	Signal transduction pathway	Cyclic nucleotide signaling/cyclic nucleotide effector	PPN002C11-T7_c_s	Probable cyclic nucleotide-gated ion channel 17	AT4G30360	cyclic nucleotide-regulated ion channel, putative (CNGC17), similar to cyclic nucleotide and calm...	(ATCNGC17 ), CYCLIC NUCLEOTIDE-GATED CHANNEL 17 (CNGC17 ),	CYCLIC NUCLEOTIDE-GATED CHANNEL 17 (ATCNGC17);CYCLIC NUCLEOTIDE-GATED CHANNEL 17 (CNGC17)		Stress	Cold
PPN052H05	k-means5	0	CS1 O>H	Aminoacid metabolism	Cysteine metabolism	PPN052H05-T7_c_s	Putative 1-aminocyclopropane-1-carboxylate deaminase	AT1G48420	desulfhydrase family, similar to similar to D-cysteine desulfhydrase (EC 4.4.1.15). (Swiss-Prot:P...	D-CYSTEINE DESULFHYDRASE (D-CDES),	D-CYSTEINE DESULFHYDRASE (D-CDES);A. THALIANA 1-AMINOCYCLOPROPANE-1-CARBOXYLIC ACID DEAMINASE 1 (ATACD1);1-AMINOCYCLOPROPANE-1-CARBOXYLIC ACID DEAMINASE 1 (ACD1);D-CYSTEINE DESULFHYDRASE (DCD)		Stress	Cold, Pathogen
PPN041A10	k-means6	0	CS1 O>H	Aminoacid metabolism	Cysteine metabolism	PPN041A10-T7_c_s	Serine O-acetyltransferase 1	AT3G13110	serine O-acetyltransferase (SAT-1), identical to serine acetyltransferase (Sat-1) GI:1184048 (Ara...	SERINE ACETYLTRANSFERASE 22 (ATSERAT22 ), SERINE ACETYLTRANSFERASE-1 (SAT-1 ), SERINE ACETYLTRANSFERASE A (SAT-A ), SERINE ACETYLTRANSFERASE 3 (SAT3 ), SERINE ACETYLTRANSFERASE-MITOCHONDRIAL (SAT-M ),	SERINE ACETYLTRANSFERASE 2;2 (ATSERAT2;2);SERINE ACETYLTRANSFERASE-1 (SAT-1);SERINE ACETYLTRANSFERASE 2;2 (SERAT2;2);SERINE ACETYLTRANSFERASE 3 (SAT3);SERINE ACETYLTRANSFERASE-MITOCHONDRIAL (SAT-M);SERINE ACETYLTRANSFERASE A (SAT-A)	Hormones	Stress	Cold, Drought, Salinity	ABA
PPN025E07	k-means6	0	CS1 O>H	Aminoacid metabolism	Cysteine metabolism	PPN025E07-T7_c_s	SAT5	AT2G37110	expressed protein, contains Pfam profile PF04749: Protein of unknown function, DUF614			Hormones	Stress	Cold, Drought, Pathogen	ABA
PPN072B06	k-means4	0	CS1 O>H	Nucleotide metabolism	de novo purine biosynthesis	PPN072B06-T7_c_s	Phosphoribosylformylglycinamidine synthase	AT1G74260	AIR synthase-related family protein, contains Pfam profiles: PF00586 AIR synthase related protein...	purine biosynthesis 4 (PUR4),	PURINE BIOSYNTHESIS 4 (PUR4)		Stress	Cold, Salinity
PPN041C05	k-means1	CS1 S>LS	CS1 H>O	Nucleotide metabolism	de novo purine biosynthesis	CL1368Contig1	Ribose-phosphate pyrophosphokinase 1	AT2G44530	ribose-phosphate pyrophosphokinase, putative / phosphoribosyl diphosphate synthetase, putative, v...				Stress	Cold
PPN041C10	k-means5	0	CS1 H>O	Nucleotide metabolism	de novo purine biosynthesis	PPN041C10-T7_c_s	Ribose-phosphate pyrophosphokinase 4	AT2G42910	ribose-phosphate pyrophosphokinase 4 / phosphoribosyl diphosphate synthetase 4 (PRS4), identical ...			Hormones	Stress	Cold	ABA
PPN061B02	k-means5	0	CS1 H>O	Nucleotide metabolism	de novo purine biosynthesis	PPN061B02-T7_c_s	Ribose-phosphate pyrophosphokinase 4	AT2G42910	ribose-phosphate pyrophosphokinase 4 / phosphoribosyl diphosphate synthetase 4 (PRS4), identical ...			Hormones	Stress	Cold	ABA
PPN001E02	k-means5	CS1 LS>S	CS1 H>O	Nucleotide metabolism	de novo pyrimidine biosynthesis	PPN001E02-T7_c_s	Carbamoyl-phosphate synthetase small subunit	AT3G27740	carbamoyl-phosphate synthase (glutamine-hydrolyzing) (CARA) / glutamine-dependent carbamoyl-phosp...	CARBAMOYL PHOSPHATE SYNTHETASE A (CARA),	VENOSA 6 (VEN6);CARBAMOYL PHOSPHATE SYNTHETASE A (CARA)		Stress	Cold, Pathogen
PPN078G09	k-means1	CS1 S>LS	0	Nucleotide metabolism	de novo pyrimidine biosynthesis	CL539Contig1	JPR ORF1 protein	AT3G17810	dihydroorotate dehydrogenase family protein / dihydroorotate oxidase family protein, low similari...		PYRIMIDINE 1 (PYD1)	Hormones	Stress	Cold, Drought, Pathogen, Salinity	ABA, JA
PPN075G09	k-means3	0	CS1 H>O	Nucleotide metabolism	de novo pyrimidine biosynthesis	PPN075G09-T7_c_s	Carbamoyl-phosphate synthase, GATase region	AT3G27740	carbamoyl-phosphate synthase (glutamine-hydrolyzing) (CARA) / glutamine-dependent carbamoyl-phosp...	CARBAMOYL PHOSPHATE SYNTHETASE A (CARA),	VENOSA 6 (VEN6);CARBAMOYL PHOSPHATE SYNTHETASE A (CARA)		Stress	Cold, Pathogen
PPN042B03	k-means8	CS1 LS>S	CS1 O>H	Unknown function	Defense against pathogens	PPN042B03-T7_c_s	Prb-1b	AT2G19990	pathogenesis-related protein 1 (PR-1), identical to pathogenesis-related protein 1 {Arabidopsis t...	PATHOGENESIS-RELATED PROT-1-LIKE (PR-1-LIKE),	PATHOGENESIS-RELATED PROTEIN-1-LIKE (PR-1-LIKE)	Hormones	Stress	Cold, Salinity	ABA
PPN047A11	k-means5	CS1 LS>S	CS1 O>H	Unknown function	Defense against pathogens	CL1297Contig1	UPI00001A38B9; Putative Pop3 protein	AT3G17210	stable protein 1-related, similar to stable protein 1 (GI:13445204) (Populus tremula) PMID:123766...	HEAT STABLE PROT 1 (ATHS1 ), HEAT STABLE PROT 1 (HS1 ),	HEAT STABLE PROTEIN 1 (HS1);A. THALIANA HEAT STABLE PROTEIN 1 (ATHS1)		Stress	Cold, Pathogen
PP1000F05	k-means12	CS1 LS>S	CS1 H>O	Unknown function	Defense against pathogens	PP1000F05-T7_c_s	Snakin-1	AT5G59845	gibberellin-regulated family protein, similar to SP:P27057 GAST1 protein precursor {Lycopersicon ...			Hormones	Stress	Cold, Drought, Pathogen	ABA, GAs
PPN045B08	k-means4	0	CS1 O>H	Unknown function	Defense against pathogens	CL875Contig1	Major cherry allergen Pru av 1.0203
PP1000E11	k-means7	CS1 LS>S	CS1 O>H	Unknown function	Defense against pathogens	CL1439Contig1	Major allergen Pru av 1
PPN035F08	k-means2	0	CS1 O>H	Unknown function	Defense against pathogens	PPN035F08-T7_c_s	Major cherry allergen Pru av 1.0203
PPN026G10	k-means4	0	CS1 O>H	Signal transduction pathway	Defense response signaling pathway/Chitin elicitor receptor	CL1396Contig1	LysM domain-containing receptor-like kinase 7	AT3G21630	protein kinase family protein, contains protein kinase domain, Pfam:PF00069	Chitin Elicitor Receptor Kinase 1 (CERK1 ), LYSM DOMAIN RECEPTOR-LIKE KINASE 1 (LYSM RLK1 ),	CHITIN ELICITOR RECEPTOR KINASE 1 (CERK1);LYSM-CONTAINING RECEPTOR-LIKE KINASE 1 (LYK1); (ATCERK1);LYSM DOMAIN RECEPTOR-LIKE KINASE 1 (LYSM RLK1)	Hormones	Stress	Cold, Pathogen	ABA
PPN005D11	k-means3	0	CS1 O>H	Signal transduction pathway	Defense response signaling pathway/N-acylethanolamine signaling termination	PPN005D11-T7_c_s	N-acylethanolamine amidohydrolase	AT5G64440	amidase family protein, low similarity to enantiomerase-selective amidase (Rhodococcus sp.) GI:15...	AT fatty acid amide hydrolase (AtFAAH),	FATTY ACID AMIDE HYDROLASE (FAAH);FATTY ACID AMIDE HYDROLASE (AtFAAH)	Hormones	Stress	Cold	ABA, BR, JA
PPN066B06	k-means5	0	CS1 H>O	Signal transduction pathway	Defense response signaling pathway/N-acylethanolamine signaling termination	CL677Contig1	N-acylethanolamine amidohydrolase	AT5G64440	amidase family protein, low similarity to enantiomerase-selective amidase (Rhodococcus sp.) GI:15...	AT fatty acid amide hydrolase (AtFAAH),	FATTY ACID AMIDE HYDROLASE (FAAH);FATTY ACID AMIDE HYDROLASE (AtFAAH)	Hormones	Stress	Cold	ABA, BR, JA
PPN074F08	k-means2	CS1 S>LS	0	Signal transduction pathway	Defense response signaling pathway/plant innate immunity	PPN074F08-T7_c_s	Dbj|BAA90345.1	AT3G18165	expressed protein, similar to DAM1 (GI:3985930) (Homo sapiens); contains Pfam profile PF05700: Br...	Modifier of snc1,4 (MOS4),	MODIFIER OF SNC1,4 (MOS4)	Hormones	Stress	Cold, Pathogen	ABA
PPN003H07	k-means2	0	CS1 O>H	Signal transduction pathway	Defense response signaling pathway/response to other organisms	PPN003H07-T7_c_s	Thaumatin-like protein 1 precursor	AT1G20030	pathogenesis-related thaumatin family protein, similar to receptor serine/threonine kinase PR5K (...			Hormones	Stress	Cold, Drought, Salinity	ABA
PPN034B08	k-means5	0	CS1 O>H	Signal transduction pathway	Defense response signaling pathway/response to other organisms	CL1037Contig1	T4O12.3	AT1G75800	pathogenesis-related thaumatin family protein, similar to receptor serine/threonine kinase PR5K (...			Hormones	Stress	Cold, Pathogen, Salinity	ABA, CK, ET, JA
PPN045A03	k-means6	CS1 LS>S	0	Structure maintenance proteins	dehydrin	CL27Contig1	Type II SK2 dehydrin
PPN059C10	k-means5	0	CS1 O>H	Secondary metabolism	Detoxification of alkenals	PPN059C10-T7_c_s	Allyl alcohol dehydrogenase	AT3G03080	NADP-dependent oxidoreductase, putative, similar to probable NADP-dependent oxidoreductase (zeta-...				Stress	Cold
PP1009A03	k-means5	0	CS1 O>H	Secondary metabolism	Detoxification of alkenals	CL103Contig1	Ted2 protein	AT5G61510	NADP-dependent oxidoreductase, putative, similar to zeta-crystallin homolog TED2 from Zinnia eleg...				Stress	Cold, Pathogen
PPN080A09	k-means12	0	CS1 O>H	Secondary metabolism	Detoxification of diclorobenzenes	PPN080A09-T7_c_s	1,4-benzoquinone reductase-like; Trp repressor binding protein-like	AT4G27270	quinone reductase family protein, similar to 1,4-benzoquinone reductase (Phanerochaete chrysospor...				Stress	Cold, Pathogen
PPN014C12	k-means12	CS1 LS>S	0	Secondary metabolism	Detoxification of xenobiotics	PPN014C12-T7_c_s	CXE carboxylesterase	AT1G49660	expressed protein	AT carboxyesterase 5 (AtCXE5)	CARBOXYESTERASE 5 (CXE5);CARBOXYESTERASE 5 (AtCXE5)	Hormones	Stress	Cold	ABA, ET
PPN001H07	k-means5	0	CS1 H>O	Transport	dicarboxylate transport to mictochondria	PPN001H07-T7_c_s	2-oxoglutarate/malate translocator-like protein	AT5G12860	oxoglutarate/malate translocator, putative, similar to 2-oxoglutarate/malate translocator precurs...	dicarboxylate transporter 1 (DiT1),	DICARBOXYLATE TRANSPORTER 1 (DiT1)		Stress	Cold, Darkness, Drought, Pathogen, Salinity
PPN026B12	k-means11	CS1 LS>S	CS1 H>O	Cytoskeleton organization and biogenesis	microtubule-based motors	PPN026B12-T7_c_s	Kinesin-like protein	AT5G47820	kinesin-like protein (FRA1), identical to kinesin-like protein (Arabidopsis thaliana) GI:27260890...	FRAGILE FIBER 1 (FRA1),	FRAGILE FIBER 1 (FRA1)		Stress	Cold
PPN046A12	k-means5	CS1 LS>S	CS1 H>O	Transport	dicarboxylate transport to mictochondria	PPN046A12-T7_c_s	Prunus_armeniaca transcript; similar to Putative mitochondrial dicarboxylate carrier protein [Tri...
PPN036H04	k-means5	CS1 LS>S	CS1 O>H	Antioxidant system	Dismutation of superoxide	CL1376Contig1	Superoxide dismutase	AT1G08830	superoxide dismutase (Cu-Zn) (SODCC) / copper/zinc superoxide dismutase (CSD1), identical to SWIS...	(CSD1)	COPPER/ZINC SUPEROXIDE DISMUTASE 1 (CSD1)		Stress	Cold, Pathogen, Salinity
PPN027H04	k-means5	0	CS1 O>H	Antioxidant system	Dismutation of superoxide	PPN027H04-T7_c_s	FeSOD	AT5G23310	superoxide dismutase (Fe) / iron superoxide dismutase 3 (FSD3), identical to iron superoxide dism...	FE SUPEROXIDE DISMUTASE 3 (FSD3),	FE SUPEROXIDE DISMUTASE 3 (FSD3)	Hormones	Stress	Cold	ABA
PPN063G02	k-means12	0	CS1 O>H	Antioxidant system	Dismutation of superoxide	CL956Contig1	Superoxide dismutase [Cu-Zn], chloroplast precursor	AT2G28190	superoxide dismutase (Cu-Zn), chloroplast (SODCP) / copper/zinc superoxide dismutase (CSD2), iden...	COPPER/ZINC SUPEROXIDE DISMUTASE 2 (CSD2 ), COPPER/ZINC SUPEROXIDE DISMUTASE 2 (CZSOD2 )	COPPER/ZINC SUPEROXIDE DISMUTASE 2 (CZSOD2);COPPER/ZINC SUPEROXIDE DISMUTASE 2 (CSD2)	Hormones	Stress	Cold, Pathogen	ET
PPN045D01	k-means5	0	CS1 O>H	Antioxidant system	Dismutation of superoxide	PPN045D01-T7_c_s	Superoxide dismutase [Mn], mitochondrial precursor	AT3G10920	superoxide dismutase (Mn), mitochondrial (SODA) / manganese superoxide dismutase (MSD1), identica...	MANGANESE SUPEROXIDE DISMUTASE 1 (MSD1 ), maternal effect embryo arrest 33 (MEE33 ),	MANGANESE SUPEROXIDE DISMUTASE 1 (MSD1);ARABIDOPSIS MANGANESE SUPEROXIDE DISMUTASE 1 (ATMSD1);MATERNAL EFFECT EMBRYO ARREST 33 (MEE33)		Stress	Cold, Pathogen
PP1000H02	k-means8	0	CS1 O>H	Antioxidant system	Dismutation of superoxide	PP1000H02-T7_c_s	Copper chaperone	AT3G56240	copper homeostasis factor / copper chaperone (CCH) (ATX1), identical to gi:3168840 Pfam profile P...	COPPER CHAPERONE (CCH),	COPPER CHAPERONE (CCH)		Stress	Cold, Pathogen
PPN014H07	k-means2	CS1 S>LS	CS1 H>O	Other nucleic acid metabolic process	DNA and RNA degradation	PPN014H07-T7_c_s	Endonuclease	AT1G11190	bifunctional nuclease (BFN1), identical to bifunctional nuclease bfn1 (Arabidopsis thaliana) gi:4...	BIFUNCTIONAL NUCLEASE I (BFN1), ENDONUCLEASE 1 (ENDO1)	ENDONUCLEASE 1 (ENDO1);BIFUNCTIONAL NUCLEASE I (BFN1)	Hormones	Stress	Cold, Darkness, Salinity	ABA
PPN014B05	k-means5	CS1 LS>S	CS1 O>H	Other nucleic acid metabolic process	DNA and RNA degradation	PPN014B05-T7_c_s	MLP3.20 protein	AT3G07750	3' exoribonuclease family domain 1-containing protein, similar to SP:Q15024 Exosome complex exonu...			Hormones	Stress	Cold, Pathogen	ABA
PPN043H09	k-means10	CS1 LS>S	CS1 O>H	Chromatin status and regulation	DNA packaging	PPN043H09-T7_c_s	Histone H2A variant 1	AT3G54560	histone H2A.F/Z, identical to GI:2407800	(HTA11),	HISTONE H2A 11 (HTA11)	Hormones	Stress	Cold, Drought, Pathogen, Salinity	ABA
PPN040A07	k-means10	CS1 LS>S	CS1 O>H	Chromatin status and regulation	DNA packaging	CL314Contig1	Histone H2A	AT5G02560	histone H2A, putative, similar to histone H2A from Pisum sativum SP:P25470, Zea mays SP:P40280, P...	(HTA12),	HISTONE H2A 12 (HTA12)		Stress	Cold
PPN034A07	k-means7	0	CS1 O>H	Chromatin status and regulation	DNA packaging	PPN034A07-T7_c_s	Histone H2B	AT1G07790	histone H2B, putative, strong similarity to histone H2B Arabidopsis thaliana GI:2407802, Gossypiu...	(HTB1)	(HTB1)		Stress	Cold
PPN043H06	k-means7	0	CS1 O>H	Chromatin status and regulation	DNA packaging	PPN043H06-T7_c_s	F5O8.30 protein	AT1G23750	DNA-binding protein-related, contains weak similarity to G-quartet DNA binding protein 3 (Tetrahy...				Stress	Cold, Pathogen
PPN034E12	k-means7	CS1 LS>S	CS1 O>H	Chromatin status and regulation	DNA packaging	PPN034E12-T7_c_s	Histone protein Hist2h3c1	AT5G10980	histone H3, identical to HISTONE H3.2, MINOR, Medicago sativa, SWISSPROT:P11105, histone H3 varia...				Stress	Cold, Pathogen
PPN010E03	k-means5	0	CS1 H>O	Chromatin status and regulation	DNA packaging	CL983Contig1	Protein At5g18620	AT5G18620	DNA-dependent ATPase, putative, similar to DNA-dependent ATPase SNF2H (Mus musculus) GI:14028669;...	CHROMATIN REMODELING FACTOR17 (CHR17),	CHROMATIN REMODELING FACTOR17 (CHR17)		Stress	Cold
PPN032H11	k-means6	CS1 LS>S	0	Chromatin status and regulation	DNA packaging	PPN032H11-T7_c_s	Histone protein Hist2h3c1	AT5G10980	histone H3, identical to HISTONE H3.2, MINOR, Medicago sativa, SWISSPROT:P11105, histone H3 varia...				Stress	Cold, Pathogen
PPN017G10	k-means4	0	CS1 O>H	Chromatin status and regulation	DNA packaging	PPN017G10-T7_c_s	YUP8H12.27 protein	AT1G05120	SNF2 domain-containing protein / helicase domain-containing protein / RING finger domain-containi...				Stress	Cold, Drought
PPN022C05	k-means4	0	CS1 H>O	Chromatin status and regulation	DNA packaging	PPN022C05-T7_c_s	Arabidopsis thaliana genomic DNA, chromosome 3, P1 clone: MEC18	AT3G12010	expressed protein, contains Prosite PS00626: Regulator of chromosome condensation (RCC1) signature 2			Hormones	Stress	Cold	BR
PPN024D05	k-means12	0	CS1 H>O	Chromatin status and regulation	DNA packaging	PPN024D05-T7_c_s	F2D10.15	AT1G20670	DNA-binding bromodomain-containing protein, contains bromodomain, INTERPRO:IPR001487				Stress	Cold, Drought, Salinity
PPN006E08	k-means1	CS1 S>LS	CS1 H>O	Chromatin status and regulation	DNA packaging	PPN006E08-T7_c_s	Arabidopsis thaliana genomic DNA, chromosome 3, P1 clone: MEC18	AT3G12010	expressed protein, contains Prosite PS00626: Regulator of chromosome condensation (RCC1) signature 2			Hormones	Stress	Cold	BR
PPN004A02	k-means5	CS1 LS>S	CS1 O>H	Other nucleic acid metabolic process	DNA repair and recombination	CL958Contig1	Putative DNA-damage-repair/toleration protein DRT102	AT3G04880	DNA-damage-repair/toleration protein (DRT102), identical to DNA-damage-toleration protein DRT102 ...	DNA-DAMAGE-REPAIR/TOLERATION 2 (DRT102),	DNA-DAMAGE-REPAIR/TOLERATION 2 (DRT102)		Stress	Cold, Pathogen
PPN053G03	k-means4	0	CS1 H>O	Other nucleic acid metabolic process	DNA repair and recombination	PPN053G03-T7_c_s	Translin-like protein	AT2G37020	translin family protein, similar to SP:Q62348 Translin {Mus musculus}; contains Pfam profile PF01...				Stress	Cold
PPN050E01	k-means5	0	CS1 H>O	Other nucleic acid metabolic process	DNA repair and recombination	PPN050E01-T7_c_s	Deoxyribodipyrimidine photolyase, class 1	AT2G47590	photolyase/blue light photoreceptor (PHR2), identical to photolyase/blue light photoreceptor PHR2...	photolyase/blue-light receptor 2 (PHR2),	PHOTOLYASE/BLUE-LIGHT RECEPTOR 2 (PHR2)		Stress	Cold, Drought, Pathogen, Salinity
PPN010C03	k-means5	CS1 LS>S	CS1 O>H	Other nucleic acid metabolic process	DNA repair and recombination	CL1452Contig1	Translin-like protein	AT2G37020	translin family protein, similar to SP:Q62348 Translin {Mus musculus}; contains Pfam profile PF01...				Stress	Cold
PPN019B12	k-means2	CS1 S>LS	CS1 H>O	Other nucleic acid metabolic process	DNA repair and recombination	PPN019B12-T7_c_s	NBS1
PPN055B04	k-means8	0	CS1 O>H	Other nucleic acid metabolic process	DNA repair and recombination	PPN055B04-T7_c_s	Vitis_vinifera transcript; similar to UBA-like; HSC20, C-terminal oligomerisation [Medicago trunc...
PPN068C06	k-means10	0	CS1 O>H	Cell division regulation	DNA replication	PPN068C06-T7_c_s	ROOT HAIRLESS 1	AT1G48380	root hair initiation protein root hairless 1 (RHL1)	ROOT HAIRLESS 1 (RHL1 ), HYPOCOTYL 7 (HYP7 ),	ROOT HAIRLESS 1 (RHL1);HYPOCOTYL 7 (HYP7)		Stress	Cold
PPN055H06	k-means11	#N/A	CS1 H>O	Cytoskeleton organization and biogenesis	Microtubule-microtubule organization	PPN055H06-T7_c_s	Angustifolia	AT1G01510	C-terminal binding protein (ANGUSTIFOLIA), nearly identical to C-terminal binding protein ANGUSTI...	ANGUSTIFOLIA (AN)	ANGUSTIFOLIA (AN)		Stress	Cold
PPN079C11	k-means3	CS1 S>LS	CS1 H>O	Cell division regulation	DNA replication	PPN079C11-T7_c_s	Smr domain-containing protein-like	AT2G26280	smr (Small MutS Related) domain-containing protein, weak similarity to PRLI-interacting factor N ...	(CID7),	CTC-INTERACTING DOMAIN 7 (CID7)		Stress	Cold
PPN011D07	k-means5	CS1 LS>S	0	Cell division regulation	DNA replication	CL166Contig1	Os12g0562300 protein	AT2G31400	pentatricopeptide (PPR) repeat-containing protein, low similarity to fertility restorer (Petunia ...		GENOMES UNCOUPLED 1 (GUN1)		Stress	Cold
PPN014C06	k-means4	0	CS1 O>H	Chromatin status and regulation	DNA topological change	PPN014C06-T7_c_s	Meiosis specific-like protein	AT5G02820	DNA topoisomerase VIA (SPO11), identical to topoisomerase 6 subunit A (spo11) (Arabidopsis thalia...	ROOT HAIRLESS 2 (RHL2 ), BRASSINOSTEROID INSENSITIVE 5 (BIN5)	BRASSINOSTEROID INSENSITIVE 5 (BIN5);ROOT HAIRLESS 2 (RHL2)		Stress	Cold, Darkness, Drought
PPN065E12	k-means11	0	CS1 H>O	Energy production	Photosyntethic machinery	PPN065E12-T7_c_s	Quinone oxidoreductase-like protein At1g23740, chloroplast precursor	AT1G23740	oxidoreductase, zinc-binding dehydrogenase family protein, contains Pfam profile PF00107: oxidore...		ALKENAL/ONE OXIDOREDUCTASE (AOR)		Stress	Cold, Drought, Pathogen
PPN057F04	k-means11	0	CS1 H>O	Energy production	Photosyntethic machinery	PPN057F04-T7_c_s	Chloroplastic quinone-oxidoreductase homolog	AT4G13010	oxidoreductase, zinc-binding dehydrogenase family protein, low similarity to probable NADP-depend...			Hormones	Stress	Cold	ABA
PPN079H08	k-means5	0	CS1 H>O	Other carbohydrate metabolism	D-ribose catabolism	CL1448Contig1	Fructokinase 3	AT1G66430	pfkB-type carbohydrate kinase family protein, contains Pfam profile: PF00294 pfkB family carbohyd...			Hormones	Stress	Cold, Pathogen	ABA
PPN051C01	k-means5	0	CS1 O>H	Other carbohydrate metabolism	D-ribose metabolism	PPN051C01-T7_c_s	Carbohydrate kinase, PfkB	AT1G49350	pfkB-type carbohydrate kinase family protein, contains Pfam profile: PF00294 pfkB family carbohyd...				Stress	Cold
PPN060C06	k-means11	0	CS1 H>O	Energy production	vacuolar ATP production and cytoplasmic PH regulation	PPN060C06-T7_c_s	V-type ATPase, 116 kDa subunit	AT2G21410	vacuolar proton ATPase, putative, similar to vacuolar proton ATPase 100-kDa subunit from Dictyost...	VACUOLAR PROTON ATPASE A2 (VHA-A2),	VACUOLAR PROTON ATPASE A2 (VHA-A2)		Stress	Cold
PPN054D10	k-means8	CS1 LS>S	CS1 O>H	Protein degradation	E2 ubiquitin-conjugating enzyme	PPN054D10-T7_c_s	RING-H2 finger protein ATL3I	AT3G48030	hypoxia-responsive family protein / zinc finger (C3HC4-type RING finger) family protein, similar ...				Stress	Cold
PPN011F03	k-means5	CS1 LS>S	CS1 O>H	Trafficking machinery and membrane dynamics	Early endosome	PPN011F03-T7_c_s	H0801D08.11 protein	AT2G40060	expressed protein		CLATHRIN LIGHT CHAIN 2 (CLC2)		Stress	Cold
PPN015D10	k-means7	CS1 LS>S	0	Trafficking machinery and membrane dynamics	Early endosome	PPN015D10-T7_c_s	H0801D08.11 protein	AT2G20760	expressed protein				Stress	Cold
PPN043A06	k-means8	CS1 LS>S	CS1 O>H	Trafficking machinery and membrane dynamics	Early endosome	PPN043A06-T7_c_s	27k vesicle-associated membrane protein-associated protein-like	AT4G21450	vesicle-associated membrane family protein / VAMP family protein, similar to VAP27 GI:6688926 (Ni...			Hormones	Stress	Cold, Pathogen, Salinity	ABA
PPN077F08	k-means2	CS1 LS>S	CS1 O>H	Trafficking machinery and membrane dynamics	Early endosome and Cell plate	CL1214Contig1	AtRab18 (Putative GTP-binding protein) (GTP-binding protein(RAB1Y), putative)	AT1G43890	Ras-related GTP-binding protein, putative, similar to GTP-binding protein(RAB1Y) GI:1370173 from ...	ARABIDOPSIS RAB GTPASE HOMOLOG B18 (ATRAB18), ARABIDOPSIS RAB GTPASE HOMOLOG C1 (ATRABC1), RAB GTPASE HOMOLOG C1 (RABC1), ARABIDOPSIS RAB GTPASE HOMOLOG C1 (ATRAB-C1), RAB GTPASE HOMOLOG 18-1 (RAB18-1)	ARABIDOPSIS RAB GTPASE HOMOLOG B18 (ATRAB18);ARABIDOPSIS RAB GTPASE HOMOLOG C1 (ATRABC1);RAB GTPASE HOMOLOG B18 (RAB18);RAB GTPASE HOMOLOG C1 (RABC1);ARABIDOPSIS RAB GTPASE HOMOLOG C1 (ATRAB-C1);RAB GTPASE HOMOLOG 18-1 (RAB18-1)	Hormones	Stress	Cold, Pathogen	ABA
PPN071C03	k-means5	CS1 LS>S	0	Trafficking machinery and membrane dynamics	Early endosome and PM	CL370Contig1	Synaptobrevin-like protein	AT1G04760	synaptobrevin family protein, similar to Vesicle-associated membrane protein 722 (AtVAMP722) Syna...	(ATVAMP726), VESICLE-ASSOCIATED MEMBRANE PROT 726 (VAMP726)	VESICLE-ASSOCIATED MEMBRANE PROTEIN 726 (VAMP726);VESICLE-ASSOCIATED MEMBRANE PROTEIN 726 (ATVAMP726)		Stress	Cold
PPN059F08	k-means8	0	CS1 O>H	Trafficking machinery and membrane dynamics	Early endosome and PM	CL38Contig1	Synaptobrevin-like protein	AT2G32670	synaptobrevin family protein, similar to vesicle-associated membrane protein 7 (Rattus norvegicus...	(ATVAMP725 ), VESICLE-ASSOCIATED MEMBRANE PROT 725 (VAMP725 ),	VESICLE-ASSOCIATED MEMBRANE PROTEIN 725 (ATVAMP725);VESICLE-ASSOCIATED MEMBRANE PROTEIN 725 (VAMP725)		Stress	Cold
PP1004F06	k-means4	0	CS1 O>H	Trafficking machinery and membrane dynamics	Endosomal Trafficking Complex	PP1004F06-T7_c_s	Vesicle-associated membrane protein 727	AT3G54300	synaptobrevin family protein, similar to vesicle-associated membrane protein 7B (At VAMP7B), Arab...	VESICLE-ASSOCIATED MEMBRANE PROT 727 (ATVAMP727 ), (VAMP727 ),	VESICLE-ASSOCIATED MEMBRANE PROTEIN 727 (ATVAMP727);VESICLE-ASSOCIATED MEMBRANE PROTEIN 727 (VAMP727); (VAMP727)	Hormones	Stress	Cold, Salinity	ABA
PPN057H10	k-means10	0	CS1 O>H	Trafficking machinery and membrane dynamics	Endosomal Trafficking Complex	CL1413Contig1	Vesicle-associated membrane protein 714	AT5G22360	synaptobrevin family protein, similar to Synaptobrevin-like protein 1 (SP:P51809) (Homo sapiens)	VESICLE-ASSOCIATED MEMBRANE PROT 714 (ATVAMP714 ), (VAMP714 )	VESICLE-ASSOCIATED MEMBRANE PROTEIN 714 (ATVAMP714);VESICLE-ASSOCIATED MEMBRANE PROTEIN 714 (VAMP714); (VAMP714)		Stress	Cold
PPN037H03	k-means7	0	CS1 H>O	RNA translation and protein assembly	ER quality control machinery	PPN037H03-T7_c_s	Calnexin homolog precursor	AT5G61790	calnexin 1 (CNX1), identical to calnexin homolog 1, Arabidopsis thaliana, EMBL:AT08315 (SP:P29402)		(ATCNX1);CALNEXIN 1 (CNX1)	Hormones	Stress	Cold, Drought, Pathogen, Salinity	ABA
PP1001H01	k-means6	CS1 LS>S	CS1 O>H	Trafficking machinery and membrane dynamics	ER to Golgi	CL554Contig1	Small GTP-binding protein	AT4G17530	Ras-related GTP-binding protein, putative, very strong similarity to RAB1C (Lotus corniculatus va...	(RAB1C ), (ATRAB1C ), (ATRABD2C ),	(ATRABD2C);RAB GTPASE HOMOLOG 1C (ATRAB1C);RAB GTPASE HOMOLOG 1C (RAB1C); (RAB1C)	Hormones	Stress	Cold	ABA
PPN039F07	k-means10	CS1 LS>S	CS1 O>H	Trafficking machinery and membrane dynamics	ER to Golgi	CL728Contig1	F11M15.2 protein	AT1G51160	synbindin, putative [Arabidopsis thaliana] (TAIR:At5g02280.1); similar to putative trafficking pr...				Stress	Cold
PPN051F10	k-means9	0	CS1 H>O	Trafficking machinery and membrane dynamics	ER to Golgy/ COPII vesicles	PPN051F10-T7_c_s	Protein transport protein Sec24-like At3g07100	AT3G07100	protein transport protein Sec24, putative, similar to protein transport protein Sec24A (SEC24-rel...		ENDOPLASMIC RETICULUM MORPHOLOGY 2 (ERMO2); (AtSEC24A); (SEC24A)		Stress	Cold
PPN039D02	k-means7	0	CS1 O>H	Trafficking machinery and membrane dynamics	ER to Golgy/ COPII vesicles	CL575Contig1	Coated vesicle membrane protein-like	AT3G22845	emp24/gp25L/p24 protein-related, contains weak similarity to transmembrane protein (GI:1212965) (...				Stress	Cold, Pathogen
PPN006F05	k-means6	0	CS1 O>H	Trafficking machinery and membrane dynamics	ER to Golgy/ COPII vesicles	PPN006F05-T7_c_s	GTP-binding protein SAR1B	AT3G62560	GTP-binding protein, putative, similar to GTP-binding protein SAR1A (SP:O04834) (Arabidopsis thal...				Stress	Cold, Pathogen
PPN069F01	k-means8	CS1 LS>S	CS1 O>H	Trafficking machinery and membrane dynamics	ER to Golgy/ COPII vesicles	PPN069F01-T7_c_s	GTP-binding protein SAR1A	AT3G62560	GTP-binding protein, putative, similar to GTP-binding protein SAR1A (SP:O04834) (Arabidopsis thal...				Stress	Cold, Pathogen
PPN002H08	k-means7	CS1 LS>S	0	Trafficking machinery and membrane dynamics	ER to Golgy/ COPII vesicles	CL758Contig1	GTP-binding protein SAR1A	AT4G02080	ATSAR2 | GTP-binding protein (SAR1A), identical to SP:O04834 GTP-binding protein SAR1A. (Arabidop...	(ASAR1 ), (ATSARA1C ), AT SECRETION-ASSOCIATED RAS SUPER FAMILY 2 (ATSAR2 ),	(ASAR1); (ATSARA1C);SECRETION-ASSOCIATED RAS SUPER FAMILY 2 (SAR2);SECRETION-ASSOCIATED RAS SUPER FAMILY 2 (ATSAR2)		Stress	Cold
PPN071B04	k-means7	CS1 LS>S	CS1 O>H	Trafficking machinery and membrane dynamics	ER to Golgy/ COPII vesicles	PPN071B04-T7_c_s	Putative ras-like small GTP binding ptotein	AT4G02080	ATSAR2 | GTP-binding protein (SAR1A), identical to SP:O04834 GTP-binding protein SAR1A. (Arabidop...	(ASAR1 ), (ATSARA1C ), AT SECRETION-ASSOCIATED RAS SUPER FAMILY 2 (ATSAR2 ),	(ASAR1); (ATSARA1C);SECRETION-ASSOCIATED RAS SUPER FAMILY 2 (SAR2);SECRETION-ASSOCIATED RAS SUPER FAMILY 2 (ATSAR2)		Stress	Cold
PPN014C03	k-means10	CS1 LS>S	CS1 O>H	Trafficking machinery and membrane dynamics	ER to Golgy/ COPII vesicles	PPN014C03-T7_c_s	T19F11.6 protein	AT3G11660	harpin-induced family protein / HIN1 family protein / harpin-responsive family protein, similar t...	(NHL1),	NDR1/HIN1-LIKE 1 (NHL1)	Hormones	Stress	Cold, Pathogen	ABA, CK
PPN014D06	k-means5	CS1 LS>S	CS1 O>H	Trafficking machinery and membrane dynamics	ER to Golgy/ V-SNARE	PPN014D06-T7_c_s	25.3 kDa vesicle transport protein	AT1G11890	vesicle transport protein SEC22, putative, identified as SEC22 by Raikhel, NV, et al. in Plant Ph...	(SEC22), (ATSEC22)	SECRETION 22 (ATSEC22);SECRETION 22 (SEC22)		Stress	Cold, Pathogen
PPN047G08	k-means5	CS1 LS>S	0	Trafficking machinery and membrane dynamics	ER to Golgy/ V-SNARE	PPN047G08-T7_c_s	Bet1-like SNARE 1-1	AT3G58170	Bet1-like SNARE 1-1 / Bet1 / Sft1-like SNARE 14a / BS14a (BET11), identical to SP:Q9M2J9 Bet1-lik...	A. THALIANA BET1P/SFT1P-LIKE PROT 14A (ATBS14A ), (ATBET11 ), (BET11 )	(BET11);BET1P/SFT1P-LIKE PROTEIN 14A (BS14A);ARABIDOPSIS THALIANA BET1P/SFT1P-LIKE PROTEIN 14A (ATBS14A); (ATBET11)	Hormones	Stress	Cold	ABA
PPN063H05	k-means7	CS1 LS>S	CS1 O>H	Trafficking machinery and membrane dynamics	ER to Golgy/ V-SNARE	CL476Contig1	Transport protein particle component Bet3p-like protein	AT5G54750	transport protein particle (TRAPP) component Bet3, putative, similar to SP:P36149 Transport prote...				Stress	Cold
PPN060A04	k-means5	0	CS1 O>H	Trafficking machinery and membrane dynamics	ESCRT-dependent protein sorting and concentration	CL537Contig1	Putative endosomal Vps protein complex subunit	AT5G22950	SNF7 family protein, contains Pfam domain, PF03357: SNF7 family	(VPS24.1),	(VPS24.1)		Stress	Cold, Pathogen
PPN072F06	k-means1	CS1 S>LS	CS1 H>O	Trafficking machinery and membrane dynamics	ESCRT-dependent protein sorting and concentration	PPN072F06-T7_c_s	Vacuolar sorting receptor 1 precursor	AT2G14740	vacuolar sorting receptor, putative, nearly identical to vacuolar sorting receptor homolog (Arabi...	AT VACULOLAR SORTING RECEPTOR 3 (ATVSR3),	VACULOLAR SORTING RECEPTOR 3 (ATVSR3);VACUOLAR SORTING RECEPTOR 3 (VSR3);VACULOLAR SORTING RECEPTOR 3 (VSR3);BINDING PROTEIN OF 80 KDA 2;2 (BP80-2;2);VACUOLAR SORTING RECEPTOR 2;2 (VSR2;2)		Stress	Pathogen
PPN037G07	k-means7	0	CS1 O>H	Trafficking machinery and membrane dynamics	ESCRT-dependent protein sorting and concentration	PPN037G07-T7_c_s	Protein At3g47810	AT3G47810	calcineurin-like phosphoesterase family protein, contains Pfam profile: PF00149 calcineurin-like ...	MAIGO 1 (MAG1),	MAIGO 1 (MAG1)		Stress	Cold, Pathogen
PPN030A10	k-means3	CS1 S>LS	CS1 H>O	Trafficking machinery and membrane dynamics	ESCRT-dependent protein sorting and concentration	PPN030A10-T7_c_s	Vacuolar sorting receptor protein PV72-like protein	AT3G52850	vacuolar sorting receptor, putative, nearly identical to vacuolar sorting receptor homolog (GP:17...	VACUOLAR SORTING RECEPTOR HOMOLOG 1 (VSR1 ), (BP-80 ), AT EPIDERMAL GROWTH FACTOR RECEPTOR-LIKE PROT (ATELP ), (VSR-1 ), (BP80 ), (BP80B ), (ATELP1 ), (ATVSR1 ),	(BP80B); (ATELP1); (BP80); (VSR-1);ARABIDOPSIS THALIANA EPIDERMAL GROWTH FACTOR RECEPTOR-LIKE PROTEIN (ATELP); (BP-80);VACUOLAR SORTING RECEPTOR HOMOLOG 1 (VSR1); (ATVSR1);BINDING PROTEIN OF 80 KDA 1;1 (BP80-1;1);VACUOLAR SORTING RECEPTOR 1;1 (VSR1;1); (GFS1);GREEN FLUORESCENT SEED 1 (GFS1)	Hormones	Stress	Cold, Drought, Pathogen, Salinity	ABA
PPN049B09	k-means6	0	CS1 O>H	Trafficking machinery and membrane dynamics	ESCRT-dependent protein sorting and concentration	PPN049B09-T7_c_s	Vacuolar protein sorting-associated protein 28 homolog 1	AT4G21560	vacuolar protein sorting-associated protein 28 family protein / VPS28 family protein, contains si...	VACUOLAR PROT SORTING-ASSOCIATED PROT 28 HOMOLOG 1 (VPS28-1),	VACUOLAR PROTEIN SORTING 28 (VPS28);VACUOLAR PROTEIN SORTING-ASSOCIATED PROTEIN 28 HOMOLOG 1 (VPS28-1)	Hormones	Stress	Cold, Drought, Pathogen, Salinity	ABA
PPN070G01	k-means3	0	CS1 H>O	Trafficking machinery and membrane dynamics	ESCRT-dependent protein sorting and concentration	CL731Contig1	Vacuolar protein sorting-associated protein 26-like protein	AT5G53530	vacuolar protein sorting-associated protein 26, putative / VPS26, putative, similar to vacuolar s...	VACUOLAR PROT SORTING 26A (VPS26A),	VACUOLAR PROTEIN SORTING 26A (VPS26A)		Stress	Cold, Pathogen
PPN004H06	k-means2	0	CS1 O>H	Secondary metabolism	Ethylene biosynthesis	CL488Contig1	1-aminocyclopropane-1-carboxylate synthase 1	AT3G61510	1-aminocyclopropane-1-carboxylate synthase, putative / ACC synthase, putative, similar to ACC syn...	ACC SYNTHASE 1 (ACS1 ), AT 1-AMINOCYCLOPROPANE-1-CARBOXYLATE SYNTHASE 1 (AT-ACS1 ),	ACC SYNTHASE 1 (ACS1);ARABIDOPSIS THALIANA 1-AMINOCYCLOPROPANE-1-CARBOXYLATE SYNTHASE 1 (AT-ACS1)	Hormones			ET
PP1005G06	k-means4	0	CS1 O>H	Secondary metabolism	Ethylene biosynthesis	PP1005G06-T7_c_s	1-aminocyclopropane-1-carboxylate oxidase	AT1G05010	1-aminocyclopropane-1-carboxylate oxidase / ACC oxidase / ethylene-forming enzyme (ACO) (EAT1), I...	ETHYLENE-FORMING ENZYME (EFE ),,ethylene forming enzyme (ACO4 ), (EAT1 ),	ETHYLENE-FORMING ENZYME (EFE); (EAT1);ETHYLENE FORMING ENZYME (ACO4)	Hormones	Stress	Cold, Pathogen	AUX, ET, JA
PPN020G10	k-means1	0	CS1 H>O	Signal transduction pathway	Ethylene signaling/ Culin E3 ubiquitin ligase	PPN020G10-T7_c_s	Ethylene-overproduction protein 1	AT3G51770	tetratricopeptide repeat (TPR)-containing protein [Arabidopsis thaliana] (TAIR:At5g58550.1); simi...	ETHYLENE OVERPRODUCER 1 (ETO1),	ETHYLENE OVERPRODUCER 1 (ETO1)	Hormones	Stress	Cold	ET
PPN011G11	k-means5	CS1 LS>S	CS1 O>H	Signal transduction pathway	Ethylene signaling/ethylene signal transduction	CL695Contig1	GTP-binding protein	AT3G46060	Ras-related protein (ARA-3) / small GTP-binding protein, putative, identical to SP:P28186 Ras-rel...	ARA3 ), (ARA-3 ), (ATRABE1C ), (ATRAB8A )	(ARA3); (ARA-3); (RABE1c);RAB GTPASE HOMOLOG 8A (ATRAB8A);RAB GTPASE HOMOLOG 8A (RAB8A); (ATRABE1C)	Hormones	Stress	Cold	ABA, ET
PP1006A05	k-means7	CS1 LS>S	CS1 O>H	Signal transduction pathway	Ethylene signaling/ethylene signal transduction	PP1006A05-T7_c_s	GTP-binding protein	AT3G46060	Ras-related protein (ARA-3) / small GTP-binding protein, putative, identical to SP:P28186 Ras-rel...	ARA3 ), (ARA-3 ), (ATRABE1C ), (ATRAB8A )	(ARA3); (ARA-3); (RABE1c);RAB GTPASE HOMOLOG 8A (ATRAB8A);RAB GTPASE HOMOLOG 8A (RAB8A); (ATRABE1C)	Hormones	Stress	Cold	ABA, ET
PPN016D06	k-means2	0	CS1 O>H	Cell wall related	Extracellular matrix compound	CL1238Contig1	proteophosphoglycan-related, contains similarity to proteophosphoglycan (Leishmania major) gi:542...	AT3G54680	proteophosphoglycan-related, contains similarity to proteophosphoglycan (Leishmania major) gi:542...			Hormones	Stress	Cold, Drought, Salinity	ABA
PPN045D12	k-means2	0	CS1 O>H	Cell wall related	Extracellular matrix peptidoglycan degradation	PPN045D12-T7_c_s	Os02g0193000 protein	AT2G33580	protein kinase family protein / peptidoglycan-binding LysM domain-containing protein, protein kin...		LYSM-CONTAINING RECEPTOR-LIKE KINASE 5 (LYK5)		Stress	Cold, Drought, Pathogen
PP1003D07	k-means7	CS1 LS>S	CS1 O>H	Cell wall related	extracellular matrix protein biosynthesis	PP1003D07-T7_c_s	AT3g28480/MFJ20_16	AT3G28480	oxidoreductase, 2OG-Fe(II) oxygenase family protein, similar to prolyl 4-hydroxylase, alpha subun...			Hormones	Stress	Cold, Pathogen	ABA
PP1002E10	k-means5	0	CS1 H>O	Cell wall related	extracellular matrix protein biosynthesis	CL936Contig1	Prolyl 4-hydroxylase, alpha subunit-like protein	AT5G66060	oxidoreductase, 2OG-Fe(II) oxygenase family protein, similar to prolyl 4-hydroxylase, alpha subun...				Stress	Cold
PPN003F08	k-means9	0	CS1 O>H	Lipid metabolism	Fatty acid binding	PPN003F08-T7_c_s	Cytosolic fatty-acid binding; Actin-crosslinking proteins	AT1G59710	expressed protein, contains Pfam profile: PF04601 protein of unknown function (DUF569			Hormones	Stress	Cold, Pathogen	ABA
PPN008E06	k-means5	CS1 LS>S	CS1 O>H	Lipid metabolism	Fatty acid biosyntheis	PPN008E06-T7_c_s	Beta-ketoacyl-ACP synthase precursor	AT5G46290	3-oxoacyl-(acyl-carrier-protein) synthase I, identical to Swiss-Prot:P52410 3-oxoacyl-(acyl-carri...	3-KETOACYL-ACYL CARRIER PROT SYNTHASE I (KAS I),	3-KETOACYL-ACYL CARRIER PROTEIN SYNTHASE I (KASI)	Hormones	Stress	Cold, Drought, Pathogen, Salinity	ABA
PPN066B12	k-means2	0	CS1 H>O	Lipid metabolism	Fatty acid biosyntheis	PPN066B12-T8_c_s	OSJNBa0006M15.17 protein	AT1G36050	expressed protein			Hormones	Stress	Cold	ABA
PPN039E01	k-means4	0	CS1 O>H	Lipid metabolism	Fatty acid biosyntheis	PPN039E01-T7_c_s	Acyl CoA synthetase	AT1G49430	long-chain-fatty-acid--CoA ligase / long-chain acyl-CoA synthetase, nearly identical to acyl CoA ...	(LRD2 ), LONG-CHAIN ACYL-COA SYNTHETASE 2 (LACS2 ), LATERAL ROOT DEVELOPMENT 2 (LRD2 )	LATERAL ROOT DEVELOPMENT 2 (LRD2);LONG-CHAIN ACYL-COA SYNTHETASE 2 (LACS2); (LRD2)	Hormones	Stress	Cold, Pathogen	ABA, JA
PPN016E03	k-means10	0	CS1 O>H	Lipid metabolism	Fatty acid biosyntheis	CL500Contig1	3-ketoacyl-CoA reductase 1	AT1G67730	b-keto acyl reductase, putative (GLOSSY8), similar to b-keto acyl reductase GI:2586127 from (Hord...	(YBR159),	(YBR159); (ATKCR1);BETA-KETOACYL REDUCTASE 1 (KCR1)	Hormones	Stress	Cold, Pathogen, Salinity	ABA
PPN032A07	k-means3	CS1 S>LS	CS1 H>O	Lipid metabolism	Fatty acid biosyntheis	PPN032A07-T7_c_s	T23O15.3/T23O15.3	AT2G04350	long-chain-fatty-acid--CoA ligase family protein / long-chain acyl-CoA synthetase family protein ...		LONG-CHAIN ACYL-COA SYNTHETASE 8 (LACS8)	Hormones	Stress	Cold, Drought, Salinity	ABA
PPN015F01	k-means9	0	CS1 O>H	Lipid metabolism	Fatty acid biosyntheis	PPN015F01-T7_c_s	Putative acyl-CoA synthetase	AT3G48990	AMP-dependent synthetase and ligase family protein, similar to peroxisomal-coenzyme A synthetase ...		ACYL-ACTIVATING ENZYME 3 (AAE3)	Hormones	Stress	Cold, Pathogen	ET
PP1006H09	k-means3	CS1 S>LS	CS1 H>O	Lipid metabolism	Fatty acid biosyntheis	PP1006H09-T7_c_s	Malate oxidoreductase	AT2G19900	ATNADP-ME1 | The malic enzyme (EC 1.1.1.40) encoded by AtNADP-ME1 is expressed in response to dev...	NADP-malic enzyme 1 (ATNADP-ME1),	ARABIDOPSIS THALIANA NADP-MALIC ENZYME 1 (ATNADP-ME1);NADP-MALIC ENZYME 1 (NADP-ME1)	Hormones	Stress	Cold, Drought	ABA
PPN063A02	k-means5	0	CS1 O>H	Lipid metabolism	Fatty acid biosyntheis	PPN063A02-T7_c_s	Enoyl-ACP reductase precursor	AT2G05990	enoyl-(acyl-carrier protein) reductase (NADH), chloroplast, putative / NADH-dependent enoyl-ACP r...	MOSAIC DEATH 1 (MOD1 ), ENOYL-ACP REDUCTASE 1 (ENR1 ),	ENOYL-ACP REDUCTASE 1 (ENR1);MOSAIC DEATH 1 (MOD1)		Stress	Cold, Pathogen
PPN026B01	k-means9	CS1 S>LS	CS1 H>O	Lipid metabolism	Fatty acid biosyntheis	CL709Contig1	Carboxyl transferase alpha subunit	AT2G38040	acetyl co-enzyme A carboxylase carboxyltransferase alpha subunit family, contains Pfam profile: P...	(CAC3),	ACETYL CO-ENZYME A CARBOXYLASE CARBOXYLTRANSFERASE ALPHA SUBUNIT (CAC3)		Stress	Cold
PPN019E03	k-means3	0	CS1 H>O	Lipid metabolism	Fatty acid biosyntheis	PPN019E03-T7_c_s	Carboxyl transferase alpha subunit	AT2G38040	acetyl co-enzyme A carboxylase carboxyltransferase alpha subunit family, contains Pfam profile: P...	(CAC3),	ACETYL CO-ENZYME A CARBOXYLASE CARBOXYLTRANSFERASE ALPHA SUBUNIT (CAC3)		Stress	Cold
PP1003B03	k-means5	CS1 LS>S	0	Lipid metabolism	Fatty acid biosyntheis	PP1003B03-T7_c_s	3-oxoacyl-[acyl-carrier-protein] reductase, chloroplast precursor	AT1G24360	3-oxoacyl-(acyl-carrier protein) reductase, chloroplast / 3-ketoacyl-acyl carrier protein reducta...				Stress	Cold, Pathogen
PPN025C11	k-means1	CS1 S>LS	CS1 H>O	Lipid metabolism	Fatty acid biosyntheis	PPN025C11-T7_c_s	ACS-like protein	AT4G11030	long-chain-fatty-acid--CoA ligase, putative / long-chain acyl-CoA synthetase, putative, similar t...				Stress	Cold
PPN049E10	k-means5	0	CS1 O>H	Lipid metabolism	Fatty acid biosyntheis	PPN049E10-T7_c_s	3-ketoacyl-CoA reductase 3	AT4G11410	short-chain dehydrogenase/reductase (SDR) family protein, contains INTERPRO family IPR002198 Shor...				Stress	Cold
PPN022F10	k-means1	CS1 S>LS	0	Lipid metabolism	Fatty acid biosyntheis	CL214Contig1	Biotin carboxylase subunit	AT5G35360	acetyl-CoA carboxylase, biotin carboxylase subunit (CAC2), identical to acetyl-CoA carboxylase, b...	(CAC2),	ACETYL CO-ENZYME A CARBOXYLASE BIOTIN CARBOXYLASE SUBUNIT (CAC2)		Stress	Cold, Pathogen
PPN007D11	k-means1	0	CS1 O>H	Lipid metabolism	Fatty acid degradation	PPN007D11-T7_c_s	Acetyl-CoA C-acyltransferase	AT2G33150	acetyl-CoA C-acyltransferase, putative / 3-ketoacyl-CoA thiolase, putative, similar to 3-ketoacyl...	POTASSIUM CHANNEL IN AT 2 (KAT2 ), PEROXISOMAL 3-KETOACYL-COA THIOLASE 3 (PKT3 ), PEROXISOME DEFECTIVE 1 (PED1 ), 3-KETOACYL-COA THIOLASE 2 (KAT2 ),	3-KETOACYL-COA THIOLASE 2 (KAT2);PEROXISOMAL 3-KETOACYL-COA THIOLASE 3 (PKT3);PEROXISOME DEFECTIVE 1 (PED1);POTASSIUM CHANNEL IN ARABIDOPSIS THALIANA 2 (KAT2)	Hormones	Stress	Cold, Drought, Pathogen, Salinity	ABA, JA
PPN049G01	k-means5	CS1 LS>S	0	Lipid metabolism	Fatty acid degradation	PPN049G01-T7_c_s	T1N6.10 protein	AT1G01710	acyl-CoA thioesterase family protein, contains Pfam profiles: PF02551 acyl-CoA thioesterase, PF00...			Hormones	Stress	Cold, Salinity	ABA
PPN048D12	k-means2	0	CS1 O>H	Lipid metabolism	Fatty acid degradation	PPN048D12-T7_c_s	Peroxisomal 2,4-dienoyl-CoA reductase	AT3G12800	short-chain dehydrogenase/reductase (SDR) family protein, contains Pfam profile PF00106:oxidoredu...	SHORT-CHAIN DEHYDROGENASE-REDUCTASE B (SDRB ),	(DECR);SHORT-CHAIN DEHYDROGENASE-REDUCTASE B (SDRB)	Hormones	Stress	Cold, Pathogen	ABA
PPN050G07	k-means2	0	CS1 H>O	Lipid metabolism	Fatty acid degradation	PPN050G07-T7_c_s	2-oxo acid dehydrogenase, lipoyl-binding site	AT4G00450	expressed protein, similar to unknown protein [Oryza sativa (japonica cultivar-group)] (GB:XP_479...	CRYPTIC PRECOCIOUS (CRP),	MEDIATOR 12 (MED12);GRAND CENTRAL (GCT);CENTER CITY (CCT);CRYPTIC PRECOCIOUS (CRP)		Stress	Cold
PPN002D02	k-means5	CS1 LS>S	0	Lipid metabolism	Fatty acid degradation	PPN002D02-T7_c_s	CXE carboxylesterase
PP1002E07	k-means4	0	CS1 O>H	Lipid metabolism	Fatty acid desaturation	CL1Contig1	Omega-6 fatty acid desaturase	AT3G12120	omega-6 fatty acid desaturase, endoplasmic reticulum (FAD2) / delta-12 desaturase, identical to o...	FATTY ACID DESATURASE 2 (FAD2),	FATTY ACID DESATURASE 2 (FAD2)		Stress	Cold, Pathogen
PPN052H12	k-means6	0	CS1 O>H	Lipid metabolism	Fatty acid desaturation	CL916Contig1	Desaturase delta 9	AT3G15850	fatty acid desaturase family protein, similar to delta 9 acyl-lipid desaturase (ADS1) GI:2970034 ...	FATTY ACID DESATURASE 5 (FAD5 ), FATTY ACID DESATURASE B (FADB ), (JB67 ), (ADS3 )	FATTY ACID DESATURASE 5 (FAD5); (ADS3); (JB67);FATTY ACID DESATURASE B (FADB)	Hormones	Stress	Cold, Pathogen	ABA
PP1002B07	k-means5	0	CS1 O>H	Lipid metabolism	Fatty acid lipoxygenation	CL1467Contig1	F1L3.11	AT1G17420	lipoxygenase, putative, similar to lipoxygenase gi:1495804 (Solanum tuberosum), gi:1654140 (Lycop...	(LOX3)	LIPOXYGENASE 3 (LOX3);ARABIDOPSIS THALIANA LIPOXYGENASE 3 (ATLOX3)	Hormones	Stress	Cold, Drought, Salinity	ABA, JA
PP1005B03	k-means12	0	CS1 O>H	Homeostasis	Fe homeostasis	CL31Contig1	Ferritin 1	AT3G11050	ATFER2 | ferritin, putative, similar to ferritin subunit cowpea2 precursor GI:2970654 (Vigna ungu...	ferritin 2 (ATFER2),	FERRITIN 2 (FER2);FERRITIN 2 (ATFER2)	Hormones	Stress	Cold	ABA
PPN024F02	k-means1	CS1 S>LS	CS1 H>O	Transport	Fe-S cluster maintenance and response to far red light	CL356Contig1	Protein NAP1, chloroplast precursor	AT4G04770	ATP-binding-cassette transporter (ABC1), Identical to the protein described in PMID:11156608 and ...	ATP BINDING CASSETTE PROT 1 (ATABC1 ), LONG AFTER FR (LAF6 ), AT NUCLEOSOME ASSEMBLY PROT 1 (ATNAP1 ),	ATP BINDING CASSETTE PROTEIN 1 (ATABC1);LONG AFTER FR (LAF6);ATP-BINDING CASSETTE I8 (ABCI8);ATP BINDING CASSETTE PROTEIN 1 (ABC1);ARABIDOPSIS THALIANA NUCLEOSOME ASSEMBLY PROTEIN 1 (ATNAP1)		Stress	Cold
PPN043H01	k-means8	0	CS1 O>H	Transport	Fe-S cluster maintenance and response to far red light	PPN043H01-T7_c_s	Non-intrinsic ABC protein	AT4G04770	ATP-binding-cassette transporter (ABC1), Identical to the protein described in PMID:11156608 and ...	ATP BINDING CASSETTE PROT 1 (ATABC1 ), LONG AFTER FR (LAF6 ), AT NUCLEOSOME ASSEMBLY PROT 1 (ATNAP1 ),	ATP BINDING CASSETTE PROTEIN 1 (ATABC1);LONG AFTER FR (LAF6);ATP-BINDING CASSETTE I8 (ABCI8);ATP BINDING CASSETTE PROTEIN 1 (ABC1);ARABIDOPSIS THALIANA NUCLEOSOME ASSEMBLY PROTEIN 1 (ATNAP1)		Stress	Cold
PPN052H09	k-means5	0	CS1 O>H	Secondary metabolism	Flavonoid metabolism	CL792Contig1	Chalcone synthase 2	AT5G13930	chalcone synthase / naringenin-chalcone synthase, identical to SP:P13114	CHALCONE SYNTHASE (CHS ), TRANSPARENT TESTA 4 (TT4 ), (ATCHS ),	CHALCONE SYNTHASE (CHS);TRANSPARENT TESTA 4 (TT4); (ATCHS)	Hormones	Stress	Cold, Darkness, Drought, Pathogen, Salinity	AUX, JA
PPN050G05	k-means5	0	CS1 H>O	Secondary metabolism	Flavonoid metabolism	CL325Contig1	Dihydroflavonol 4-reductase-like	AT5G58490	cinnamoyl-CoA reductase family, similar to cinnamoyl-CoA reductase from Pinus taeda (GI:17978649)...				Stress	Cold
PPN010A09	k-means8	CS1 LS>S	CS1 O>H	Secondary metabolism	Flavonoid metabolism	PPN010A09-T7_c_s	Naringenin,2-oxoglutarate 3-dioxygenase	AT3G51240	naringenin 3-dioxygenase / flavanone 3-hydroxylase (F3H), identical to GI:3790548	FLAVANONE 3-HYDROXYLASE (F3H ), TRANSPARENT TESTA 6 (TT6 ), (F3'H ),	FLAVANONE 3-HYDROXYLASE (F3H); (F3'H);TRANSPARENT TESTA 6 (TT6)		Stress	Cold, Pathogen, Salinity
PP1004F01	k-means12	#N/A	CS1 O>H	Secondary metabolism	Flavonoid metabolism	CL328Contig1	Putative oxysterol-binding protein	AT5G02100	oxysterol-binding family protein, similar to SWH1 (Saccharomyces cerevisiae) GI:402658; contains ...	unfertilized embryo sac 18 (UNE18),	OSBP(OXYSTEROL BINDING PROTEIN)-RELATED PROTEIN 3A (ORP3A);UNFERTILIZED EMBRYO SAC 18 (UNE18)	Hormones	Stress	Cold, Pathogen	ABA
PPN050F05	k-means10	0	CS1 O>H	Secondary metabolism	Flavonoid metabolism	PPN050F05-T7_c_s	Chalcone isomerase	AT3G55120	chalcone-flavanone isomerase / chalcone isomerase (CHI), identical to SP:P41088	TRANSPARENT TESTA 5 (TT5 ), (A11 ), CHALCONE FLAVANONE ISOMERASE (CFI ),	CHALCONE ISOMERASE (CHI);TRANSPARENT TESTA 5 (TT5); (A11);CHALCONE FLAVANONE ISOMERASE (CFI); (ATCHI)		Stress	Cold, Darkness, Pathogen
PPN008D02	k-means10	0	CS1 O>H	Secondary metabolism	Flavonoid metabolism	CL985Contig1	Flavonoid 3'-hydroxylase	AT5G07990	flavonoid 3'-monooxygenase / flavonoid 3'-hydroxylase (F3'H) / cytochrome P450 75B1 (CYP75B1) / t...	TRANSPARENT TESTA 7 (TT7 ), CYTOCHROME P450 75B1 (CYP75B1 ), (D501 ),	TRANSPARENT TESTA 7 (TT7); (D501);CYTOCHROME P450 75B1 (CYP75B1)	Hormones	Stress	Cold, Drought	ABA, AUX, ET
PP1004G02	k-means9	CS1 S>LS	CS1 H>O	Secondary metabolism	Flavonoid metabolism	CL1202Contig1	Glycoside hydrolase, starch-binding	AT5G01260	glycoside hydrolase starch-binding domain-containing protein, low similarity to SP:P31797 Cycloma...			Hormones	Stress	Cold, Darkness, Drought	ABA
PPN049C06	k-means12	0	CS1 O>H	Cofactor and vitamin metabolism	Folate metabolism	PPN049C06-T7_c_s	Protein At2g43840	AT2G43840	UDP-glucoronosyl/UDP-glucosyl transferase family protein, contains Pfam profile: PF00201 UDP-gluc...		UDP-GLYCOSYLTRANSFERASE 74 F1 (UGT74F1)	Hormones	Stress	Cold	SA
PPN048A01	k-means10	0	CS1 O>H	Cofactor and vitamin metabolism	Folate metabolism	PPN048A01-T7_c_s	Methylenetetrahydrofolate reductase 2	AT2G44160	methylenetetrahydrofolate reductase 2 (MTHFR2), identical to SP:O80585 Methylenetetrahydrofolate ...	METHYLENETETRAHYDROFOLATE REDUCTASE 2 (MTHFR2),	METHYLENETETRAHYDROFOLATE REDUCTASE 2 (MTHFR2)		Stress	Cold, Pathogen
PPN002A07	k-means9	CS1 S>LS	0	Cofactor and vitamin metabolism	Folate metabolism	CL327Contig1	F6N23.26 protein	AT4G00620	tetrahydrofolate dehydrogenase/cyclohydrolase, putative, similar to SP:P07245 C-1-tetrahydrofolat...		EMBRYO DEFECTIVE 3127 (EMB3127)
PPN078D10	k-means1	CS1 S>LS	CS1 H>O	Cofactor and vitamin metabolism	Folate metabolism	PPN078D10-T7_c_s	Bifunctional dihydrofolate reductase-thymidylate synthase (DHFR-TS) [Includes: Dihydrofolate redu...	AT2G16370	bifunctional dihydrofolate reductase-thymidylate synthase 1 / DHFR-TS (THY-1), identical to GP:28...	THYMIDYLATE SYNTHASE 1 (THY-1),	THYMIDYLATE SYNTHASE 1 (THY-1)	Hormones	Stress	Cold, Pathogen	ABA
PPN059C03	k-means8	CS1 S>LS	CS1 O>H	Cofactor and vitamin metabolism	Folate metabolism	CL188Contig1	Aminodeoxychorismate synthase/glutamine amidotransferase	AT2G28880	EMB1997 | para-aminobenzoate (PABA) synthase family protein, similar to PABA synthase from Strept...	embryo defective 1997 (emb1997),	AMINODEOXYCHORISMATE SYNTHASE (ADCS);EMBRYO DEFECTIVE 1997 (emb1997)		Stress	Cold
PPN069B11	k-means12	CS1 S>LS	CS1 O>H	Cofactor and vitamin metabolism	Folate metabolism	PPN069B11-T7_c_s	Protein At2g43840	AT2G43820	UDP-glucoronosyl/UDP-glucosyl transferase family protein, contains Pfam profile: PF00201 UDP-gluc...	(GT ), UDP-GLUCOSYLTRANSFERASE 74F2 (UGT74F2 ),	(GT);UDP-GLUCOSYLTRANSFERASE 74F2 (UGT74F2);SALICYLIC ACID GLUCOSYLTRANSFERASE 1 (SAGT1);UDP-GLUCOSE:SALICYLIC ACID GLUCOSYLTRANSFERASE 1 (SGT1);ARABIDOPSIS THALIANA SALICYLIC ACID GLUCOSYLTRANSFERASE 1 (ATSAGT1)	Hormones	Stress	Cold, Drought, Pathogen, Salinity	ABA, GAs, SA
PPN032C10	k-means3	0	CS1 H>O	Cofactor and vitamin metabolism	Folate metabolism	CL608Contig1	Methylenetetrahydrofolate reductase 2	AT2G44160	methylenetetrahydrofolate reductase 2 (MTHFR2), identical to SP:O80585 Methylenetetrahydrofolate ...	METHYLENETETRAHYDROFOLATE REDUCTASE 2 (MTHFR2),	METHYLENETETRAHYDROFOLATE REDUCTASE 2 (MTHFR2)		Stress	Cold, Pathogen
PPN014H12	k-means3	0	CS1 H>O	Cofactor and vitamin metabolism	Folate metabolism	PPN014H12-T7_c_s	Dihydrofolate synthetase /folylpolyglutamate synthetase	AT5G05980	dihydrofolate synthetase/folylpolyglutamate synthetase (DHFS/FPGS2), nearly identical to gi:17976...	A. THALIANA DHFS-FPGS HOMOLOG B (ATDFB ), DHFS-FPGS HOMOLOG B (DFB ),	DHFS-FPGS HOMOLOG B (ATDFB);FOLYLPOLYGLUTAMATE SYNTHETASE 1 (FPGS1);DHFS-FPGS HOMOLOG B (DFB)	Hormones	Stress	Cold	BR
PPN050B10	k-means5	0	CS1 O>H	Cofactor and vitamin metabolism	Folate metabolism	CL510Contig1	OSJNBa0086B14.2 protein	AT4G24380	expressed protein, contains Pfam profile: PF03959 domain of unknown function (DUF341)			Hormones	Stress	Cold, Darkness, Drought, Salinity	ABA, AUX, JA
PPN069D04	k-means10	0	CS1 O>H	Cofactor and vitamin metabolism	Folate receycling and breakdown	CL388Contig1	Gamma glutamyl hydrolase, putative	AT1G78670	ATGGH3 | gamma-glutamyl hydrolase, putative / gamma-Glu-X carboxypeptidase, putative / conjugase,...	gamma-glutamyl hydrolase 3 (ATGGH3),	GAMMA-GLUTAMYL HYDROLASE 3 (GGH3);GAMMA-GLUTAMYL HYDROLASE 3 (ATGGH3)	Hormones	Stress	Cold	ABA, JA
PPN017F11	k-means8	CS1 LS>S	CS1 O>H	Cofactor and vitamin metabolism	Folate receycling and breakdown	PPN017F11-T7_c_s	Gamma-glutamyl hydrolase precursor	AT1G78680	ATGGH2 | The Arabidopsis protein AtGGH2 is a gamma-glutamyl hydrolase acting specifically on mono...	gamma-glutamyl hydrolase 2 (ATGGH2),	GAMMA-GLUTAMYL HYDROLASE 2 (GGH2);GAMMA-GLUTAMYL HYDROLASE 2 (ATGGH2)	Hormones	Stress	Cold	ABA, JA
PPN029C10	k-means1	CS1 S>LS	CS1 H>O	Glycolysis/ pentose phosphate pathway	fructose 6P/fructose1,6BP interconversions	PPN029C10-T7_c_s	Pyrophosphate-fructose-6-phosphate 1-phosphotransferase-like protein	AT5G61580	phosphofructokinase family protein, similar to phosphofructokinase (Amycolatopsis methanolica) GI...	PHOSPHOFRUCTOKINASE 4 (PFK4),	PHOSPHOFRUCTOKINASE 4 (PFK4)		Stress	Cold
PPN033D09	k-means5	0	CS1 O>H	Signal transduction pathway	GA signaling	CL1357Contig1	CXE carboxylesterase	AT5G27320	expressed protein, similar to PrMC3 (Pinus radiata) GI:5487873	ATGID1C ), GA INSENSITIVE DWARF1C (GID1C )	GA INSENSITIVE DWARF1C (GID1C); (ATGID1C)	Hormones	Stress	Cold, Salinity	ABA, ET, GAs
PPN024H04	k-means9	CS1 S>LS	CS1 H>O	Lipid metabolism	Galactolipid degradation	PPN024H04-T7_c_s	Alkaline alpha galactosidase I	AT1G55740	alkaline alpha galactosidase, putative, similar to alkaline alpha galactosidase I (Cucumis melo) ...	AT seed imbibition 1 (AtSIP1)	SEED IMBIBITION 1 (SIP1);SEED IMBIBITION 1 (AtSIP1);RAFFINOSE SYNTHASE 1 (RS1)		Stress	Cold
PPN003D03	k-means9	0	CS1 O>H	Other carbohydrate metabolism	galactosaccharide hydrolisis	CL365Contig1	AT5g20250/F5O24_140	AT5G20250	alkaline alpha galactosidase, putative [Arabidopsis thaliana] (TAIR:At3g57520.2); similar to alka...	DARK INDUCIBLE 10 (DIN10),	DARK INDUCIBLE 10 (DIN10);RAFFINOSE SYNTHASE 6 (RS6)	Hormones	Stress	Cold, Drought, Pathogen, Salinity	ABA
PPN023H05	k-means11	0	CS1 H>O	Glycolysis/ pentose phosphate pathway	PREPARATORY STAGE OF GLYCOLISIS	PPN023H05-T7_c_s	F15H18.21	AT1G18270	ketose-bisphosphate aldolase class-II family protein, low similarity to KbaY (tagatose-1,6-bispho...			Hormones	Stress	Cold, Pathogen, Salinity	ABA
PP1009H03	k-means1	0	CS1 H>O	Aminoacid metabolism	Glutamate metabolism	CL716Contig1	Glutamine synthetase root isozyme A	AT5G37600	glutamine synthetase, putative, similar to glutamine synthetase, cytosolic isozyme (Glutamate-- a...	(ATGSR1 ), (GLN11 ),	ARABIDOPSIS THALIANA GLUTAMINE SYNTHASE CLONE R1 (ATGSR1);GLUTAMINE SYNTHASE 1;1 (GLN1;1);ARABIDOPSIS GLUTAMINE SYNTHASE 1;1 (ATGLN1;1);GLUTAMINE SYNTHASE CLONE R1 (GSR 1)	Hormones	Stress	Cold, Pathogen, Salinity	ABA
PPN041A02	k-means11	CS1 LS>S	0	Homeostasis	Calcium-Unknown Calcium binding	PPN041A02-T7_c_s	Calcium-binding EF hand-like protein	AT4G26470	calcium-binding EF hand family protein, low similarity to SP:P06787 Calmodulin {Saccharomyces cer...			Hormones	Stress	Cold	ABA
PPN002B11	k-means3	CS1 S>LS	CS1 H>O	Aminoacid metabolism	Glutamate metabolism	PPN002B11-T7_c_s	NADP-specific glutatamate dehydrogenase, putative	AT1G51720	glutamate dehydrogenase, putative, similar to NADP-specific glutatamate dehydrogenase (NADP-GDH) ...			Hormones	Stress	Cold, Salinity	ABA
PP1002E05	k-means4	0	CS1 O>H	Aminoacid metabolism	Glutamate metabolism	PP1002E05-T7_c_s	Glutamate synthase (Ferredoxin) (EC 1.4.7.1) (Clone C(35))	AT2G41220	glutamate synthase, chloroplast (GLU2) / ferredoxin-dependent glutamate synthase (Fd-GOGAT 2), id...	GLUTAMATE SYNTHASE 2 (GLU2),	GLUTAMATE SYNTHASE 2 (GLU2)		Stress	Cold, Pathogen
PP1004F04	k-means9	CS1 S>LS	CS1 H>O	Aminoacid metabolism	Glutamate metabolism	PP1004F04-T7_c_s	Glutamate dehydrogenase 2	AT5G07440	glutamate dehydrogenase 2 (GDH2), identical to glutamate dehydrogenase 2 (GDH 2) (Arabidopsis tha...	GLUTAMATE DEHYDROGENASE 2 (GDH2),	GLUTAMATE DEHYDROGENASE 2 (GDH2)	Hormones	Stress	Cold, Darkness, Drought, Pathogen, Salinity	ABA, AUX, JA
PPN025D08	k-means10	CS1 LS>S	CS1 O>H	Antioxidant system	GLUTHATHIONE-GLUTAREDOXIN AND THIOREDOXIN REDOX HOMEOSTASIS	CL925Contig1	Glutaredoxin-like protein	AT5G40370	glutaredoxin, putative, similar to glutaredoxin (Ricinus communis) SWISS-PROT:P55143		GLUTAREDOXIN C2 (GRXC2)		Stress	Cold, Pathogen
PP1000C01	k-means5	CS1 LS>S	CS1 O>H	Antioxidant system	GLUTHATHIONE-GLUTAREDOXIN AND THIOREDOXIN REDOX HOMEOSTASIS	CL290Contig1	Thioredoxin H	AT3G51030	ATTRX H1 | thioredoxin H-type 1 (TRX-H-1), identical to SP:P29448 Thioredoxin H-type 1 (TRX-H-1) ...	(ATTRX1 ), AT thioredoxin H-type 1 (Attrx h1	THIOREDOXIN H-TYPE 1 (ATTRX1);THIOREDOXIN H-TYPE 1 (TRX1);ARABIDOPSIS THALIANA THIOREDOXIN H-TYPE 1 (Attrx h1)		Stress	Cold, Pathogen
PPN073H09	k-means6	0	CS1 O>H	Antioxidant system	GLUTHATHIONE-GLUTAREDOXIN AND THIOREDOXIN REDOX HOMEOSTASIS	CL659Contig1	T1J1.6 protein	AT4G04950	thioredoxin family protein, similar to PKCq-interacting protein PICOT from (Mus musculus) GI:6840...		ARABIDOPSIS THALIANA MONOTHIOL GLUTAREDOXIN 17 (AtGRXS17);MONOTHIOL GLUTAREDOXIN 17 (GRXS17)		Stress	Cold, Pathogen, Salinity
PPN048A04	k-means4	0	CS1 O>H	Antioxidant system	GLUTHATHIONE-GLUTAREDOXIN AND THIOREDOXIN REDOX HOMEOSTASIS	PPN048A04-T7_c_s	Glutaredoxin, eukaryotic and viruses	AT5G63030	glutaredoxin, putative, similar to glutaredoxin (Ricinus communis) gi:1732424:emb:CAA89699		GLUTAREDOXIN C1 (GRXC1)	Hormones	Stress	Cold, Pathogen	ABA
PPN079G09	k-means11	0	CS1 H>O	Lipid metabolism	lipid degradation	CL1293Contig1	UPI000034F44F; catalytic	AT1G08310	esterase/lipase/thioesterase family protein, contains Interpro entry IPR000379			Hormones	Stress	Cold, Salinity	ABA
PPN039H11	k-means5	0	CS1 O>H	Antioxidant system	GLUTHATHIONE-GLUTAREDOXIN AND THIOREDOXIN REDOX HOMEOSTASIS	CL372Contig1	Glutathione S-transferase	AT5G17220	glutathione S-transferase, putative	AT GLUTATHIONE S-TRANSFERASE PHI 12 (ATGSTF12 ), GLUTATHIONE S-TRANSFERASE 26 (GST26 ), TRANSPARENT TESTA 19 (TT19 ),	ARABIDOPSIS THALIANA GLUTATHIONE S-TRANSFERASE PHI 12 (ATGSTF12);GLUTATHIONE S-TRANSFERASE 26 (GST26);TRANSPARENT TESTA 19 (TT19);GLUTATHIONE S-TRANSFERASE PHI 12 (GSTF12)	Hormones	Stress	Cold	JA
PPN062F10	k-means7	CS1 LS>S	CS1 O>H	Antioxidant system	GLUTHATHIONE-GLUTAREDOXIN AND THIOREDOXIN REDOX HOMEOSTASIS	PPN062F10-T7_c_s	Glutathione S-transferase zeta class	AT2G02390	glutathione S-transferase zeta 1 (GSTZ1) (GST18), identical to SP:Q9ZVQ3:GTZ1_ARATH Glutathione S...	AT GLUTATHIONE S-TRANSFERASE ZETA 1 (ATGSTZ1 ), GLUTATHIONE S-TRANSFERASE 18 (GST18 )	GLUTATHIONE S-TRANSFERASE ZETA 1 (ATGSTZ1);GLUTATHIONE S-TRANSFERASE ZETA 1 (GSTZ1);GLUTATHIONE S-TRANSFERASE 18 (GST18)	Hormones	Stress	Cold, Pathogen, Salinity	ABA
PPN015E07	k-means5	CS1 LS>S	CS1 O>H	Antioxidant system	GLUTHATHIONE-GLUTAREDOXIN AND THIOREDOXIN REDOX HOMEOSTASIS	CL674Contig1	Glutathione peroxidase	AT4G11600	glutathione peroxidase, putative	GLUTATHIONE PEROXIDASE 6 (ATGPX6 ), (PHGPX ), (LSC803 ),	GLUTATHIONE PEROXIDASE 6 (ATGPX6);GLUTATHIONE PEROXIDASE 6 (GPX6); (LSC803); (PHGPX)		Stress	Cold, Pathogen
PPN040C03	k-means5	CS1 LS>S	CS1 O>H	Antioxidant system	GLUTHATHIONE-GLUTAREDOXIN AND THIOREDOXIN REDOX HOMEOSTASIS	PPN040C03-T7_c_s	Glutathione S-transferase GST 22	AT2G30860	glutathione S-transferase, putative, identical to GB:Y12295	GLUTATHIONE S-TRANSFERASE PHI 9 (ATGSTF9 ), (GLUTTR ), (ATGSTF7 ),	GLUTATHIONE S-TRANSFERASE PHI 9 (ATGSTF9);GLUTATHIONE S-TRANSFERASE PHI 9 (GSTF9); (ATGSTF7); (GLUTTR)		Stress	Cold
PPN034H01	k-means8	0	CS1 O>H	Antioxidant system	GLUTHATHIONE-GLUTAREDOXIN AND THIOREDOXIN REDOX HOMEOSTASIS	PPN034H01-T7_c_s	OSJNBa0058K23.17 protein	AT2G34660	glutathione S-conjugate ABC transporter (MRP2), almost identical to MgATP-energized glutathione S...	ARABIDOPSIS THALIANAT MULTIDRUG RESISTANCE-ASSOCIATED PROT 2 (ATMRP2 ), (EST4 ), MULTIDRUG RESISTANCE-ASSOCIATED PROT 2 (MRP2 ), A MULTIDRUG RESISTANCE-ASSOCIATED PROT 2 (ATMRP2),	MULTIDRUG RESISTANCE-ASSOCIATED PROTEIN 2 (MRP2);ARABIDOPSIS THALIANA ATP-BINDING CASSETTE C2 (AtABCC2);ATP-BINDING CASSETTE C2 (ABCC2); (EST4);MULTIDRUG RESISTANCE-ASSOCIATED PROTEIN 2 (ATMRP2)	Hormones	Stress	Cold	ABA
PPN020F08	k-means9	0	CS1 H>O	Antioxidant system	GLUTHATHIONE-GLUTAREDOXIN AND THIOREDOXIN REDOX HOMEOSTASIS	CL297Contig1	Multidrug resistance-associated protein 2	AT2G34660	glutathione S-conjugate ABC transporter (MRP2), almost identical to MgATP-energized glutathione S...	ARABIDOPSIS THALIANAT MULTIDRUG RESISTANCE-ASSOCIATED PROT 2 (ATMRP2 ), (EST4 ), MULTIDRUG RESISTANCE-ASSOCIATED PROT 2 (MRP2 ), A MULTIDRUG RESISTANCE-ASSOCIATED PROT 2 (ATMRP2),	MULTIDRUG RESISTANCE-ASSOCIATED PROTEIN 2 (MRP2);ARABIDOPSIS THALIANA ATP-BINDING CASSETTE C2 (AtABCC2);ATP-BINDING CASSETTE C2 (ABCC2); (EST4);MULTIDRUG RESISTANCE-ASSOCIATED PROTEIN 2 (ATMRP2)	Hormones	Stress	Cold	ABA
PPN006A06	k-means5	0	CS1 O>H	Antioxidant system	GLUTHATHIONE-GLUTAREDOXIN AND THIOREDOXIN REDOX HOMEOSTASIS	PPN006A06-T7_c_s	Glutaredoxin protein family-like	AT4G28730	glutaredoxin family protein, contains glutaredoxin domain, Pfam:PF00462		GLUTAREDOXIN C5 (GrxC5)
PPN073D11	k-means2	CS1 S>LS	CS1 H>O	Antioxidant system	GLUTHATHIONE-GLUTAREDOXIN AND THIOREDOXIN REDOX HOMEOSTASIS	PPN073D11-T7_c_s	Glutathione reductase	AT3G24170	glutathione reductase, putative, identical to GB:P48641 from (Arabidopsis thaliana)	glutathione-disulfide reductase (ATGR1),	GLUTATHIONE-DISULFIDE REDUCTASE (GR1);GLUTATHIONE-DISULFIDE REDUCTASE (ATGR1)	Hormones	Stress	Cold	ABA
PPN016G05	k-means9	CS1 S>LS	CS1 H>O	Antioxidant system	GLUTHATHIONE-GLUTAREDOXIN AND THIOREDOXIN REDOX HOMEOSTASIS	CL681Contig1	Glutathione reductase	AT3G54660	gluthatione reductase, chloroplast, nearly identical to SP:P42770 Glutathione reductase, chloropl...	GLUTATHIONE REDUCTASE (GR ), (EMB2360 ), (ATGR2 ),	GLUTATHIONE REDUCTASE (GR); (EMB2360); (ATGR2)		Stress	Cold
PPN071B09	k-means3	0	CS1 H>O	Antioxidant system	GLUTHATHIONE-GLUTAREDOXIN AND THIOREDOXIN REDOX HOMEOSTASIS	CL1341Contig1	Gamma-glutamyltransferase-like protein	AT4G29210	gamma-glutamyltranspeptidase family protein, similar to SP:P07314 Gamma-glutamyltranspeptidase pr...	GAMMA-GLUTAMYL TRANSPEPTIDASE 3 (GGT3 ), GAMMA-GLUTAMYL TRANSPEPTIDASE 4 (GGT4 ),	GAMMA-GLUTAMYL TRANSPEPTIDASE 4 (GGT4);GAMMA-GLUTAMYL TRANSPEPTIDASE 3 (GGT3)	Hormones			JA
PPN040B09	k-means8	#N/A	CS1 O>H	Antioxidant system	GLUTHATHIONE-GLUTAREDOXIN AND THIOREDOXIN REDOX HOMEOSTASIS	PPN040B09-T7_c_s	Thioredoxin-like protein 4A	AT5G08290	yellow-leaf-specific protein 8 (YLS8) / mitosis protein DIM1, putative, contains Pfam domain PF02...	(YLS8),	YELLOW-LEAF-SPECIFIC GENE 8 (YLS8)	Hormones	Stress	Cold, Pathogen	ET
PPN043D10	k-means6	0	CS1 O>H	Antioxidant system	GLUTHATHIONE-GLUTAREDOXIN AND THIOREDOXIN REDOX HOMEOSTASIS	CL531Contig1	Thioredoxin-like protein 4A	AT5G08290	yellow-leaf-specific protein 8 (YLS8) / mitosis protein DIM1, putative, contains Pfam domain PF02...	(YLS8),	YELLOW-LEAF-SPECIFIC GENE 8 (YLS8)	Hormones	Stress	Cold, Pathogen	ET
PPN063G12	k-means5	0	CS1 O>H	Antioxidant system	GLUTHATHIONE-GLUTAREDOXIN AND THIOREDOXIN REDOX HOMEOSTASIS	PPN063G12-T7_c_s	Putative peroxidase	AT4G37530	peroxidase, putative, similar to peroxidase (Arabidopsis thaliana) gi:1402906:emb:CAA66958; ident...			Hormones	Stress	Cold, Pathogen	ABA
PPN001G05	k-means7	CS1 LS>S	CS1 O>H	Antioxidant system	GLUTHATHIONE-GLUTAREDOXIN AND THIOREDOXIN REDOX HOMEOSTASIS	PPN001G05-T7_c_s	Glutathione S-transferase GST 23	AT5G41210	glutathione S-transferase (GST10), identical to glutathione transferase AtGST 10 (Arabidopsis tha...	GLUTATHIONE S-TRANSFERASE THETA 1 (ATGSTT1 ), (GST10 ), (GSTU12 ),	GLUTATHIONE S-TRANSFERASE THETA 1 (ATGSTT1);GLUTATHIONE S-TRANSFERASE THETA 1 (GSTT1);GLUTATHIONE S-TRANSFERASE TAU 12 (GSTU12); (GST10)		Stress	Cold, Pathogen
PPN052G04	k-means12	0	CS1 O>H	Antioxidant system	GLUTHATHIONE-GLUTAREDOXIN AND THIOREDOXIN REDOX HOMEOSTASIS	PPN052G04-T7_c_s	Similarity to glutathione-S-transferase/glutaredoxin	AT5G42150	expressed protein			Hormones	Stress	Cold, Pathogen	ABA, BR
PPN023B08	k-means1	CS1 S>LS	CS1 O>H	Transport	gluthatione-conjugate transpoter	PPN023B08-T7_c_s	Multidrug resistance-associated protein 10	AT3G62700	glutathione-conjugate transporter, putative, similar to glutathione-conjugate transporter AtMRP4 ...	(ATMRP10),	MULTIDRUG RESISTANCE-ASSOCIATED PROTEIN 10 (ATMRP10);ATP-BINDING CASSETTE C14 (ABCC14);MULTIDRUG RESISTANCE-ASSOCIATED PROTEIN 10 (MRP10)	Hormones	Stress	Cold, Pathogen	ABA, AUX, JA
PPN005A10	k-means10	0	CS1 O>H	Transport	gluthatione-conjugate transpoter	PPN005A10-T7_c_s	Multidrug resistance-associated protein 1	AT1G30400	ATP-binding cassette transport protein, putative [Arabidopsis thaliana] (TAIR:At1g30420.1); simil...	AT MULTIDRUG RESISTANCE-ASSOCIATED PROT 1 (ATMRP1), (EST1), (ATABCC1), AT MULTIDRUG RESISTANCE-ASSOCIATED PROT 1 (MRP1)	ARABIDOPSIS THALIANA MULTIDRUG RESISTANCE-ASSOCIATED PROTEIN 1 (ATMRP1); (EST1);MULTIDRUG RESISTANCE-ASSOCIATED PROTEIN 1 (MRP1);ARABIDOPSIS THALIANA ATP-BINDING CASSETTE C1 (ATABCC1);ATP-BINDING CASSETTE C1 (ABCC1)		Stress	Cold
PPN038C07	k-means7	CS1 LS>S	0	Cell wall related	Glycan biosynthesis	CL915Contig1	F2D10.6	AT1G20575	dolichyl-phosphate beta-D-mannosyltransferase, putative / dolichol-phosphate mannosyltransferase,...		DOLICHOL PHOSPHATE MANNOSE SYNTHASE 1 (DPMS1)	Hormones	Stress	Cold, Pathogen	CK
PP1004E08	k-means4	CS1 S>LS	CS1 O>H	Cell wall related	Glycan biosynthesis	PP1004E08-T7_c_s	AT3g15350/K7L4_15	AT3G15350	glycosyltransferase family 14 protein / core-2/I-branching enzyme family protein, contains Pfam p...			Hormones	Stress	Cold, Darkness, Drought	ABA, ET
PPN005F09	k-means4	0	CS1 O>H	Cell wall related	Glycan degradation	CL205Contig1	Similarity to endo-1	AT3G23600	dienelactone hydrolase family protein, similar to SP:Q9ZT66 Endo-1,3;1,4-beta-D-glucanase precurs...				Stress	Cold, Pathogen
PPN055A08	k-means9	0	CS1 O>H	Cell wall related	Glycan degradation	PPN055A08-T7_c_s	Pollen allergen CJP38	AT3G57270	glycosyl hydrolase family 17 protein, similar to beta-1,3-glucanase GI:16903144 from (Prunus pers...	BETA-1,3-GLUCANASE 1 (BG1),	BETA-1,3-GLUCANASE 1 (BG1)		Stress	Cold
PPN063H10	k-means2	CS1 S>LS	CS1 O>H	Cell wall related	Glycan degradation	CL1101Contig1	Beta-1,3-glucanase	AT4G16260	glycosyl hydrolase family 17 protein, similar to glucan endo-1,3-beta-glucosidase, basic vacuolar...			Hormones	Stress	Cold, Drought, Pathogen, Salinity	ET
PPN003B04	k-means5	0	CS1 O>H	Cell wall related	Glycan degradation	CL480Contig1	Similarity to endo-1	AT3G23600	dienelactone hydrolase family protein, similar to SP:Q9ZT66 Endo-1,3;1,4-beta-D-glucanase precurs...				Stress	Cold, Pathogen
PPN031B06	k-means1	CS1 S>LS	0	Cell wall related	Glycan degradation	CL1276Contig1	Putative beta-glucan elicitor receptor	AT5G15870	glycosyl hydrolase family 81 protein, similar to beta-glucan-elicitor receptor GI:1752734 from (G...				Stress	Cold, Drought, Pathogen, Salinity
PPN045F01	k-means5	0	CS1 O>H	Cell wall related	Glycan degradation	PPN045F01-T7_c_s	Prunus_persica transcript; similar to Beta-galactosidase [Prunus persica (Peach)]
PPN008G03	k-means9	0	CS1 H>O	Lipid metabolism	Glycerolipid biosynthesis	PPN008G03-T7_c_s	Digalactosyldiacylglycerol synthase 1, chloroplast precursor	AT3G11670	digalactosyldiacylglycerol synthase 1 (DGD1) / MGDG:MGDG galactosyltransferase / galactolipid gal...	DIGALACTOSYL DIACYLGLYCEROL DEFICIENT 1 (DGD1),	DIGALACTOSYL DIACYLGLYCEROL DEFICIENT 1 (DGD1)		Stress	Cold
PPN066E07	k-means3	CS1 S>LS	CS1 H>O	Lipid metabolism	Glycerolipid biosynthesis	CL682Contig1	1-acyl-sn-glycerol-3-phosphate acyltransferase	AT3G57650	acyl-CoA:1-acylglycerol-3-phosphate acyltransferase, putative, similar to acyl-CoA:1-acylglycerol...	(LPAT2),	LYSOPHOSPHATIDYL ACYLTRANSFERASE 2 (LPAT2)	Hormones	Stress	Cold	ET
PPN065F12	k-means9	CS1 S>LS	0	Lipid metabolism	Glycerolipid metabolism	PPN065F12-T7_c_s	Protein At3g50920	AT3G50920	phosphatidic acid phosphatase-related / PAP2-related, contains Pfam profile PF01569: PAP2 superfa...		LIPID PHOSPHATE PHOSPHATASE EPSILON 1 (LPPEPSILON1)		Stress	Cold
PPN032D09	k-means8	0	CS1 O>H	Lipid metabolism	Glycerolipid metabolism	PPN032D09-T7_c_s	Putative glycerol-3-phosphate dehydrogenase	AT3G10370	mitochondrial FAD-dependent glycerol-3-phosphate dehydrogenase. possibly involved in storage lipi...	SUGAR-DEPENDENT 6 (SDP6),	SUGAR-DEPENDENT 6 (SDP6)	Hormones	Stress	Cold, Drought	ABA
PPN052F08	k-means5	CS1 LS>S	0	Lipid metabolism	Glycerophospholipid metabolism	CL1232Contig1	Cytidylyltransferase	AT2G18250	cytidylyltransferase domain-containing protein, similar to CoA synthase (Mus musculus) GI:2178028...	4-phosphopantetheine adenylyltransferase (ATCOAD),	4-PHOSPHOPANTETHEINE ADENYLYLTRANSFERASE (COAD);4-PHOSPHOPANTETHEINE ADENYLYLTRANSFERASE (ATCOAD)	Hormones	Stress	Cold, Salinity	ABA
PP1006H11	k-means1	0	CS1 H>O	Lipid metabolism	Glycerophospholipid metabolism	CL428Contig1	Os01g0939600 protein	AT3G07690	NAD-dependent glycerol-3-phosphate dehydrogenase family protein [Arabidopsis thaliana] (TAIR:At2g...			Hormones	Stress	Cold	ABA
PPN065H04	k-means2	0	CS1 O>H	Lipid metabolism	Glycerophospholipid metabolism	PPN065H04-T7_c_s	FAD-dependent glycerol-3-phosphate dehydrogenase; Pyridine nucleotide- disulphide oxidoreductase,...	AT3G56840	FAD-dependent oxidoreductase family protein, contains Pfam profile PF01266 FAD dependent oxidored...				Stress	Cold
PPN017H10	k-means4	0	CS1 O>H	photorespiratory pathway	glycine formation from glyoxylate	CL1351Contig1	Alanine--glyoxylate aminotransferase 2 homolog 2, mitochondrial precursor	AT2G38400	alanine--glyoxylate aminotransferase, putative / beta-alanine-pyruvate aminotransferase, putative...	ALANINE:GLYOXYLATE AMINOTRANSFERASE 3 (AGT3),	ALANINE:GLYOXYLATE AMINOTRANSFERASE 3 (AGT3)	Hormones	Stress	Cold, Drought, Pathogen, Salinity	ABA, JA
PP1003B08	k-means2	0	CS1 H>O	Aminoacid metabolism	Glycine, serine and threonine metabolism	PP1003B08-T7_c_s	D-3-phosphoglycerate dehydrogenase, chloroplast precursor	AT1G17745	D-3-phosphoglycerate dehydrogenase, putative / 3-PGDH, putative [Arabidopsis thaliana] (TAIR:At3g...	3-PHOSPHOGLYCERATE DEHYDROGENASE (PGDH)	3-PHOSPHOGLYCERATE DEHYDROGENASE (PGDH)	Hormones	Stress	Cold, Drought, Pathogen	ABA
PPN001D01	k-means2	CS1 S>LS	CS1 H>O	Aminoacid metabolism	Glycine, serine and threonine metabolism	PPN001D01-T7_c_s	Phosphoserine aminotransferase, chloroplast precursor	AT4G35630	phosphoserine aminotransferase, chloroplast (PSAT), identical to Phosphoserine aminotransferase, ...	(PSAT),	PHOSPHOSERINE AMINOTRANSFERASE (PSAT)	Hormones	Stress	Cold, Drought, Salinity	ABA, JA
PPN007E10	k-means3	CS1 S>LS	0	Aminoacid metabolism	Glycine, serine and threonine metabolism	PPN007E10-T7_c_s	Os03g0850400 protein	AT5G13280	aspartate kinase, identical to aspartate kinase (Arabidopsis thaliana) GI:4376158	ASPARTATE KINASE 1 (AK-LYS1 ), ASPARTATE KINASE 1 (AK1 ), ASPARTATE KINASE (AK ),	ASPARTATE KINASE 1 (AK-LYS1);ASPARTATE KINASE (AK);ASPARTATE KINASE 1 (AK1)		Stress	Cold
PPN055F09	k-means4	0	CS1 O>H	Aminoacid metabolism	Glycine, serine and threonine metabolism	CL75Contig1	Phosphoglycerate dehydrogenase-like protein	AT4G34200	D-3-phosphoglycerate dehydrogenase, putative / 3-PGDH, putative, similar to phosphoglycerate dehy...	embryo sac development arrest 9 (EDA9),	EMBRYO SAC DEVELOPMENT ARREST 9 (EDA9)	Hormones	Stress	Cold, Drought, Pathogen, Salinity	JA
PPN001D12	k-means5	CS1 LS>S	CS1 O>H	Aminoacid metabolism	Glycine, serine and threonine metabolism	CL174Contig1	Threonine synthase, chloroplast precursor	AT4G29840	threonine synthase, chloroplast, identical to SP:Q9S7B5 Threonine synthase, chloroplast precursor...	METHIONINE OVER-ACCUMULATOR 2 (MTO2 ), THREONINE SYNTHASE (TS ),	THREONINE SYNTHASE (TS);METHIONINE OVER-ACCUMULATOR 2 (MTO2)		Stress	Cold, Pathogen
PPN008E10	k-means5	0	CS1 H>O	Glycolysis/ pentose phosphate pathway	GLYCOLISIS/ PENTOSE PHOSPHATE PATHWAY BY-PASS	CL530Contig1	Ribulose bisphosphate carboxylase/oxygenase activase, chloroplast precursor	AT2G39730	ribulose bisphosphate carboxylase/oxygenase activase / RuBisCO activase, identical to SWISS-PROT:...	RUBISCO ACTIVASE (RCA),	RUBISCO ACTIVASE (RCA)		Stress	Cold, Drought, Pathogen
PPN045H12	k-means10	CS1 LS>S	CS1 O>H	Protein degradation	glycoprotease	PPN045H12-T7_c_s	Glycoprotein endopeptidase - like protein	AT4G22720	glycoprotease M22 family protein, similar to sialylglycoprotease (Haemophilus ducreyi) GI:6942294...			Hormones	Stress	Cold, Pathogen	ABA
PPN069B10	k-means8	0	CS1 O>H	Protein degradation	glycoprotease	PPN069B10-T7_c_s	Glycoprotein endopeptidase - like protein	AT4G22720	glycoprotease M22 family protein, similar to sialylglycoprotease (Haemophilus ducreyi) GI:6942294...			Hormones	Stress	Cold, Pathogen	ABA
PPN073B09	k-means5	0	CS1 O>H	Pyruvate metabolism	Glyoxal pathway	CL251Contig1	Hydroxyacylglutathione hydrolase cytoplasmic-like	AT3G10850	hydroxyacylglutathione hydrolase, cytoplasmic / glyoxalase II (GLX2-2), identical to SP:O24496 Hy...	GLYOXALASE 2-2 (GLX2-2 ), (GLY2 ),	GLYOXALASE 2-2 (GLX2-2); (GLY2)		Stress	Cold
PPN068C04	k-means5	0	CS1 O>H	Pyruvate metabolism	Glyoxal pathway	PPN068C04-T7_c_s	Hydroxyacylglutathione hydrolase 1, mitochondrial precursor	AT1G06130	hydroxyacylglutathione hydrolase, putative / glyoxalase II, putative, similar to glyoxalase II is...	glyoxalase 2-4 (GLX2-4),	GLYOXALASE 2-4 (GLX2-4)		Stress	Cold
PPN075A11	k-means5	0	CS1 H>O	Pyruvate metabolism	Glyoxal pathway	PPN075A11-T7_c_s	F1N21.10	AT1G67280	lactoylglutathione lyase, putative / glyoxalase I, putative, similar to putative lactoylglutathio...				Stress	Cold
PPN023B12	k-means9	CS1 S>LS	CS1 H>O	Glyoxalate metabolism	glyoxylate cycle	PPN023B12-T7_c_s	AMP-binding protein	AT3G16910	ACN1 | Encodes a peroxisomal protein with acetyl-CoA synthetase activity that is responsible for ...	ACYL-ACTIVATING ENZYME 7 (AAE7 ), AC NON-UTILIZING 1 (ACN1 ),	ACETATE NON-UTILIZING 1 (ACN1);ACYL-ACTIVATING ENZYME 7 (AAE7)	Hormones	Stress	Cold, Drought, Salinity	ABA
PPN013F04	k-means1	0	CS1 H>O	Trafficking machinery and membrane dynamics	Gogly to ER/SNARE blocker	CL658Contig1	SEC1-family transport protein SLY1	AT2G17980	sec1 family protein, similar to SWISS-PROT:P22213 SLY1 protein (Saccharomyces cerevisiae); contai...	(ATSLY1),	(ATSLY1)		Stress	Cold, Pathogen
PPN022D06	k-means1	CS1 S>LS	CS1 H>O	Trafficking machinery and membrane dynamics	Gogly to ER/SNARE blocker	PPN022D06-T7_c_s	SEC1-family transport protein SLY1	AT2G17980	sec1 family protein, similar to SWISS-PROT:P22213 SLY1 protein (Saccharomyces cerevisiae); contai...	(ATSLY1),	(ATSLY1)		Stress	Cold, Pathogen
PPN001E10	k-means3	0	CS1 H>O	Transport	Golgi transporter	PPN001E10-T7_c_s	Nonaspanin	AT2G24170	endomembrane protein 70, putative, similar to MURA transposase of maize Mutator transposon				Stress	Cold, Drought, Pathogen, Salinity
PPN044E10	k-means5	CS1 LS>S	CS1 O>H	Trafficking machinery and membrane dynamics	Golgy to ER/ COPI vesicles	PPN044E10-T7_c_s	ARF-like small GTPase 1	AT2G47170	Gene encoding ADP-ribosylation factor and similar to other ARFs and ARF-like proteins. Members of...	(ARF1A1C),	(ARF1A1C)		Stress	Cold
PPN053H03	k-means2	0	CS1 H>O	Trafficking machinery and membrane dynamics	Golgy to ER/ COPI vesicles	CL626Contig1	F18B13.7 protein	AT1G79990	coatomer protein complex, subunit beta 2 (beta prime), putative, contains 7 WD-40 repeats (PF0040...				Stress	Cold
PPN080E11	k-means7	0	CS1 O>H	Trafficking machinery and membrane dynamics	Golgy to ER/ COPI vesicles	CL52Contig1	Similarity to ADP-ribosylation factor	AT3G22950	ATARFC1 | Gene encoding ADP-ribosylation factor and similar to ADP-ribosylation factor GB:P91924 ...	ADP-ribosylation factor C1 (ATARFC1),	ADP-RIBOSYLATION FACTOR C1 (ARFC1);ADP-RIBOSYLATION FACTOR C1 (ATARFC1)		Stress	Cold, Pathogen
PPN063D04	k-means3	CS1 S>LS	CS1 H>O	Trafficking machinery and membrane dynamics	Golgy to ER/ COPI vesicles	CL1460Contig1	COP1-Interacting Protein 7	AT4G27430	COP1-interacting protein 7 (CIP7), identical to COP1-Interacting Protein 7 (CIP7) GI:3327868 from...	COP1-INTERACTING PROT 7 (CIP7),	COP1-INTERACTING PROTEIN 7 (CIP7)	Hormones	Stress	Cold, Drought, Pathogen, Salinity	ABA
PPN078C11	k-means1	0	CS1 H>O	Trafficking machinery and membrane dynamics	Golgy to ER/ COPI vesicles	PPN078C11-T7_c_s	Coatomer delta subunit	AT5G05010	coatomer delta subunit [Oryza sativa (japonica cultivar-group)] (GB:NP_915354.1); contains InterP...				Stress	Cold
PPN078G08	k-means2	CS1 S>LS	CS1 H>O	Trafficking machinery and membrane dynamics	Golgy to ER/ COPI vesicles	PPN078G08-T7_c_s	Arf GTPase activating protein
PPN070C02	k-means1	0	CS1 H>O	Signal transduction pathway	G-protein coupled receptor protein signaling pathway/G-protein complex	PPN070C02-T7_c_s	F14O23.22 protein	AT1G71840	transducin family protein / WD-40 repeat family protein, contains Pfam profile:PF00560 Leucine Ri...				Stress	Cold, Drought, Pathogen
PPN004D12	k-means2	0	CS1 O>H	Signal transduction pathway	G-protein coupled receptor protein signaling pathway/G-protein complex	PPN004D12-T7_c_s	Vernalization independence 3-like protein	AT4G29830	transducin family protein / WD-40 repeat family protein, contains 7 WD-40 repeats (PF00400); G pr...	vernalization independence 3 (VIP3),	A. THALIANA HOMOLOG OF YEAST SKI8 (SKI8);VERNALIZATION INDEPENDENCE 3 (VIP3)		Stress	Cold
PPN061B04	k-means4	CS1 S>LS	0	Signal transduction pathway	G-protein coupled receptor protein signaling pathway/G-protein complex	PPN061B04-T7_c_s	AT3g13340/MDC11_13	AT3G13340	WD-40 repeat family protein, contains Pfam profile: PF00400 WD domain, G-beta repeat (3 copies, 1...
PPN052A10	k-means5	CS1 LS>S	0	Signal transduction pathway	G-protein coupled receptor protein signaling pathway/G-protein complex	CL1412Contig1	Putative WD-repeat protein	AT4G02730	transducin family protein / WD-40 repeat family protein, similar to C. elegans putative WD-repeat...		(AtWDR5b);HUMAN WDR5 (WD40 REPEAT) HOMOLOG B (WDR5b)		Stress	Cold
PPN014E02	k-means7	CS1 LS>S	0	Signal transduction pathway	G-protein coupled receptor protein signaling pathway/G-protein complex	CL101Contig1	Putative WD repeat domain 5B	AT5G64730	transducin family protein / WD-40 repeat family protein, contains 7 WD-40 repeats (PF00400); simi...			Hormones	Stress	Cold, Drought, Salinity	ABA
PPN058D03	k-means6	CS1 LS>S	CS1 O>H	Signal transduction pathway	G-protein coupled receptor protein signaling pathway/G-protein coupled receptor protein	CL920Contig1	HHP2	AT4G30850	expressed protein, contains Pfam domain, PF03006: Uncharacterised protein family (Hly-III / UPF0073)	HEPTAHELICAL TRANSMEMBRANE PROT2 (HHP2),	HEPTAHELICAL TRANSMEMBRANE PROTEIN2 (HHP2)	Hormones	Stress	Cold, Drought	ABA
PPN039G08	k-means7	0	CS1 O>H	RNA transcription regulation	GRF-family	PPN039G08-T7_c_s	UPI00000A5686; P0403C05.13	AT3G52910	expressed protein, nearly identical to transcription activator GRL4 (Arabidopsis thaliana) GI:215...	GROWTH-REGULATING FACTOR 4 (AtGRF4),	GROWTH-REGULATING FACTOR 4 (AtGRF4);GROWTH-REGULATING FACTOR 4 (GRF4)		Stress	Cold
PPN058E04	k-means8	0	CS1 O>H	RNA transcription regulation	GRF-family	CL203Contig1	14-3-3-like protein A	AT5G16050	14-3-3 protein GF14 upsilon (GRF5), identical to 14-3-3 protein GF14 upsilon GI:2232148 from (Ara...	GENERAL REGULATORY FACTOR 5 (GRF5 ), (GF14 UPSILON ),	(GF14 UPSILON);GENERAL REGULATORY FACTOR 5 (GRF5)		Stress	Cold, Pathogen
PPN057H06	k-means8	#N/A	CS1 O>H	RNA transcription regulation	GRF-family	CL55Contig2	14-3-3-like protein GF14 kappa	AT5G65430	14-3-3 protein GF14 kappa (GRF8), identical to 14-3-3 protein GF14 kappa GI:5802794, SP:P48348 fr...	GENERAL REGULATORY FACTOR 8 (GRF8 ), 14-3-3 PROT G-BOX FACTOR14 KAPPA (14-3-3KAPPA ), (GF14 KAPPA ),	GENERAL REGULATORY FACTOR 8 (GRF8)	Hormones	Stress	Cold, Pathogen	ABA, BR
PPN041A03	k-means11	CS1 LS>S	CS1 O>H	Lipid metabolism	lipid degradation	CL1083Contig1	At1g18460/F15H18_15	AT1G18460	lipase family protein, similar to triacylglycerol lipase, gastric precursor (EC 3.1.1.3) {Canis f...			Hormones	Stress	Cold, Drought, Pathogen, Salinity	ABA
PPN010C01	k-means4	0	CS1 O>H	RNA transcription regulation	HB-family	PPN010C01-T7_c_s	Prunus_persica transcript; similar to CRHB10 [Ceratopteris richardii (Triangle waterfern)]
PPN079G08	k-means3	0	CS1 H>O	RNA transcription regulation	HD-ZIP family	CL191Contig1	Protodermal factor2	AT4G04890	homeobox-leucine zipper protein protodermal factor 2 (PDF2), identical to GP:14276060: protoderma...	PROTODERMAL FACTOR2 (PDF2),	PROTODERMAL FACTOR 2 (PDF2)	Hormones	Stress	Cold, Pathogen	ABA, AUX, ET, JA
PPN074H05	k-means8	CS1 LS>S	CS1 O>H	RNA transcription regulation	HD-ZIP family	CL436Contig1	HB2 homeodomain protein	AT4G35550	homeobox-leucine zipper protein (HB-2) / HD-ZIP protein, HB2 homeodomain protein (Populus tremula...	(HB-4 ), WUSCHEL-RELATED HOMEOBOX 13 (WOX13 ),	(HB-4); (ATWOX13);WUSCHEL RELATED HOMEOBOX 13 (WOX13)		Stress	Cold, Drought, Salinity
PPN038E08	k-means5	CS1 LS>S	0	Structure maintenance proteins	Heat shock proteins	PPN038E08-T7_c_s	Low molecular weight heat-shock protein	AT3G46230	17.4 kDa class I heat shock protein (HSP17.4-CI), identical to 17.4 kDa class I heat shock protei...	(ATHSP17.4),	ARABIDOPSIS THALIANA HEAT SHOCK PROTEIN 17.4 (ATHSP17.4);HEAT SHOCK PROTEIN 17.4 (HSP17.4)	Hormones	Stress	Cold, Drought, Salinity	ABA, ET
PPN027F03	k-means5	CS1 LS>S	CS1 O>H	Structure maintenance proteins	Heat shock proteins	PPN027F03-T7_c_s	18.1 kDa class I heat shock protein	AT2G29500	17.6 kDa class I small heat shock protein (HSP17.6B-CI), contains Pfam PF00011: Hsp20/alpha cryst...			Hormones	Stress	Cold, Salinity	ABA
PPN070H12	k-means5	0	CS1 O>H	Cell wall related	Hemicellulose biosynthesis	CL907Contig1	Probable xyloglucan endotransglucosylase/hydrolase protein 33 precursor	AT1G10550	xyloglucan:xyloglucosyl transferase, putative / xyloglucan endotransglycosylase, putative / endo-...	(XTH33), xyloglucan:xyloglucosyl transferase 33 (XET)	XYLOGLUCAN:XYLOGLUCOSYL TRANSFERASE 33 (XTH33);XYLOGLUCAN:XYLOGLUCOSYL TRANSFERASE 33 (XET)	Hormones	Stress	Cold	ABA, AUX, BR, JA
PPN021B03	k-means11	0	CS1 H>O	Lipid metabolism	lipid degradation	CL591Contig1	Protein At5g18640	AT5G18640	lipase class 3 family protein, low similarity to Triacylglycerol Acylhydrolase (E.C.3.1.1.3) (Rhi...			Hormones	Stress	Cold, Drought, Salinity	ABA
PPN003D12	k-means9	CS1 LS>S	0	Cell wall related	Hemicellulose biosynthesis	PPN003D12-T7_c_s	ETAG-A3	AT1G32170	xyloglucan:xyloglucosyl transferase, putative / xyloglucan endotransglycosylase, putative / endo-...	XYLOGLUCAN ENDOTRANSGLYCOSYLASE 4 (XTR4 ), (XTH30 ),	XYLOGLUCAN ENDOTRANSGLUCOSYLASE/HYDROLASE 30 (XTH30);XYLOGLUCAN ENDOTRANSGLYCOSYLASE 4 (XTR4)	Hormones	Stress	Cold, Pathogen	ABA, JA
PP1005A08	k-means4	0	CS1 H>O	Cell wall related	Hemicellulose biosynthesis	PP1005A08-T7_c_s	Exostosin-like	AT2G20370	exostosin family protein, contains Pfam profile: PF03016Exostosin family	KATAMARI 1 (KAM1 ), MURUS 3 (MUR3 ),	(AtMUR3);MURUS 3 (MUR3);KATAMARI 1 (KAM1)	Hormones	Stress	Cold, Drought	ABA
PPN009D12	k-means1	0	CS1 H>O	Cell wall related	Hemicellulose biosynthesis	PPN009D12-T7_c_s	Glycosyltransferase	AT4G36890	glycosyl transferase family 43 protein, low similarity to Galactosylgalactosylxylosylprotein 3-be...	irregular xylem 14 (IRX14),	IRREGULAR XYLEM 14 (IRX14)		Stress	Cold
PPN036E12	k-means2	0	CS1 H>O	Cell wall related	Hemicellulose biosynthesis	PPN036E12-T7_c_s	Glycosyltransferase	AT4G36890	glycosyl transferase family 43 protein, low similarity to Galactosylgalactosylxylosylprotein 3-be...	irregular xylem 14 (IRX14),	IRREGULAR XYLEM 14 (IRX14)		Stress	Cold
PP1002E04	k-means2	CS1 S>LS	CS1 O>H	Cell wall related	Hemicellulose degradation	CL801Contig1	Alpha-L-arabinofuranosidase / beta-D-xylosidase	AT5G49360	glycosyl hydrolase family 3 protein	BETA-XYLOSIDASE 1 (BXL1 ), BETA-XYLOSIDASE 1 (ATBXL1 ),	BETA-XYLOSIDASE 1 (ATBXL1);BETA-XYLOSIDASE 1 (BXL1)	Hormones	Stress	Cold, Darkness, Pathogen, Salinity	ABA
PPN055G10	k-means12	CS1 LS>S	0	Cell wall related	hemicellulosic polysaccharide biosynthesis	CL796Contig1	Alpha-1,6-xylosyltransferase	AT4G02500	galactosyl transferase GMA12/MNN10 family protein, low similarity to alpha-1,2-galactosyltransfer...	AT UDP-XYLOSYLTRANSFERASE 2 (ATXT2 ), XYG XYLOSYLTRANSFERASE 2 (XXT2 ), UDP-XYLOSYLTRANSFERASE 2 (XT2 ),	ARABIDOPSIS THALIANA UDP-XYLOSYLTRANSFERASE 2 (ATXT2);UDP-XYLOSYLTRANSFERASE 2 (XT2);XYG XYLOSYLTRANSFERASE 2 (XXT2)		Stress	Cold, Pathogen
PPN036D12	k-means11	0	CS1 H>O	Lipid metabolism	phospholipid degradation	PPN036D12-T7_c_s	UPI000034F493; carboxylic ester hydrolase	AT1G52700	phospholipase/carboxylesterase family protein, similar to lysophospholipase I (Mus musculus) GI:1...				Stress	Cold
PPN030G03	k-means3	0	CS1 H>O	Other carbohydrate metabolism	Hexose phosphate pool interconversion	PPN030G03-T7_c_s	Phosphoglucomutase, cytoplasmic	AT1G70730	phosphoglucomutase, cytoplasmic, putative / glucose phosphomutase, putative, strong similarity to...		PHOSPHOGLUCOMUTASE 2 (PGM2)	Hormones	Stress	Cold	ABA, JA
PPN046H07	k-means2	CS1 LS>S	CS1 O>H	Aminoacid metabolism	Histidine biosynthesis	PPN046H07-T7_c_s	Imidazole glycerol phosphate synthase hisHF, chloroplast precursor (IGP synthase) (ImGP synthase)...	AT4G26900	imidazole glycerol phosphate synthase hisHF, chloroplast / IGP synthase / ImGPP synthase / IGPS, ...	HIS HF (AT-HF ), (HISN4 ),	(HISN4);HIS HF (AT-HF)		Stress	Cold
PPN048F07	k-means2	0	CS1 O>H	Chromatin status and regulation	Histone chaperone	PPN048F07-T7_c_s	Putative HIRA	AT3G44530	transducin family protein / WD-40 repeat family protein, contains 6 (4 significant) WD-40 repeats...	Arabidopsis homolog of histone chaperone HIRA (HIRA),	HOMOLOG OF HISTONE CHAPERONE HIRA (HIRA)		Stress	Cold
PPN021F05	k-means9	0	CS1 H>O	Chromatin status and regulation	Histone modification	CL59Contig1	Histone deacetylase	AT4G38130	histone deacetylase (RPD3A), identical to SP:O22446 Histone deacetylase (HD) {Arabidopsis thaliana}	HISTONE DEACETYLASE 1 (HD1 ), HISTONE DEACETYLASE19 (HDA19 ), ARABIDOPSIS HISTONE DEACETYLASE 1 (ATHD1 ), (HDA1 ), (RPD3A ), HISTONE DEACETYLASE 19 (HDA19 ),	HISTONE DEACETYLASE 1 (HD1);HISTONE DEACETYLASE19 (HDA19);ARABIDOPSIS HISTONE DEACETYLASE 1 (ATHD1);ARABIDOPSIS HISTONE DEACETYLASE 19 (ATHDA19); (RPD3A);HISTONE DEACETYLASE 19 (HDA19); (HDA1)		Stress	Cold
PPN064E07	k-means9	0	CS1 H>O	Chromatin status and regulation	Histone modification	PPN064E07-T7_c_s	181	AT5G09740	histone acetyltransferase, putative, similar to histone acetyltransferase (Homo sapiens) gi:83172...	histone acetyltransferase of the MYST family 2 (HAM2),	(HAG05);HISTONE ACETYLTRANSFERASE OF THE CBP FAMILY 11 (HAC11);HISTONE ACETYLTRANSFERASE OF THE GNAT/MYST SUPERFAMILY 5 (HAG5);HISTONE ACETYLTRANSFERASE OF THE MYST FAMILY 2 (HAM2)		Stress	Cold
PPN047H07	k-means10	CS1 LS>S	CS1 O>H	Chromatin status and regulation	Histone modification	PPN047H07-T7_c_s	P18	AT2G45640	sin3 associated polypeptide p18 family protein, similar to Sin3 associated polypeptide p18 (2HOR0...	SIN3 ASSOCIATED POLYPEPTIDE P18 (SAP18),	SIN3 ASSOCIATED POLYPEPTIDE 18 (ATSAP18);SIN3 ASSOCIATED POLYPEPTIDE P18 (SAP18)	Hormones	Stress	Cold	ABA
PP1002A04	k-means7	CS1 LS>S	CS1 O>H	Chromatin status and regulation	Histone modification	PP1002A04-T7_c_s	Histone-lysine N-methyltransferase ASHR1	AT2G17900	zinc finger (MYND type) family protein / SET domain-containing protein, contains Pfam profiles PF...	(SDG37),	ASH1-RELATED 1 (ASHR1);SET DOMAIN GROUP 37 (SDG37)		Stress	Cold
PPN033B01	k-means7	CS1 LS>S	CS1 O>H	Chromatin status and regulation	Histone modification	PPN033B01-T7_c_s	Putative P18	AT2G45640	sin3 associated polypeptide p18 family protein, similar to Sin3 associated polypeptide p18 (2HOR0...	SIN3 ASSOCIATED POLYPEPTIDE P18 (SAP18),	SIN3 ASSOCIATED POLYPEPTIDE 18 (ATSAP18);SIN3 ASSOCIATED POLYPEPTIDE P18 (SAP18)	Hormones	Stress	Cold	ABA
PPN014D01	k-means6	0	CS1 O>H	Chromatin status and regulation	Histone modification	PPN014D01-T7_c_s	Paired amphipathic helix	AT1G24190	paired amphipathic helix repeat-containing protein, similar to transcription co-repressor Sin3 (X...	AT SIN3 HOMOLOG (SIN3 ), AT SIN3 HOMOLOG (ATSIN3 ), SIN3-LIKE 3 (SNL3 ),	SIN3-LIKE 3 (SNL3);ARABIDOPSIS THALIANA SIN3 HOMOLOG (ATSIN3);ARABIDOPSIS THALIANA SIN3 HOMOLOG (SIN3)	Hormones	Stress	Cold, Drought, Salinity	ABA, JA
PPN012G03	k-means6	CS1 LS>S	CS1 O>H	Chromatin status and regulation	Histone modification	CL7Contig3	AT4g28030/T13J8_140	AT4G28030	GCN5-related N-acetyltransferase (GNAT) family protein, contains Pfam profile PF00583: acetyltran...				Stress	Cold
PPN017G02	k-means5	0	CS1 H>O	Chromatin status and regulation	Histone modification	PPN017G02-T7_c_s	Transcription factor GTE6	AT3G52280	DNA-binding bromodomain-containing protein, contains bromodomain, INTERPRO:IPR001487	GENERAL TRANSCRIPTION FACTOR GROUP E6 (GTE6),	GENERAL TRANSCRIPTION FACTOR GROUP E6 (GTE6)
PPN058D06	k-means5	CS1 LS>S	0	Chromatin status and regulation	Histone modification	CL924Contig1	Histone deacetylase 2c	AT5G03740	HDT3 | zinc finger (C2H2 type) family protein, contains Pfam domain, PF00096: Zinc finger, C2H2 type	HISTONE DEACETYLASE 2C (HD2C ), HISTONE DEACETYLASE 3 (HDT3 ),	HISTONE DEACETYLASE 2C (HD2C);HISTONE DEACETYLASE 3 (HDT3)	Hormones	Stress	Cold	ABA, BR
PPN057F08	k-means3	0	CS1 H>O	Chromatin status and regulation	Histone modification	PPN057F08-T7_c_s	Protein At3g18520	AT3G18520	histone deacetylase family protein, similar to SP:P53973 Histone deacetylase HDA1 {Saccharomyces ...	(HDA15),	(HDA15); (ATHDA15);HISTONE DEACETYLASE 15 (HDA15)	Hormones	Stress	Cold, Salinity	ABA
PPN068A02	k-means2	0	CS1 O>H	Chromatin status and regulation	Histone modification	PPN068A02-T7_c_s	F6N18.13	AT1G32750	HAC13 protein (HAC13), identical to HAC13 (Arabidopsis thaliana) gi:21105767:gb:AAM34782; contain...	(HAF01), HISTONE ACETYLTRANSFERASE OF THE TAFII250 FAMILY 1 (HAF1), HISTONE ACETYLTRANSFERASE OF THE CBP FAMILY 13 (HAC13), (GTD1), TBP-ASSOCIATED FACTOR 1 (TAF1)	(HAF01);HISTONE ACETYLTRANSFERASE OF THE TAFII250 FAMILY 1 (HAF1);TBP-ASSOCIATED FACTOR 1 (TAF1);HISTONE ACETYLTRANSFERASE OF THE CBP FAMILY 13 (HAC13); (GTD1)		Stress	Cold, Pathogen
PPN079D09	k-means10	0	CS1 O>H	RNA transcription regulation	HMG-family	CL1447Contig1	HMG-I and HMG-Y, DNA-binding	AT3G57930	expressed protein, similar to expressed protein [Arabidopsis thaliana] (TAIR:At2g42190.1); simila...			Hormones	Stress	Cold	ABA
PPN061C01	k-means9	CS1 S>LS	CS1 H>O	RNA transcription regulation	HMG-family	CL423Contig1	SNF2-related; HMG-I and HMG-Y, DNA-binding; Bromodomain; ATP-requiring DNA helicase RecQ	AT2G46020	transcription regulatory protein SNF2, putative, similar to SP:P22082 Transcription regulatory pr...		CHROMATIN REMODELING 2 (CHR2); (CHA2);BRAHMA (BRM);ARABIDOPSIS THALIANA BRAHMA (ATBRM)	Hormones	Stress	Cold, Drought, Salinity	ABA
PPN025F08	k-means2	CS1 S>LS	0	Structure maintenance proteins	HSP	PPN025F08-T7_c_s	Heat shock cognate 70 kDa protein	AT1G56410	HSP70T-1 | heat shock cognate 70 kDa protein, putative / HSC70, putative / HSP70, putative, stron...	EARLY-RESPONSIVE TO DEHYDRATION 2 (ERD2 ), HEAT SHOCK PROT 70T-1 (HSP70T-1 ),	HEAT SHOCK PROTEIN 70T-1 (HSP70T-1);EARLY-RESPONSIVE TO DEHYDRATION 2 (ERD2)		Stress	Cold
PPN013E05	k-means8	0	CS1 O>H	Structure maintenance proteins	HSP	PPN013E05-T7_c_s	At1g80030/F18B13_37	AT1G80030	DNAJ heat shock protein, putative, similar to SP:Q05646 Chaperone protein dnaJ {Erysipelothrix rh...				Stress	Cold, Drought, Pathogen, Salinity
PPN080E04	k-means2	CS1 S>LS	0	Structure maintenance proteins	HSP	PPN080E04-T7_c_s	At2g04030/F3C11.14	AT2G04030	EMB1956 | heat shock protein, putative, strong similarity to heat shock protein (Arabidopsis thal...	(CR88 ), embryo defective 1956 (emb1956 ), HEAT SHOCK PROT 90.5 (HSP90.5 ),	(CR88);EMBRYO DEFECTIVE 1956 (emb1956);HEAT SHOCK PROTEIN 90.5 (AtHsp90.5);HEAT SHOCK PROTEIN 88.1 (Hsp88.1);HEAT SHOCK PROTEIN 90.5 (HSP90.5)		Stress	Cold, Salinity
PPN009H11	k-means1	CS1 S>LS	CS1 H>O	Structure maintenance proteins	HSP	PPN009H11-T7_c_s	Putative DnaJ protein	AT2G21510	DNAJ heat shock N-terminal domain-containing protein, similar to SP:P39101 CAJ1 protein, Saccharo...				Stress	Cold
PPN037H10	k-means2	0	CS1 O>H	Structure maintenance proteins	HSP	CL353Contig1	SLT1 protein	AT2G37570	expressed protein	sodium- and lithium-tolerant 1 (SLT1),	SODIUM- AND LITHIUM-TOLERANT 1 (SLT1)		Stress	Cold, Pathogen
PPN016D07	k-means4	CS1 LS>S	CS1 O>H	Structure maintenance proteins	HSP	CL823Contig1	Heat shock cognate 70 kDa protein 2	AT3G12580	HSP70 | heat shock protein 70, putative / HSP70, putative, strong similarity to heat shock protei...	heat shock PROT 70 (HSP70),	ARABIDOPSIS HEAT SHOCK PROTEIN 70 (ATHSP70);HEAT SHOCK PROTEIN 70 (HSP70)	Hormones	Stress	Cold, Drought, Pathogen, Salinity	ABA
PPN072F12	k-means2	CS1 S>LS	0	Structure maintenance proteins	HSP	CL778Contig1	Heat shock 70 kDa protein	AT3G12580	HSP70 | heat shock protein 70, putative / HSP70, putative, strong similarity to heat shock protei...	heat shock PROT 70 (HSP70),	ARABIDOPSIS HEAT SHOCK PROTEIN 70 (ATHSP70);HEAT SHOCK PROTEIN 70 (HSP70)	Hormones	Stress	Cold, Drought, Pathogen, Salinity	ABA
PPN074A09	k-means5	0	CS1 O>H	Structure maintenance proteins	HSP	PPN074A09-T7_c_s	T13M11.13 protein	AT1G61770	DNAJ heat shock N-terminal domain-containing protein, similar to SP:Q9UBS4 DnaJ homolog subfamily...				Stress	Cold
PPN001H06	k-means1	CS1 S>LS	CS1 H>O	Structure maintenance proteins	HSP	CL739Contig1	DnaJ-like protein	AT3G57340	DNAJ heat shock N-terminal domain-containing protein, similar to SP:Q9QYI4 DnaJ homolog subfamily...				Stress	Cold, Drought, Pathogen, Salinity
PPN048G03	k-means7	CS1 LS>S	0	Structure maintenance proteins	HSP	PPN048G03-T7_c_s	Heat shock protein DnaJ, N-terminal	AT3G62600	DNAJ heat shock family protein, similar to DnaJ homolog subfamily B member 11 precursor (SP:Q99KV...	(ATERDJ3B),	(ERDJ3B); (ATERDJ3B)	Hormones	Stress	Cold, Pathogen	ABA
PPN012C04	k-means2	0	CS1 O>H	Structure maintenance proteins	HSP	CL62Contig1	Heat-shock protein	AT4G28480	DNAJ heat shock family protein, contains Pfam profile PF00226: DnaJ domain; ; similar to DnaJ hom...				Stress	Cold, Pathogen
PPN014C07	k-means4	0	CS1 O>H	Structure maintenance proteins	HSP	PPN014C07-T7_c_s	Heat shock protein 90	AT5G56000	heat shock protein 81-4 (HSP81-4), nearly identical to heat shock protein hsp81.4 (Arabidopsis th...		HEAT SHOCK PROTEIN 81.4 (Hsp81.4);HEAT SHOCK PROTEIN 90.4 (AtHsp90.4)	Hormones	Stress	Cold, Drought, Pathogen, Salinity	ABA
PP1001F04	k-means2	0	CS1 O>H	Structure maintenance proteins	HSP	PP1001F04-T7_c_s	AT4g39960/T5J17_130	AT4G39960	DNAJ heat shock family protein, similar to SP:Q9S5A3 Chaperone protein dnaJ {Listeria monocytogen...				Stress	Cold
PPN013G12	k-means10	CS1 LS>S	CS1 O>H	Structure maintenance proteins	HSP	CL1421Contig1	DnaJ-like protein	AT1G56300	DNAJ heat shock N-terminal domain-containing protein, similar to SP:Q9QYI7 DnaJ homolog subfamily...			Hormones	Stress	Cold, Pathogen, Salinity	ABA
PPN041A04	k-means10	CS1 LS>S	CS1 O>H	Structure maintenance proteins	HSP	PPN041A04-T7_c_s	Putative DnaJ protein	AT3G08970	DNAJ heat shock N-terminal domain-containing protein, low similarity to PIR:A47079:A47079 heat sh...	(ATERDJ3A ), THERMOSENSITIVE MALE STERILE 1 (TMS1 )	THERMOSENSITIVE MALE STERILE 1 (TMS1); (ATERDJ3A)		Stress	Cold, Pathogen
PP1001G01	k-means10	#N/A	CS1 O>H	Structure maintenance proteins	HSP	CL486Contig1	Heat shock protein 70	AT4G24280	CPHSC70-1 | heat shock protein 70, putative / HSP70, putative, strong similarity to heat shock pr...	chloroplast heat shock PROT 70-1 (cpHsc70-1),	CHLOROPLAST HEAT SHOCK PROTEIN 70-1 (cpHsc70-1)	Hormones	Stress	Cold, Pathogen	ET
PPN055C02	k-means5	CS1 S>LS	0	Structure maintenance proteins	HSP	CL904Contig1	Putative heat-shock protein	AT3G07770	heat shock protein-related, strong similarity to heat-shock protein (Secale cereale) GI:556673; c...		HEAT SHOCK PROTEIN 89.1 (Hsp89.1);HEAT SHOCK PROTEIN 90-6 (AtHsp90-6);HEAT SHOCK PROTEIN 90.6 (AtHsp90.6)	Hormones	Stress	Cold	ABA
PPN002A10	k-means11	0	CS1 H>O	Lipid metabolism	Unknown lipid metabolism	PPN002A10-T7_c_s	AT4g10360/F24G24_160	AT4G10360	expressed protein, similar to expressed protein [Arabidopsis thaliana] (TAIR:At1g31300.1); simila...				Stress	Cold
PPN080B06	k-means11	0	CS1 H>O	No annotation available	No annotation available	PPN080B06-T7_c_s	no_annotation_available
PPN020C01	k-means3	0	CS1 H>O	Structure maintenance proteins	HSP	PPN020C01-T7_c_s	Os03g0832900 protein	AT5G49580	DNAJ heat shock N-terminal domain-containing protein, contains similarity to S-locus protein 5 GI...				Stress	Cold, Pathogen
PPN015H03	k-means5	CS1 LS>S	0	Structure maintenance proteins	HSP	PPN015H03-T7_c_s	OSJNBa0053B21.9 protein	AT5G53150	DNAJ heat shock N-terminal domain-containing protein [Arabidopsis thaliana] (TAIR:At2g25560.1); s...				Stress	Cold
PPN046H10	k-means5	CS1 LS>S	0	Structure maintenance proteins	HSP associated	PPN046H10-T7_c_s	HSP associated protein like	AT4G22670	tetratricopeptide repeat (TPR)-containing protein, similar to Hsc70-interacting protein (Hip) fro...	AT Hsp70-interacting PROT 1 (AtHip1),	HSP70-INTERACTING PROTEIN 1 (AtHip1);TETRATRICOPEPTIDE REPEAT 11 (TPR11);HSP70-INTERACTING PROTEIN 1 (HIP1)		Stress	Cold, Pathogen
PPN025F02	k-means5	CS1 LS>S	CS1 O>H	Trafficking machinery and membrane dynamics	Inhibition of vesicular trafficking	CL1400Contig1	AtHVA22a, 65476-64429 [imported]-Arabidopsis thaliana	AT1G74520	ABA-responsive protein (HVA22a), identical to AtHVA22a (Arabidopsis thaliana) GI:4884932	(ATHVA22A),	HVA22 HOMOLOGUE A (ATHVA22A);HVA22 HOMOLOGUE A (HVA22A)	Hormones	Stress	Cold, Pathogen	ABA
PPN054B10	k-means4	#N/A	CS1 H>O	Trafficking machinery and membrane dynamics	Inhibition of vesicular trafficking	CL770Contig1	HVA22-like protein i	AT5G42560	abscisic acid-responsive HVA22 family protein, weak similarity to SP:Q00765 Polyposis locus prote...			Hormones	Stress	Cold	ABA
PP1009D04	k-means2	0	CS1 O>H	Lipid metabolism	Inositol phosphate metabolism	CL312Contig1	3-phosphoinositide-dependent protein kinase-1, putative	AT3G10572	3-phosphoinositide-dependent protein kinase-1, putative, annotation temporarily based on supporti...		ABERRANT PEROXISOME MORPHOLOGY 9 (APEM9)	Hormones	Stress	Drought, Salinity	ABA
PPN026E06	k-means10	0	CS1 H>O	Nucleotide metabolism	interconversion of adenine nucleotides	CL292Contig1	Probable adenylate kinase 1, chloroplast precursor	AT2G37250	ATPADK1 | adenylate kinase family protein, contains Pfam profile: PF00406 adenylate kinase	ADENOSINE KINASE (ADK ), (ATPADK1 )	(ATPADK1);ADENOSINE KINASE (ADK)		Stress	Cold
PPN074D12	k-means5	CS1 S>LS	CS1 O>H	Secondary metabolism	Intermediary carbon metabolism	PPN074D12-T7_c_s	Putative ripening-related P-450 enzyme	AT2G45570	cytochrome P450 76C2, putative (CYP76C2) (YLS6), identical to SP:O64637 Cytochrome P450 76C2 (EC ...	(CYP76C2),	CYTOCHROME P450, FAMILY 76, SUBFAMILY C, POLYPEPTIDE 2 (CYP76C2)	Hormones	Stress	Cold, Drought, Salinity	ABA
PPN018B09	k-means11	#N/A	CS1 H>O	No annotation available	No annotation available	PPN018B09-T7_c_s	no_annotation_available
PPN023C09	k-means3	CS1 S>LS	0	Signal transduction pathway	Intracellular signaling network	PPN023C09-T7_c_s	AT3g58560/F14P22_150	AT3G58560	endonuclease/exonuclease/phosphatase family protein, similar to SP:P31384 Glucose-repressible alc...				Stress	Cold, Drought, Salinity
PPN005D01	k-means2	0	CS1 H>O	Trafficking machinery and membrane dynamics	intra-Golgi vesicle-mediated transport	PPN005D01-T7_c_s	Tropomyosin; tRNA-binding arm; t-snare	AT1G79830	expressed protein, weak similarity to TATA element modulatory factor (TMF) (Swiss-Prot:P82094) (H...	golgin candidate 5 (GC5),	GOLGIN CANDIDATE 5 (GC5)		Stress	Cold
PP1004D08	k-means9	CS1 S>LS	CS1 H>O	Trafficking machinery and membrane dynamics	intra-Golgi vesicle-mediated transport	CL1318Contig1	Oligomeric golgi complex 7-like	AT5G51430	conserved oligomeric Golgi complex component-related / COG complex component-related, contains we...	EMBRYO YELLOW (EYE),	EMBRYO YELLOW (EYE)		Stress	Cold, Pathogen
PPN024D01	k-means1	CS1 S>LS	CS1 H>O	Trafficking machinery and membrane dynamics	intra-Golgi vesicle-mediated transport	PPN024D01-T7_c_s	Epsin, N-terminal; GAT; ENTH/VHS	AT2G38410	VHS domain-containing protein / GAT domain-containing protein, weak similarity to hepatocyte grow...			Hormones	Stress	Cold, Drought, Pathogen, Salinity	ABA
PPN061H12	k-means3	0	CS1 H>O	Trafficking machinery and membrane dynamics	Intramitochondrial protein sorting	CL1361Contig1	Putative spastin protein	AT4G27680	MSP1 protein, putative / intramitochondrial sorting protein, putative, similar to Swiss-Prot:P287...			Hormones	Stress	Cold, Drought, Pathogen, Salinity	ABA
PPN058G08	k-means10	0	CS1 O>H	Trafficking machinery and membrane dynamics	Intramitochondrial protein sorting	CL344Contig1	LOC494772 protein	AT5G13070	MSF1-like family protein, similar to px19 (Gallus gallus) GI:969170; contains Pfam profile PF0470...			Hormones	Stress	Cold, Salinity	ABA
PPN021G11	k-means10	CS1 LS>S	CS1 O>H	Trafficking machinery and membrane dynamics	Intramitochondrial protein sorting	PPN021G11-T7_c_s	T6J4.7 protein
PPN023C11	k-means1	CS1 S>LS	CS1 H>O	Transport	ion channel	PPN023C11-T7_c_s	117M18_28	AT5G10490	mechanosensitive ion channel domain-containing protein / MS ion channel domain-containing protein...	MscS-LIKE 2 (MSL2),	MSCS-LIKE 2 (MSL2)		Stress	Cold
PPN016B02	k-means2	CS1 LS>S	CS1 O>H	Transport	ion transporter activity	CL1465Contig1	Senescence-associated	AT2G17840	senescence/dehydration-associated protein-related (ERD7), similar to senescence-associated protei...	EARLY-RESPONSIVE TO DEHYDRATION 7 (ERD7),	EARLY-RESPONSIVE TO DEHYDRATION 7 (ERD7)	Hormones	Stress	Cold, Drought, Salinity	ABA
PPN030G12	k-means3	0	CS1 H>O	Transport	ion transporter activity	PPN030G12-T7_c_s	Paa2 P-type ATPase	AT5G21930	metal-transporting P-type ATPase, putative (PAA1) [Arabidopsis thaliana] (TAIR:At4g33520.3); simi...	P-TYPE ATPASE OF ARABIDOPSIS 2 (PAA2 ), (HMA8 )	P-TYPE ATPASE OF ARABIDOPSIS 2 (PAA2);HEAVY METAL ATPASE 8 (HMA8);ARABIDOPSIS HEAVY METAL ATPASE 8 (ATHMA8)	Hormones	Stress	Drought, Salinity	ABA
PPN068G03	k-means1	CS1 S>LS	CS1 H>O	Cofactor and vitamin metabolism	iron sulfur cluser biosynthesis	PPN068G03-T7_c_s	Aminotransferase, class V	AT1G08490	cysteine desulfurase, putative, similar to nitrogen fixation protein (nifS) GB:D64004 GI:1001701 ...	(ATSUFS), (SUFS), (ATCPNIFS), (ATNFS2), CHLOROPLASTIC NIFS-LIKE CYSTEINE DESULFURASE (CPNIFS)	(ATSUFS); (SUFS);CHLOROPLASTIC NIFS-LIKE CYSTEINE DESULFURASE (CPNIFS); (ATNFS2); (ATCPNIFS)		Stress	Cold
PPN046A07	k-means4	0	CS1 O>H	Cofactor and vitamin metabolism	iron sulfur cluser biosynthesis	PPN046A07-T7_c_s	complex 1 family protein / LVR family protein, contains Pfam PF05347: Complex 1 protein (LYR fami...	AT2G39725	complex 1 family protein / LVR family protein, contains Pfam PF05347: Complex 1 protein (LYR family)			Hormones	Stress	Cold, Drought, Pathogen, Salinity	ABA, AUX
PPN071B08	k-means7	0	CS1 O>H	Cofactor and vitamin metabolism	iron sulfur cluser biosynthesis	CL640Contig1	Arabidopsis thaliana genomic DNA, chromosome 3, P1 clone: MQC3	AT3G12260	complex 1 family protein / LVR family protein, contains Pfam PF05347: Complex 1 protein (LYR family)				Stress	Cold
PPN015H06	k-means2	0	CS1 H>O	Cofactor and vitamin metabolism	iron sulfur cluser biosynthesis	PPN015H06-T7_c_s	Gb|AAD30650.1	AT3G20970	nitrogen fixation NifU-like family protein, simikar ti HIRA-interacting protein 5 (NIFU FAMILY) (...	(NFU4 ), (ATNFU2 )	ARABIDOPSIS THALIANA NFU DOMAIN PROTEIN 2 (ATNFU2);NFU DOMAIN PROTEIN 4 (NFU4)		Stress	Cold
PPN038C12	k-means2	0	CS1 H>O	Cofactor and vitamin metabolism	iron sulfur cluser biosynthesis	PPN038C12-T7_c_s	NifU-like protein 1, chloroplast precursor	AT4G01940	nitrogen fixation NifU-like family protein, similar to apricot NifU homolog partial CDS, GenBank ...	(NFU1 ), (AtCNFU1 ),	NFU DOMAIN PROTEIN 1 (NFU1); (AtCNFU1)		Stress	Cold
PPN016C10	k-means7	CS1 LS>S	CS1 O>H	Cofactor and vitamin metabolism	iron sulfur cluser biosynthesis	CL56Contig1	Putative iron-sulfur cofactor synthesis protein iscU	AT4G22220	iron-sulfur cluster assembly complex protein, putative, similar to iron-sulfur cluster assembly c...	(ISU1 ), (ATISU1 ),	(ISU1); (ATISU1)		Stress	Cold, Pathogen
PPN052A02	k-means8	CS1 LS>S	CS1 O>H	Cofactor and vitamin metabolism	iron sulfur cluser biosynthesis	PPN052A02-T7_c_s	ABC transporter-like protein	AT5G58270	mitochondrial half-ABC transporter (STA1), identical to half-molecule ABC transporter ATM3 GI:996...	STARIK 1 (STA1 ), AT ABC TRANSPORTER OF THE MITOCHONDRION 3 (ATATM3 ), ABC TRANSPORTER OF THE MITOCHONDRION 3 (ATM3 ),	STARIK 1 (STA1);ATP-BINDING CASSETTE B25 (ABCB25);ABC TRANSPORTER OF THE MITOCHONDRION 3 (ATM3);ARABIDOPSIS THALIANA ABC TRANSPORTER OF THE MITOCHONDRION 3 (ATATM3)		Stress	Cold
PPN013B01	k-means6	0	CS1 O>H	Tricarboxylic acid cycle	isocitrate to ?-ketoglutarate	PPN013B01-T7_c_s	NAD+ dependent isocitrate dehydrogenase subunit 1	AT4G35260	isocitrate dehydrogenase subunit 1 / NAD+ isocitrate dehydrogenase subunit 1, nearly identical to...	ISOCITRATE DEHYDROGENASE 1 (IDH1),	ISOCITRATE DEHYDROGENASE I (IDH-I);ISOCITRATE DEHYDROGENASE 1 (IDH1)		Stress	Cold, Pathogen, Salinity
PPN066F10	k-means5	CS1 LS>S	0	Tricarboxylic acid cycle	isocitrate to succinate and glyoxylate	CL446Contig1	OSJNBa0014K14.17 protein	AT2G43180	expressed protein			Hormones	Stress	Cold	ET
PPN073E08	k-means5	CS1 S>LS	0	Tricarboxylic acid cycle	isocitrate to succinate and glyoxylate	PPN073E08-T7_c_s	OSJNBa0014K14.17 protein	AT2G43180	expressed protein			Hormones	Stress	Cold	ET
PPN074F06	k-means5	0	CS1 O>H	Secondary metabolism	Isoflavonoid metabolism	CL543Contig1	Isoflavone reductase related protein	AT4G39230	isoflavone reductase, putative, similar to allergenic isoflavone reductase-like protein Bet v 6.0...				Stress	Cold, Pathogen
PPN024H02	k-means2	0	CS1 O>H	Secondary metabolism	Isoflavonoid metabolism /Phytoalexins Biosynthesis	CL670Contig1	Putative NADPH-dependent reductase	AT4G35250	vestitone reductase-related, low similarity to vestitone reductase (Medicago sativa subsp. sativa...				Stress	Cold, Drought, Pathogen
PPN070H11	k-means8	CS1 S>LS	CS1 O>H	Secondary metabolism	Isoprenoid derivate metabolism	CL1206Contig1	Cytochrome P450 monooxygenase CYP72A59	AT3G14660	cytochrome P450, putative, similar to GB:Q05047 from (Catharanthus roseus)	(CYP72A13),	CYTOCHROME P450, FAMILY 72, SUBFAMILY A, POLYPEPTIDE 13 (CYP72A13)	Hormones	Stress	Cold	ABA
PPN055G03	k-means4	0	CS1 O>H	RNA transcription regulation	Jumonji-family	PPN055G03-T7_c_s	UPI00000529F6; transcription factor	AT1G08620	transcription factor jumonji (jmj) family protein / zinc finger (C5HC2 type) family protein, cont...		(PKDM7D)		Stress	Cold, Pathogen
PPN013C08	k-means8	0	CS1 O>H	Transport	K channel	CL88Contig1	K+ channel protein	AT1G04690	potassium channel protein, putative, nearly identical to K+ channel protein (Arabidopsis thaliana...	POTASSIUM CHANNEL BETA SUBUNIT (KAB1 ), (KV-BETA1 )	(KV-BETA1);POTASSIUM CHANNEL BETA SUBUNIT 1 (KAB1)		Stress	Cold
PPN023B01	k-means5	CS1 LS>S	CS1 O>H	Trafficking machinery and membrane dynamics	Late endosome to vacuole	PPN023B01-T7_c_s	Ras-related protein Rab7	AT3G18820	Ras-related GTP-binding protein, putative, similar to Ras-related protein RAB7 GI:1370186 from (P...	(ATRABG3F ), ARABIDOPSIS RAB GTPASE HOMOLOG G3F (ATRAB7B ), (RAB71 ), (RABG3F ), (RAB7B ),	RAB GTPASE HOMOLOG G3F (ATRAB7B); (RAB71); (RABG3F); (RAB7B);RAB GTPASE HOMOLOG G3F (RAB7B); (ATRABG3F)	Hormones	Stress	Cold, Pathogen	ABA
PPN043A05	k-means7	CS1 LS>S	CS1 O>H	Structure maintenance proteins	LEA	CL1006Contig1	Putative desiccation protectant protein	AT1G01470	late embryogenesis abundant protein, putative / LEA protein, putative, similar to SP:P46518 Late ...	LATE EMBRYOGENESIS ABUNDANT 14 (LEA14 ), LIGHT STRESS-REGULATED 3 (LSR3 )	LIGHT STRESS-REGULATED 3 (LSR3);LATE EMBRYOGENESIS ABUNDANT 14 (LEA14)	Hormones	Stress	Cold, Drought, Pathogen, Salinity	ABA, AUX, BR
PPN008C08	k-means4	CS1 LS>S	CS1 O>H	Structure maintenance proteins	LEA	PPN008C08-T7_c_s	Neuraxin/MAP1B repeat; Late embryogenesis abundant protein	AT5G44310	late embryogenesis abundant domain-containing protein / LEA domain-containing protein, low simila...
PPN005E08	k-means1	CS1 S>LS	0	Signal transduction pathway	Light signaling/light receptor	PPN005E08-T7_c_s	Cryptochrome 2A apoprotein	AT1G04400	cryptochrome 2 apoprotein (CRY2) / blue light photoreceptor (PHH1), 97% identical to photolysase ...	CRYPTOCHROME 2 (CRY2), (FHA), (AT-PHH1), (PHH1),	(ATCRY2);CRYPTOCHROME 2 (CRY2); (PHH1); (AT-PHH1); (FHA)		Stress	Cold
PPN029A11	k-means3	CS1 S>LS	0	Signal transduction pathway	Light signaling/light receptor	PPN029A11-T7_c_s	Deoxyribodipyrimidine photolyase, class 1	AT1G04400	cryptochrome 2 apoprotein (CRY2) / blue light photoreceptor (PHH1), 97% identical to photolysase ...	CRYPTOCHROME 2 (CRY2), (FHA), (AT-PHH1), (PHH1),	(ATCRY2);CRYPTOCHROME 2 (CRY2); (PHH1); (AT-PHH1); (FHA)		Stress	Cold
PPN031F05	k-means3	0	CS1 O>H	Signal transduction pathway	Light signaling/light receptor	CL322Contig1	Phytochrome A	AT1G09570	phytochrome A (PHYA), identical to SP:P14712 Phytochrome A {Arabidopsis thaliana}	PHYTOCHROME A (PHYA ), FAR RED ELONGATED HYPOCOTYL 2 (FHY2 ), FAR RED ELONGATED 1 (FRE1 ), ELONGATED HYPOCOTYL 8 (HY8 ),	PHYTOCHROME A (PHYA);ELONGATED HYPOCOTYL 8 (HY8);FAR RED ELONGATED 1 (FRE1);FAR RED ELONGATED HYPOCOTYL 2 (FHY2)	Hormones	Stress	Cold, Drought, Salinity	ABA
PPN008D09	k-means10	0	CS1 O>H	Signal transduction pathway	Light signaling/light transducer	PPN008D09-T7_c_s	GH3-like protein 1	AT4G03400	auxin-responsive GH3 family protein, similar to auxin-responsive GH3 product (Glycine max) GI:185...	DWARF IN LIGHT 2 (DFL2 ), (GH3-10 ),	(GH3-10);DWARF IN LIGHT 2 (DFL2)	Hormones	Stress	Cold, Salinity	ABA, AUX, BR
PPN023G10	k-means9	CS1 S>LS	CS1 H>O	Signal transduction pathway	Light signaling/light transducer	CL412Contig1	Gb|AAD50054.1	AT1G50280	phototropic-responsive NPH3 family protein, contains NPH3 family domain, Pfam:PF03000			Hormones	Stress	Cold, Drought, Salinity	ABA
PPN004G05	k-means7	0	CS1 O>H	Signal transduction pathway	Light signaling/phytochrome regulation	CL794Contig1	Prunus_persica transcript; similar to AT5g49230/K21P3_11 [Arabidopsis thaliana (Mouse-ear cress)]...
PPN044C02	k-means6	0	CS1 H>O	Cell wall related	lignin degradation	CL864Contig1	Laccase	AT2G38080	IRX12 | Encodes a protein with similarity to laccase that may be involved in cell wall biosynthes...	IRREGULAR XYLEM 12 (IRX12 ), LACCASE 4 (LAC4 ),	IRREGULAR XYLEM 12 (IRX12);LACCASE-LIKE MULTICOPPER OXIDASE 4 (LMCO4);ARABIDOPSIS LACCASE-LIKE MULTICOPPER OXIDASE 4 (ATLMCO4);LACCASE 4 (LAC4)		Stress	Cold, Salinity
PPN071F01	k-means9	CS1 S>LS	CS1 O>H	Cell wall related	lignin degradation	PPN071F01-T7_c_s	Laccase	AT5G60020	laccase, putative / diphenol oxidase, putative, similar to laccase LAC2-4, Liriodendron tulipifer...	laccase 17 (LAC17),	(ATLAC17);LACCASE 17 (LAC17)	Hormones	Stress	Cold, Salinity	ABA
PPN062C08	k-means8	0	CS1 O>H	Lipid metabolism	lipid biosynthesis	PPN062C08-T7_c_s	Membrane bound O-acyl transferase-like	AT1G12640	membrane bound O-acyl transferase (MBOAT) family protein, low similarity to porcupine from (Xenop...		LYSOPHOSPHOLIPID ACYLTRANSFERASE 1 (LPLAT1);LYSOPHOSPHATIDYLCHOLINE ACYLTRANSFERASE 1 (LPCAT1); (ATLPLAT1)	Hormones	Stress	Cold, Drought, Salinity	ABA
PPN062C10	k-means5	CS1 LS>S	CS1 O>H	Lipid metabolism	lipid biosynthesis	CL1395Contig1	Membrane bound O-acyl transferase-like	AT1G12640	membrane bound O-acyl transferase (MBOAT) family protein, low similarity to porcupine from (Xenop...		LYSOPHOSPHOLIPID ACYLTRANSFERASE 1 (LPLAT1);LYSOPHOSPHATIDYLCHOLINE ACYLTRANSFERASE 1 (LPCAT1); (ATLPLAT1)	Hormones	Stress	Cold, Drought, Salinity	ABA
PPN078A02	k-means4	0	CS1 H>O	Lipid metabolism	lipid degradation	PPN078A02-T7_c_s	Lipase, class 3	AT1G02660	lipase class 3 family protein, contains Pfam profile PF01764: Lipase			Hormones	Stress	Cold, Drought, Salinity	ABA, AUX
PPN029B08	k-means3	0	CS1 H>O	Lipid metabolism	lipid degradation	PPN029B08-T7_c_s	Esterase/lipase/thioesterase; AB-hydrolase associated lipase region	AT1G73920	lipase family protein, similar to lipase GB:CAA74737 (SP:O46108) from (Drosophila melanogaster)			Hormones	Stress	Cold, Drought, Salinity	ABA
PPN002B02	k-means11	0	CS1 H>O	Nucleotide metabolism	Nucleotide phosphatase	PPN002B02-T7_c_s	Nucleoside phosphatase GDA1/CD39	AT2G02970	nucleoside phosphatase family protein / GDA1/CD39 family protein, low similarity to SP:P55772 Ect...			Hormones	Stress	Cold	ABA
PPN030F12	k-means11	CS1 LS>S	0	Nucleotide metabolism	Purine metabolism	CL478Contig1	Allantoinase	AT4G04955	ATALN | Encodes an allantoinase which is involved in allantoin degradation and assimilation. Gene...	Arabidopsis allantoinase (ATALN),	ALLANTOINASE (ALN);ALLANTOINASE (ATALN)		Stress	Cold
PPN012E03	k-means11	0	CS1 H>O	Other carbohydrate metabolism	D-ribose catabolism	PPN012E03-T7_c_s	Carbohydrate kinase-like	AT1G19600	pfkB-type carbohydrate kinase family protein, contains Pfam profile: PF00294 pfkB family carbohyd...			Hormones	Stress	Cold	ABA
PPN045A04	k-means6	CS1 LS>S	0	Lipid metabolism	lipid degradation	PPN045A04-T7_c_s	lipase-related, contains weak similarity to lipase (Pseudomonas aeruginosa) gi:3550950:gb:AAC3473...	AT2G44970	lipase-related, contains weak similarity to lipase (Pseudomonas aeruginosa) gi:3550950:gb:AAC34733.			Hormones	Stress	Cold, Drought, Pathogen, Salinity	ABA
PPN069H05	k-means9	0	CS1 H>O	Lipid metabolism	lipid degradation	PPN069H05-T7_c_s	Arabidopsis thaliana genomic DNA, chromosome 3, P1 clone: MLN21	AT3G14360	lipase class 3 family protein, low similarity to Chain A, Lipase Ii From Rhizopus Niveus GI:19427...			Hormones	Stress	Cold, Drought, Salinity	ABA
PPN062A06	k-means9	0	CS1 H>O	Lipid metabolism	lipid degradation	PPN062A06-T7_c_s	Lipase	AT3G14360	lipase class 3 family protein, low similarity to Chain A, Lipase Ii From Rhizopus Niveus GI:19427...			Hormones	Stress	Cold, Drought, Salinity	ABA
PP1003A12	k-means8	0	CS1 O>H	Lipid metabolism	lipid degradation	PP1003A12-T7_c_s	EDS1	AT3G48080	lipase class 3 family protein / disease resistance protein-related, similar to disease resistance...				Stress	Cold, Pathogen
PPN012B09	k-means5	CS1 S>LS	0	Lipid metabolism	lipid degradation	PPN012B09-T7_c_s	UPI000034EE73; triacylglycerol lipase	AT2G42450	lipase class 3 family protein, similar to calmodulin-binding heat-shock protein CaMBP (Nicotiana ...				Stress	Cold
PPN014H04	k-means8	0	CS1 O>H	Lipid metabolism	lipid degradation	PPN014H04-T7_c_s	Gb|AAF31728.1	AT5G22460	esterase/lipase/thioesterase family protein, low similarity to 2-hydroxy-6-oxo-6-phenylhexa-2,4-d...			Hormones	Stress	Cold, Salinity	ABA, JA
PP1002C10	k-means12	0	CS1 O>H	Lipid metabolism	lipid degradation	PP1002C10-T7_c_s	Similarity to isoamyl acetate-hydrolyzing esterase	AT5G62930	GDSL-motif lipase/hydrolase family protein, similar to SP:P41734 Isoamyl acetate-hydrolyzing este...			Hormones	Stress	Cold	ABA
PPN004A11	k-means12	CS1 S>LS	CS1 O>H	Signal transduction pathway	Lipid signaling/phosphatidic acid signal production	PPN004A11-T7_c_s	Diacylglycerol kinase 1	AT5G07920	diacylglycerol kinase 1 (DGK1), identical to diacylglycerol kinase 1 (Diglyceride kinase 1, DGK 1...	DIACYLGLYCEROL KINASE1 (DGK1 ), DIACYLGLYCEROL KINASE 1 (ATDGK1 ),	DIACYLGLYCEROL KINASE1 (DGK1);DIACYLGLYCEROL KINASE 1 (ATDGK1)	Hormones	Stress	Cold, Drought, Salinity	ABA
PPN006B03	k-means3	0	CS1 H>O	Signal transduction pathway	Lipid signaling/phosphatidic acid signal production	PPN006B03-T7_c_s	Diacylglycerol kinase 1	AT5G07920	diacylglycerol kinase 1 (DGK1), identical to diacylglycerol kinase 1 (Diglyceride kinase 1, DGK 1...	DIACYLGLYCEROL KINASE1 (DGK1 ), DIACYLGLYCEROL KINASE 1 (ATDGK1 ),	DIACYLGLYCEROL KINASE1 (DGK1);DIACYLGLYCEROL KINASE 1 (ATDGK1)	Hormones	Stress	Cold, Drought, Salinity	ABA
PPN005G04	k-means1	0	CS1 H>O	Lipid metabolism	Lipid transfer protein	CL883Contig1	Protein At3g13062	AT3G13062	expressed protein, weak similarity to SP:Q9UKL6 Phosphatidylcholine transfer protein (PC-TP) {Hom...				Stress	Cold, Pathogen, Salinity
PPN027H07	k-means5	CS1 LS>S	0	Transport	Lipid transporter	PPN027H07-T7_c_s	E1 protein and Def2/Der2 allergen	AT3G44100	MD-2-related lipid recognition domain-containing protein / ML domain-containing protein, contains...			Hormones	Stress	Cold	JA
PPN017F01	k-means3	0	CS1 H>O	Transport	Lipid transporter	PPN017F01-T7_c_s	choline transporter-related, contains weak similarity to CD92 protein (Homo sapiens) gi:16945323:...	AT4G38640	choline transporter-related, contains weak similarity to CD92 protein (Homo sapiens) gi:16945323:...				Stress	Cold, Pathogen
PP1000H01	k-means8	0	CS1 O>H	RNA transcription regulation	LUH-family	PP1000H01-T7_c_s	STY-L protein	AT2G32700	WD-40 repeat family protein, contains 7 WD-40 repeats ; similar to LEUNIG (GP:11141605)(Arabidops...		MUCILAGE-MODIFIED 1 (MUM1);LEUNIG_HOMOLOG (LUH)		Stress	Cold, Pathogen
PP1003C09	k-means2	0	CS1 O>H	RNA transcription regulation	LUH-family	PP1003C09-T7_c_s	STY-L protein	AT2G32700	WD-40 repeat family protein, contains 7 WD-40 repeats ; similar to LEUNIG (GP:11141605)(Arabidops...		MUCILAGE-MODIFIED 1 (MUM1);LEUNIG_HOMOLOG (LUH)		Stress	Cold, Pathogen
PPN053G02	k-means11	0	CS1 H>O	Other carbohydrate metabolism	D-ribose catabolism	CL1154Contig1	Carbohydrate kinase-like	AT1G19600	pfkB-type carbohydrate kinase family protein, contains Pfam profile: PF00294 pfkB family carbohyd...			Hormones	Stress	Cold	ABA
PPN063B11	k-means2	CS1 S>LS	0	Aminoacid metabolism	Lysine metabolism	PPN063B11-T7_c_s	Bifunctional lysine-ketoglutarate reductase/saccharopine dehydrogenase	AT4G33150	lysine-ketoglutarate reductase/saccharopine dehydrogenase bifunctional enzyme, identical to lysin...			Hormones	Stress	Cold, Drought, Pathogen, Salinity	ABA
PPN064E04	k-means11	CS1 S>LS	CS1 H>O	Other carbohydrate metabolism	galactose metabolism	CL869Contig1	Mevalonate and galactokinase	AT3G06580	galactokinase (GAL1), identical to galactokinase (Galactose kinase) (Arabidopsis thaliana) SWISS-...	GALACTOSE KINASE 1 (GAL1 ), (GALK ),	(GALK);GALACTOSE KINASE 1 (GAL1)		Stress	Cold, Pathogen
PP1005A12	k-means3	CS1 S>LS	CS1 H>O	Tricarboxylic acid cycle	malate to fumarate	CL404Contig1	Fumarate hydratase 1, mitochondrial precursor	AT2G47510	fumarate hydratase, putative / fumarase, putative, similar to SP:P55250 Fumarate hydratase, mitoc...	FUMARASE 1 (FUM1),	FUMARASE 1 (FUM1)
PPN053B09	k-means9	CS1 S>LS	CS1 H>O	Transport	MATE antiporter/secondary metabolite transport	CL129Contig1	At1g47530/F16N3_20	AT1G47530	ripening-responsive protein, putative, similar to ripening regulated protein DDTFR18 (Lycopersico...			Hormones	Stress	Cold, Drought, Salinity	JA
PPN068G02	k-means2	CS1 S>LS	CS1 H>O	Transport	MATE antiporter/secondary metabolite transport	PPN068G02-T7_c_s	At1g47530/F16N3_20	AT1G47530	ripening-responsive protein, putative, similar to ripening regulated protein DDTFR18 (Lycopersico...			Hormones	Stress	Cold, Drought, Salinity	JA
PPN030F02	k-means12	0	CS1 H>O	Transport	MATE antiporter/secondary metabolite transport	CL285Contig1	UPI000034F19D; antiporter/ drug transporter	AT4G38380	MATE efflux protein-related, T19C21.18 Arabidopsis thaliana chromosome II BAC T19C21 genomic sequ...				Stress	Cold
PP1004C04	k-means11	CS1 LS>S	CS1 H>O	Other carbohydrate metabolism	sucrose and starch metabolism	CL30Contig1	Mannan endo-1,4-beta-mannosidase	AT5G66460	(1-4)-beta-mannan endohydrolase, putative, similar to (1-4)-beta-mannan endohydrolase (Coffea ara...		(AtMAN7);ENDO-BETA-MANNASE 7 (MAN7)	Hormones	Stress	Cold	ABA, AUX
PPN070A12	k-means3	CS1 S>LS	0	Transport	MATE antiporter/secondary metabolite transport	PPN070A12-T7_c_s	Putative ripening regulated protein	AT5G52450	MATE efflux protein-related, strong similarity to unknown protein (pir::T02324); contains Pfam pr...			Hormones	Stress	Cold, Salinity	ABA
PPN035H03	k-means10	CS1 LS>S	CS1 O>H	Cofactor and vitamin metabolism	Menaquinoque biosynthesis	PPN035H03-T7_c_s	Dimethylmenaquinone methyltransferase	AT5G16450	dimethylmenaquinone methyltransferase family protein, similar to bacterial S-adenosylmethionine:2...			Hormones	Stress	Cold, Pathogen	ABA
PPN007G12	k-means2	0	CS1 H>O	Transport	metal-ion transport	CL425Contig1	Metal transporter Nramp3	AT2G23150	NRAMP metal ion transporter 3 (NRAMP3), identical to metal transporter Nramp3 (Arabidopsis thalia...	NATURAL RESISTANCE-ASSOCIATED MACROPHAGE PROT 3 (NRAMP3 ), (ATNRAMP3 ),	(ATNRAMP3);NATURAL RESISTANCE-ASSOCIATED MACROPHAGE PROTEIN 3 (NRAMP3)	Hormones	Stress	Cold, Drought	ABA, AUX, JA
PP1005G08	k-means2	0	CS1 H>O	Transport	metal-ion transport	PP1005G08-T7_c_s	Metal tolerance protein C2	AT3G12100	cation efflux family protein / metal tolerance protein, putative, member of the cation diffusion ...				Stress	Cold
PPN064C10	k-means6	0	CS1 O>H	Transport	metal-ion transport	PPN064C10-T7_c_s	Gb|AAC98457.1	AT5G60800	heavy-metal-associated domain-containing protein, similar to farnesylated protein ATFP3 (GI:40975...				Stress	Cold, Salinity
PPN034A06	k-means5	CS1 LS>S	CS1 O>H	Aminoacid metabolism	methionine metabolism	CL497Contig1	1,2-dihydroxy-3-keto-5-methylthiopentene dioxygenase 4	AT5G43850	acireductone dioxygenase (ARD/ARD') family protein, similar to iron-deficiency induced gene (Hord...	(ATARD4 ), (ARD4 ),	(ARD4); (ATARD4)	Hormones	Stress	Cold, Darkness, Pathogen	ABA, ET
PPN072E05	k-means5	0	CS1 H>O	Aminoacid metabolism	methionine metabolism	PPN072E05-T7_c_s	Cystathionine gamma synthase	AT3G01120	cystathionine gamma-synthase, chloroplast / O-succinylhomoserine (Thiol)-lyase (CGS), identical t...	METHIONINE OVERACCUMULATION 1 (MTO1 ), CYSTATHIONINE GAMMA-SYNTHASE (CGS ), A. THALIANA CYSTATHIONINE GAMMA-SYNTHASE 1 (ATCYS1 ), CYSTATHIONINE GAMMA-SYNTHASE 1 (CGS1 ),	METHIONINE OVERACCUMULATION 1 (MTO1);CYSTATHIONINE GAMMA-SYNTHASE (CGS); (AtCGS1);CYSTATHIONINE GAMMA-SYNTHASE 1 (CGS1);A. THALIANA CYSTATHIONINE GAMMA-SYNTHETASE 1 (AtCYS1)		Stress	Cold, Drought, Pathogen, Salinity
PPN034C12	k-means5	0	CS1 O>H	Aminoacid metabolism	methionine metabolism	PPN034C12-T7_c_s	1,2-dihydroxy-3-keto-5-methylthiopentene dioxygenase 3	AT4G14710	iron-deficiency-responsive protein, putative, strong similarity to iron-deficiency induced gene (...		(ATARD2)
PPN072D06	k-means5	CS1 LS>S	0	Post-translational protein modifcation	methylation of oxidised aspartate residues	CL233Contig1	L-isoaspartate-O-methyl transferase	AT3G48330	protein-L-isoaspartate O-methyltransferase / PIMT (PCM), identical to SP:Q42539 Protein-L-isoaspa...	PROT-L-ISOASPARTATE METHYLTRANSFERASE 1 (PIMT1 ), (ATPIMT1 ),	PROTEIN-L-ISOASPARTATE METHYLTRANSFERASE 1 (PIMT1);ARABIDOPSIS THALIANA PROTEIN-L-ISOASPARTATE METHYLTRANSFERASE 1 (ATPIMT1)
PPN029H09	k-means1	CS1 S>LS	CS1 H>O	Secondary metabolism	mevalonate/acetate pathway	PPN029H09-T7_c_s	3-hydroxy-3-methylglutaryl CoA synthase	AT4G11820	hydroxymethylglutaryl-CoA synthase / HMG-CoA synthase / 3-hydroxy-3-methylglutaryl coenzyme A syn...	(MVA1),	(MVA1);FLAKY POLLEN 1 (FKP1);HYDROXYMETHYLGLUTARYL-COA SYNTHASE (HMGS)	Hormones	Stress	Cold	JA
PPN001H02	k-means8	0	CS1 O>H	Secondary metabolism	mevalonate/acetate pathway	CL212Contig1	Acetyl Co-A acetyltransferase	AT5G47720	acetyl-CoA C-acyltransferase, putative / 3-ketoacyl-CoA thiolase, putative, strong similarity to ...		ACETOACETYL-COA THIOLASE 1 (AACT1)		Stress	Cold, Salinity
PPN004G04	k-means8	0	CS1 O>H	Secondary metabolism	mevalonate/acetate pathway	PPN004G04-T7_c_s	Chloroplast 1-hydroxy-2-methyl-butenyl 4-diphosphate reductase precursor	AT4G34350	ISPH | Arabidopsis ISPH is involved in the plastid nonmevalonate pathway of isoprenoid biosynthes...	CHLOROPLAST BIOGENESIS 6 (CLB6 ), (ISPH ), 4-HYDROXY-3-METHYLBUT-2-ENYL DIPHOSPHATE REDUCTASE (HDR ),	CHLOROPLAST BIOGENESIS 6 (CLB6);4-HYDROXY-3-METHYLBUT-2-ENYL DIPHOSPHATE REDUCTASE (HDR); (ISPH)		Stress	Cold
PPN001H12	k-means1	0	CS1 H>O	Transport	Mg transport	CL407Contig1	MRS2-5	AT2G03620	magnesium transporter CorA-like family protein (MRS2-5), weak similarity to SP:Q01926 RNA splicin...		MAGNESIUM TRANSPORTER 3 (MGT3); (AtMRS2-5); (AtMGT3); (MRS2-5)		Stress	Drought, Salinity
PPN024E10	k-means1	CS1 S>LS	CS1 H>O	Protein degradation	michondrial peptidase	CL408Contig1	Mitochondrial processing peptidase	AT3G16480	MPPALPHA | mitochondrial processing peptidase alpha subunit, putative, similar to mitochondrial p...	mitochondrial processing peptidase alpha subunit (MPPalpha),	MITOCHONDRIAL PROCESSING PEPTIDASE ALPHA SUBUNIT (MPPalpha)	Hormones	Stress	Cold, Darkness	ABA
PPN075A01	k-means3	0	CS1 H>O	Cytoskeleton organization and biogenesis	microtubule - tubulin based motordynamics	PPN075A01-T7_c_s	no_annotation_available	AT5G02130	expressed protein, kinesin light chain - Plectonema boryanum, EMBL:U78597	RANDOM POTATO CDNA CLONE (NDP1),	(NDP1)		Stress	Cold
PPN062C07	k-means9	CS1 S>LS	CS1 H>O	Cytoskeleton organization and biogenesis	microtubule - tubulin based motordynamics	PPN062C07-T7_c_s	Gb|AAB71479.1|	AT5G66810	expressed protein, similar to unknown protein (gb:AAB71479.1:)			Hormones	Stress	Cold, Drought, Salinity	ABA
PPN016A07	k-means4	0	CS1 O>H	Cytoskeleton organization and biogenesis	microtubule- Microtubule nucleation	PPN016A07-T7_c_s	Os01g0775600 protein	AT1G06060	RanBPM-related, similar to RANBPM {GI:13194576)(Homo sapiens)				Stress	Cold, Pathogen
PPN001C04	k-means5	0	CS1 H>O	Cytoskeleton organization and biogenesis	microtubule- tubulin monomer	CL908Contig1	Tubulin beta-2/beta-3 chain	AT5G12250	tubulin beta-6 chain (TUB6), nearly identical to SP:P29514 Tubulin beta-6 chain {Arabidopsis thal...	BETA-6 TUBULIN (TUB6),	BETA-6 TUBULIN (TUB6)		Stress	Cold, Drought, Pathogen, Salinity
PPN001B07	k-means10	0	CS1 O>H	Cytoskeleton organization and biogenesis	microtubule- tubulin monomer	PPN001B07-T7_c_s	Protein At4g14960	AT1G50010	tubulin alpha-2/alpha-4 chain (TUA2), identical to tubulin alpha-2/alpha-4 chain SP:P29510 GB:P29...	(TUA2)	TUBULIN ALPHA-2 CHAIN (TUA2)		Stress	Cold, Pathogen
PPN035G10	k-means5	0	CS1 H>O	Cytoskeleton organization and biogenesis	microtubule- tubulin monomer	PPN035G10-T7_c_s	Tubulin beta-2/beta-3 chain	AT5G62700	tubulin beta-2/beta-3 chain (TUB3), nearly identical to SP:P29512 Tubulin beta-2/beta-3 chain {Ar...	(TUB3 ), Tubulin beta-3 (atgcp3 ),	ARABIDOPSIS THALIANA GAMMA TUBULIN COMPLEX PROTEIN 3 (ATGCP3);TUBULIN BETA CHAIN 3 (TUB3)
PPN058A08	k-means5	0	CS1 H>O	Cytoskeleton organization and biogenesis	microtubule- tubulin monomer	PPN058A08-T7_c_s	Tubulin beta-2/beta-3 chain	AT5G23860	tubulin beta-8 chain (TUB8) (TUBB8), identical to SP:P29516 Tubulin beta-8 chain {Arabidopsis tha...	(TUB8),	TUBULIN BETA 8 (TUB8)		Stress	Cold, Drought, Pathogen, Salinity
PPN021H05	k-means2	CS1 S>LS	0	Cytoskeleton organization and biogenesis	microtubule- tubulin monomer	PPN021H05-T7_c_s	Protein At4g14960	AT5G19780	tubulin alpha-3/alpha-5 chain (TUA5), nearly identical to SP:P20363 Tubulin alpha-3/alpha-5 chain...	(TUA5),	TUBULIN ALPHA-5 (TUA5)
PPN025B04	k-means5	0	CS1 O>H	Cytoskeleton organization and biogenesis	microtubule-based motors	PPN025B04-T7_c_s	Similarity to kinesin heavy chain	AT5G65460	kinesin motor protein-related, contains similarity to kinesin heavy chain		KINESIN CDKA ;1 ASSOCIATED 2 (KCA2); (KAC2);KINESIN LIKE PROTEIN FOR ACTIN BASED CHLOROPLAST MOVEMENT 2 (KAC2)		Stress	Cold
PPN019D09	k-means11	0	CS1 H>O	Other carbohydrate metabolism	unknown carbohydrate oxydation	CL979Contig1	Putative aldose reductase-related protein	AT2G36360	kelch repeat-containing protein [Arabidopsis thaliana] (TAIR:At1g74150.1); similar to conjugation...				Stress	Cold
PPN020B04	k-means1	CS1 S>LS	0	Cytoskeleton organization and biogenesis	microtubule-based motors	PPN020B04-T7_c_s	Central motor kinesin 1	AT3G16630	kinesin motor family protein, similar to mitotic centromere-associated kinesin GB:AAC27660 from (...	(ATKINESIN-13A ), (KINESIN-13A ),	(KINESIN-13A); (ATKINESIN-13A)	Hormones	Stress	Cold, Pathogen	BR, JA
PPN044E09	k-means5	0	CS1 O>H	Cytoskeleton organization and biogenesis	microtubule-based motors	PPN044E09-T7_c_s	Kinesin light chain-related	AT3G27960	kinesin light chain-related, low similarity to kinesin light chain (Plectonema boryanum) GI:26452...			Hormones	Stress	Cold, Drought, Salinity	ABA, ET
PPN051F01	k-means4	0	CS1 O>H	Cytoskeleton organization and biogenesis	microtubule-based motors	PPN051F01-T7_c_s	BY-2 kinesin-like protein 5	AT5G27950	kinesin motor protein-related, kinesin heavy chain-like protein, potato, PIR:T07397			Hormones	Stress	Cold, Darkness	ABA
PPN025E09	k-means7	CS1 LS>S	CS1 O>H	Cytoskeleton organization and biogenesis	Microtubule-Microtubule binding	PPN025E09-T7_c_s	OSJNBa0053K19.12 protein	AT1G62040	autophagy 8c (APG8c), identical to autophagy 8c (Arabidopsis thaliana) GI:19912155; contains Pfam...	autophagy 8c (ATG8C),	AUTOPHAGY 8C (ATG8C)		Stress	Cold, Pathogen, Salinity
PPN073D05	k-means5	0	CS1 H>O	Cytoskeleton organization and biogenesis	Microtubule-Microtubule binding	PPN073D05-T7_c_s	Arabidopsis thaliana genomic DNA, chromosome 5, P1 clone:MCO15	AT5G55230	ATMAP65-1 | Binds and bundles microtubules. Plays a role in stabilizing anti-parallel microtubule...	microtubule-associated PROTs 65-1 (ATMAP65-1),	MICROTUBULE-ASSOCIATED PROTEINS 65-1 (MAP65-1)	Hormones	Stress	Cold, Drought, Pathogen, Salinity	ABA
PPN063B08	k-means7	CS1 LS>S	0	Cytoskeleton organization and biogenesis	Microtubule-microtubule organization	PPN063B08-T7_c_s	Angustifolia	AT1G01510	C-terminal binding protein (ANGUSTIFOLIA), nearly identical to C-terminal binding protein ANGUSTI...	ANGUSTIFOLIA (AN)	ANGUSTIFOLIA (AN)		Stress	Cold
PPN019D06	k-means5	0	CS1 H>O	Cytoskeleton organization and biogenesis	Microtubule-microtubule organization	CL850Contig1	Targeting for Xklp2	AT3G23090	expressed protein			Hormones	Stress	Cold	ABA
PPN049D04	k-means7	CS1 LS>S	CS1 O>H	Cytoskeleton organization and biogenesis	Microtubule-microtubule organization	PPN049D04-T7_c_s	At1g29990	AT1G29990	prefoldin, putative, similar to Swiss-Prot:O15212 prefoldin subunit 6 (Protein Ke2) (Homo sapiens)	PREFOLDIN 6 (PDF6),	PREFOLDIN 6 (PFD6)		Stress	Cold, Pathogen
PPN046F10	k-means11	0	CS1 H>O	Other carbohydrate metabolism	Unknown glycosyltransferase	PPN046F10-T7_c_s	fringe-related protein, + weak similarity to Fringe (Schistocerca gregaria)(GI:6573138);Fringe en...	AT4G00300	fringe-related protein, + weak similarity to Fringe (Schistocerca gregaria)(GI:6573138);Fringe en...				Stress	Cold, Pathogen
PP1000B05	k-means7	CS1 LS>S	CS1 O>H	Cytoskeleton organization and biogenesis	Microtubule-microtubule organization	PP1000B05-T7_c_s	T1K7.26 protein	AT1G69230	expressed protein	SPIRAL1-LIKE2 (SP1L2),	SPIRAL1-LIKE2 (SP1L2)	Hormones	Stress	Cold	ABA
PPN031G02	k-means5	CS1 LS>S	CS1 H>O	Cytoskeleton organization and biogenesis	Microtubule-microtubule organization	PPN031G02-T7_c_s	Centromere protein	AT3G22790	kinase interacting family protein, similar to kinase interacting protein 1 (GI:13936326) (Petunia...		NETWORKED 1A (NET1A)		Stress	Cold, Drought, Salinity
PPN075E12	k-means5	0	CS1 O>H	Cytoskeleton organization and biogenesis	Microtubule-microtubule organization	PPN075E12-T7_c_s	Tubulin folding cofactor B	AT3G10220	tubulin folding cofactor B, identical to tubulin folding cofactor B GI:20514259 from (Arabidopsis...		EMBRYO DEFECTIVE 2804 (EMB2804)		Stress	Cold
PPN020F06	k-means1	CS1 S>LS	CS1 H>O	Transport	Mitochondrial carrier	PPN020F06-T7_c_s	Malus_x_domestica transcript; similar to Graves disease mitochondrial solute carrier protein-like...
PPN028B06	k-means1	CS1 S>LS	CS1 H>O	Energy production	mitochondrial electron chain	PPN028B06-T7_c_s	Vacuolar H+-pyrophosphatase	AT1G15690	pyrophosphate-energized vacuolar membrane proton pump / pyrophosphate-energized inorganic pyropho...	(AVP1), AT V-PPASE 3 (ATAVP3), (AVP-3)	(AVP1);ARABIDOPSIS THALIANA V-PPASE 3 (ATAVP3); (ATAVP1); (AtVHP1;1);FUGU 5 (FUGU5); (AVP-3)	Hormones	Stress	Cold, Pathogen	AUX
PPN058F04	k-means10	0	CS1 O>H	Energy production	mitochondrial electron chain	CL306Contig1	ATP synthase delta chain, mitochondrial precursor	AT5G13450	ATP synthase delta chain, mitochondrial, putative / H(+)-transporting two-sector ATPase, delta (O...		DELTA SUBUNIT OF MT ATP SYNTHASE (ATP5)		Stress	Cold
PPN041F11	k-means10	0	CS1 O>H	Energy production	mitochondrial electron chain	PPN041F11-T7_c_s	Fb14	AT2G47690	NADH-ubiquinone oxidoreductase-related, contains weak similarity to NADH-ubiquinone oxidoreductas...				Stress	Cold
PPN037E02	k-means10	CS1 LS>S	CS1 O>H	Energy production	mitochondrial electron chain	CL430Contig1	Copia-like retroelement pol polyprotein	AT4G26210	mitochondrial ATP synthase g subunit family protein, contains Pfam profile: PF04718 mitochondrial...			Hormones	Stress	Cold, Pathogen	ABA
PPN066A02	k-means10	0	CS1 O>H	Energy production	mitochondrial electron chain	CL474Contig1	Alternative oxidase, mitochondrial precursor	AT5G64210	alternative oxidase 2, mitochondrial (AOX2), nearly identical to SP:O22049	(AOX2),	ALTERNATIVE OXIDASE 2 (AOX2)
PPN048H09	k-means12	0	CS1 H>O	Energy production	mitochondrial electron chain	PPN048H09-T7_c_s	Alternative oxidase	AT4G22260	alternative oxidase, putative / immutans protein (IM), identical to IMMUTANS from Arabidopsis tha...	IMMUTANS (IM ), (IM1	(IM1);IMMUTANS (IM)		Stress	Cold
PPN054E11	k-means12	0	CS1 H>O	Energy production	mitochondrial electron chain	PPN054E11-T7_c_s	Alternative oxidase	AT4G22260	alternative oxidase, putative / immutans protein (IM), identical to IMMUTANS from Arabidopsis tha...	IMMUTANS (IM ), (IM1	(IM1);IMMUTANS (IM)		Stress	Cold
PPN042G07	k-means4	0	CS1 O>H	Energy production	mitochondrial electron chain	CL1440Contig1	NADH:ubiquinone oxidoreductase-like protein	AT5G18800	NADH-ubiquinone oxidoreductase 19 kDa subunit (NDUFA8) family protein, contains Pfam profile: PF0...				Stress	Cold
PPN072D04	k-means5	0	CS1 O>H	Energy production	mitochondrial electron chain	CL253Contig1	NADH dehydrogenase [ubiquinone] iron-sulfur protein 8, mitochondrial precursor	AT1G16700	NADH-ubiquinone oxidoreductase 23 kDa subunit, mitochondrial, putative, very strong similarity to...	AT mildew resistance locus o 14 (AtMLO14)	ARABIDOPSIS THALIANA MILDEW RESISTANCE LOCUS O 14 (AtMLO14)
PPN051H07	k-means5	0	CS1 O>H	Energy production	mitochondrial electron chain	CL1081Contig1	F6 protein	AT1G04630	expressed protein	maternal effect embryo arrest 4 (MEE4),	MATERNAL EFFECT EMBRYO ARREST 4 (MEE4)		Stress	Cold
PPN047H08	k-means5	CS1 LS>S	CS1 O>H	Energy production	mitochondrial electron chain	CL1472Contig1	ATP synthase epsilon chain, mitochondrial	AT1G51650	ATP synthase epsilon chain, mitochondrial, identical to ATP synthase epsilon chain, mitochondrial...				Stress	Cold
PPN004H09	k-means5	CS1 LS>S	0	Energy production	mitochondrial electron chain	PPN004H09-T7_c_s	F11M15.22 protein	AT2G31670	expressed protein, similar to NADH-ubiquinone oxidoreductase B16.6 subunit (EC 1.6.5.3) (EC 1.6.9...			Hormones	Stress	Cold, Drought, Salinity	ABA
PPN008E02	k-means5	CS1 LS>S	CS1 O>H	Energy production	mitochondrial electron chain	CL789Contig1	NADH dehydrogenase [ubiquinone] iron-sulfur protein 6	AT3G18410	NADH-ubiquinone oxidoreductase-related, similar to NADH-ubiquinone oxidoreductase 12 kDa subunit,...
PPN065C06	k-means5	0	CS1 O>H	Energy production	mitochondrial electron chain	PPN065C06-T7_c_s	NADH-ubiquinone oxidoreductase 24 kDa subunit, mitochondrial precursor	AT4G02580	NADH-ubiquinone oxidoreductase 24 kDa subunit, putative, similar to NADH-ubiquinone oxidoreductas...				Stress	Cold
PPN045G07	k-means5	CS1 LS>S	CS1 O>H	Energy production	mitochondrial electron chain	CL981Contig1	0	AT4G20150	expressed protein				Stress	Cold
PPN074G08	k-means5	CS1 LS>S	CS1 O>H	Energy production	mitochondrial electron chain	PPN074G08-T7_c_s	Probable NADH dehydrogenase [ubiquinone] 1 alpha subcomplex subunit 5, mitochondrial precursor	AT5G52840	NADH-ubiquinone oxidoreductase-related, contains weak similarity to NADH-ubiquinone oxidoreductas...				Stress	Cold
PPN004E03	k-means5	CS1 S>LS	CS1 O>H	Energy production	mitochondrial electron chain	PPN004E03-T7_c_s	2OG-Fe(II) oxygenase	AT5G59540	oxidoreductase, 2OG-Fe(II) oxygenase family protein, similar to desacetoxyvindoline-4-hydroxylase...			Hormones	Stress	Cold, Drought, Salinity	CK, ET
PPN043F02	k-means5	CS1 LS>S	CS1 O>H	Energy production	mitochondrial electron chain	CL1250Contig1	Os03g0606200 protein	AT5G59613	expressed protein
PPN023E01	k-means6	0	CS1 O>H	Energy production	mitochondrial electron chain	PPN023E01-T7_c_s	Mitochondrial alternative oxidase 2	AT5G64210	alternative oxidase 2, mitochondrial (AOX2), nearly identical to SP:O22049	(AOX2),	ALTERNATIVE OXIDASE 2 (AOX2)
PPN042H09	k-means7	CS1 LS>S	CS1 O>H	Energy production	mitochondrial electron chain	PPN042H09-T7_c_s	Mitochondrial ribosome	AT5G47890	NADH-ubiquinone oxidoreductase B8 subunit, putative, similar to SP:O43678 NADH-ubiquinone oxidore...				Stress	Cold
PPN042G11	k-means7	CS1 LS>S	CS1 O>H	Energy production	mitochondrial electron chain	CL1282Contig1	Os08g0239000 protein	AT5G61220	complex 1 family protein / LVR family protein, contains Pfam PF05347: Complex 1 protein (LYR family)			Hormones	Stress	Cold, Pathogen	ABA
PPN034A02	k-means7	0	CS1 O>H	Energy production	mitochondrial electron chain	CL1402Contig1	ETC complex I subunit conserved region	AT5G67590	NADH-ubiquinone oxidoreductase-related, contains weak similarity to NADH-ubiquinone oxidoreductas...	FROSTBITE1 (FRO1),	FROSTBITE1 (FRO1)		Stress	Cold, Pathogen
PPN055H01	k-means8	0	CS1 O>H	Energy production	mitochondrial electron chain	CL307Contig1	F14L17.22 protein	AT1G14450	expressed protein, contains similarity to cytochrome c oxidase subunit I GI:5678701 from (Loligo ...				Stress	Cold
PPN042E11	k-means8	CS1 LS>S	CS1 O>H	Energy production	mitochondrial electron chain	CL574Contig1	Ubiquinol-cytochrome c reductase complex ubiquinone-binding protein QP-C	AT3G10860	ubiquinol-cytochrome C reductase complex ubiquinone-binding protein, putative / ubiquinol-cytochr...				Stress	Cold
PPN034H03	k-means8	0	CS1 O>H	Energy production	mitochondrial electron chain	PPN034H03-T7_c_s	Protein At5g25450	AT5G25450	ubiquinol-cytochrome C reductase complex 14 kDa protein, putative, similar to SP:P48502 Ubiquinol...				Stress	Cold, Pathogen
PPN002G10	k-means8	0	CS1 O>H	Energy production	mitochondrial electron chain	CL939Contig1	Prunus_persica transcript; similar to Alternative oxidase, mitochondrial precursor [Mangifera ind...
PPN049A01	k-means5	CS1 LS>S	CS1 O>H	Trafficking machinery and membrane dynamics	mitochondrial translocation machinery	PPN049A01-T7_c_s	Small zinc finger-like protein	AT5G50810	mitochondrial import inner membrane translocase (TIM8), identical to mitochondrial import inner m...	(TIM8),	TRANSLOCASE INNER MEMBRANE SUBUNIT 8 (TIM8)		Stress	Cold
PPN058F09	k-means10	0	CS1 O>H	Trafficking machinery and membrane dynamics	mitochondrial translocation machinery	CL1126Contig1	At5g55510	AT5G55510	mitochondrial import inner membrane translocase subunit Tim17/Tim22/Tim23 family protein [Arabido...
PPN073D08	k-means3	0	CS1 H>O	Cofactor and vitamin metabolism	molybdopterin cofactor biosynthetic process	CL664Contig1	F17F8.22	AT1G30910	molybdenum cofactor sulfurase family protein, weak similarity to molybdenum cofactor sulfurase (L...				Stress	Cold
PPN058B01	k-means5	0	CS1 H>O	Cofactor and vitamin metabolism	molybdopterin cofactor biosynthetic process	CL1296Contig1	Protein At5g55130	AT5G55130	SUMO activating enzyme 2 (SAE2) [Arabidopsis thaliana] (TAIR:At2g21470.1); similar to SUMO activa...	CO-FACTOR FOR NITRATE, REDUCTASE AND XANTHINE DEHYDROGENASE 5 (CNX5 ), SIRTINOL RESISTANT 1 (SIR1	CO-FACTOR FOR NITRATE, REDUCTASE AND XANTHINE DEHYDROGENASE 5 (CNX5);SIRTINOL RESISTANT 1 (SIR1)	Hormones	Stress	Cold, Pathogen	ABA
PPN064F05	k-means3	0	CS1 H>O	RNA post-transcriptional regulation	mRNA methylation	CL1256Contig1	Putative m6A methyltransferase	AT4G10760	EMB1706 | methyltransferase MT-A70, putative, similar to (N6-adenosine)-methyltransferase (Mus mu...	EMBRYO DEFECTIVE 1706 (EMB1706 ), MRNA ADENOSINE METHYLASE (MTA ),	MRNAADENOSINE METHYLASE (MTA);EMBRYO DEFECTIVE 1706 (EMB1706)	Hormones	Stress	Cold	ABA
PPN002G05	k-means3	0	CS1 H>O	RNA post-transcriptional regulation	mRNA processing	PPN002G05-T7_c_s	Serine/threonine-protein kinase AFC2	AT4G24740	protein kinase (AFC2), identical to protein kinase AFC2 (Arabidopsis thaliana) SWISS-PROT:P51567	ARABIDOPSIS FUS3-COMPLEMENTING GENE 2 (AFC2 ), (AME1 ),	FUS3-COMPLEMENTING GENE 2 (AFC2);FUS3-COMPLEMENTING GENE 2 (FC2); (AME1)	Hormones	Stress	Cold, Drought, Salinity	ABA
PPN008C05	k-means1	CS1 S>LS	CS1 H>O	RNA transcription regulation	Muttator transposase derived-family	PPN008C05-T7_c_s	FAR1; Zinc finger, SWIM-type	AT1G10240	far-red impaired responsive protein, putative, similar to far-red impaired response protein FAR1 ...	FAR1-related sequence 11 (FRS11),	FAR1-RELATED SEQUENCE 11 (FRS11)		Stress	Cold
PPN026G03	k-means1	CS1 S>LS	CS1 H>O	RNA transcription regulation	MYB-family	PPN026G03-T7_c_s	CDC5 protein	AT1G09770	myb family transcription factor, contains Pfam profile: PF00249 myb-like DNA-binding domain	AT CELL DIVISION CYCLE 5 (ATCDC5), CELL DIVISION CYCLE 5 (CDC5), AT MYB DOMAIN CELL DIVISION CYCLE 5 (ATMYBCDC5)	ARABIDOPSIS THALIANA CELL DIVISION CYCLE 5 (ATCDC5);ARABIDOPSIS THALIANA MYB DOMAIN CELL DIVISION CYCLE 5 (ATMYBCDC5);CELL DIVISION CYCLE 5 (CDC5)	Hormones	Stress	Cold, Salinity	ABA
PPN075A04	k-means12	0	CS1 H>O	RNA transcription regulation	MYB-family	CL1009Contig1	MYB91	AT2G37630	myb family transcription factor (MYB91), contains Pfam profile: PF00249 myb-like DNA-binding domain	ARABIDOPSIS PHANTASTICA-LIKE 1 (ATPHAN ), ASYMMETRIC LEAVES 1 (AS1 ), MYB DOMAIN PROT 91 (ATMYB91 ), MYB DOMAIN PROT 91 (MYB91 ),	ARABIDOPSIS PHANTASTICA-LIKE 1 (ATPHAN);ASYMMETRIC LEAVES 1 (AS1);MYB DOMAIN PROTEIN 91 (ATMYB91);MYB DOMAIN PROTEIN 91 (MYB91)	Hormones	Stress	Cold	AUX, GAs, JA, SA
PPN072F07	k-means7	0	CS1 O>H	RNA transcription regulation	MYB-family	CL1397Contig1	Late elongated hypocotyl	AT2G46830	myb-related transcription factor (CCA1), identical to myb-related transcription factor (CCA1) GI:...	CIRCADIAN CLOCK ASSOCIATED 1 (CCA1),	(AtCCA1);CIRCADIAN CLOCK ASSOCIATED 1 (CCA1)	Hormones	Stress	Cold, Darkness, Pathogen	ABA, AUX, ET, GAs, JA, SA
PPN051H04	k-means11	CS1 S>LS	CS1 H>O	Other nucleic acid metabolic process	Transposons	PPN051H04-T7_c_s	Putative non-LTR retroelement reverse transcriptase	AT3G09510	hypothetical protein
PPN067A04	k-means8	0	CS1 O>H	RNA transcription regulation	MYB-family	CL1429Contig1	MYB-like DNA-binding domain protein	AT4G38620	myb family transcription factor (MYB4), contains Pfam profile: PF00249 myb-like DNA-binding domain	(ARABIDOPSIS MYB DOMAIN PROT 4 (ATMYB4 ), (MYB4 ),	MYB DOMAIN PROTEIN 4 (MYB4);MYB DOMAIN PROTEIN 4 (ATMYB4)	Hormones	Stress	Cold	ABA, AUX, CK, ET, GAs, JA, SA
PPN023D04	k-means9	CS1 S>LS	CS1 H>O	RNA transcription regulation	MYB-family	CL780Contig1	MYB-like DNA-binding protein
PP1001H07	k-means6	0	CS1 H>O	Transport	Na/Ca antiporter	PP1001H07-T7_c_s	Sodium/calcium exchanger membrane region	AT1G08960	cation exchanger, putative (CAX7) [Arabidopsis thaliana] (TAIR:At5g17860.1); similar to Putative ...	(CAX11), CATION EXCHANGER 11 (ATCAX11)	CATION EXCHANGER 11 (CAX11);ARABIDOPSIS THALIANA CATION CALCIUM EXCHANGER 5 (AtCXX5);CATION CALCIUM EXCHANGER 5 (CCX5);CATION EXCHANGER 11 (ATCAX11)	Hormones	Stress	Cold, Salinity	ABA
PPN037F09	k-means10	CS1 LS>S	CS1 O>H	RNA transcription regulation	NAC-family	CL1459Contig1	Nascent polypeptide-associated complex NAC; UBA-like	AT3G12390	nascent polypeptide associated complex alpha chain protein, putative / alpha-NAC, putative, simil...				Stress	Cold, Pathogen
PPN017H08	k-means2	CS1 S>LS	CS1 H>O	RNA transcription regulation	NAC-family	PPN017H08-T7_c_s	Nam-like protein 4	AT3G10490	ANAC052 | no apical meristem (NAM) family protein, similar to to NAC2 (GI:645671) (Arabidopsis th...	Arabidopsis NAC domain containing PROT 52 (anac052),	NAC DOMAIN CONTAINING PROTEIN 52 (NAC052);NAC DOMAIN CONTAINING PROTEIN 52 (ANAC052)	Hormones	Stress	Cold, Drought	ABA
PPN014G09	k-means2	0	CS1 O>H	RNA transcription regulation	NAC-family	PPN014G09-T7_c_s	Nam-like protein 10	AT5G08790	ANAC081 | no apical meristem (NAM) family protein, contains Pfam PF02365: No apical meristem (NAM...	ATAF2 ), Arabidopsis NAC domain containing PROT 81 (anac081 ),	ARABIDOPSIS NAC DOMAIN CONTAINING PROTEIN 81 (anac081); (ATAF2)	Hormones	Stress	Drought, Salinity	ABA, JA, SA
PPN028C08	k-means3	0	CS1 H>O	RNA transcription regulation	NAC-family	PPN028C08-T7_c_s	Similarity to NAM	AT5G64060	ANAC103 | no apical meristem (NAM) family protein, similar to NAC1 (GI:7716952) {Medicago truncat...	Arabidopsis NAC domain containing PROT 103 (anac103),	NAC DOMAIN CONTAINING PROTEIN 103 (NAC103);NAC DOMAIN CONTAINING PROTEIN 103 (anac103)		Stress	Cold, Pathogen
PPN049D12	k-means9	CS1 S>LS	0	RNA transcription regulation	NAC-family	PPN049D12-T7_c_s	NAC domain protein NAC1
PPN022E09	k-means2	0	CS1 H>O	Protein degradation	Neddylation/NEDD8-acivitation E1 complex	CL439Contig1	At2g12550	AT2G12550	ubiquitin-associated (UBA)/TS-N domain-containing protein, low similarity to NUB1 (NEDD8-interact...		HOMOLOG OF HUMAN NUB1 (NUB1)		Stress	Cold, Pathogen
PPN034G01	k-means5	0	CS1 O>H	Protein degradation	Neddylation/NEDD8-acivitation E1 complex	CL738Contig1	NEDD8-conjugating enzyme Ubc12	AT2G18600	RUB1-conjugating enzyme, putative, strong similarity to gi:6635457 RUB1 conjugating enzyme (Arabi...				Stress	Cold, Pathogen
PPN021F06	k-means3	0	CS1 H>O	Protein degradation	Neddylation/NEDD8-conjugation E2 complex	CL310Contig1	NEDD8-activating enzyme E1 catalytic subunit	AT5G19180	ubiquitin activating enzyme, putative (ECR1), identical to putative ubiquitin activating enzyme E...	E1 C-terminal related 1 (ECR1),	E1 C-TERMINAL RELATED 1 (ECR1)	Hormones	Stress	Cold, Pathogen	ABA, AUX
PPN054A10	k-means10	0	CS1 O>H	Cofactor and vitamin metabolism	Nicotinamide metabolism	CL945Contig1	NUDIX hydrolase	AT3G12600	ATNUDT16 | MutT/nudix family protein, contains Pfam profile PF00293: NUDIX domain	AT Nudix hydrolase homolog 16 (atnudt16),	NUDIX HYDROLASE HOMOLOG 16 (NUDT16);NUDIX HYDROLASE HOMOLOG 16 (atnudt16)		Stress	Cold
PPN062G06	k-means1	CS1 S>LS	0	RNA transcription regulation	NIN family	PPN062G06-T7_c_s	NIN-like protein 2	AT3G59580	RWP-RK domain-containing protein [Arabidopsis thaliana] (TAIR:At2g43500.1); similar to OSJNBa0067...				Stress	Cold
PPN007A02	k-means8	CS1 LS>S	CS1 O>H	Secondary metabolism	nitrate assimilation	CL705Contig1	Non-photosynthetic ferredoxin precursor	AT2G27510	ferredoxin, putative, similar to non-photosynthetic ferredoxin from Citrus sinensis (GI:1360725),...	ferredoxin 3 (ATFD3),	FERREDOXIN 3 (FD3);FERREDOXIN 3 (ATFD3)		Stress	Cold
PPN072C11	k-means3	CS1 S>LS	CS1 H>O	Transport	nitrate transport	CL1251Contig1	Nitrate transporter (NTL1); 53025-56402	AT1G69850	nitrate transporter (NTL1), identical to nitrate transporter (NTL1) GI:3377517 (Arabidopsis thali...	AT NITRATE TRANSPORTER 1:2 (ATNRT1:2 ), (NTL1 ),	NITRATE TRANSPORTER 1:2 (ATNRT1:2); (NTL1); (NRT1.2);ABA-IMPORTING TRANSPORTER 1 (AIT1);NITRATE TRANSPORTER 1:2 (NRT1:2)	Hormones	Stress	Cold	JA
PP1004D02	k-means7	0	CS1 H>O	Transport	nitrate transport	CL1298Contig1	Nitrate transporter	AT3G21670	nitrate transporter (NTP3), nearly identical to nitrate transporter (Arabidopsis thaliana) GI:449...			Hormones	Stress	Cold, Pathogen, Salinity	ABA, AUX, CK, ET, JA
PPN024D02	k-means9	CS1 S>LS	CS1 H>O	Transport	nitrate transport	PPN024D02-T7_c_s	Nitrate transporter NRT1-2	AT1G18880	proton-dependent oligopeptide transport (POT) family protein, contains Pfam profile: PF00854 POT ...		NITRATE TRANSPORTER 1.9 (NRT1.9)	Hormones	Stress	Cold, Drought, Salinity	ABA, AUX, JA
PPN078D07	k-means9	0	CS1 H>O	Secondary metabolism	nitroalkane oxydation	CL1087Contig1	2-nitropropane dioxygenase-like protein	AT5G64250	2-nitropropane dioxygenase family / NPD family, contains Pfam profile PF03060: oxidoreductase, 2-...			Hormones	Stress	Cold, Salinity	ABA, AUX, CK
PPN046G12	k-means10	0	CS1 O>H	Post-translational protein modifcation	N-linked glycoprotein deglycosylation	PPN046G12-T7_c_s	Peptide-N(4)-(N-acetyl-beta-glucosaminyl)asparagine amidase	AT5G49570	transglutaminase-like family protein, low similarity to peptide:N-glycanase PNGase (Mus musculus)...	AT peptide-N-glycanase 1 (AtPNG1),	PEPTIDE-N-GLYCANASE 1 (AtPNG1);PEPTIDE-N-GLYCANASE 1 (PNG1)	Hormones	Stress	Cold, Pathogen	SA
PPN030E02	k-means3	CS1 S>LS	CS1 H>O	Post-translational protein modifcation	N-linked glycoprotein deglycosylation	PPN030E02-T7_c_s	Peptide-N(4)-(N-acetyl-beta-glucosaminyl)asparagine amidase	AT5G49570	transglutaminase-like family protein, low similarity to peptide:N-glycanase PNGase (Mus musculus)...	AT peptide-N-glycanase 1 (AtPNG1),	PEPTIDE-N-GLYCANASE 1 (AtPNG1);PEPTIDE-N-GLYCANASE 1 (PNG1)	Hormones	Stress	Cold, Pathogen	SA
PPN041A06	k-means10	CS1 LS>S	CS1 O>H	No annotation available	No annotation available	PPN041A06-T7_c_s	no_annotation_available
PPN041G02	k-means10	CS1 LS>S	0	No annotation available	No annotation available	PPN041G02-T7_c_s	no_annotation_available
PPN045E01	k-means10	0	CS1 O>H	No annotation available	No annotation available	PPN045E01-T7_c_s	no_annotation_available
PPN049B08	k-means10	0	CS1 O>H	No annotation available	No annotation available	PPN049B08-T7_c_s	no_annotation_available
PPN011H06	k-means10	0	CS1 O>H	No annotation available	No annotation available	CL448Contig1	no_annotation_available
PP1006B12	k-means10	CS1 S>LS	0	No annotation available	No annotation available	PP1006B12-T7_c_s	no_annotation_available
PPN054A07	k-means11	CS1 LS>S	0	Other nucleic acid metabolic process	Unknown DNA binding protein	CL1095Contig1	OSJNBb0039L24.13 protein	AT3G61260	DNA-binding family protein / remorin family protein, similar to DNA-binding protein gi:601843 (Ar...			Hormones	Stress	Cold, Pathogen, Salinity	ABA
PPN027F06	k-means11	0	CS1 H>O	Post-translational protein modifcation	Protein amino acid phosphorylation	PPN027F06-T7_c_s	Ser/Thr protein kinase	AT1G66930	serine/threonine protein kinase family protein, contains Pfam PF00069: Protein kinase domain				Stress	Cold
PPN010G04	k-means1	#N/A	CS1 H>O	No annotation available	No annotation available	PPN010G04-T7_c_s	no_annotation_available
PPN026D04	k-means1	CS1 S>LS	CS1 H>O	No annotation available	No annotation available	CL740Contig1	no_annotation_available
PPN030H02	k-means1	CS1 S>LS	CS1 H>O	No annotation available	No annotation available	PPN030H02-T7_c_s	no_annotation_available
PPN031B07	k-means1	CS1 S>LS	CS1 H>O	No annotation available	No annotation available	PPN031B07-T7_c_s	no_annotation_available
PPN032G03	k-means1	CS1 S>LS	CS1 H>O	No annotation available	No annotation available	PPN032G03-T7_c_s	no_annotation_available
PPN064C02	k-means1	CS1 S>LS	0	No annotation available	No annotation available	PPN064C02-T7_c_s	no_annotation_available
PPN066C02	k-means1	CS1 S>LS	CS1 H>O	No annotation available	No annotation available	PPN066C02-T7_c_s	no_annotation_available
PPN069F04	k-means1	CS1 S>LS	0	No annotation available	No annotation available	CL548Contig1	no_annotation_available
PPN039H06	k-means5	CS1 LS>S	CS1 O>H	No annotation available	No annotation available	PPN039H06-T7_c_s	no_annotation_available
PPN050D08	k-means5	0	CS1 H>O	No annotation available	No annotation available	CL668Contig1	no_annotation_available
PPN080H12	k-means5	CS1 LS>S	0	No annotation available	No annotation available	PPN080H12-T7_c_s	no_annotation_available
PPN009C08	k-means4	0	CS1 O>H	No annotation available	No annotation available	CL250Contig1	no_annotation_available
PPN025C07	k-means6	CS1 LS>S	0	No annotation available	No annotation available	PPN025C07-T7_c_s	no_annotation_available
PPN019D12	k-means4	CS1 S>LS	0	No annotation available	No annotation available	PPN019D12-T7_c_s	no_annotation_available
PPN026E05	k-means12	#N/A	CS1 O>H	No annotation available	No annotation available	PPN026E05-T7_c_s	no_annotation_available
PPN048B09	k-means6	CS1 LS>S	0	No annotation available	No annotation available	PPN048B09-T7_c_s	no_annotation_available
PPN022G03	k-means9	0	CS1 H>O	No annotation available	No annotation available	CL1024Contig1	no_annotation_available
PPN029B05	k-means4	CS1 S>LS	CS1 H>O	No annotation available	No annotation available	PPN029B05-T7_c_s	no_annotation_available
PPN004B06	k-means2	CS1 S>LS	CS1 H>O	No annotation available	No annotation available	PPN004B06-T7_c_s	no_annotation_available
PPN013H10	k-means2	0	CS1 O>H	No annotation available	No annotation available	CL1407Contig1	no_annotation_available
PPN018A08	k-means2	0	CS1 O>H	No annotation available	No annotation available	PPN018A08-T7_c_s	no_annotation_available
PPN020A06	k-means2	0	CS1 O>H	No annotation available	No annotation available	PPN020A06-T7_c_s	no_annotation_available
PPN029A05	k-means2	CS1 S>LS	CS1 H>O	No annotation available	No annotation available	PPN029A05-T7_c_s	no_annotation_available
PPN032E02	k-means2	CS1 S>LS	0	No annotation available	No annotation available	PPN032E02-T7_c_s	no_annotation_available
PPN048E11	k-means2	CS1 S>LS	CS1 O>H	No annotation available	No annotation available	PPN048E11-T7_c_s	no_annotation_available
PPN049B03	k-means2	CS1 LS>S	CS1 O>H	No annotation available	No annotation available	PPN049B03-T7_c_s	no_annotation_available
PP1005F11	k-means2	CS1 S>LS	0	No annotation available	No annotation available	CL561Contig1	no_annotation_available
PPN001B01	k-means2	0	CS1 O>H	No annotation available	No annotation available	CL969Contig1	no_annotation_available
PPN002C06	k-means2	CS1 S>LS	CS1 H>O	No annotation available	No annotation available	PPN002C06-T7_c_s	no_annotation_available
PPN022H01	k-means9	CS1 S>LS	CS1 H>O	No annotation available	No annotation available	PPN022H01-T7_c_s	no_annotation_available
PPN077C03	k-means3	0	CS1 H>O	No annotation available	No annotation available	PPN077C03-T7_c_s	no_annotation_available
PPN019C03	k-means5	#N/A	CS1 O>H	No annotation available	No annotation available	PPN019C03-T7_c_s	no_annotation_available
PPN026D01	k-means9	CS1 S>LS	0	No annotation available	No annotation available	CL829Contig1	no_annotation_available
PP1009E06	k-means6	0	CS1 H>O	No annotation available	No annotation available	PP1009E06-T7_c_s	no_annotation_available
PPN048B04	k-means4	0	CS1 O>H	No annotation available	No annotation available	PPN048B04-T7_c_s	no_annotation_available
PPN048D07	k-means4	CS1 LS>S	CS1 O>H	No annotation available	No annotation available	PPN048D07-T7_c_s	no_annotation_available
PPN048F06	k-means4	CS1 LS>S	0	No annotation available	No annotation available	PPN048F06-T7_c_s	no_annotation_available
PPN009C01	k-means8	#N/A	CS1 O>H	No annotation available	No annotation available	PPN009C01-T7_c_s	no_annotation_available
PPN053D09	k-means8	CS1 LS>S	CS1 O>H	No annotation available	No annotation available	PPN053D09-T7_c_s	no_annotation_available
PPN067A08	k-means12	CS1 S>LS	0	No annotation available	No annotation available	PPN067A08-T7_c_s	no_annotation_available
PP1006D03	k-means8	0	CS1 O>H	No annotation available	No annotation available	PP1006D03-T7_c_s	no_annotation_available
PPN075G11	k-means8	0	CS1 O>H	No annotation available	No annotation available	PPN075G11-T7_c_s	no_annotation_available
PPN052F03	k-means7	0	CS1 O>H	No annotation available	No annotation available	PPN052F03-T7_c_s	no_annotation_available
PPN065E03	k-means9	CS1 LS>S	CS1 H>O	No annotation available	No annotation available	PPN065E03-T7_c_s	no_annotation_available
PPN066H09	k-means9	CS1 S>LS	CS1 H>O	No annotation available	No annotation available	PPN066H09-T7_c_s	no_annotation_available
PPN006G06	k-means5	CS1 LS>S	CS1 O>H	No annotation available	No annotation available	PPN006G06-T7_c_s	no_annotation_available
PPN080B02	k-means4	CS1 S>LS	0	No annotation available	No annotation available	PPN080B02-T7_c_s	no_annotation_available
PP1000A01	k-means3	0	CS1 H>O	Secondary metabolism	non mevalonate isoprenoid pathway	CL445Contig1	1-deoxy-D-xylulose 5-phosphate reductoisomerase	AT5G62790	1-deoxy-D-xylulose 5-phosphate reductoisomerase (DXR), nearly identical to 1-deoxy-d-xylulose-5-p...	1-DEOXY-D-XYLULOSE 5-PHOSPHATE REDUCTOISOMERASE (DXR ), PIGMENT-DEFECTIVE EMBRYO 129 (PDE129 ),	1-DEOXY-D-XYLULOSE 5-PHOSPHATE REDUCTOISOMERASE (DXR)	Hormones	Stress	Cold, Pathogen, Salinity	ABA
PPN022G07	k-means5	0	CS1 H>O	Glycolysis/ pentose phosphate pathway	Non nucleotide phosphate glycolysis bypass	CL825Contig1	Pyrophosphate--fructose 6-phosphate 1-phosphotransferase subunit beta	AT1G12000	pyrophosphate--fructose-6-phosphate 1-phosphotransferase beta subunit, putative / pyrophosphate-d...				Stress	Cold, Drought, Salinity
PPN060H04	k-means9	CS1 S>LS	CS1 H>O	Other nucleic acid metabolic process	Nucleic acid/Calcium binding	PPN060H04-T7_c_s	F21D18.21	AT1G48090	C2 domain-containing protein, contains Pfam profile: PF00168 C2 domain				Stress	Cold, Pathogen
PPN044F04	k-means8	0	CS1 O>H	Other nucleic acid metabolic process	Nucleic acid/Calcium binding	PPN044F04-T7_c_s	Gb|AAC24386.1	AT5G54130	calcium-binding EF hand family protein, contains INTERPRO:IPR002048 calcium-binding EF-hand domain			Hormones	Stress	Cold	ABA, BR
PPN021D06	k-means5	CS1 LS>S	CS1 O>H	Trafficking machinery and membrane dynamics	nucleocytoplasmic transport	PPN021D06-T7_c_s	Small Ras-like GTP-binding protein	AT5G20020	Ras-related GTP-binding nuclear protein (RAN-2), identical to GTP-binding nuclear protein RAN-2 S...	(RAN2),	RAS-RELATED GTP-BINDING NUCLEAR PROTEIN 2 (RAN2)
PPN077F04	k-means5	0	CS1 H>O	Trafficking machinery and membrane dynamics	nucleocytoplasmic transport	CL194Contig1	AT3g25150/MJL12_9	AT3G25150	nuclear transport factor 2 (NTF2) family protein / RNA recognition motif (RRM)-containing protein...				Stress	Cold
PPN067C03	k-means3	0	CS1 H>O	Trafficking machinery and membrane dynamics	nucleocytoplasmic transport	PPN067C03-T7_c_s	Arabidopsis thaliana genomic DNA, chromosome 3, P1 clone: MSL1	AT1G52380	Ran-binding protein 1 domain-containing protein / RanBP1 domain-containing protein, weak similari...			Hormones	Stress	Cold	JA
PPN052G09	k-means5	0	CS1 O>H	Trafficking machinery and membrane dynamics	nucleocytoplasmic transport	PPN052G09-T7_c_s	Tic22	AT4G33350	chloroplast inner membrane import protein Tic22, putative, similar to Tic22 (Pisum sativum) gi:37...		TRANSLOCON AT THE INNER ENVELOPE MEMBRANE OF CHLOROPLASTS 22-IV (AtTic22-IV);TRANSLOCON AT THE INNER ENVELOPE MEMBRANE OF CHLOROPLASTS 22-IV (Tic22-IV)		Stress	Cold
PPN029D05	k-means3	CS1 S>LS	CS1 H>O	Trafficking machinery and membrane dynamics	nucleocytoplasmic transport	CL1194Contig1	Putative transportin	AT2G16950	importin beta-2, putative [Arabidopsis thaliana] (TAIR:At5g53480.1); similar to transportin 1 [Mu...	TRANSPORTIN 1 (TRN1 ), TRANSPORTIN 1 (ATTRN1 )	TRANSPORTIN 1 (ATTRN1);TRANSPORTIN 1 (TRN1)		Stress	Cold
PPN012A01	k-means5	0	CS1 O>H	Trafficking machinery and membrane dynamics	nucleocytoplasmic transport	PPN012A01-T7_c_s	AT5g46250/MPL12_3	AT5G46250	RNA recognition motif (RRM)-containing protein, contains similarity to RNA-binding protein; conta...			Hormones	Stress	Cold, Pathogen	ABA
PPN021C08	k-means8	0	CS1 O>H	Cell wall related	nucleotide glu/gal interconversion	PPN021C08-T7_c_s	Secondary cell wall-related glycosyltransferase family 47	AT2G28110	Encodes a protein with similarity to glycosyl transferase family 47 proteins that is involved in ...	FRAGILE FIBER 8 (FRA8 ), IRREGULAR XYLEM 7 (IRX7 ),	IRREGULAR XYLEM 7 (IRX7);FRAGILE FIBER 8 (FRA8)	Hormones	Stress	Cold, Drought, Pathogen, Salinity	ABA, BR
PPN053D02	k-means5	0	CS1 O>H	Transport	nucleotide mitochondrial carrier	PPN053D02-T7_c_s	Mitochondrial carrier-like protein	AT4G01100	mitochondrial substrate carrier family protein, contains Pfam profile: PF00153 mitochondrial carr...	ADENINE NUCLEOTIDE TRANSPORTER 1 (ADNT1),	ADENINE NUCLEOTIDE TRANSPORTER 1 (ADNT1)		Stress	Cold
PPN022C08	k-means11	CS1 LS>S	0	Post-translational protein modifcation	Protein amino acid phosphorylation	PPN022C08-T7_c_s	Arabidopsis thaliana genomic DNA, chromosome 3, P1 clone:MUJ8	AT3G24190	ABC1 family protein, contains Pfam domain, PF03109: ABC1 family				Stress	Cold
PPN078A11	k-means12	0	CS1 H>O	Signal transduction pathway	Nucleotide signaling/smal GTPase signal transduction	PPN078A11-T7_c_s	GTP-binding protein, ras-like	AT5G60860	Ras-related GTP-binding protein, putative, similar to GTP-binding protein GI:303742 from (Pisum s...	Arabidopsis Rab GTPase homolog A1f (AtRABA1f),	RAB GTPASE HOMOLOG A1F (RABA1f);RAB GTPASE HOMOLOG A1F (AtRABA1f)	Hormones	Stress	Cold, Drought	ABA
PPN068A12	k-means6	CS1 LS>S	0	Signal transduction pathway	Nucleotide signaling/smal GTPase signal transduction	PPN068A12-T7_c_s	Prunus_persica transcript; similar to Putative GTP-binding protein [Oryza sativa (japonica cultiv...
PPN038A03	k-means8	CS1 LS>S	CS1 O>H	Signal transduction pathway	Nucleotide signaling/smal GTPase signal transduction	PPN038A03-T7_c_s	ADP-RIBOSYLATION FACTOR-like protein	AT5G67560	ATARLA1D | ADP-ribosylation factor, putative, identical to GP:15450888 ADP-ribosylation factor-li...	ADP-ribosylation factor-like A1D (ATARLA1D),	ADP-RIBOSYLATION FACTOR-LIKE A1D (ARLA1D);ADP-RIBOSYLATION FACTOR-LIKE A1D (ATARLA1D)		Stress	Cold, Pathogen
PPN025E12	k-means9	0	CS1 H>O	Signal transduction pathway	Nucleotide signaling/smal GTPase signal transduction	PPN025E12-T7_c_s	Prunus_persica transcript; similar to Rab-related small GTP-binding protein [Simmondsia chinensis...
PPN005F12	k-means5	0	CS1 H>O	Signal transduction pathway	Nucleotide signaling/transmembrane receptor	PPN005F12-T7_c_s	Putative CC-NBS-LRR resistance protein	AT3G14470	disease resistance protein (NBS-LRR class), putative, domain signature NBS-LRR exists, suggestive...				Stress	Cold, Pathogen
PPN033A02	k-means5	CS1 LS>S	CS1 O>H	Signal transduction pathway	Nucleotide signaling/transmembrane receptor	PPN033A02-T7_c_s	TIR-NBS-LRR type disease resistance protein	AT4G08450	disease resistance protein (TIR-NBS-LRR class), putative, domain signature TIR-NBS-LRR exists, su...
PPN073H10	k-means7	0	CS1 O>H	Signal transduction pathway	Nucleotide signaling/transmembrane receptor	PPN073H10-T7_c_s	Putative disease resistance protein	AT4G12010	disease resistance protein (TIR-NBS-LRR class), putative, domain signature TIR-NBS-LRR exists, su...				Stress	Cold, Pathogen
PPN043C08	k-means5	0	CS1 H>O	Other carbohydrate metabolism	nucleotide sugar metabolism	PPN043C08-T7_c_s	UTP--glucose-1-phosphate uridylyltransferase	AT5G17310	UTP--glucose-1-phosphate uridylyltransferase, putative / UDP-glucose pyrophosphorylase, putative ...		UDP-GLUCOSE PYROPHOSPHORYLASE 2 (UGP2)		Stress	Cold, Pathogen
PPN078A08	k-means5	CS1 LS>S	CS1 O>H	Homeostasis	Nutrient reservoir	CL1014Contig1	Dehydration-induced protein RD22-like protein 1	AT5G25610	dehydration-responsive protein (RD22), identical to SP:Q08298 Dehydration-responsive protein RD22...	(RD22),	RESPONSIVE TO DESSICATION 22 (RD22); (ATRD22)	Hormones	Stress	Cold, Drought, Pathogen	ABA, AUX
PPN033A10	k-means5	0	CS1 O>H	Homeostasis	Nutrient reservoir	PPN033A10-T7_c_s	Germin-like protein 2	AT1G09560	germin-like protein (GLP4) (GLP5), identical to Arabidopsis germin-like protein subfamily 2 membe...	GERMIN-LIKE PROT 5 (GLP5),	GERMIN-LIKE PROTEIN 5 (GLP5)	Hormones	Stress	Cold, Pathogen	ABA, ET
PPN064F08	k-means9	0	CS1 H>O	Transport	oligopepetide transport	PPN064F08-T7_c_s	POT family, putative	AT1G59740	proton-dependent oligopeptide transport (POT) family protein, contains Pfam profile: PF00854 POT ...			Hormones	Stress	Cold, Salinity	ABA, AUX, CK
PPN060H06	k-means12	0	CS1 H>O	Transport	oligopepetide transport	PPN060H06-T7_c_s	F1E22.10	AT1G65730	oligopeptide transporter OPT family protein, similar to iron-phytosiderophore transporter protein...	YELLOW STRIPE LIKE 7 (YSL7),	YELLOW STRIPE LIKE 7 (YSL7)	Hormones	Stress	Cold	ABA
PPN029A02	k-means2	CS1 LS>S	CS1 O>H	Transport	oligopepetide transport	PPN029A02-T7_c_s	Putative peptide transporter	AT3G01350	proton-dependent oligopeptide transport (POT) family protein, contains Pfam profile: PF00854 POT ...				Stress	Cold
PP1009F11	k-means3	CS1 S>LS	CS1 H>O	Transport	oligopepetide transport	PP1009F11-T7_c_s	YSL transporter 1	AT3G17650	PDE321 | oligopeptide transporter OPT family protein, similar to iron-phytosiderophore transporte...	YELLOW STRIPE LIKE 5 (YSL5 ), pigment defective 321 (PDE321 ),	PIGMENT DEFECTIVE 321 (PDE321);YELLOW STRIPE LIKE 5 (YSL5)	Hormones	Stress	Cold	ABA
PPN015D04	k-means1	0	CS1 H>O	Transport	oligopepetide transport	CL1042Contig1	Metal-nicotianamine transporter YSL6	AT3G27020	oligopeptide transporter OPT family protein, similar to iron-phytosiderophore transporter protein...	YELLOW STRIPE LIKE 6 (YSL6),	YELLOW STRIPE LIKE 6 (YSL6)	Hormones	Stress	Cold, Drought, Salinity	ABA, JA
PPN057F10	k-means1	0	CS1 H>O	Transport	oligopepetide transport	PPN057F10-T7_c_s	Oligopeptide transporter-like protein	AT3G54450	proton-dependent oligopeptide transport (POT) family protein, contains Pfam profile: PF00854 POT ...
PPN035B10	k-means1	CS1 S>LS	0	Transport	oligopepetide transport	PPN035B10-T7_c_s	Oligopeptide transporter 7	AT4G10770	oligopeptide transporter OPT family protein, similar to oligopeptide transporter Opt1p (Candida a...	AT OLIGOPEPTIDE TRANSPORTER 7 (ATOPT7 ), OLIGOPEPTIDE TRANSPORTER 7 (OPT7 ),	ARABIDOPSIS THALIANA OLIGOPEPTIDE TRANSPORTER 7 (ATOPT7);OLIGOPEPTIDE TRANSPORTER 7 (OPT7)		Stress	Cold, Drought, Pathogen, Salinity
PPN005F03	k-means9	0	CS1 H>O	Transport	oligopepetide transport	PPN005F03-T7_c_s	Oligopeptide transporter 7	AT4G10770	oligopeptide transporter OPT family protein, similar to oligopeptide transporter Opt1p (Candida a...	AT OLIGOPEPTIDE TRANSPORTER 7 (ATOPT7 ), OLIGOPEPTIDE TRANSPORTER 7 (OPT7 ),	ARABIDOPSIS THALIANA OLIGOPEPTIDE TRANSPORTER 7 (ATOPT7);OLIGOPEPTIDE TRANSPORTER 7 (OPT7)		Stress	Cold, Drought, Pathogen, Salinity
PPN012D02	k-means12	CS1 LS>S	CS1 H>O	Transport	oligopepetide transport	PPN012D02-T7_c_s	Oligopeptide transporter 6	AT4G27730	oligopeptide transporter OPT family protein, similar to SP:P40900 Sexual differentiation process ...	AT OLIGOPEPTIDE TRANSPORTER 6 (ATOPT6 ), OLIGOPEPTIDE TRANSPORTER 1 (OPT6 ),	ARABIDOPSIS THALIANA OLIGOPEPTIDE TRANSPORTER 6 (ATOPT6);OLIGOPEPTIDE TRANSPORTER 1 (OPT6)	Hormones	Stress	Cold, Drought, Salinity	ET, JA
PPN034A01	k-means5	0	CS1 O>H	Transport	oligopepetide transport	PPN034A01-T7_c_s	Oligopeptide transporter-like protein	AT3G54450	proton-dependent oligopeptide transport (POT) family protein, contains Pfam profile: PF00854 POT ...
PPN028F10	k-means1	0	CS1 H>O	Transport	oligopepetide transport	CL1262Contig1	Ribosomal protein S2; Oligopeptide transporter OPT superfamily	AT5G55930	oligopeptide transporter OPT family protein, similar to SP:P40900 Sexual differentiation process ...	AT OLIGOPEPTIDE TRANSPORTER 1 (ATOPT1 ), OLIGOPEPTIDE TRANSPORTER 1 (OPT1 )	ARABIDOPSIS THALIANA OLIGOPEPTIDE TRANSPORTER 1 (ATOPT1);OLIGOPEPTIDE TRANSPORTER 1 (OPT1)	Hormones	Stress	Cold, Salinity	ABA
PPN057A02	k-means12	0	CS1 H>O	Protein degradation	oligopeptidase	PPN057A02-T7_c_s	T23E18.7	AT1G76140	prolyl oligopeptidase, putative / prolyl endopeptidase, putative / post-proline cleaving enzyme, ...				Stress	Cold
PPN065F11	k-means1	CS1 S>LS	CS1 H>O	Protein degradation	oligopeptidase	PPN065F11-T7_c_s	Esterase/lipase/thioesterase; Peptidase S9B, dipeptidylpeptidase IV N- terminal	AT5G24260	prolyl oligopeptidase family protein, similar to dipeptidyl peptidase IV (Stenotrophomonas maltop...			Hormones	Stress	Cold	ABA
PPN037H09	k-means4	0	CS1 O>H	RNA translation and protein assembly	Oxidative protein folding	CL1242Contig1	DSBA oxidoreductase	AT5G38900	DSBA oxidoreductase family protein, contains Pfam profile: PF01323 DSBA-like thioredoxin domain				Stress	Cold, Pathogen
PPN055B12	k-means6	0	CS1 O>H	RNA translation and protein assembly	Oxidative protein folding	PPN055B12-T7_c_s	DSBA oxidoreductase	AT5G38900	DSBA oxidoreductase family protein, contains Pfam profile: PF01323 DSBA-like thioredoxin domain				Stress	Cold, Pathogen
PPN072D02	k-means6	0	CS1 O>H	Antioxidant system	oxydation to peroxyde	CL603Contig1	Anionic peroxidase precursor	AT1G71695	peroxidase 12 (PER12) (P12) (PRXR6), identical to SP:Q96520 Peroxidase 12 precursor (EC 1.11.1.7)...				Stress	Cold, Drought, Pathogen, Salinity
PPN076D10	k-means12	0	CS1 O>H	Antioxidant system	oxydation to peroxyde	PPN076D10-T7_c_s	Peroxidase 17 precursor	AT2G22420	peroxidase 17 (PER17) (P17), identical to SP:Q9SJZ2 Peroxidase 17 precursor (EC 1.11.1.7) (Atpero...			Hormones	Stress	Cold, Drought, Salinity	ABA
PPN023C03	k-means8	0	CS1 O>H	Antioxidant system	oxydation to peroxyde	CL487Contig1	Peroxidase 21 precursor	AT2G37130	peroxidase 21 (PER21) (P21) (PRXR5), identical to SP:Q42580 Peroxidase 21 precursor (EC 1.11.1.7)...			Hormones	Stress	Cold, Drought, Pathogen	ET
PPN073C07	k-means12	0	CS1 H>O	Cofactor and vitamin metabolism	pantothenate and CoA viosynthesis	CL1243Contig1	Pantothenate kinase 2	AT4G32180	eukaryotic pantothenate kinase family protein, similar to pantothenate kinase (Emericella nidulan...	PANTOTHENATE KINASE 2 (ATPANK2),	PANTOTHENATE KINASE 2 (ATPANK2);PANTOTHENATE KINASE 2 (PANK2)	Hormones	Stress	Cold, Pathogen	BR
PPN052F01	k-means3	0	CS1 H>O	Sulfur metabolism	PAPS biosynthesis	PPN052F01-T7_c_s	Adenylylsulfate kinase; AAA ATPase	AT2G14750	adenylylsulfate kinase 1 (AKN1), identical to adenylylsulfate kinase 1, chloroplast precursor (AP...	APS KINASE (APK ), APS KINASE 1 (AKN1 ), (ATAKN1 )	APS KINASE (APK);ADENOSINE-5'-PHOSPHOSULFATE (APS) KINASE 1 (APK1); (ATAKN1);APS KINASE 1 (AKN1)	Hormones	Stress	Cold, Pathogen	JA
PPN009E12	k-means12	0	CS1 O>H	Glycolysis/ pentose phosphate pathway	PAY-OFF GLYCOLITIC PHASE	PPN009E12-T7_c_s	Putative enolase; 31277-33713	AT1G74030	enolase, putative, similar to Swiss-Prot:P15007 enolase (EC 4.2.1.11) (2-phosphoglycerate dehydra...		ENOLASE 1 (ENO1)	Hormones	Stress	Cold, Drought, Salinity	ABA, BR
PPN080H03	k-means3	0	CS1 H>O	Glycolysis/ pentose phosphate pathway	PAY-OFF GLYCOLITIC PHASE	CL330Contig1	2,3-bisphosphoglycerate-independent phosphoglycerate mutase	AT3G08590	2,3-biphosphoglycerate-independent phosphoglycerate mutase, putative / phosphoglyceromutase, puta...		2,3-BIPHOSPHOGLYCERATE-INDEPENDENT PHOSPHOGLYCERATE MUTASE 2 (iPGAM2)		Stress	Cold, Pathogen
PPN020G06	k-means3	CS1 S>LS	0	Glycolysis/ pentose phosphate pathway	PAY-OFF GLYCOLITIC PHASE	PPN020G06-T7_c_s	2,3-bisphosphoglycerate-independent phosphoglycerate mutase	AT3G08590	2,3-biphosphoglycerate-independent phosphoglycerate mutase, putative / phosphoglyceromutase, puta...		2,3-BIPHOSPHOGLYCERATE-INDEPENDENT PHOSPHOGLYCERATE MUTASE 2 (iPGAM2)		Stress	Cold, Pathogen
PPN078D05	k-means12	0	CS1 H>O	Glycolysis/ pentose phosphate pathway	PAY-OFF GLYCOLITIC PHASE	CL140Contig1	Glyceraldehyde-3-phosphate dehydrogenase, cytosolic	AT1G79530	glyceraldehyde 3-phosphate dehydrogenase, cytosolic, putative / NAD-dependent glyceraldehyde-3-ph...	GLYCERALDEHYDE-3-PHOSPHATE DEHYDROGENASE OF PLASTID 1 (GAPCP-1),	GLYCERALDEHYDE-3-PHOSPHATE DEHYDROGENASE OF PLASTID 1 (GAPCP-1)	Hormones	Stress	Cold, Drought, Salinity	ET
PPN031F11	k-means12	0	CS1 H>O	Glycolysis/ pentose phosphate pathway	PAY-OFF GLYCOLITIC PHASE	PPN031F11-T7_c_s	Nadp-dependent glyceraldehyde-3-phosphate dehydrogenase	AT2G24270	NADP-dependent glyceraldehyde-3-phosphate dehydrogenase, putative, similar to NADP-dependent glyc...	(ALDH11A3),	ALDEHYDE DEHYDROGENASE 11A3 (ALDH11A3)		Stress	Cold, Drought, Pathogen, Salinity
PPN020B07	k-means1	CS1 S>LS	0	Glycolysis/ pentose phosphate pathway	PAY-OFF GLYCOLITIC PHASE	PPN020B07-T7_c_s	Pyruvate kinase	AT2G36580	pyruvate kinase, putative, similar to pyruvate kinase, cytosolic isozyme (Glycine max) SWISS-PROT...				Stress	Cold, Pathogen
PPN050A12	k-means8	0	CS1 O>H	Glycolysis/ pentose phosphate pathway	PAY-OFF GLYCOLITIC PHASE	CL644Contig1	T12H1.14 protein	AT3G05170	phosphoglycerate/bisphosphoglycerate mutase family protein, contains Pfam profile PF00300: phosph...				Stress	Cold
PPN035C04	k-means5	0	CS1 O>H	Glycolysis/ pentose phosphate pathway	PAY-OFF GLYCOLITIC PHASE	PPN035C04-T7_c_s	Phosphoglycerate kinase	AT1G56190	phosphoglycerate kinase, putative, similar to SP:P41758 Phosphoglycerate kinase, chloroplast prec...			Hormones	Stress	Cold	ABA
PPN026B04	k-means1	CS1 S>LS	0	Glycolysis/ pentose phosphate pathway	PAY-OFF GLYCOLITIC PHASE	CL405Contig1	AT5g52920/MXC20_15	AT5G52920	pyruvate kinase, putative, similar to pyruvate kinase isozyme G, chloroplast precursor (Nicotiana...	PLASTIDIAL PYRUVATE KINASE 1 (PKP1 ), PLASTIDIC PYRUVATE KINASE BETA SUBUNIT 1 (PKP-BETA1 ), PLASTIDIAL PYRUVATE KINASE 2 (PKP2 ),	PLASTIDIAL PYRUVATE KINASE 1 (PKP1);PLASTIDIC PYRUVATE KINASE BETA SUBUNIT 1 (PKP-BETA1);PLASTIDIAL PYRUVATE KINASE 2 (PKP2)	Hormones	Stress	Cold, Pathogen	ABA
PPN021G06	k-means9	0	CS1 H>O	Glycolysis/ pentose phosphate pathway	PAY-OFF GLYCOLITIC PHASE	PPN021G06-T7_c_s	Pyruvate kinase	AT5G56350	pyruvate kinase, putative, similar to pyruvate kinase, cytosolic isozyme (Nicotiana tabacum) SWIS...			Hormones	Stress	Cold, Pathogen	ABA
PPN078H07	k-means3	0	CS1 H>O	Cell wall related	Pectin biosynthesis	PPN078H07-T7_c_s	Putative dihydroflavonol reductase	AT1G08200	expressed protein	UDP-D-APIOSE/UDP-D-XYLOSE SYNTHASE 2 (AXS2),	UDP-D-APIOSE/UDP-D-XYLOSE SYNTHASE 2 (AXS2)	Hormones			ABA
PPN004B07	k-means10	CS1 LS>S	0	Cell wall related	Pectin biosynthesis	CL383Contig1	CMP-KDO synthetase precursor	AT1G53000	cytidylyltransferase family, contains Pfam profile: PF02348 cytidylyltransferase		(KDSB); (AtCKS);CMP-KDO SYNTHETASE (CKS)		Stress	Cold
PPN015D02	k-means10	#N/A	CS1 O>H	Cell wall related	Pectin biosynthesis	PPN015D02-T7_c_s	Avr9/Cf-9 rapidly elicited protein 231	AT1G19300	glycosyl transferase family 8 protein, contains Pfam profile: PF01501 Glycosyl transferase family 8	GALACTURONOSYLTRANSFERASE-LIKE 1 (GATL1 ), PARVUS (PARVUS ), GAOLAOZHUANGREN 1 (GLZ1 )	GALACTURONOSYLTRANSFERASE-LIKE 1 (GATL1); (ATGATL1);GAOLAOZHUANGREN 1 (GLZ1);PARVUS (PARVUS)	Hormones	Stress	Cold	BR, JA
PPN046D05	k-means10	0	CS1 H>O	Cell wall related	Pectin biosynthesis	PPN046D05-T7_c_s	Probable glycosyltransferase At3g02350	AT3G02350	glycosyl transferase family 8 protein, contains Pfam profile: PF01501 glycosyl transferase family 8	Galacturonosyltransferase 9 (GAUT9),	GALACTURONOSYLTRANSFERASE 9 (GAUT9)	Hormones	Stress	Cold	ABA
PPN055A12	k-means4	0	CS1 O>H	Cell wall related	Pectin biosynthesis	CL1313Contig1	Putative 3-deoxy-manno-octulosonate cytidylyltransferase	AT1G53000	cytidylyltransferase family, contains Pfam profile: PF02348 cytidylyltransferase		(KDSB); (AtCKS);CMP-KDO SYNTHETASE (CKS)		Stress	Cold
PPN041B03	k-means11	0	CS1 H>O	Post-translational protein modifcation	Protein N-acetylation	PPN041B03-T7_c_s	F21B7.25	AT1G03650	GCN5-related N-acetyltransferase (GNAT) family protein, low similarity to SP:P07347 N-terminal ac...
PPN013H07	k-means11	0	CS1 H>O	Post-translational protein modifcation	Protein N-acetylation	CL124Contig1	Similarity to N-acetyltransferase	AT5G13780	GCN5-related N-acetyltransferase, putative, similar to SP:P07347 N-terminal acetyltransferase com...				Stress	Cold
PPN065C07	k-means3	0	CS1 H>O	Cell wall related	Pectin biosynthesis	CL1097Contig1	Probable rhamnose biosynthetic enzyme 1	AT1G78570	RHM1 | NAD-dependent epimerase/dehydratase family protein, similar to dTDP-glucose 4,6-dehydratas...	RHAMNOSE BIOSYNTHESIS1 (RHM1 ), REPRESSOR OF LRX1 1 (ROL1 ), AT RHAMNOSE BIOSYNTHESIS 1 (ATRHM1 ),	RHAMNOSE BIOSYNTHESIS 1 (RHM1);ARABIDOPSIS THALIANA RHAMNOSE BIOSYNTHESIS 1 (ATRHM1);REPRESSOR OF LRX1 1 (ROL1)
PPN038D06	k-means5	CS1 LS>S	CS1 O>H	Cell wall related	Pectin biosynthesis	PPN038D06-T7_c_s	Glycosyltransferase QUASIMODO1	AT3G25140	glycosyl transferase family 8 protein, contains Pfam profile: PF01501 glycosyl transferase family 8	GALACTURONOSYLTRANSFERASE 8 (GAUT8 ), QUASIMODO 1 (QUA1 ),	QUASIMODO 1 (QUA1);GALACTURONOSYLTRANSFERASE 8 (GAUT8)	Hormones	Stress	Cold, Drought, Salinity	ABA
PPN062F01	k-means3	0	CS1 H>O	Cell wall related	Pectin biosynthesis	CL415Contig1	Putative glycosyltransferase	AT5G47780	glycosyl transferase family 8 protein, contains Pfam profile: PF01501 glycosyl transferase family...	Galacturonosyltransferase 4 (GAUT4),	GALACTURONOSYLTRANSFERASE 4 (GAUT4)		Stress	Cold, Drought, Salinity
PPN057F09	k-means9	0	CS1 H>O	Cell wall related	Pectin degradation	PPN057F09-T7_c_s	T29M8.4 protein	AT1G19170	glycoside hydrolase family 28 protein / polygalacturonase (pectinase) family protein, low similar...				Stress	Cold
PP1000D04	k-means4	CS1 LS>S	CS1 O>H	Cell wall related	Pectin degradation	CL922Contig1	Invertase inhibitor precursor	AT1G47960	invertase/pectin methylesterase inhibitor family protein, low similarity to SP:P83326 Pectinester...	CELL WALL / VACUOLAR INHIBITOR OF FRUCTOSIDASE 1 (C/VIF1), CELL WALL / VACUOLAR INHIBITOR OF FRUCTOSIDASE 1 (ATC/VIF1)	CELL WALL / VACUOLAR INHIBITOR OF FRUCTOSIDASE 1 (ATC/VIF1);CELL WALL / VACUOLAR INHIBITOR OF FRUCTOSIDASE 1 (C/VIF1)	Hormones	Stress	Cold, Drought, Salinity	ABA
PP1004B07	k-means3	0	CS1 O>H	Cell wall related	Pectin degradation	PP1004B07-T7_c_s	Pectinesterase	AT1G76160	SKS5 | multi-copper oxidase type I family protein, similar to pollen-specific BP10 protein (SP:Q0...	SKU5 Similar 5 (sks5),	SKU5 SIMILAR 5 (sks5)	Hormones	Stress	Cold, Pathogen, Salinity	ABA, BR
PP1004E01	k-means2	0	CS1 H>O	Cell wall related	Pectin degradation	CL1384Contig1	Putative pectinesterase	AT2G26440	pectinesterase family protein, contains Pfam profile: PF01095 pectinesterase			Hormones	Stress	Cold, Drought, Pathogen, Salinity	ABA
PPN002G04	k-means12	0	CS1 H>O	Cell wall related	Pectin degradation	PPN002G04-T7_c_s	Pectinesterase PPE8B precursor	AT3G43270	pectinesterase family protein, contains Pfam profile: PF01095 pectinesterase			Hormones	Stress	Cold, Drought, Salinity	ABA, AUX, ET, JA
PPN001G09	k-means7	0	CS1 O>H	Cell wall related	Pectin degradation	CL171Contig1	Os09g0487600 protein	AT3G57790	glycoside hydrolase family 28 protein / polygalacturonase (pectinase) family protein, weak simila...				Stress	Cold
PP1005G11	k-means4	CS1 S>LS	0	Cell wall related	Pectin degradation	CL5Contig1	Polygalacturonase precursor	AT3G59850	polygalacturonase, putative / pectinase, putative, similar to SP:P48979 Polygalacturonase precurs...
PPN037C06	k-means6	0	CS1 O>H	Cell wall related	Pectin degradation	PPN037C06-T7_c_s	Putative ripening-related protein	AT4G12390	invertase/pectin methylesterase inhibitor family protein, low similarity to pectinesterase from A...	PECTIN METHYLESTERASE INHIBITOR 1 (PME1),	PECTIN METHYLESTERASE INHIBITOR 1 (PME1)	Hormones	Stress	Cold, Drought, Salinity	ABA
PPN047G10	k-means2	0	CS1 O>H	Cell wall related	Pectin degradation	CL806Contig1	Polygalacturonase-like protein	AT4G23500	glycoside hydrolase family 28 protein / polygalacturonase (pectinase) family protein, weak simila...
PPN041B11	k-means2	CS1 S>LS	CS1 O>H	Cell wall related	Pectin degradation	CL146Contig1	Polygalacturonase-inhibiting protein	AT5G06860	polygalacturonase inhibiting protein 1 (PGIP1), identical to polygalacturonase inhibiting protein...	POLYGALACTURONASE INHIBITING PROT 1 (PGIP1 ), POLYGALACTURONASE INHIBITING PROT 1 (ATPGIP1 ),	POLYGALACTURONASE INHIBITING PROTEIN 1 (PGIP1);POLYGALACTURONASE INHIBITING PROTEIN 1 (ATPGIP1)	Hormones	Stress	Cold, Darkness, Drought, Pathogen, Salinity	ABA, AUX
PPN011H10	k-means5	CS1 LS>S	0	Cell wall related	Pectin degradation	CL417Contig1	Pectate lyase-like protein	AT3G55140	pectate lyase family protein, similar to pollen allergen Amb a 1.3 SP:P27761 from (Ambrosia artem...			Hormones	Stress	Cold	CK
PPN001F02	k-means2	CS1 S>LS	CS1 O>H	Cell wall related	Pectin degradation	CL309Contig1	Protein At5g23870	AT5G23870	pectinacetylesterase family protein, contains Pfam profile: PF03283 pectinacetylesterase			Hormones	Stress	Cold, Drought	ABA
PPN066B05	k-means2	0	CS1 H>O	Cell wall related	Pectin degradation	CL763Contig1	Ripening-related protein-like	AT5G51520	invertase/pectin methylesterase inhibitor family protein, low similarity to pectinesterase from L...				Stress	Cold
PP1000C09	k-means7	CS1 LS>S	CS1 O>H	Cell wall related	Pectin degradation	CL1404Contig1	Putative ripening-related protein	AT5G62350	invertase/pectin methylesterase inhibitor family protein / DC 1.2 homolog (FL5-2I22), similar to ...			Hormones	Stress	Cold, Pathogen	ABA, JA
PPN002E02	k-means3	CS1 LS>S	0	Cell wall related	Pectin degradation	PPN002E02-T7_c_s	Prunus_persica transcript; similar to T23E18.10 [Arabidopsis thaliana (Mouse-ear cress)]
PPN043A02	k-means5	0	CS1 O>H	Protein degradation	peptidase	PPN043A02-T7_c_s	Aminopeptidase P	AT4G36760	aminopeptidase P, similar to Xaa-Pro aminopeptidase 2 (Lycopersicon esculentum) GI:15384991; cont...	(ATAPP1 ), AMINOPEPTIDASE P1 (APP1 ),	ARABIDOPSIS THALIANA AMINOPEPTIDASE P1 (ATAPP1);AMINOPEPTIDASE P1 (APP1)	Hormones	Stress	Cold, Drought, Salinity	ABA, AUX
PPN022F02	k-means5	CS1 S>LS	CS1 H>O	Protein degradation	peptidase	CL145Contig1	HyuC-like protein	AT4G20070	peptidase M20/M25/M40 family protein, contains similarity to hydantoin utilization protein C (Pse...	AT Allantoate Amidohydrolase (ATAAH),	ALLANTOATE AMIDOHYDROLASE (AAH);ALLANTOATE AMIDOHYDROLASE (ATAAH)	Hormones	Stress	Cold	ABA, BR
PPN018A04	k-means5	CS1 S>LS	0	Protein degradation	peptidase	PPN018A04-T7_c_s	HyuC-like protein	AT4G20070	peptidase M20/M25/M40 family protein, contains similarity to hydantoin utilization protein C (Pse...	AT Allantoate Amidohydrolase (ATAAH),	ALLANTOATE AMIDOHYDROLASE (AAH);ALLANTOATE AMIDOHYDROLASE (ATAAH)	Hormones	Stress	Cold	ABA, BR
PP1001C12	k-means6	0	CS1 O>H	Protein degradation	peptidase	CL301Contig1	Membrane protein, putative; 61952-60281	AT1G63120	rhomboid family protein, contains PFAM domain PF01694, Rhomboid family	AT Rhomboid-like 2 (ATRBL2),	RHOMBOID-LIKE 2 (RBL2);RHOMBOID-LIKE 2 (ATRBL2)	Hormones	Stress	Cold	JA
PPN033A09	k-means8	0	CS1 O>H	Protein degradation	peptidase	PPN033A09-T7_c_s	Protease-associated PA; Peptidase A22B, minor histocompatibility antigen H13	AT1G63690	protease-associated (PA) domain-containing protein, contains protease associated (PA) domain, Pfa...		SIGNAL PEPTIDE PEPTIDASE-LIKE 2 (SPPL2);SIGNAL PEPTIDE PEPTIDASE-LIKE 2 (ATSPPL2)		Stress	Cold, Pathogen
PPN063G08	k-means1	CS1 S>LS	CS1 H>O	Protein degradation	peptidase	PPN063G08-T7_c_s	Autophagy 4a	AT2G44140	autophagy 4a (APG4a), identical to autophagy 4a (Arabidopsis thaliana) gi:19912143:dbj:BAB88383			Hormones	Stress	Salinity	ABA
PPN055E01	k-means5	0	CS1 O>H	Protein degradation	peptidase	PPN055E01-T7_c_s	T15D22.4 protein	AT1G15000	SCPL50 | serine carboxypeptidase S10 family protein, similar to Serine carboxypeptidase precursor...	serine carboxypeptidase-like 50 (scpl50),	SERINE CARBOXYPEPTIDASE-LIKE 50 (scpl50)	Hormones	Stress	Cold, Drought, Pathogen, Salinity	ABA
PPN011A12	k-means2	0	CS1 O>H	Protein degradation	peptidase	PPN011A12-T7_c_s	Protein At3g17611	AT3G17611	rhomboid family protein / zinc finger protein-related, contains Pfam profiles PF01694: Rhomboid f...	ARABIDOPSIS RHOMBOID-LIKE PROT 14 (ATRBL14),	RHOMBOID-LIKE PROTEIN 14 (ATRBL14);RHOMBOID-LIKE PROTEIN 10 (RBL10);RHOMBOID-LIKE PROTEIN 14 (RBL14);RHOMBOID-LIKE PROTEIN 10 (ATRBL10)	Hormones	Stress	Cold	ABA
PPN058E05	k-means5	CS1 LS>S	0	Protein degradation	peptidase	CL1336Contig1	Pyrrolidone carboxyl peptidase-like protein	AT1G56700	pyrrolidone-carboxylate peptidase family protein, similar to Pyrrolidone-carboxylate peptidase (5...			Hormones	Stress	Cold	ABA, AUX
PPN011A02	k-means5	CS1 LS>S	CS1 O>H	Protein degradation	peptidase	CL1004Contig1	OSJNBa0068L06.9 protein	AT2G31140	expressed protein
PPN049B02	k-means6	0	CS1 O>H	Protein degradation	peptidase	PPN049B02-T7_c_s	Putative tripeptidyl peptidase II	AT4G20850	subtilase family protein, contains similarity to Tripeptidyl-peptidase II (EC 3.4.14.10) (TPP-II)...	TRIPEPTIDYL PEPTIDASE II (TPP2),	TRIPEPTIDYL PEPTIDASE II (TPP2)		Stress	Cold
PPN023G04	k-means12	0	CS1 O>H	Protein degradation	peptidase	PPN023G04-T7_c_s	Peptidase M, neutral zinc metallopeptidases, zinc-binding site	AT4G33090	aminopeptidase M, similar to SP:Q11011 Puromycin-sensitive aminopeptidase (EC 3.4.11.-) (PSA) {Mu...	AMINOPEPTIDASE M1 (APM1 ), AMINOPEPTIDASE M1 (ATAPM1 ),	AMINOPEPTIDASE M1 (ATAPM1);AMINOPEPTIDASE M1 (APM1)	Hormones	Stress	Cold	ABA, AUX
PPN029C02	k-means3	CS1 S>LS	0	Protein degradation	peptidase	CL986Contig1	Xaa-Pro aminopeptidase 2	AT4G36760	aminopeptidase P, similar to Xaa-Pro aminopeptidase 2 (Lycopersicon esculentum) GI:15384991; cont...	(ATAPP1 ), AMINOPEPTIDASE P1 (APP1 ),	ARABIDOPSIS THALIANA AMINOPEPTIDASE P1 (ATAPP1);AMINOPEPTIDASE P1 (APP1)	Hormones	Stress	Cold, Drought, Salinity	ABA, AUX
PPN069A11	k-means2	0	CS1 O>H	Protein degradation	peptidase	PPN069A11-T7_c_s	Leukotriene-A4 hydrolase-like protein	AT5G13520	peptidase M1 family protein, similar to SP:P09960 Leukotriene A-4 hydrolase (EC 3.3.2.6) (LTA-4 h...			Hormones	Stress	Cold, Drought, Salinity	ABA
PPN050D01	k-means5	0	CS1 H>O	Protein degradation	peptidase	CL141Contig1	Acetylornithine deacetylase, putative	AT4G17830	peptidase M20/M25/M40 family protein, similar to acetylornithine deacetylase (Acetylornithinase, ...				Stress	Cold, Pathogen
PPN019B11	k-means5	0	CS1 H>O	Protein degradation	peptidase	PPN019B11-T7_c_s	Aspartyl aminopeptidase-like protein	AT5G60160	aspartyl aminopeptidase, putative, similar to SP:Q9ULA0 Aspartyl aminopeptidase (EC 3.4.11.21) {H...				Stress	Cold, Pathogen
PPN040F08	k-means3	CS1 S>LS	CS1 H>O	Protein degradation	peptidase	PPN040F08-T7_c_s	Oligopeptidase A	AT5G65620	peptidase M3 family protein / thimet oligopeptidase family protein, similar to SP:P27237 Oligopep...				Stress	Cold
PPN005E12	k-means5	0	CS1 H>O	Protein degradation	peptidase	PPN005E12-T7_c_s	Integrase, catalytic region; Zinc finger, CCHC-type; Peptidase aspartic, catalytic
PPN068C01	k-means9	0	CS1 O>H	Transport	Permease of DMT family	PPN068C01-T7_c_s	MtN21 protein	AT5G07050	nodulin MtN21 family protein, similar to MtN21 GI:2598575 (root nodule development) from (Medicag...				Stress	Cold
PPN071A07	k-means5	0	CS1 O>H	Antioxidant system	Peroxide detoxification	CL6Contig1	Cytosolic ascorbate peroxidase	AT1G07890	L-ascorbate peroxidase 1, cytosolic (APX1), identical to SP:Q05431 L-ascorbate peroxidase, cytoso...	ascorbate peroxidase 1 (APX1 ), (CS1 )	ASCORBATE PEROXIDASE 1 (APX1);MATERNAL EFFECT EMBRYO ARREST 6 (MEE6); (ATAPX01); (ATAPX1); (CS1)		Stress	Cold
PP1006B01	k-means5	CS1 LS>S	CS1 H>O	Antioxidant system	Peroxide detoxification	CL884Contig1	Catalase	AT4G35090	catalase 2, identical to catalase 2 SP:P25819, GI:17865693 from (Arabidopsis thaliana)	CATALASE 2 (CAT2),	CATALASE 2 (CAT2)		Stress	Cold, Drought
PPN023B10	k-means5	CS1 LS>S	CS1 O>H	Organelle division and diferentiation	Peroxisomal protein	PPN023B10-T7_c_s	Putative peroxisomal membrane protein 22 kDa	AT4G04470	peroxisomal membrane protein 22 kDa (PMP22), identical to peroxisomal membrane protein (Arabidops...	(PMP22),	(PMP22)		Stress	Cold, Pathogen
PP1006B11	k-means5	0	CS1 H>O	Cell wall related	pH DEPENDENT CELULOSE MICROFIBRILLE RELAXATION	PP1006B11-T7_c_s	Expansin precursor	AT1G69530	expansin, putative (EXP1), identical to expansin (At-EXP1) (Arabidopsis thaliana) GI:1041702; alp...	AT EXPANSIN A1 (ATEXPA1 ), EXPANSIN 1 (EXP1 ), (AT-EXP1 ), (ATEXP1 ), (ATHEXP ALPHA 1.2 ),	EXPANSIN A1 (ATEXPA1);EXPANSIN 1 (EXP1);EXPANSIN A1 (EXPA1); (ATEXP1); (ATHEXP ALPHA 1.2); (AT-EXP1)	Hormones	Stress	Cold, Drought, Salinity	ABA, CK, GAs, JA
PP1002D08	k-means5	0	CS1 H>O	Cell wall related	pH DEPENDENT CELULOSE MICROFIBRILLE RELAXATION	CL971Contig1	Expansin	AT2G40610	expansin, putative (EXP8), similar to expansin 2 GI:7025493 from (Zinnia elegans); alpha-expansin...	AT EXPANSIN A8 (ATEXPA8 ), (EXP8 ), (ATEXP8 ), (ATHEXP ALPHA 1.11 ),	EXPANSIN A8 (ATEXPA8); (EXP8);EXPANSIN A8 (EXPA8); (ATHEXP ALPHA 1.11); (ATEXP8)	Hormones	Stress	Cold, Drought, Pathogen, Salinity	ABA, BR, ET
PP1009C09	k-means6	0	CS1 O>H	Cell wall related	pH DEPENDENT CELULOSE MICROFIBRILLE RELAXATION	CL660Contig1	Expansin-like protein	AT3G45970	expansin family protein (EXPL1), similar to cim1 induced allergen, Glycine max, EMBL:U03860; expa...	AT EXPANSIN-LIKE A1 (ATEXLA1 ), EXPANSIN L1 (EXPL1 ), (ATEXPL1 ), (ATHEXP BETA 2.1 ),	(ATEXPL1); (ATHEXP BETA 2.1);EXPANSIN-LIKE A1 (EXLA1);EXPANSIN L1 (EXPL1);EXPANSIN-LIKE A1 (ATEXLA1)	Hormones	Stress	Cold, Drought, Pathogen	ABA, BR
PPN006F06	k-means9	CS1 S>LS	0	Cell wall related	pH DEPENDENT CELULOSE MICROFIBRILLE RELAXATION	PPN006F06-T7_c_s	Prunus_dulcis transcript; similar to Extensin precusor [Arabidopsis thaliana (Mouse-ear cress)]
PPN077D09	k-means3	CS1 S>LS	CS1 H>O	RNA transcription regulation	PHD-family	PPN077D09-T7_c_s	Putative PHD-type zinc finger protein	AT2G36720	PHD finger transcription factor, putative				Stress	Cold
PP1004B09	k-means9	CS1 S>LS	CS1 H>O	RNA transcription regulation	PHD-family	PP1004B09-T7_c_s	Zinc finger, RING-type; Zinc finger, PHD-type	AT3G05545	transcription factor, putative / zinc finger (C3HC4 type RING finger) family protein, similar to ...
PPN015E02	k-means6	0	CS1 O>H	RNA transcription regulation	PHD-family	PPN015E02-T7_c_s	Protein At1g54390	AT1G54390	PHD finger protein-related, contains low similarity to PHD-finger domain proteins		INHIBITOR OF GROWTH 2 (ING2)		Stress	Cold
PPN040A12	k-means12	0	CS1 O>H	RNA transcription regulation	PHD-family	PPN040A12-T7_c_s	Gb|AAC80581.1	AT3G14980	PHD finger transcription factor, putative, contains Pfam profile: PF00628 PHD-finger		REPRESSOR OF SILENCING 4 (ROS4);INCREASED DNA METHYLATION 1 (IDM1)		Stress	Cold, Darkness, Pathogen
PPN072H10	k-means1	CS1 S>LS	0	Aminoacid metabolism	phenylalanine, tyrosine and tryptophan metabolism	PPN072H10-T7_c_s	Putative chorismate mutase	AT3G29200	chorismate mutase, chloroplast (CM1), identical to chorismate mutase GB:Z26519 (SP:P42738) (Arabi...	CHORISMATE MUTASE 1 (CM1 ), AT CHORISMATE MUTASE 1 (ATCM1 )	ARABIDOPSIS THALIANA CHORISMATE MUTASE 1 (ATCM1);CHORISMATE MUTASE 1 (CM1)	Hormones	Stress	Cold	ABA, BR
PPN049G02	k-means11	CS1 LS>S	CS1 H>O	Post-translational protein modifcation	protein O-glycosylation	PPN049G02-T7_c_s	Probable UDP-N-acetylglucosamine--peptide N- acetylglucosaminyltransferase SEC	AT3G04240	O-linked N-acetyl glucosamine transferase, putative, similar to O-GlcNAc transferase, Homo sapien...	secret agent (SEC),	SECRET AGENT (SEC)	Hormones	Stress	Cold, Drought, Pathogen, Salinity	ABA
PPN018G03	k-means2	0	CS1 H>O	Aminoacid metabolism	phenylalanine, tyrosine and tryptophan metabolism	PPN018G03-T7_c_s	Putatative tyrosine aminotransferase	AT5G53970	aminotransferase, putative, similar to nicotianamine aminotransferase from Hordeum vulgare (GI:64...		TYROSINE AMINOTRANSFERASE 7 (TAT7)	Hormones	Stress	Cold, Darkness, Drought, Pathogen, Salinity	ABA
PPN066E06	k-means3	0	CS1 H>O	Aminoacid metabolism	phenylalanine, tyrosine and tryptophan metabolism	CL918Contig1	Chorismate synthase, chloroplast precursor	AT1G48850	EMB1144 | chorismate synthase, putative / 5-enolpyruvylshikimate-3-phosphate phospholyase, putati...	embryo defective 1144 (EMB1144),	EMBRYO DEFECTIVE 1144 (EMB1144)		Stress	Cold
PPN073D04	k-means5	0	CS1 H>O	Aminoacid metabolism	phenylalanine, tyrosine and tryptophan metabolism	CL79Contig1	Putative shikimate kinase	AT2G21940	shikimate kinase, putative, similar to shikimate kinase precursor from Lycopersicon esculentum (S...		(ATSK1);SHIKIMATE KINASE 1 (SK1)	Hormones	Stress	Cold	AUX, BR, ET
PPN017C03	k-means5	0	CS1 H>O	Aminoacid metabolism	phenylalanine, tyrosine and tryptophan metabolism	PPN017C03-T7_c_s	Fumarylacetoacetase	AT1G12050	fumarylacetoacetase, putative, similar to fumarylacetoacetase (Fumarylacetoacetate hydrolase, Bet...				Stress	Cold
PP1004D03	k-means5	CS1 S>LS	CS1 O>H	Aminoacid metabolism	phenylalanine, tyrosine and tryptophan metabolism	PP1004D03-T7_c_s	Putative 3-deoxy-D-arabino-heptulosonate 7-phosphate synthase 3	AT1G22410	2-dehydro-3-deoxyphosphoheptonate aldolase, putative / 3-deoxy-D-arabino-heptulosonate 7-phosphat...				Stress	Cold
PPN061E07	k-means6	CS1 LS>S	CS1 O>H	Aminoacid metabolism	phenylalanine, tyrosine and tryptophan metabolism	CL120Contig1	Chorismate mutase	AT5G10870	chorismate mutase, cytosolic (CM2), identical to gi:5732016	chorismate mutase 2 (ATCM2),	CHORISMATE MUTASE 2 (CM2);CHORISMATE MUTASE 2 (ATCM2)		Stress	Cold
PPN066H06	k-means6	CS1 LS>S	CS1 O>H	Aminoacid metabolism	phenylalanine, tyrosine and tryptophan metabolism	CL1240Contig1	chorismate mutase, cytosolic (CM2), identical to gi:5732016	AT5G10870	chorismate mutase, cytosolic (CM2), identical to gi:5732016	chorismate mutase 2 (ATCM2),	CHORISMATE MUTASE 2 (CM2);CHORISMATE MUTASE 2 (ATCM2)		Stress	Cold
PPN058D11	k-means8	0	CS1 O>H	Aminoacid metabolism	phenylalanine, tyrosine and tryptophan metabolism	CL1078Contig1	Anthranilate synthase beta subunit	AT1G25220	anthranilate synthase beta subunit (ASB1), identical to anthranilate synthase beta subunit GI:403...	ANTHRANILATE SYNTHASE BETA SUBUNIT 1 (ASB1), TRYPTOPHAN BIOSYNTHESIS 4 (TRP4), WEAK ETHYLENE INSENSITIVE7 (WEI7)	ANTHRANILATE SYNTHASE BETA SUBUNIT 1 (ASB1)	Hormones	Stress	Cold	AUX, ET
PPN009E05	k-means9	0	CS1 H>O	Aminoacid metabolism	phenylalanine, tyrosine and tryptophan metabolism	CL1089Contig1	Histidinol-phosphate aminotransferase, chloroplast precursor	AT5G10330	histidinol-phosphate aminotransferase, putative [Arabidopsis thaliana] (TAIR:At1g71920.1); simila...	EMBRYO DEFECTIVE 2196 (EMB2196 ), HISTIDINOL PHOSPHATE AMINOTRANSFERASE 1 (HPA1 ), HISTIDINE BIOSYNTHESIS 6A (HISN6A ), HISTIDINOL PHOSPHATE AMINOTRANSFERASE 1 (ATHPA1 ),	EMBRYO DEFECTIVE 2196 (EMB2196);HISTIDINOL PHOSPHATE AMINOTRANSFERASE 1 (HPA1);HISTIDINE BIOSYNTHESIS 6A (HISN6A);HISTIDINOL PHOSPHATE AMINOTRANSFERASE 1 (ATHPA1)
PPN050B05	k-means4	0	CS1 O>H	Secondary metabolism	Phenylpropanoid metabolism	PPN050B05-T7_c_s	Cinnamic acid 4-hydroxylase	AT2G30490	trans-cinnamate 4-monooxygenase / cinnamic acid 4-hydroxylase (C4H) (CA4H) / cytochrome P450 73 (...	CINNAMATE 4-HYDROXYLASE (ATC4H ), CINNAMATE-4-HYDROXYLASE (C4H ), (CYP73A5 ),	(CYP73A5);REDUCED EPRDERMAL FLUORESCENCE 3 (REF3);CINNAMATE 4-HYDROXYLASE (ATC4H);CINNAMATE-4-HYDROXYLASE (C4H)		Stress	Cold
PPN025B05	k-means2	0	CS1 O>H	Secondary metabolism	Phenylpropanoid metabolism	CL391Contig1	Cinnamoyl CoA reductase	AT1G15950	cinnamoyl-CoA reductase, putative, nearly identical to CCR1 (GI:12034897), similar to cinnamoyl C...	CINNAMOYL COA REDUCTASE 1 (CCR1), IRREGULAR XYLEM 4 (IRX4), (ATCCR1)	CINNAMOYL COA REDUCTASE 1 (CCR1); (ATCCR1);IRREGULAR XYLEM 4 (IRX4)	Hormones	Stress	Cold	JA
PPN053B11	k-means2	0	CS1 H>O	Secondary metabolism	Phenylpropanoid metabolism	PPN053B11-T7_c_s	Cinnamyl alcohol dehydrogenase	AT4G37980	mannitol dehydrogenase, putative (ELI3-1), identical to GI:16267	ELICITOR-ACTIVATED GENE 3-1 (ELI3-1 ), ELICITOR-ACTIVATED GENE 3 (ELI3 ),	ELICITOR-ACTIVATED GENE 3-1 (ELI3-1);CINNAMYL-ALCOHOL DEHYDROGENASE 7 (CAD7); (ATCAD7);ELICITOR-ACTIVATED GENE 3 (ELI3)	Hormones	Stress	Cold, Drought, Pathogen, Salinity	ABA, BR, ET
PPN019G04	k-means1	CS1 S>LS	CS1 H>O	Secondary metabolism	Phenylpropanoid metabolism	CL196Contig1	4-coumarate-CoA ligase-like protein	AT1G20510	4-coumarate--CoA ligase family protein / 4-coumaroyl-CoA synthase family protein, similar to SP:P...	OPC-8:0 COA LIGASE1 (OPCL1),	OPC-8:0 COA LIGASE1 (OPCL1)	Hormones	Stress	Cold, Drought, Salinity	ABA, GAs, JA
PPN003F12	k-means9	0	CS1 H>O	Secondary metabolism	Phenylpropanoid metabolism	CL1418Contig1	NADPH-cytochrome P450 oxydoreductase isoform 2	AT4G30210	NADPH-cytochrome p450 reductase, putative / NADPH-ferrihemoprotein reductase, putative, similar t...	ARABIDOPSIS P450 REDUCTASE 2 (ATR2 ), (AR2 ),	P450 REDUCTASE 2 (ATR2); (AR2)	Hormones	Stress	Cold, Drought, Salinity	ABA, JA
PP1001D08	k-means6	0	CS1 O>H	Secondary metabolism	Phenylpropanoid metabolism	PP1001D08-T7_c_s	Cinnamyl alcohol dehydrogenase	AT1G51410	Eucalyptus gunnii alcohol dehydrogenase of unknown physiological function (GI:1143445), apple tre...				Stress	Cold
PP1004E10	k-means5	0	CS1 H>O	Secondary metabolism	Phenylpropanoid metabolism	CL559Contig1	Cinnamyl-alcohol dehydrogenase 1	AT4G34230	cinnamyl-alcohol dehydrogenase (CAD) [Arabidopsis thaliana] (TAIR:At3g19450.1); similar to cinnam...	cinnamyl alcohol dehydrogenase 5 (CAD5 ), CINNAMYL ALCOHOL DEHYDROGENASE 5 (ATCAD5 ), CINNAMYL ALCOHOL DEHYDROGENASE 5 (CAD-5 )	CINNAMYL ALCOHOL DEHYDROGENASE 5 (CAD5);CINNAMYL ALCOHOL DEHYDROGENASE 5 (CAD-5);CINNAMYL ALCOHOL DEHYDROGENASE 5 (ATCAD5)	Hormones	Stress	Cold, Drought, Pathogen	ABA
PPN078G12	k-means5	0	CS1 H>O	Secondary metabolism	Phenylpropanoid metabolism	PPN078G12-T7_c_s	PP_LEa0011M11f Peach developing fruit mesocarp Prunus persica cDNA clone PP_LEa0011M11f, mRNA seq...
PPN021H12	k-means10	0	CS1 O>H	Transport	phosphate transporter	CL803Contig1	Protein At3g46980	AT3G46980	transporter-related, low similarity to brain specific Na+-dependent inorganic phosphate cotranspo...		PHOSPHATE TRANSPORTER 4;3 (PHT4;3)		Stress	Cold
PPN038C01	k-means6	CS1 LS>S	CS1 O>H	Lipid metabolism	Phosphatidic acid biosynthesis	PPN038C01-T7_c_s	AT3g54020/F5K20_320	AT3G54020	phosphatidic acid phosphatase-related / PAP2-related		ARABIDOPSIS INOSITOL PHOSPHORYLCERAMIDE SYNTHASE 1 (AtIPCS1)	Hormones	Stress	Cold, Drought, Salinity	ABA
PPN043G09	k-means5	CS1 LS>S	CS1 O>H	Signal transduction pathway	Phosphoinositide signal transduction	PPN043G09-T7_c_s	Type II inositol-1,4,5-trisphosphate 5-phosphatase 12	AT1G65580	endonuclease/exonuclease/phosphatase family protein, similar to inositol polyphosphate 5-phosphat...	FRAGILE FIBER3 (FRA3),	FRAGILE FIBER3 (FRA3)	Hormones	Stress	Cold, Drought, Salinity	ABA
PP1000E09	k-means6	CS1 LS>S	CS1 O>H	Signal transduction pathway	Phosphoinositide signal transduction	PP1000E09-T7_c_s	Type I inositol-1,4,5-trisphosphate 5-phosphatase 11	AT1G47510	endonuclease/exonuclease/phosphatase family protein, similar to SP:P32019 Type II inositol-1,4,5-...	AT INOSITOL POLYPHOSPHATE 5-PHOSPHATASE 11 (AT5PTASE11 ), INOSITOL POLYPHOSPHATE 5-PHOSPHATASE 11 (5PTASE11 )	INOSITOL POLYPHOSPHATE 5-PHOSPHATASE 11 (5PTASE11);ARABIDOPSIS THALIANA INOSITOL POLYPHOSPHATE 5-PHOSPHATASE 11 (AT5PTASE11)	Hormones	Stress	Drought, Salinity	ABA, AUX, JA
PPN078F06	k-means2	0	CS1 H>O	Lipid metabolism	phospholipid biosynthesis	PPN078F06-T7_c_s	Phospholipid/glycerol acyltransferase	AT5G60620	phospholipid/glycerol acyltransferase family protein, contains Pfam PF01553: Acyltransferase		GLYCEROL-3-PHOSPHATE ACYLTRANSFERASE 9 (GPAT9)		Stress	Cold, Pathogen
PPN008H07	k-means9	0	CS1 H>O	Lipid metabolism	Phospholipid biosynthesis	CL799Contig1	Putative phospholipid cytidylyltransferase	AT2G38670	ethanolamine-phosphate cytidylyltransferase, putative / phosphorylethanolamine transferase, putat...	PHOSPHORYLETHANOLAMINE CYTIDYLYLTRANSFERASE 1 (PECT1),	PHOSPHORYLETHANOLAMINE CYTIDYLYLTRANSFERASE 1 (PECT1)		Stress	Cold
PPN050F07	k-means6	0	CS1 O>H	Lipid metabolism	Phospholipid degradation	PPN050F07-T7_c_s	Lysophospholipase isolog; 25331-24357	AT1G11090	hydrolase, alpha/beta fold family protein, similar to monoglyceride lipase from (Homo sapiens) GI...				Stress	Cold
PPN074H12	k-means3	0	CS1 H>O	Lipid metabolism	phospholipid degradation	CL499Contig1	Phospholipase D alpha	AT1G52570	phospholipase D alpha 2 / PLD alpha 2 (PLDALPHA2) (PLD2) / choline phosphatase 2, identical to ph...	phosphlipase d alpha 2 (PLDALPHA2),	PHOSPHOLIPASE D ALPHA 2 (PLDALPHA2)		Stress	Cold
PPN003A05	k-means11	#N/A	CS1 H>O	Post-translational protein modifcation	protein O-glycosylation	PPN003A05-T7_c_s	Sialyltransferase-like	AT3G48820	glycosyl transferase family 29 protein / sialyltransferase family protein, contains Pfam profile:...				Stress	Drought, Salinity
PPN065C11	k-means2	0	CS1 O>H	Lipid metabolism	phospholipid degradation	PPN065C11-T7_c_s	CXE carboxylesterase	AT3G48690	expressed protein, similar to PrMC3 (Pinus radiata) GI:5487873	AT carboxyesterase 12 (AtCXE12 ), (CXE12 )	(CXE12);ARABIDOPSIS THALIANA CARBOXYESTERASE 12 (AtCXE12)	Hormones	Stress	Cold	ABA, BR
PPN065D10	k-means2	CS1 S>LS	CS1 H>O	Lipid metabolism	Phospholipid degradation	PPN065D10-T7_c_s	Prunus_persica transcript; similar to Putative lysophospholipase homolog [Arabidopsis thaliana (M...
PPN024F05	k-means3	0	CS1 H>O	Signal transduction pathway	Phosphorylation cascades/ protein phosphatase type 2A regulator activity	PPN024F05-T7_c_s	Malus_x_domestica transcript; similar to Serine/threonine protein phosphatase 2A 57 kDa regulator...
PPN006E06	k-means1	0	CS1 H>O	Signal transduction pathway	Phosphorylation cascades/Ankyrin-kinase signaling	PPN006E06-T7_c_s	Protein kinase-like	AT4G32250	protein kinase family protein / ankyrin repeat family protein [Arabidopsis thaliana] (TAIR:At5g13...			Hormones	Stress	Cold, Drought, Pathogen, Salinity	ABA, BR
PPN064B12	k-means12	0	CS1 H>O	Signal transduction pathway	Phosphorylation cascades/Ankyrin-kinase signaling	CL827Contig1	Rust resistance gene ABC1041	AT2G28930	protein kinase (APK1b), identical to protein kinase APK1B (Arabidopsis thaliana) SWISS-PROT:P46573	(APK1B),	PROTEIN KINASE 1B (APK1B);PROTEIN KINASE 1B (PK1B)	Hormones	Stress	Cold	ABA, JA
PPN020H02	k-means1	0	CS1 H>O	Signal transduction pathway	Phosphorylation cascades/MAPK	CL832Contig1	Mitogen-activated protein kinase 4	AT4G01370	mitogen-activated protein kinase, putative / MAPK, putative (MPK4), identical to mitogen-activate...	AT MAP KINASE 4 (ATMPK4 ), MAP KINASE 4 (MPK4 ),	MAP KINASE 4 (ATMPK4);MAP KINASE 4 (MPK4)	Hormones	Stress	Cold, Pathogen	JA
PPN029H11	k-means1	CS1 S>LS	CS1 H>O	Signal transduction pathway	Phosphorylation cascades/MAPK	CL948Contig1	Malus_x_domestica transcript; similar to Mitogen-activated kinase kinase kinase alpha [Lotus japo...
PPN022B02	k-means11	CS1 S>LS	CS1 H>O	Protein degradation	chloroplast protease	PPN022B02-T7_c_s	ERD1 protein, chloroplast precursor	AT5G51070	ATP-dependent Clp protease ATP-binding subunit (ClpD), (ERD1), SAG15/ERD1; identical to ERD1 prot...	EARLY RESPONSIVE TO DEHYDRATION 1 (ERD1 ), (CLPD ),	SENESCENCE ASSOCIATED GENE 15 (SAG15); (CLPD);EARLY RESPONSIVE TO DEHYDRATION 1 (ERD1)	Hormones	Stress	Cold, Drought, Pathogen, Salinity	ABA, JA
PPN032B07	k-means3	0	CS1 H>O	Signal transduction pathway	Phosphorylation cascades/MAPK	CL1172Contig1	Mitogen-activated protein kinase	AT1G18150	mitogen-activated protein kinase, putative / MAPK, putative (MPK8), identical to ATMPK8 (Arabidop...	(ATMPK8)	(ATMPK8); (MPK8)		Stress	Cold
PPN057B03	k-means3	0	CS1 H>O	Signal transduction pathway	Phosphorylation cascades/MAPK	PPN057B03-T7_c_s	Mitogen-activated protein kinase	AT3G18040	mitogen-activated protein kinase, putative / MAPK, putative (MPK9), identical to ATMPK9 (Arabidop...	MAP KINASE 9 (MPK9),	MAP KINASE 9 (MPK9)		Stress	Cold
PP1009F07	k-means9	0	CS1 H>O	Signal transduction pathway	Phosphorylation cascades/MAPK	CL151Contig1	Trichoderma-induced protein kinase	AT3G45640	mitogen-activated protein kinase, putative / MAPK, putative (MPK3), identical to mitogen-activate...	AT MITOGEN-ACTIVATED PROT KINASE 3 (ATMPK3 ), MITOGEN-ACTIVATED PROT KINASE 3 (MPK3 ),	MITOGEN-ACTIVATED PROTEIN KINASE 3 (ATMPK3); (ATMAPK3);MITOGEN-ACTIVATED PROTEIN KINASE 3 (MPK3)	Hormones	Stress	Cold, Drought, Pathogen, Salinity	ABA
PPN026F02	k-means1	CS1 S>LS	0	Signal transduction pathway	Phosphorylation cascades/MAPKK	CL1059Contig1	Fragaria_vesca transcript; similar to Serine/threonine kinase [Persea americana (Avocado)]
PP1002H11	k-means1	0	CS1 H>O	Signal transduction pathway	Phosphorylation cascades/MAPKKK	CL95Contig1	Serine/threonine/tyrosine kinase	AT2G24360	serine/threonine/tyrosine kinase, putative, similar to serine/threonine/tyrosine kinase (Arachis ...				Stress	Cold, Pathogen
PPN003H05	k-means3	CS1 S>LS	CS1 H>O	Signal transduction pathway	Phosphorylation cascades/MAPKKK	CL618Contig1	Mitogen-activated kinase kinase kinase alpha	AT1G53570	protein kinase, putative [Arabidopsis thaliana] (TAIR:At1g63700.1); similar to MAP3Ka [Lycopersic...	(MAP3KA), MAP KINASE KINASE KINASE 3 (MAPKKK3)	MAP KINASE KINASE KINASE 3 (MAPKKK3);MITOGEN-ACTIVATED PROTEIN KINASE KINASE KINASE 3 (MAP3KA)	Hormones	Stress	Cold, Drought, Salinity	ABA
PPN066C11	k-means3	0	CS1 H>O	Signal transduction pathway	Phosphorylation cascades/MAPKKK	PPN066C11-T8_c_s	Kinase-like protein	AT3G22750	protein kinase, putative, similar to protein kinase ATMRK1 (Arabidopsis thaliana) gi:2351097:dbj:...			Hormones	Stress	Cold	ABA
PPN031A06	k-means3	CS1 S>LS	CS1 H>O	Signal transduction pathway	Phosphorylation cascades/MAPKKK	CL1228Contig1	Protein kinase	AT5G58950	protein kinase family protein, concontains protein kinase domain, Pfam:PF00069				Stress	Cold
PPN037A08	k-means6	0	CS1 H>O	Signal transduction pathway	Phosphorylation cascades/MAPKKK	PPN037A08-T7_c_s	Gossypium_raimondii transcript; similar to Mitogen activated protein kinase kinase [Oryza sativa ...
PPN039A01	k-means8	CS1 LS>S	CS1 O>H	Signal transduction pathway	Phosphorylation cascades/MAPKKK	PPN039A01-T7_c_s	F3O9.7 protein	AT1G16270	protein kinase family protein, contains PF:00069 Eukaryotic protein kinase domain. ESTs gb:H37741...
PP1009B01	k-means8	0	CS1 O>H	Signal transduction pathway	Phosphorylation cascades/MAPKKK	PP1009B01-T7_c_s	Protein kinase ATN1-like protein	AT5G50180	protein kinase, putative, similar to protein kinase ATN1 (Arabidopsis thaliana) gi:1054633:emb:CA...				Stress	Cold, Drought, Salinity
PPN071C11	k-means9	0	CS1 H>O	Signal transduction pathway	Phosphorylation cascades/MAPKKK	CL1091Contig1	F16A14.22	AT1G14000	protein kinase family protein / ankyrin repeat family protein, contains Pfam profiles: PF00069 pr...	VH1-INTERACTING KINASE (VIK)	VH1-INTERACTING KINASE (VIK)
PPN074F05	k-means9	0	CS1 H>O	Signal transduction pathway	Phosphorylation cascades/MAPKKK	CL95Contig2	Serine/threonine/tyrosine kinase	AT2G24360	serine/threonine/tyrosine kinase, putative, similar to serine/threonine/tyrosine kinase (Arachis ...				Stress	Cold, Pathogen
PPN030C09	k-means9	CS1 S>LS	CS1 H>O	Signal transduction pathway	Phosphorylation cascades/MAPKKK	CL494Contig1	MAP3K delta-1 protein kinase	AT5G11850	protein kinase family protein, contains Pfam domain, PF00069: Protein kinase domain; identical to...				Stress	Cold, Pathogen
PPN009E07	k-means9	CS1 S>LS	CS1 H>O	Signal transduction pathway	Phosphorylation cascades/MAPKKK	PPN009E07-T7_c_s	AT5g66850/MUD21_11	AT5G66850	protein kinase family protein, contains Pfam domain, PF00069: Protein kinase domain; identical to...	(MAPKKK5),	MITOGEN-ACTIVATED PROTEIN KINASE KINASE KINASE 5 (MAPKKK5)	Hormones	Stress	Cold	BR, ET
PPN007A06	k-means9	CS1 S>LS	CS1 H>O	Signal transduction pathway	Phosphorylation cascades/MAPKKK	CL411Contig1	AT5g66850/MUD21_11	AT5G66850	protein kinase family protein, contains Pfam domain, PF00069: Protein kinase domain; identical to...	(MAPKKK5),	MITOGEN-ACTIVATED PROTEIN KINASE KINASE KINASE 5 (MAPKKK5)	Hormones	Stress	Cold	BR, ET
PPN008G11	k-means1	0	CS1 H>O	Signal transduction pathway	Phosphorylation cascades/metabolic switch	CL581Contig1	AKIN gamma	AT3G48530	CBS domain-containing protein, low similarity to SP:Q9UGI9 5'-AMP-activated protein kinase, gamma...	SNF1-RELATED PROT KINASE REGULATORY SUBUNIT GAMMA 1 (KING1),	SNF1-RELATED PROTEIN KINASE REGULATORY SUBUNIT GAMMA 1 (KING1)	Hormones	Stress	Cold, Darkness, Drought, Pathogen, Salinity	ABA
PPN009D07	k-means10	0	CS1 H>O	Signal transduction pathway	Phosphorylation cascades/metabolic switch	PPN009D07-T7_c_s	AKIN gamma	AT3G48530	CBS domain-containing protein, low similarity to SP:Q9UGI9 5'-AMP-activated protein kinase, gamma...	SNF1-RELATED PROT KINASE REGULATORY SUBUNIT GAMMA 1 (KING1),	SNF1-RELATED PROTEIN KINASE REGULATORY SUBUNIT GAMMA 1 (KING1)	Hormones	Stress	Cold, Darkness, Drought, Pathogen, Salinity	ABA
PPN054E02	k-means2	0	CS1 O>H	Signal transduction pathway	Phosphorylation cascades/metabolic switch	CL1438Contig1	AKIN beta3	AT2G28060	protein kinase-related, similar to GAL83 protein (Solanum tuberosum) GI:5702015; contains Pfam pr...				Stress	Cold
PPN036H08	k-means3	CS1 S>LS	0	Signal transduction pathway	Phosphorylation cascades/metabolic switch	PPN036H08-T7_c_s	Serine/threonine-protein kinase-like protein	AT3G45240	protein kinase family protein [Arabidopsis thaliana] (TAIR:At5g60550.1); similar to putative prot...	GEMINIVIRUS REP INTERACTING KINASE 1 (GRIK1 ), (ATSNAK2 ),	GEMINIVIRUS REP INTERACTING KINASE 1 (GRIK1); (ATSNAK2)		Stress	Cold
PPN070D04	k-means3	0	CS1 H>O	Signal transduction pathway	Phosphorylation cascades/PP1	PPN070D04-T7_c_s	Serine/threonine-protein phosphatase PP1	AT1G64040	serine/threonine protein phosphatase PP1 isozyme 3 (TOPP3) / phosphoprotein phosphatase 1, identi...	(TOPP3),	TYPE ONE SERINE/THREONINE PROTEIN PHOSPHATASE 3 (TOPP3)	Hormones	Stress	Cold, Salinity	ABA
PPN032G08	k-means9	CS1 S>LS	0	Signal transduction pathway	Phosphorylation cascades/PP2A	CL339Contig1	Serine/threonine protein phosphatase 2A 57 kDa regulatory subunit B' theta isoform	AT1G13460	serine/threonine protein phosphatase 2A (PP2A) regulatory subunit B', putative, similar to SWISS-...				Stress	Cold
PP1009A12	k-means1	0	CS1 H>O	Signal transduction pathway	Phosphorylation cascades/PP2C	PP1009A12-T7_c_s	T3F24.2 protein	AT1G47380	protein phosphatase 2C-related / PP2C-related, contains similarity to protein phosphatase 2C GB:A...			Hormones	Stress	Cold	ABA, BR
PPN045F11	k-means1	CS1 S>LS	CS1 H>O	Signal transduction pathway	Phosphorylation cascades/PP2C	PPN045F11-T7_c_s	Protein phosphatase 2C	AT3G51370	protein phosphatase 2C, putative / PP2C, putative, similar to Ser/Thr protein phosphatase 2C (PP2...			Hormones	Stress	Cold, Drought, Pathogen, Salinity	ABA, BR
PPN054D04	k-means2	0	CS1 H>O	Signal transduction pathway	Phosphorylation cascades/PP2C	PPN054D04-T7_c_s	Protein phosphatase 2C-like	AT1G03590	protein phosphatase 2C family protein / PP2C family protein, similar to protein phosphatase-2C; P...			Hormones	Stress	Cold, Salinity	ABA
PPN002F05	k-means3	0	CS1 H>O	Signal transduction pathway	Phosphorylation cascades/PP2C	PPN002F05-T7_c_s	T12M4.15 protein	AT1G09160	protein phosphatase 2C-related / PP2C-related, similar to GB:AAC16260			Hormones	Stress	Cold, Drought, Pathogen, Salinity	ABA
PPN075H11	k-means5	0	CS1 O>H	Signal transduction pathway	Phosphorylation cascades/PP2C	CL207Contig1	Protein phosphatase type 2C	AT3G15260	protein phosphatase 2C, putative / PP2C, putative, similar to protein phosphatase type 2C GB:AAD1...				Stress	Cold
PP1001A03	k-means8	0	CS1 O>H	Signal transduction pathway	Phosphorylation cascades/PP2C	PP1001A03-T7_c_s	Protein phosphatase 2C-like	AT4G03415	protein phosphatase 2C family protein / PP2C family protein, similar to protein phosphatase-2C; P...				Stress	Drought
PPN059F09	k-means9	0	CS1 H>O	Signal transduction pathway	Phosphorylation cascades/PP2C	PPN059F09-T7_c_s	Protein phosphatase 2C-like	AT3G02750	protein phosphatase 2C, putative / PP2C, putative [Arabidopsis thaliana] (TAIR:At5g36250.1); simi...				Stress	Cold
PPN061G06	k-means9	0	CS1 H>O	Signal transduction pathway	Phosphorylation cascades/PP2C	CL565Contig1	Protein phosphatase 2C homolog	AT3G51370	protein phosphatase 2C, putative / PP2C, putative, similar to Ser/Thr protein phosphatase 2C (PP2...			Hormones	Stress	Cold, Drought, Pathogen, Salinity	ABA, BR
PPN068G09	k-means9	CS1 S>LS	0	Signal transduction pathway	Phosphorylation cascades/PP2C	CL552Contig1	Protein phosphatase 2C	AT3G62260	protein phosphatase 2C, putative / PP2C, putative, phosphoprotein phosphatase (EC 3.1.3.16) 1A-al...			Hormones	Stress	Cold, Drought, Pathogen, Salinity	ABA
PP1003H06	k-means9	CS1 S>LS	CS1 H>O	Signal transduction pathway	Phosphorylation cascades/PP2C	PP1003H06-T7_c_s	Protein kinase	AT5G15080	protein kinase, putative, similar to protein kinase APK1A (Arabidopsis thaliana) Swiss-Prot:Q06548				Stress	Cold
PPN069G12	k-means9	0	CS1 H>O	Signal transduction pathway	Phosphorylation cascades/receptor phosphorylation	PPN069G12-T7_c_s	Gossypium_raimondii transcript; similar to Protein phosphatase 2C [Medicago truncatula (Barrel me...
PPN070A11	k-means3	0	CS1 H>O	Signal transduction pathway	Phosphorylation cascades/Shaggy-kinase signaling	PPN070A11-T7_c_s	Shaggy-related protein kinase epsilon	AT5G14640	protein kinase family protein, similar to glycogen synthase kinase-3 homolog MsK-3 SP:P51139 from...		SHAGGY-LIKE KINASE 13 (SK13);SHAGGY-LIKE KINASE 13 (ATSK13)	Hormones	Stress	Cold, Drought, Pathogen, Salinity	ABA
PP1004C08	k-means5	CS1 S>LS	CS1 H>O	Signal transduction pathway	Phosphorylation cascades/Shaggy-kinase signaling	PP1004C08-T7_c_s	Protein kinase	AT2G30980	shaggy-related protein kinase delta / ASK-delta / ASK-dzeta (ASK4), identical to shaggy-related p...	Arabidopsis SHAGGY-related PROT kinase dZeta (ASKdZeta),	SHAGGY-RELATED PROTEIN KINASE DZETA (ASKdZeta);SHAGGY-LIKE PROTEIN KINASE 23 (ATSK23);SHAGGY-RELATED PROTEIN KINASE DZETA (SKdZeta);A. THALIANA SHAGGY-LIKE KINASE GROUP 2 2 (ATSK2-2);BIN2-LIKE 1 (BIL1)	Hormones	Stress	Cold	BR
PPN030D07	k-means1	CS1 S>LS	CS1 H>O	Signal transduction pathway	Phosphorylation cascades/tyrosine kinase signaling pathway	CL271Contig1	Receptor-like protein kinase-like protein	AT3G28450	leucine-rich repeat transmembrane protein kinase, putative, similar to receptor kinase GB:AAD0250...				Stress	Cold, Drought, Pathogen, Salinity
PPN033D08	k-means4	CS1 S>LS	CS1 O>H	Signal transduction pathway	Phosphorylation cascades/tyrosine kinase signaling pathway	CL606Contig1	Putative receptor protein kinase	AT1G63430	leucine-rich repeat transmembrane protein kinase, putative, contains Pfam profiles: PF00069 Eukar...				Stress	Cold
PP1000F02	k-means10	CS1 LS>S	CS1 O>H	Energy production	Photosyntethic machinery	PP1000F02-T7_c_s	Cupredoxin	AT3G27200	plastocyanin-like domain-containing protein, contains similarity to uclacyanin I GI:3399767 GB:AA...				Stress	Cold, Darkness, Salinity
PP1002D09	k-means11	0	CS1 H>O	Protein degradation	26S proteasome	CL576Contig1	26S proteasome regulatory subunit S12, putative; 66155-68483	AT3G11270	26S proteasome non-ATPase regulatory subunit 7, putative / 26S proteasome regulatory subunit S12,...	maternal effect embryo arrest 34 (MEE34),	MATERNAL EFFECT EMBRYO ARREST 34 (MEE34)		Stress	Cold, Pathogen
PPN020G04	k-means11	CS1 S>LS	CS1 H>O	Protein degradation	chloroplast protease	CL468Contig1	ATP-dependent Clp protease ATP-binding subunit clpC homolog, chloroplast precursor	AT5G50920	CLPC | Similar to ATP-dependent Clp protease ATP-binding subunit / ClpC, almost identical to ClpC...	(CLPC ), (ATHSP93-V ), HEAT SHOCK PROT 93-V (HSP93-V ), DE-REGULATED CAO ACCUMULATION 1 (DCA1 ), (CLPC1 ),	(CLPC); (ATHSP93-V);HEAT SHOCK PROTEIN 93-V (HSP93-V);DE-REGULATED CAO ACCUMULATION 1 (DCA1);CLPC HOMOLOGUE 1 (CLPC1)		Stress	Cold
PPN038G04	k-means2	0	CS1 H>O	Energy production	Photosyntethic machinery	PPN038G04-T7_c_s	Chloroplast oxygen-evolving enhancer protein	AT4G05180	oxygen-evolving enhancer protein 3, chloroplast, putative (PSBQ2), identical to SP:Q41932 Oxygen-...	PHOTOSYSTEM II SUBUNIT Q (PSBQ ), (PSBQ-2 ), (PSII-Q ),	(PSII-Q);PHOTOSYSTEM II SUBUNIT Q-2 (PSBQ-2);PHOTOSYSTEM II SUBUNIT Q (PSBQ)	Hormones	Stress	Cold, Drought, Pathogen	ABA
PPN011C06	k-means5	0	CS1 O>H	Energy production	Photosyntethic machinery	PPN011C06-T7_c_s	Photosystem II stability/assembly factor HCF136, chloroplast precursor	AT5G23120	photosystem II stability/assembly factor, chloroplast (HCF136), identical to SP:O82660 Photosyste...	(HCF136),	HIGH CHLOROPHYLL FLUORESCENCE 136 (HCF136)		Stress	Cold, Pathogen
PP1001H04	k-means5	CS1 LS>S	0	Energy production	Photosyntethic machinery	PP1001H04-T7_c_s	Ripening-induced protein	AT1G23740	oxidoreductase, zinc-binding dehydrogenase family protein, contains Pfam profile PF00107: oxidore...		ALKENAL/ONE OXIDOREDUCTASE (AOR)		Stress	Cold, Drought, Pathogen
PPN041E04	k-means8	CS1 LS>S	CS1 O>H	Energy production	Photosyntethic machinery	CL460Contig1	Early light-induced protein, chloroplast precursor	AT3G22840	chlorophyll A-B binding family protein / early light-induced protein (ELIP), identical to early l...	EARLY LIGHT-INDUCABLE PROT (ELIP1 ), (ELIP )	(ELIP);EARLY LIGHT-INDUCABLE PROTEIN (ELIP1)	Hormones	Stress	Cold, Pathogen	ABA
PPN004H11	k-means9	0	CS1 O>H	Energy production	Photosyntethic machinery	PPN004H11-T7_c_s	Dicyanin	AT5G26330	plastocyanin-like domain-containing protein / mavicyanin, putative, similar to mavicyanin SP:P807...			Hormones	Stress	Cold, Pathogen, Salinity	ABA
PPN019F12	k-means8	0	CS1 O>H	Energy production	photosystem assembly	CL1196Contig1	T22J18.13 protein	AT1G22700	tetratricopeptide repeat (TPR)-containing protein, contains Pfam profile PF00515 TPR Domain; ESTs...				Stress	Cold, Drought, Pathogen
PPN007E01	k-means5	0	CS1 O>H	Energy production	Phycobilisome maturation	PPN007E01-T7_c_s	Armadillo-like helical	AT5G19820	EMB2734 | PBS lyase HEAT-like repeat-containing protein, contains Pfam profile: PF03130 PBS lyase...	embryo defective 2734 (emb2734),	EMBRYO DEFECTIVE 2734 (emb2734)	Hormones	Stress	Cold	ABA
PPN027C11	k-means1	CS1 S>LS	CS1 H>O	Energy production	plasma membrane ATP production	CL299Contig1	Plasma membrane proton ATPase	AT1G17260	ATPase 10, plasma membrane-type, putative / proton pump 10, putative / proton-exporting ATPase, p...	Autoinhibited H(+)-ATPase isoform 10 (AHA10)	AUTOINHIBITED H(+)-ATPASE ISOFORM 10 (AHA10)		Stress	Cold
PPN009G11	k-means1	0	CS1 H>O	Energy production	plasma membrane ATP production	PPN009G11-T7_c_s	Plasma membrane H+ ATPase	AT2G24520	AHA5 | ATPase, plasma membrane-type, putative / proton pump, putative, strong similarity to P-typ...	Arabidopsis H(+), -ATPase 5 (AHA5),	H(+)-ATPASE 5 (AHA5);H(+)-ATPASE 5 (HA5)	Hormones	Stress	Cold, Drought, Salinity	ABA
PPN025A06	k-means10	CS1 LS>S	CS1 O>H	Energy production	plasma membrane ATP production	CL782Contig1	Plasma membrane ATPase	AT2G24520	AHA5 | ATPase, plasma membrane-type, putative / proton pump, putative, strong similarity to P-typ...	Arabidopsis H(+), -ATPase 5 (AHA5),	H(+)-ATPASE 5 (AHA5);H(+)-ATPASE 5 (HA5)	Hormones	Stress	Cold, Drought, Salinity	ABA
PPN019E10	k-means2	CS1 S>LS	CS1 H>O	Energy production	plasma membrane ATP production	CL1423Contig1	Plasma membrane ATPase 1	AT5G62670	AHA11 | ATPase, plasma membrane-type, putative / proton pump, putative, strong similarity to P-ty...	Arabidopsis H(+), -ATPase 11 (AHA11),	H(+)-ATPASE 11 (HA11);H(+)-ATPASE 11 (AHA11)	Hormones	Stress	Cold, Pathogen	ABA, ET
PPN078C04	k-means3	0	CS1 H>O	Energy production	plasma membrane ATP production	CL444Contig1	Plasma membrane ATPase 1	AT3G47950	ATPase, plasma membrane-type, putative / proton pump, putative, strong similarity to P-type H(+)-...	(AHA4),	H(+)-ATPASE 4 (AHA4);H(+)-ATPASE 4 (HA4)		Stress	Cold
PPN060B10	k-means12	0	CS1 O>H	Organelle division and diferentiation	plastid development	CL111Contig1	Os09g0509000 protein	AT3G15000	expressed protein, similar to DAG protein (required for chloroplast differentiation and palisade ...		RNA-EDITING FACTOR INTERACTING PROTEIN 1 (RIP1)		Stress	Cold, Drought, Pathogen
PPN010D03	k-means5	CS1 LS>S	CS1 O>H	Organelle division and diferentiation	plastid diferentiation	PPN010D03-T7_c_s	Plastid protein, putative; 23108-24430	AT1G32580	plastid developmental protein DAG, putative, similar to DAG protein, chloroplast precursor (Garde...				Stress	Cold
PPN077D07	k-means3	0	CS1 H>O	Organelle division and diferentiation	plastid division machinery	CL1236Contig1	Plastid division protein FtsZ-like	AT3G52750	chloroplast division protein, putative, strong similarity to plastid division protein FtsZ (Arabi...	(FTSZ2-2),	(FTSZ2-2)		Stress	Cold, Drought, Pathogen, Salinity
PPN064G05	k-means5	0	CS1 H>O	Trafficking machinery and membrane dynamics	plastid protein import machinery	PPN064G05-T7_c_s	Helix-hairpin-helix motif	AT1G06950	TIC110 | Encodes a protein thought to be a part of the translocon at the chloroplast inner envelo...	AT TRANSLOCON AT THE INNER ENVELOPE MEMBRANE OF CHLOROPLASTS 110 (ATTIC110 ), TRANSLOCON AT THE INNER ENVELOPE MEMBRANE OF CHLOROPLASTS 110 (TIC110 ),	TRANSLOCON AT THE INNER ENVELOPE MEMBRANE OF CHLOROPLASTS 110 (TIC110);ARABIDOPSIS THALIANA TRANSLOCON AT THE INNER ENVELOPE MEMBRANE OF CHLOROPLASTS 110 (ATTIC110)		Stress	Cold, Drought, Salinity
PPN042B11	k-means8	CS1 LS>S	CS1 O>H	Trafficking machinery and membrane dynamics	plastid protein import machinery	CL1343Contig1	Chloroplast outer envelope protein-like	AT3G16620	chloroplast outer membrane protein, putative, similar to chloroplast protein import component Toc...	(ATTOC120),	ARABIDOPSIS THALIANA TRANSLOCON OUTER COMPLEX PROTEIN 120 (ATTOC120);TRANSLOCON OUTER COMPLEX PROTEIN 120 (TOC120)	Hormones	Stress	Cold	ABA, BR, ET, GAs
PPN032D11	k-means3	CS1 S>LS	0	Trafficking machinery and membrane dynamics	plastid protein import machinery	CL579Contig1	Protein TOC75-3, chloroplast precursor	AT3G46740	chloroplast outer envelope protein, putative, similar to chloroplastic outer envelope membrane pr...	TRANSLOCON AT THE OUTER ENVELOPE MEMBRANE OF CHLOROPLASTS 75-III (TOC75-III),	MODIFIER OF ARG1 1 (MAR1);TRANSLOCON AT THE OUTER ENVELOPE MEMBRANE OF CHLOROPLASTS 75-III (TOC75-III)		Stress	Cold, Drought, Pathogen, Salinity
PP1005C12	k-means12	0	CS1 H>O	Trafficking machinery and membrane dynamics	plastidial protein import	PP1005C12-T7_c_s	Putative chloroplast outer membrane protein	AT2G16640	TOC132 | chloroplast outer membrane protein, putative, similar to chloroplast protein import comp...	MULTIMERIC TRANSLOCON COMPLEX IN THE OUTER ENVELOPE MEMBRANE 132 (ATTOC132 ), MULTIMERIC TRANSLOCON COMPLEX IN THE OUTER ENVELOPE MEMBRANE 132 (TOC132 ),	MULTIMERIC TRANSLOCON COMPLEX IN THE OUTER ENVELOPE MEMBRANE 132 (TOC132);MULTIMERIC TRANSLOCON COMPLEX IN THE OUTER ENVELOPE MEMBRANE 132 (ATTOC132)		Stress	Cold
PP1001C01	k-means2	0	CS1 O>H	RNA transcription regulation	PLATZ family	PP1001C01-T7_c_s	Zinc finger, B-box	AT4G17900	zinc-binding family protein, similar to zinc-binding protein (Pisum sativum) GI:16117799; contain...			Hormones	Stress	Cold, Pathogen, Salinity	ABA, CK
PPN051G02	k-means9	0	CS1 H>O	Trafficking machinery and membrane dynamics	PM protein translocation system	CL204Contig1	Arabidopsis thaliana genomic DNA, chromosome 3, P1 clone:MFD22	AT3G20920	translocation protein-related, contains weak similarity to Drosophila translocation protein 1 (GI...				Stress	Cold, Pathogen
PPN045B07	k-means2	0	CS1 O>H	Trafficking machinery and membrane dynamics	PM protein translocation system	PPN045B07-T7_c_s	Arabidopsis thaliana genomic DNA, chromosome 3, P1 clone:MFD22	AT3G20920	translocation protein-related, contains weak similarity to Drosophila translocation protein 1 (GI...				Stress	Cold, Pathogen
PPN024H05	k-means7	CS1 LS>S	CS1 O>H	Trafficking machinery and membrane dynamics	PM protein translocation system	PPN024H05-T7_c_s	Transport protein subunit-like	AT3G60540	sec61beta family protein, similar to SP:P52870 Protein transport protein SEC61 beta 1 subunit {Sa...				Stress	Cold, Pathogen
PP1005C03	k-means12	CS1 S>LS	0	Trafficking machinery and membrane dynamics	PM to endosome	CL40Contig1	GDP dissociation inhibitor	AT2G44100	Rab GDP dissociation inhibitor (GDI1), identical to GDP dissociation inhibitor (Arabidopsis thali...	AT GUANOSINE NUCLEOTIDE DIPHOSPHATE DISSOCIATION INHIBITOR 1 (ATGDI1 ), (AT-GDI1 ),	GUANOSINE NUCLEOTIDE DIPHOSPHATE DISSOCIATION INHIBITOR 1 (ATGDI1);GUANOSINE NUCLEOTIDE DIPHOSPHATE DISSOCIATION INHIBITOR 1 (GDI1); (AT-GDI1)		Stress	Cold, Pathogen
PPN036E03	k-means7	0	CS1 O>H	Trafficking machinery and membrane dynamics	PM to endosome	PPN036E03-T7_c_s	Ras-related GTP-binding protein	AT5G45130	Ras-related protein (RHA1) / small GTP-binding protein, identical to Ras-related protein RHA1 SP:...	ROOT HANDEDNESS 1 (RHA1 ), (ATRAB5A ), (ATRABF2A ), (RABF2A ), (RAB5A ), RAB HOMOLOG 1 (RHA1 ), ARABIDOPSIS RAB HOMOLOG F2A (ATRAB-F2A ), RAB HOMOLOG F2A (RAB-F2A ),	ROOT HANDEDNESS 1 (RHA1); (ATRAB5A); (ATRABF2A); (RABF2A);RAB HOMOLOG F2A (RAB-F2A);RAB HOMOLOG 1 (RHA1);ARABIDOPSIS RAB HOMOLOG F2A (ATRAB-F2A); (RAB5A)	Hormones	Stress	Cold, Pathogen, Salinity	ABA
PPN035E11	k-means12	0	CS1 H>O	Secondary metabolism	Polyamine metabolism/polyamine metabolism	PPN035E11-T7_c_s	S-adenosylmethionine decarboxylase	AT3G25570	adenosylmethionine decarboxylase family protein, contains Pfam profile: PF01536 adenosylmethionin...			Hormones	Stress	Cold, Salinity	JA, POL
PPN062H07	k-means3	CS1 S>LS	CS1 H>O	Lipid metabolism	Polyunsaturated fatty acid biosynthesis	CL67Contig1	Acyl-[acyl-carrier-protein] desaturase, chloroplast precursor (EC 1.14.19.2) (Stearoyl-ACP desatu...	AT3G02630	acyl-(acyl-carrier-protein) desaturase, putative / stearoyl-ACP desaturase, putative, similar to ...				Stress	Cold, Salinity
PPN061B01	k-means4	0	CS1 O>H	Lipid metabolism	Polyunsaturated fatty acid biosynthesis	PPN061B01-T7_c_s	Alcohol dehydrogenase superfamily, zinc-containing	AT3G45770	oxidoreductase, zinc-binding dehydrogenase family protein, similar to nuclear receptor binding fa...				Stress	Cold
PP1003D03	k-means5	0	CS1 O>H	Lipid metabolism	Polyunsaturated fatty acid biosynthesis	PP1003D03-T7_c_s	Alcohol dehydrogenase superfamily, zinc-containing	AT3G45770	oxidoreductase, zinc-binding dehydrogenase family protein, similar to nuclear receptor binding fa...				Stress	Cold
PP1002E03	k-means8	0	CS1 O>H	Cofactor and vitamin metabolism	Porphyrin and chlorophyll metabolism	CL900Contig1	Heme oxygenase 1	AT2G26670	heme oxygenase 1 (HO1) (HY1), identical to plastid heme oxygenase (HY1) (Arabidopsis thaliana) GI...	AT HEME OXYGENASE 1 (ATHO1 ), HEME OXYGENASE 1 (HO1 ), REVERSAL OF THE DET PHENOTYPE 4 (TED4 ), GENOMES UNCOUPLED 2 (GUN2 ), HEME OXYGENASE 6 (HY6 ),	HEME OXYGENASE 1 (HY1);ARABIDOPSIS THALIANA HEME OXYGENASE 1 (ATHO1);HEME OXYGENASE 6 (HY6);REVERSAL OF THE DET PHENOTYPE 4 (TED4);GENOMES UNCOUPLED 2 (GUN2);HEME OXYGENASE 1 (HO1)	Hormones	Stress	Cold	ABA
PP1009D07	k-means1	#N/A	CS1 H>O	Cofactor and vitamin metabolism	Porphyrin and chlorophyll metabolism	CL1470Contig1	Putative heme A:farnesyltransferase	AT2G44520	UbiA prenyltransferase family protein, similar to SP:Q12887 Protoheme IX farnesyltransferase, mit...	cytochrome c oxidase 10 (COX10),	CYTOCHROME C OXIDASE 10 (COX10)		Stress	Cold
PPN040G08	k-means1	0	CS1 H>O	Cofactor and vitamin metabolism	Porphyrin and chlorophyll metabolism	PPN040G08-T7_c_s	AT3g14930/K15M2_7	AT3G14930	uroporphyrinogen decarboxylase, putative / UPD, putative, similar to uroporphyrinogen decarboxyla...	(HEME1),	(HEME1)		Stress	Cold, Darkness, Pathogen
PPN018F07	k-means8	0	CS1 O>H	RNA post-transcriptional regulation	post-transcriptional gene silencing	PPN018F07-T7_c_s	RNA-directed RNA polymerase	AT1G14790	RNA-dependent RNA polymerase, putative, similar to RNA-directed RNA polymerase GB:CAA09697 GI:413...	RNA-DEPENDENT RNA POLYMERASE 1 (RDR1 ), (ATRDRP1 )	(ATRDRP1);RNA-DEPENDENT RNA POLYMERASE 1 (RDR1)	Hormones	Stress	Cold	SA
PPN022C03	k-means3	#N/A	CS1 H>O	RNA post-transcriptional regulation	post-transcriptional gene silencing	CL625Contig1	AGO1-1	AT1G48410	argonaute protein (AGO1), identical to SP:O04379 Argonaute protein (AGO1) {Arabidopsis thaliana};...	ARGONAUTE 1 (AGO1)	(ICU9);ARGONAUTE 1 (AGO1)	Hormones	Stress	Cold, Pathogen	AUX
PPN032A10	k-means3	0	CS1 H>O	RNA post-transcriptional regulation	post-transcriptional gene silencing	PPN032A10-T7_c_s	UPI000034ED40; RNA-directed RNA polymerase	AT2G19930	RNA-dependent RNA polymerase family protein, contains Pfam domain, PF05183: RNA dependent RNA pol...				Stress	Cold
PP1003B07	k-means5	0	CS1 H>O	RNA post-transcriptional regulation	post-transcriptional gene silencing	CL398Contig1	Adenosylhomocysteinase 1	AT4G13940	EMB1395 | adenosylhomocysteinase / S-adenosyl-L-homocysteine hydrolase / AdoHcyase (SAHH), identi...	HOMOLOGY-DEPENDENT GENE SILENCING 1 (HOG1 ), EMBRYO DEFECTIVE 1395 (EMB1395 ), S-ADENOSYL-L-HOMOCYSTEIN HYDROLASE (SAHH1 ), MATERNAL EFFECT EMBRYO ARREST 58 (MEE58 ),	(SAH1);EMBRYO DEFECTIVE 1395 (EMB1395);S-ADENOSYL-L-HOMOCYSTEIN HYDROLASE 1 (SAHH1);MATERNAL EFFECT EMBRYO ARREST 58 (MEE58);HOMOLOGY-DEPENDENT GENE SILENCING 1 (HOG1);S-ADENOSYL-L-HOMOCYSTEIN HYDROLASE 1 (ATSAHH1)		Stress	Cold, Pathogen
PPN037C08	k-means5	CS1 LS>S	CS1 H>O	RNA post-transcriptional regulation	post-transcriptional gene silencing	PPN037C08-T7_c_s	F21J9.11	AT1G24450	ribonuclease III family protein, contains similarity to Swiss-Prot:P51837 ribonuclease III (EC 3....	NUCLEAR FUSION DEFECTIVE 2 (NFD2),	NUCLEAR FUSION DEFECTIVE 2 (NFD2)	Hormones	Stress	Cold	AUX, ET, JA
PPN015H01	k-means1	0	CS1 O>H	RNA post-transcriptional regulation	post-transcriptional gene silencing	CL1032Contig1	68 kDa protein HP68	AT4G19210	RNase L inhibitor protein, putative, similar to 68 kDa protein HP68 GI:16755057 from (Triticum ae...	(ATRLI2),	ARABIDOPSIS THALIANA RNASE L INHIBITOR PROTEIN 2 (ATRLI2);ATP-BINDING CASSETTE E2 (ABCE2);RNASE L INHIBITOR PROTEIN 2 (RLI2)	Hormones	Stress	Cold, Salinity	ABA
PPN032C11	k-means3	CS1 S>LS	CS1 O>H	RNA post-transcriptional regulation	post-transcriptional gene silencing	CL873Contig1	68 kDa protein HP68	AT4G19210	RNase L inhibitor protein, putative, similar to 68 kDa protein HP68 GI:16755057 from (Triticum ae...	(ATRLI2),	ARABIDOPSIS THALIANA RNASE L INHIBITOR PROTEIN 2 (ATRLI2);ATP-BINDING CASSETTE E2 (ABCE2);RNASE L INHIBITOR PROTEIN 2 (RLI2)	Hormones	Stress	Cold, Salinity	ABA
PPN060E08	k-means4	#N/A	CS1 O>H	RNA post-transcriptional regulation	post-transcriptional gene silencing	PPN060E08-T7_c_s	Cleavage and polyadenylation specificity factor 100 kDa subunit	AT5G23880	EMB1265 | cleavage and polyadenylation specificity factor, identical to cleavage and polyadenylat...	EMBRYO DEFECTIVE 1265 (EMB1265 ), CLEAVAGE AND POLYADENYLATION SPECIFICITY FACTOR 100 (CPSF100 ), ENHANCED SILENCING PHENOTYPE 5 (ESP5 ), CLEAVAGE AND POLYADENYLATION SPECIFICITY FACTOR 100 (ATCPSF100 ),	EMBRYO DEFECTIVE 1265 (EMB1265);CLEAVAGE AND POLYADENYLATION SPECIFICITY FACTOR 100 (ATCPSF100);ENHANCED SILENCING PHENOTYPE 5 (ESP5);CLEAVAGE AND POLYADENYLATION SPECIFICITY FACTOR 100 (CPSF100)		Stress	Cold, Pathogen
PPN058G02	k-means2	CS1 S>LS	0	Glycolysis/ pentose phosphate pathway	PREPARATORY STAGE OF GLYCOLISIS	PPN058G02-T7_c_s	T10O22.24	AT1G18270	ketose-bisphosphate aldolase class-II family protein, low similarity to KbaY (tagatose-1,6-bispho...			Hormones	Stress	Cold, Pathogen, Salinity	ABA
PPN071B11	k-means2	0	CS1 O>H	Glycolysis/ pentose phosphate pathway	PREPARATORY STAGE OF GLYCOLISIS	PPN071B11-T7_c_s	Cytosolic fructose-1,6-bisphosphate	AT1G43670	fructose-1,6-bisphosphatase, putative / D-fructose-1,6-bisphosphate 1-phosphohydrolase, putative ...		FRUCTOSE INSENSITIVE 1 (FINS1);FRUCTOSE-1,6-BISPHOSPHATASE (FBP);ARABIDOPSIS THALIANA CYTOSOLIC FRUCTOSE-1,6-BISPHOSPHATASE (AtcFBP)		Stress	Cold, Pathogen
PPN038F03	k-means11	CS1 LS>S	CS1 H>O	Protein degradation	E2 ubiquitin-conjugating enzyme	PPN038F03-T7_c_s	RING-H2 finger protein ATL3I	AT3G48030	hypoxia-responsive family protein / zinc finger (C3HC4-type RING finger) family protein, similar ...				Stress	Cold
PPN005F10	k-means5	0	CS1 O>H	Glycolysis/ pentose phosphate pathway	PREPARATORY STAGE OF GLYCOLISIS	CL522Contig1	Triosephosphate isomerase, chloroplast precursor	AT2G21170	triosephosphate isomerase, chloroplast, putative, similar to Triosephosphate isomerase, chloropla...	TRIOSEPHOSPHATE ISOMERASE (TIM),	TRIOSEPHOSPHATE ISOMERASE (TIM);PLASTID ISOFORM TRIOSE PHOSPHATE ISOMERASE (PDTPI)		Stress	Cold, Pathogen
PP1005D05	k-means5	0	CS1 H>O	Glycolysis/ pentose phosphate pathway	PREPARATORY STAGE OF GLYCOLISIS	PP1005D05-T7_c_s	Cytosolic aldolase	AT5G03690	fructose-bisphosphate aldolase, putative, similar to PIR:S65073 fructose-bisphosphate aldolase (E...		(ATFBA4);FRUCTOSE-BISPHOSPHATE ALDOLASE 4 (FBA4)	Hormones	Stress	Cold	ABA
PPN007G03	k-means5	0	CS1 O>H	Trafficking machinery and membrane dynamics	pre-vacuolar compartment	CL336Contig1	Sorting nexin-like protein	AT5G06140	phox (PX) domain-containing protein, similar to SP:O60749 Sorting nexin 2 {Homo sapiens}; contain...	SORTING NEXIN 1 (SNX1 ), AT SORTING NEXIN 1 (ATSNX1 ),	ARABIDOPSIS THALIANA SORTING NEXIN 1 (ATSNX1);SORTING NEXIN 1 (SNX1)	Hormones	Stress	Cold, Pathogen	ABA
PPN064G06	k-means11	0	CS1 H>O	Protein degradation	protease	PPN064G06-T7_c_s	Protein At2g32480	AT2G32480	membrane-associated zinc metalloprotease, putative, similar to Hypothetical zinc metalloprotease ...		ARABIDOPSIS SERIN PROTEASE (ARASP)	Hormones	Stress	Cold, Drought, Pathogen, Salinity	AUX, JA
PPN008E08	k-means3	0	CS1 H>O	Aminoacid metabolism	proline biosynthesis	CL1008Contig1	Aldehyde dehydrogenase; Carbamoyl-phosphate synthase L chain, ATP- binding	AT5G62530	delta-1-pyrroline-5-carboxylate dehydrogenase (P5CDH), identical to delta-1-pyrroline-5-carboxyla...	ALDH12A1 ), (ATP5CDH ), (P5CDH ),	ALDEHYDE DEHYDROGENASE 12A1 (ALDH12A1);DELTA1-PYRROLINE-5-CARBOXYLATE DEHYDROGENASE (P5CDH);ARABIDOPSIS THALIANA DELTA1-PYRROLINE-5-CARBOXYLATE DEHYDROGENASE (ATP5CDH)	Hormones	Stress	Cold, Drought, Pathogen	ABA
PPN001B10	k-means4	0	CS1 O>H	Protein degradation	protease	PPN001B10-T7_c_s	Metacaspase 1	AT1G02170	AMC1 | Metacaspase AtMCP1b. Arginine/lysine-specific cysteine protease activity. Induces apoptosi...	LSD ONE LIKE 3 (LOL3 ), AT METACASPASE 1B (ATMCPB1 ), (MCP1B ), METACASPASE 1 (AMC1 ), AT METACASPASE 1 (ATMC1 )	LSD ONE LIKE 3 (LOL3);ARABIDOPSIS THALIANA METACASPASE 1B (ATMCPB1);METACASPASE 1B (MCP1b);METACASPASE 1 (AMC1);ARABIDOPSIS THALIANA METACASPASE 1 (ATMC1);METACASPASE 1 (MC1);METACASPASE 1B (AtMCP1b)	Hormones	Stress	Cold, Salinity	ABA, BR
PPN024E02	k-means1	CS1 S>LS	CS1 H>O	Protein degradation	protease	PPN024E02-T7_c_s	Putative zinc dependent protease	AT1G06430	FTSH8 | encodes a FtsH protease that is localized to the chloroplast	FtsH protease 8 (ftsh8), (FTSH8)	(FTSH8);FTSH PROTEASE 8 (ftsh8)	Hormones	Stress	Cold, Drought	ABA
PP1003G05	k-means6	0	CS1 H>O	Protein degradation	protease	CL1329Contig1	Papain-like cysteine peptidase XBCP3	AT1G09850	cysteine protease, papain-like (XBCP3), identical to papain-like cysteine peptidase XBCP3 GI:1460...	xylem bark cysteine peptidase 3 (XBCP3),	XYLEM BARK CYSTEINE PEPTIDASE 3 (XBCP3)	Hormones	Stress	Cold	ABA
PPN032F09	k-means4	CS1 S>LS	CS1 H>O	Protein degradation	protease	PPN032F09-T7_c_s	Cysteine protease	AT1G47128	cysteine proteinase (RD21A) / thiol protease, identical to SP:P43297 Cysteine proteinase RD21A pr...	responsive to dehydration 21 (RD21 ), RESPONSIVE TO DEHYDRATION 21A (RD21A )	ESPONSIVE TO DEHYDRATION 21A (RD21A);RESPONSIVE TO DEHYDRATION 21 (RD21)	Hormones	Stress	Cold, Drought, Pathogen, Salinity	ABA, ET, JA
PP1001G06	k-means4	0	CS1 O>H	Protein degradation	protease	CL928Contig1	Cysteine protease CP1	AT1G47128	cysteine proteinase (RD21A) / thiol protease, identical to SP:P43297 Cysteine proteinase RD21A pr...	responsive to dehydration 21 (RD21 ), RESPONSIVE TO DEHYDRATION 21A (RD21A )	ESPONSIVE TO DEHYDRATION 21A (RD21A);RESPONSIVE TO DEHYDRATION 21 (RD21)	Hormones	Stress	Cold, Drought, Pathogen, Salinity	ABA, ET, JA
PP1009A10	k-means9	CS1 S>LS	CS1 H>O	Protein degradation	protease	CL81Contig1	Cysteine proteinase	AT1G47128	cysteine proteinase (RD21A) / thiol protease, identical to SP:P43297 Cysteine proteinase RD21A pr...	responsive to dehydration 21 (RD21 ), RESPONSIVE TO DEHYDRATION 21A (RD21A )	ESPONSIVE TO DEHYDRATION 21A (RD21A);RESPONSIVE TO DEHYDRATION 21 (RD21)	Hormones	Stress	Cold, Drought, Pathogen, Salinity	ABA, ET, JA
PPN065B02	k-means12	CS1 LS>S	CS1 H>O	Protein degradation	protease	PPN065B02-T7_c_s	Subtilisin-like serine protease, putative	AT2G05920	subtilase family protein, contains similarity to cucumisin-like serine protease GI:3176874 from (...			Hormones	Stress	Cold, Drought, Pathogen, Salinity	ET
PPN007C04	k-means9	0	CS1 H>O	Protein degradation	protease	CL1010Contig1	Putative chloroplast nucleoid DNA-binding protein	AT2G17760	aspartyl protease family protein, contains Eukaryotic and viral aspartyl proteases active site, P...			Hormones	Stress	Cold, Drought, Pathogen	ABA
PPN023D12	k-means1	0	CS1 H>O	Protein degradation	protease	PPN023D12-T7_c_s	At2g5740/F3N11.19	AT2G25740	ATP-dependent protease La (LON) domain-containing protein, low similarity to protease Lon (Pseudo...			Hormones	Stress	Cold	ABA
PPN075F03	k-means8	0	CS1 O>H	Protein degradation	protease	CL1200Contig1	Cysteine protease	AT2G34080	cysteine proteinase, putative, contains similarity to cysteine protease SPCP1 GI:13491750 from (I...				Stress	Cold
PPN031H01	k-means12	0	CS1 H>O	Protein degradation	protease	CL1197Contig1	Aspartic proteinase	AT1G11910	aspartyl protease family protein, contains Pfam profiles: PF00026 eukaryotic aspartyl protease, P...		(ATAPA1);ASPARTIC PROTEINASE A1 (APA1)		Stress	Cold, Pathogen
PPN001C03	k-means3	CS1 S>LS	CS1 H>O	Protein degradation	protease	CL680Contig1	Aspartic proteinase	AT1G11910	aspartyl protease family protein, contains Pfam profiles: PF00026 eukaryotic aspartyl protease, P...		(ATAPA1);ASPARTIC PROTEINASE A1 (APA1)		Stress	Cold, Pathogen
PP1003E06	k-means9	CS1 LS>S	CS1 O>H	Protein degradation	protease	CL32Contig2	OSJNBb0004A17.4 protein	AT3G02720	DJ-1 family protein / protease-related, similar to Intracellular Protease (Pyrococcus horikoshii)...		(DJ1D)		Stress	Cold, Pathogen
PPN048D08	k-means4	CS1 LS>S	CS1 O>H	Protein degradation	protease	PPN048D08-T7_c_s	OSJNBb0004A17.4 protein	AT3G02720	DJ-1 family protein / protease-related, similar to Intracellular Protease (Pyrococcus horikoshii)...		(DJ1D)		Stress	Cold, Pathogen
PPN017A02	k-means3	0	CS1 H>O	Protein degradation	protease	CL506Contig1	CND41, chloroplast nucleoid DNA binding protein-like	AT3G18490	aspartyl protease family protein, contains Pfam domain, PF00026: eukaryotic aspartyl protease		ASPARTIC PROTEASE IN GUARD CELL 1 (ASPG1)	Hormones	Stress	Cold, Drought, Salinity	ABA
PPN059B09	k-means3	CS1 S>LS	0	Protein degradation	protease	PPN059B09-T7_c_s	Cucumisin-like serine protease; subtilisin-like protease	AT3G14067	subtilase family protein, contains similarity to cucumisin-like serine protease GI:3176874 from (...			Hormones	Stress	Cold, Drought, Salinity	ABA, JA
PPN018E04	k-means11	CS1 S>LS	CS1 H>O	Protein degradation	Ubiquitin degradation	PPN018E04-T7_c_s	Ubiquitin carboxyl-terminal hydrolase	AT3G11910	ubiquitin-specific protease, putative, strong similarity to ubiquitin-specific protease 12 (UBP12...	UBIQUITIN-SPECIFIC PROTEASE 13 (UBP13),	(AtUBP13);UBIQUITIN-SPECIFIC PROTEASE 13 (UBP13)		Stress	Cold, Pathogen
PPN071G05	k-means2	0	CS1 O>H	Protein degradation	protease	CL673Contig1	Protein At3g22260	AT3G22260	OTU-like cysteine protease family protein, contains Pfam profile PF02338: OTU-like cysteine protease			Hormones	Stress	Cold, Drought	ABA
PP1004E04	k-means8	0	CS1 O>H	Protein degradation	protease	CL414Contig1	Peptidase S1 and S6, chymotrypsin/Hap	AT3G27925	DegP protease, putative, SP:022609; almost identical to DegP protease precursor GB:AF028842 from ...	DegP protease 1 (DEGP1 ), DegP protease 1 (Deg1 ),	DEGP PROTEASE 1 (Deg1);DEGP PROTEASE 1 (DEGP1)		Stress	Cold, Drought
PPN011B04	k-means4	0	CS1 O>H	Protein degradation	protease	PPN011B04-T7_c_s	Cysteine protease	AT3G45310	cysteine proteinase, putative / AALP protein (AALP) [Arabidopsis thaliana] (TAIR:At5g60360.1); si...				Stress	Cold, Pathogen
PPN021C02	k-means7	0	CS1 O>H	Protein degradation	protease	PPN021C02-T7_c_s	A_IG002N01.18 protein	AT4G01150	expressed protein				Stress	Cold, Pathogen
PPN029H07	k-means9	0	CS1 H>O	Protein degradation	protease	PPN029H07-T7_c_s	T19F6.4 protein	AT4G24160	hydrolase, alpha/beta fold family protein, contains Pfam profile PF00561: hydrolase, alpha/beta f...			Hormones	Stress	Cold	ABA, AUX
PPN009E02	k-means2	CS1 S>LS	CS1 O>H	Protein degradation	protease	CL295Contig1	Cysteine protease 14	AT4G35350	cysteine endopeptidase, papain-type (XCP1), identical to papain-type cysteine endopeptidase XCP1 ...	XYLEM CYSTEINE PEPTIDASE 1 (XCP1),	XYLEM CYSTEINE PEPTIDASE 1 (XCP1)		Stress	Cold, Salinity
PP1001H06	k-means6	0	CS1 O>H	Protein degradation	protease	CL37Contig1	Peptidase C1A, papain	AT4G39090	cysteine proteinase RD19a (RD19A) / thiol protease, identical to cysteine proteinase RD19a, thiol...	RESPONSIVE TO DEHYDRATION 19 (RD19 ), RESPONSIVE TO DEHYDRATION 19A (RD19A )	RESPONSIVE TO DEHYDRATION 19A (RD19A);RESPONSIVE TO DEHYDRATION 19 (RD19)	Hormones	Stress	Cold, Drought, Pathogen, Salinity	ABA
PPN005F11	k-means5	0	CS1 H>O	Protein degradation	protease	CL485Contig1	Cathepsin B	AT4G01610	cathepsin B-like cysteine protease, putative, similar to cathepsin B-like cysteine proteinase GI:...			Hormones	Stress	Cold, Pathogen	ABA
PPN015E06	k-means2	CS1 S>LS	CS1 O>H	Protein degradation	protease	PPN015E06-T7_c_s	Apr protease	AT5G23660	nodulin MtN3 family protein, similar to MtN3 GI:1619602 (root nodule development) from (Medicago ...	Arabidopsis homolog of Medicago truncatula MTN3 (MTN3),	(AtSWEET12); (SWEET12);HOMOLOG OF MEDICAGO TRUNCATULA MTN3 (MTN3)	Hormones	Stress	Cold, Drought, Pathogen, Salinity	ABA
PPN031G08	k-means1	CS1 S>LS	0	Protein degradation	protease	CL164Contig1	Similarity to zinc metalloproteinase	AT5G35690	expressed protein			Hormones	Stress	Cold	ABA
PPN004C04	k-means12	0	CS1 H>O	Protein degradation	protease	PPN004C04-T7_c_s	Cell division protease ftsH homolog, chloroplast precursor	AT5G42270	FtsH protease, putative, similar to FtsH protease GI:13183728 from (Medicago sativa)	(VAR1 ), (FTSH5 ),	(FTSH5);VARIEGATED 1 (VAR1)		Stress	Cold, Pathogen
PP1004E07	k-means2	CS1 S>LS	CS1 O>H	Protein degradation	protease	CL298Contig1	Putative serine protease	AT5G67360	cucumisin-like serine protease (ARA12), Asp48; almost identical to cucumisin-like serine protease...	(ARA12),	(ARA12)	Hormones	Stress	Cold, Drought, Pathogen, Salinity	ABA
PPN078F09	k-means2	CS1 S>LS	0	Protein degradation	protease	PPN078F09-T7_c_s	Protease-associated PA; Proteinase inhibitor I9, subtilisin propeptide	AT5G67360	cucumisin-like serine protease (ARA12), Asp48; almost identical to cucumisin-like serine protease...	(ARA12),	(ARA12)	Hormones	Stress	Cold, Drought, Pathogen, Salinity	ABA
PPN026C06	k-means12	0	CS1 H>O	Protein degradation	protease	PPN026C06-T7_c_s	PP_LEa0021C02f Peach developing fruit mesocarp Prunus persica cDNA clone PP_LEa0021C02f, mRNA seq...
PPN033F01	k-means7	0	CS1 O>H	Protein degradation	protease inhibitor	PPN033F01-T7_c_s	Serpin-like protein	AT1G47710	serpin, putative / serine protease inhibitor, putative, similar to phloem serpin-1 (Cucurbita max...				Stress	Cold
PPN013E11	k-means6	CS1 LS>S	CS1 O>H	Protein degradation	protease inhibitor	CL169Contig1	Putative Pi starvation-induced protein	AT1G71950	expressed protein, similar to Pi starvation-induced protein GB:BAA06151 from (Nicotiana tabacum)				Stress	Cold
PP1000E10	k-means2	0	CS1 O>H	Protein degradation	protease inhibitor	CL1220Contig1	Cysteine protease inhibitor cystatin	AT3G12490	cysteine protease inhibitor, putative / cystatin, putative [Arabidopsis thaliana] (TAIR:At5g05110...		CYSTATIN B (ATCYSB);ARABIDOPSIS THALIANA PHYTOCYSTATIN 6 (ATCYS6);CYSTATIN B (CYSB)		Stress	Cold, Pathogen
PP1000C07	k-means7	0	CS1 O>H	Protein degradation	protease inhibitor	PP1000C07-T7_c_s	Cysteine protease inhibitor	AT3G12490	cysteine protease inhibitor, putative / cystatin, putative [Arabidopsis thaliana] (TAIR:At5g05110...		CYSTATIN B (ATCYSB);ARABIDOPSIS THALIANA PHYTOCYSTATIN 6 (ATCYS6);CYSTATIN B (CYSB)		Stress	Cold, Pathogen
PP1000D09	k-means7	CS1 LS>S	CS1 O>H	Protein degradation	protease inhibitor	PP1000D09-T7_c_s	Nonspecific lipid-transfer protein 2	AT3G18280	protease inhibitor/seed storage/lipid transfer protein (LTP) family protein, similar to TED4 (Zin...			Hormones	Stress	Cold	AUX, CK
PPN055H03	k-means2	0	CS1 O>H	Protein degradation	protease inhibitor	PPN055H03-T7_c_s	Serine protease inhibitor-like protein	AT4G01575	serine protease inhibitor, Kazal-type family protein, contains Pfam domain PF00050: Kazal-type se...			Hormones	Stress	Cold	ABA
PP1000C05	k-means5	CS1 LS>S	CS1 O>H	Protein degradation	protease inhibitor	CL1099Contig1	14 kDa polypeptide	AT2G45180	protease inhibitor/seed storage/lipid transfer protein (LTP) family protein, similar to 14 kDa po...			Hormones	Stress	Cold, Pathogen	ABA
PPN042C08	k-means7	CS1 LS>S	CS1 O>H	Protein degradation	Proteasome maturation	PPN042C08-T7_c_s	Gb|AAB95243.1	AT5G38650	proteasome maturation factor UMP1 family protein, contains Pfam profile PF05348: Proteasome matur...				Stress	Cold, Pathogen
PPN079F10	k-means5	0	CS1 H>O	Post-translational protein modifcation	Protein adenylation	PPN079F10-T7_c_s	Putative auxin-regulated protein	AT2G46370	auxin-responsive GH3 family protein, similar to auxin-responsive GH3 product (Glycine max) GI:185...	JASMONATE RESISTANT 1 (JAR1 ), FAR-RED INSENSITIVE 219 (FIN219 ),	JASMONATE RESISTANT 1 (JAR1); (ATGH3.11)	Hormones	Stress	Cold, Drought, Salinity	AUX, JA
PPN031C11	k-means5	0	CS1 H>O	Post-translational protein modifcation	Protein adenylation	PPN031C11-T7_c_s	Putative auxin-regulated protein	AT2G46370	auxin-responsive GH3 family protein, similar to auxin-responsive GH3 product (Glycine max) GI:185...	JASMONATE RESISTANT 1 (JAR1 ), FAR-RED INSENSITIVE 219 (FIN219 ),	JASMONATE RESISTANT 1 (JAR1); (ATGH3.11)	Hormones	Stress	Cold, Drought, Salinity	AUX, JA
PPN060C09	k-means10	0	CS1 O>H	Post-translational protein modifcation	Protein amino acid phosphorylation	CL256Contig1	Os10g0422300 protein	AT5G26110	expressed protein			Hormones	Stress	Cold, Pathogen	ABA
PPN064D07	k-means3	0	CS1 H>O	Post-translational protein modifcation	Protein amino acid phosphorylation	PPN064D07-T7_c_s	Putative serine/threonine protein kinase	AT2G32850	protein kinase family protein, contains protein kinase domain, Pfam:PF00069				Stress	Cold
PPN023F11	k-means3	CS1 S>LS	CS1 H>O	Post-translational protein modifcation	Protein amino acid phosphorylation	PPN023F11-T7_c_s	Ser/Thr protein kinase	AT2G32850	protein kinase family protein, contains protein kinase domain, Pfam:PF00069				Stress	Cold
PPN077B03	k-means3	0	CS1 H>O	Post-translational protein modifcation	Protein amino acid phosphorylation	PPN077B03-T7_c_s	Protein kinase-like	AT5G35980	protein kinase family protein [Arabidopsis thaliana] (TAIR:At2g40120.1); similar to putative prot...		YEAST YAK1-RELATED GENE 1 (YAK1)		Stress	Cold
PPN028C02	k-means4	#N/A	CS1 O>H	Post-translational protein modifcation	Protein amino acid phosphorylation	PPN028C02-T7_c_s	H0801D08.12 protein	AT3G09010	protein kinase family protein, contains protein kinase domain, Pfam:PF00069				Stress	Cold, Pathogen
PPN054D12	k-means11	0	CS1 H>O	Protein degradation	Ubiquitin ligation E3 complex/ F-box	PPN054D12-T7_c_s	Legumain precursor	AT1G62710	vacuolar processing enzyme beta / beta-VPE, identical to SP:Q39044 Vacuolar processing enzyme, be...	BETA VACUOLAR PROCESSING ENZYME (BETA-VPE ), (BETAVPE ),	(BETAVPE);BETA VACUOLAR PROCESSING ENZYME (BETA-VPE)	Hormones	Stress	Cold, Drought	ABA
PP1002C02	k-means11	0	CS1 H>O	Pyruvate metabolism	conversion of oxalacetate to PEP	PP1002C02-T7_c_s	Phosphoenolpyruvate carboxykinase [ATP]	AT4G37870	phosphoenolpyruvate carboxykinase (ATP), putative / PEP carboxykinase, putative / PEPCK, putative...	PHOSPHOENOLPYRUVATE CARBOXYKINASE 1 (PCK1 ), PHOSPHOENOLPYRUVATE CARBOXYKINASE (PEPCK ),	PHOSPHOENOLPYRUVATE CARBOXYKINASE (PEPCK);PHOSPHOENOLPYRUVATE CARBOXYKINASE 1 (PCK1)	Hormones	Stress	Cold, Pathogen	ABA
PPN020B02	k-means12	0	CS1 O>H	Post-translational protein modifcation	Protein amino acid phosphorylation	CL935Contig1	Protein At2g40270	AT3G56050	protein kinase family protein, contains Pfam domain, PF00069: Protein kinase domain			Hormones	Stress	Cold	ET
PPN001C02	k-means9	CS1 S>LS	CS1 H>O	Post-translational protein modifcation	Protein amino acid phosphorylation	CL700Contig1	Protein kinase Pti1	AT3G59350	serine/threonine protein kinase, putative [Arabidopsis thaliana] (TAIR:At2g43230.1); similar to s...			Hormones	Stress	Cold, Drought, Salinity	ABA
PPN051F08	k-means5	0	CS1 O>H	Post-translational protein modifcation	Protein amino acid phosphorylation	PPN051F08-T7_c_s	OSJNBa0017B10.2 protein	AT2G17220	protein kinase, putative, similar to protein kinase APK1A (Arabidopsis thaliana) Swiss-Prot:Q06548		KINASE 3 (KIN3)	Hormones	Stress	Cold, Pathogen	ABA
PPN027G12	k-means5	CS1 S>LS	0	Post-translational protein modifcation	Protein amino acid phosphorylation	CL1264Contig1	AvrPto-dependent Pto-interacting protein 3	AT2G44830	protein kinase, putative, similar to protein kinase PVPK-1 (Phaseolus vulgaris) SWISS-PROT:P15792			Hormones	Stress	Cold	AUX
PPN023B07	k-means9	0	CS1 O>H	Post-translational protein modifcation	Protein amino acid phosphorylation	CL1013Contig1	Protein At4g24810	AT4G24810	ABC1 family protein [Arabidopsis thaliana] (TAIR:At5g50330.1); similar to ABC transporter-like pr...			Hormones	Stress	Cold, Drought	ABA
PPN014A01	k-means4	#N/A	CS1 O>H	Post-translational protein modifcation	Protein amino acid phosphorylation	PPN014A01-T7_c_s	Protein At4g33080	AT4G33080	protein kinase, putative, contains protein kinase domain, Pfam:PF00069			Hormones	Stress	Cold, Salinity	ABA
PPN027B02	k-means1	CS1 S>LS	CS1 H>O	Post-translational protein modifcation	Protein amino acid phosphorylation	PPN027B02-T7_c_s	Protein kinase-like protein	AT5G14720	protein kinase family protein, contains eukaryotic protein kinase domain, INTERPRO:IPR000719				Stress	Cold
PPN065B04	k-means9	CS1 S>LS	0	Post-translational protein modifcation	Protein amino acid phosphorylation	CL921Contig1	Protein kinase-like protein	AT5G14720	protein kinase family protein, contains eukaryotic protein kinase domain, INTERPRO:IPR000719				Stress	Cold
PPN055H11	k-means4	0	CS1 O>H	Post-translational protein modifcation	Protein amino acid phosphorylation	CL282Contig1	Protein kinase like protein	AT5G58520	protein kinase family protein, contains protein kinase domain, Pfam:PF00069				Stress	Cold, Drought
PPN069B04	k-means2	CS1 S>LS	CS1 O>H	Post-translational protein modifcation	Protein amino acid phosphorylation	PPN069B04-T7_c_s	TPR-containing protein kinase	AT5G59010	protein kinase-related, low similarity to serine/threonine/tyrosine-specific protein kinase APK1,...			Hormones	Stress	Cold, Drought	ABA, AUX, CK, ET
PPN037E03	k-means10	0	CS1 O>H	Post-translational protein modifcation	Protein arginylation	PPN037E03-T7_c_s	Arginyl-tRNA--protein transferase 1	AT5G05700	arginine-tRNA-protein transferase 1 / arginyltransferase 1 / arginyl-tRNA-protein transferase 1 (...	ARGININE-TRNA PROT TRANSFERASE 1 (ATE1 ), DELAYED LEAF SENESCENCE 1 (DLS1 ), (ATATE1 ),	DELAYED LEAF SENESCENCE 1 (DLS1);ARGININE-TRNA PROTEIN TRANSFERASE 1 (ATE1); (ATATE1)		Stress	Cold
PPN024D11	k-means5	CS1 LS>S	0	Post-translational protein modifcation	protein deglycation	PPN024D11-T7_c_s	Alr5126 protein	AT3G61080	fructosamine kinase family protein, contains Pfam PF03881: Fructosamine kinase				Stress	Cold, Pathogen
PPN072C06	k-means5	0	CS1 O>H	Post-translational protein modifcation	Protein digeranylgeranylation	CL848Contig1	At5g12210	AT5G12210	geranylgeranyl transferase type II beta subunit, putative / RAB geranylgeranyltransferase beta su...		RAB GERANYLGERANYL TRANSFERASE BETA SUBUNIT 1 (RGTB1);RAB GERANYLGERANYL TRANSFERASE BETA SUBUNIT 1 (AtRGTB1)		Stress	Cold, Pathogen
PP1003F08	k-means3	CS1 S>LS	CS1 H>O	RNA translation and protein assembly	Protein folding	PP1003F08-T7_c_s	Glutaminyl-tRNA synthetase	AT1G25350	glutamine-tRNA ligase, putative / glutaminyl-tRNA synthetase, putative / GlnRS, putative, similar...	ovule abortion 9 (OVA9),	OVULE ABORTION 9 (OVA9)		Stress	Cold
PPN070E09	k-means12	CS1 LS>S	CS1 O>H	RNA translation and protein assembly	Protein folding	CL505Contig1	Peptidyl-prolyl cis-trans isomerase 1	AT2G18040	peptidyl-prolyl cis-trans isomerase (PIN1) / cyclophilin / rotamase, identical to Chain A, Soluti...	PEPTIDYLPROLYL CIS/TRANS ISOMERASE, NIMA-INTERACTING 1 (PIN1AT),	PEPTIDYLPROLYL CIS/TRANS ISOMERASE, NIMA-INTERACTING 1 (PIN1AT)		Stress	Cold
PPN017G05	k-means3	0	CS1 H>O	RNA translation and protein assembly	Protein folding	CL123Contig1	Putative TCP-1/cpn60 chaperonin family protein	AT3G03960	chaperonin, putative, similar to SWISS-PROT:P42932- T-complex protein 1, theta subunit (TCP-1-the...			Hormones	Stress	Cold	ABA
PPN054C12	k-means11	0	CS1 H>O	Pyruvate metabolism	Pyruvate conversion to acetyl-CoA	CL1366Contig1	Pyruvate dehydrogenase	AT1G59900	pyruvate dehydrogenase E1 component alpha subunit, mitochondrial (PDHE1-A), identical to SP:P5290...	(AT-E1 ALPHA),	PYRUVATE DEHYDROGENASE COMPLEX E1 ALPHA SUBUNIT (E1 ALPHA);PYRUVATE DEHYDROGENASE COMPLEX E1 ALPHA SUBUNIT (AT-E1 ALPHA)	Hormones	Stress	Cold, Pathogen	ABA
PPN059C05	k-means11	CS1 S>LS	CS1 H>O	Pyruvate metabolism	Pyruvate conversion to acetyl-CoA	CL249Contig1	Pyruvate dehydrogenase E1 beta subunit isoform 3	AT5G50850	pyruvate dehydrogenase E1 component beta subunit, mitochondrial / PDHE1-B (PDH2), identical to SP...	MACCI-BOU (MAB1),	MACCI-BOU (MAB1)		Stress	Cold
PPN063G05	k-means5	0	CS1 H>O	RNA translation and protein assembly	Protein folding	CL1072Contig1	AT5g20890/F22D1_60	AT5G20890	chaperonin, putative, similar to SWISS-PROT:P78371- T-complex protein 1, beta subunit (TCP-1-beta...			Hormones	Stress	Cold	ABA
PPN020H04	k-means4	0	CS1 H>O	RNA translation and protein assembly	Protein folding	CL893Contig1	Luminal-binding protein 1 precursor	AT5G28540	luminal binding protein 1 (BiP-1) (BP1), SWISS-PROT:Q9LKR3 PMID:8888624	(BIP1),	(BIP1)		Stress	Cold, Drought, Pathogen, Salinity
PPN073H02	k-means5	0	CS1 H>O	RNA translation and protein assembly	Protein folding	CL1210Contig1	T-complex protein 1, eta subunit, putative	AT3G11830	chaperonin, putative, similar to SWISS-PROT:P80313 T-complex protein 1, eta subunit (TCP-1-eta) (...				Stress	Cold
PPN078E03	k-means5	0	CS1 H>O	RNA translation and protein assembly	Protein folding	PPN078E03-T7_c_s	AT5g20890/F22D1_60	AT5G20890	chaperonin, putative, similar to SWISS-PROT:P78371- T-complex protein 1, beta subunit (TCP-1-beta...			Hormones	Stress	Cold	ABA
PPN079C07	k-means5	0	CS1 H>O	RNA translation and protein assembly	Protein folding	CL1082Contig1	Cytosolic chaperonin, delta-subunit	AT3G18190	chaperonin, putative, similar to SWISS-PROT:P50991- T-complex protein 1, delta subunit (TCP-1-del...			Hormones	Stress	Cold	ABA
PPN024C09	k-means12	CS1 LS>S	0	Post-translational protein modifcation	protein galactosylation	PPN024C09-T7_c_s	Avr9 elicitor response protein	AT1G77810	galactosyltransferase family protein, contains Pfam profile PF01762: Galactosyltransferase				Stress	Cold
PPN064C06	k-means12	#N/A	CS1 H>O	Post-translational protein modifcation	protein galactosylation	PPN064C06-T7_c_s	YUP8H12.22 protein	AT2G32430	galactosyltransferase family protein, contains Pfam profile: PF01762 galactosyltransferase			Hormones	Stress	Cold	JA
PPN057E09	k-means1	CS1 S>LS	CS1 H>O	RNA translation and protein assembly	Protein isomerization	CL178Contig1	Protein disulfide isomerase	AT1G60420	DC1 domain-containing protein, contains Pfam domain PF03107: DC1 domain				Stress	Cold, Pathogen
PPN075H06	k-means8	#N/A	CS1 O>H	RNA translation and protein assembly	Protein isomerization	CL181Contig2	F20H23.9 protein	AT3G03860	ATAPRL5 | Encodes a protein disulfide isomerase-like (PDIL) protein, a member of a multigene fami...	APR-like 5 (ATAPRL5),	APR-LIKE 5 (APRL5);APR-LIKE 5 (ATAPRL5)		Stress	Cold
PP1006E06	k-means11	0	CS1 H>O	Pyruvate metabolism	pyruvate-lactate interconversions	CL1446Contig1	Aldehyde dehydrogenase, putative	AT1G44170	aldehyde dehydrogenase, putative (ALDH), similar to aldehyde dehydrogenase ALDH (Craterostigma pl...	ALDEHYDE DEHYDROGENASE 3H1 (ALDH3H1), ALDEHYDE DEHYDROGENASE 4 (ALDH4)	ALDEHYDE DEHYDROGENASE 4 (ALDH4);ALDEHYDE DEHYDROGENASE 3H1 (ALDH3H1)	Hormones	Stress	Cold	ABA
PPN035E06	k-means11	0	CS1 H>O	Pyruvate metabolism	pyruvate-lactate interconversions	PPN035E06-T7_c_s	Aldehyde dehydrogenase	AT1G44170	aldehyde dehydrogenase, putative (ALDH), similar to aldehyde dehydrogenase ALDH (Craterostigma pl...	ALDEHYDE DEHYDROGENASE 3H1 (ALDH3H1), ALDEHYDE DEHYDROGENASE 4 (ALDH4)	ALDEHYDE DEHYDROGENASE 4 (ALDH4);ALDEHYDE DEHYDROGENASE 3H1 (ALDH3H1)	Hormones	Stress	Cold	ABA
PPN065G03	k-means1	0	CS1 H>O	Post-translational protein modifcation	Protein myristoylation	PPN065G03-T7_c_s	Glycylpeptide N-tetradecanoyltransferase 1	AT5G57020	myristoyl-CoA:protein N-myristoyltransferase 1 (NMT1), identical to N-myristoyltransferase 1 (NMT...	(MYRISTOYL-COA:PROT N-MYRISTOYLTRANSFERASE (NMT1 ), AT MYRISTOYL-COA:PROT N-MYRISTOYLTRANSFERASE (ATNMT1 )	ARABIDOPSIS THALIANA MYRISTOYL-COA:PROTEIN N-MYRISTOYLTRANSFERASE (ATNMT1);MYRISTOYL-COA:PROTEIN N-MYRISTOYLTRANSFERASE (NMT1)	Hormones	Stress	Cold	ABA
PPN061G10	k-means3	CS1 S>LS	CS1 H>O	Post-translational protein modifcation	Protein myristoylation	PPN061G10-T7_c_s	Glycylpeptide N-tetradecanoyltransferase 1	AT5G57020	myristoyl-CoA:protein N-myristoyltransferase 1 (NMT1), identical to N-myristoyltransferase 1 (NMT...	(MYRISTOYL-COA:PROT N-MYRISTOYLTRANSFERASE (NMT1 ), AT MYRISTOYL-COA:PROT N-MYRISTOYLTRANSFERASE (ATNMT1 )	ARABIDOPSIS THALIANA MYRISTOYL-COA:PROTEIN N-MYRISTOYLTRANSFERASE (ATNMT1);MYRISTOYL-COA:PROTEIN N-MYRISTOYLTRANSFERASE (NMT1)	Hormones	Stress	Cold	ABA
PPN037H08	k-means6	0	CS1 O>H	Post-translational protein modifcation	Protein N-acetylation	PPN037H08-T7_c_s	Putative alanine acetyl transferase	AT2G32030	GCN5-related N-acetyltransferase (GNAT) family protein, contains Pfam profile PF00583: acetyltran...				Stress	Cold, Pathogen
PPN038B05	k-means11	0	CS1 H>O	Pyruvate metabolism	pyruvate-lactate interconversions	CL590Contig1	Aldehyde dehydrogenase, putative	AT1G44170	aldehyde dehydrogenase, putative (ALDH), similar to aldehyde dehydrogenase ALDH (Craterostigma pl...	ALDEHYDE DEHYDROGENASE 3H1 (ALDH3H1), ALDEHYDE DEHYDROGENASE 4 (ALDH4)	ALDEHYDE DEHYDROGENASE 4 (ALDH4);ALDEHYDE DEHYDROGENASE 3H1 (ALDH3H1)	Hormones	Stress	Cold	ABA
PPN005F07	k-means11	0	CS1 H>O	RNA post-transcriptional regulation	RNA biogenesis and processing	PPN005F07-T7_c_s	Similarity to RNA-binding protein	AT3G14450	CID9 | RNA-binding protein, putative, contains Pfam profile: PF00076 RNA recognition motif. (a.k....	CTC-Interacting Domain 9 (CID9),	CTC-INTERACTING DOMAIN 9 (CID9)		Stress	Cold
PPN057D05	k-means6	CS1 LS>S	0	Post-translational protein modifcation	Protein N-glycosylation	PPN057D05-T7_c_s	Putative N-acetylglucosaminyltransferase III	AT1G12990	glycosyl transferase family 17 protein, low similarity to beta-1,4-mannosyl-glycoprotein beta-1,4...			Hormones	Stress	Cold, Drought, Pathogen	ABA, BR
PPN058A06	k-means3	0	CS1 H>O	Post-translational protein modifcation	Protein N-glycosylation	PPN058A06-T7_c_s	Oligosaccharyl transferase, STT3 subunit	AT5G19690	oligosaccharyl transferase STT3 subunit family protein, similar to SP:P39007 Oligosaccharyl trans...	STAUROSPORIN AND TEMPERATURE SENSITIVE 3-LIKE A (STT3A),	STAUROSPORIN AND TEMPERATURE SENSITIVE 3-LIKE A (STT3A)	Hormones	Stress	Cold	ABA
PPN067F09	k-means3	0	CS1 H>O	Post-translational protein modifcation	protein O-glycosylation	PPN067F09-T7_c_s	Probable UDP-N-acetylglucosamine--peptide N- acetylglucosaminyltransferase SEC	AT3G04240	O-linked N-acetyl glucosamine transferase, putative, similar to O-GlcNAc transferase, Homo sapien...	secret agent (SEC),	SECRET AGENT (SEC)	Hormones	Stress	Cold, Drought, Pathogen, Salinity	ABA
PPN063C12	k-means11	0	CS1 H>O	RNA post-transcriptional regulation	RNA biogenesis and processing	PPN063C12-T7_c_s	Protein At4g24270	AT4G24270	RNA recognition motif (RRM)-containing protein, low similarity to tumor-rejection antigen SART3 (...		EMBRYO DEFECTIVE 140 (EMB140)		Stress	Cold
PPN007H06	k-means11	CS1 LS>S	0	RNA post-transcriptional regulation	RNA biogenesis and processing	PPN007H06-T7_c_s	Poly(A) polymerase central domain, putative	AT4G32850	nucleotidyltransferase family protein, contains Pfam profiles: PF01909 nucleotidyltransferase dom...	NUCLEAR POLY(A), POLYMERASE (nPAP),	NUCLEAR POLY(A) POLYMERASE (nPAP)	Hormones	Stress	Cold, Pathogen, Salinity	ABA
PP1002A01	k-means10	0	CS1 O>H	RNA translation and protein assembly	protein processing in the endoplasmic reticulum	PP1002A01-T7_c_s	Per1-like	AT1G16560	Per1-like family protein, contains Pfam profile PF04080: Per1-like				Stress	Cold
PPN051B01	k-means6	CS1 LS>S	0	Trafficking machinery and membrane dynamics	protein sorting at the trans-Golgi network	CL451Contig1	AT4g30260/F9N11_110	AT2G18840	integral membrane Yip1 family protein, contains Pfam domain, PF04893: Yip1 domain			Hormones	Stress	Cold	JA
PPN069H11	k-means5	0	CS1 O>H	Trafficking machinery and membrane dynamics	protein sorting at the trans-Golgi network	CL57Contig1	GTP-binding protein Rab6	AT2G44610	Ras-related GTP-binding protein, putative, similar to GTP-binding protein GI:623586 from (Nicotia...	(RAB6 ), (ATRABH1B ), (ATRAB6A ), (RAB6A	(RAB6); (RAB6A); (ATRAB6A); (ATRABH1B)		Stress	Cold, Pathogen
PP1004A05	k-means12	CS1 LS>S	CS1 O>H	Trafficking machinery and membrane dynamics	protein targeting to vacuole	PP1004A05-T7_c_s	SRC2	AT1G09070	C2 domain-containing protein / src2-like protein, putative, similar to cold-regulated gene SRC2 (...	SOYBEAN GENE REGULATED BY COLD-2 (SRC2 ), SOYBEAN GENE REGULATED BY COLD-2 ((AT), SRC2 ),	SOYBEAN GENE REGULATED BY COLD-2 ((AT)SRC2);SOYBEAN GENE REGULATED BY COLD-2 (SRC2)	Hormones	Stress	Cold, Darkness, Drought, Pathogen, Salinity	ABA, JA
PPN035C11	k-means5	CS1 LS>S	0	Trafficking machinery and membrane dynamics	Protein targeting/calcium-dependent membrane targeting	PPN035C11-T7_c_s	Elicitor-responsive protein 3	AT1G63220	C2 domain-containing protein, similar to phloem protein RPP16 (Oryza sativa (japonica cultivar-gr...				Stress	Cold
PPN004G12	k-means2	0	CS1 O>H	Trafficking machinery and membrane dynamics	Protein targeting/Protein retention in ER lumen	CL596Contig1	At3g25160	AT3G25160	ER lumen protein retaining receptor family protein, similar to SP:P24390 ER lumen protein retaini...				Stress	Cold
PPN079C12	k-means12	0	CS1 H>O	Trafficking machinery and membrane dynamics	protein translocation to chloroplast	PPN079C12-T7_c_s	Protein THYLAKOID FORMATION1, chloroplast precursor	AT2G20890	THF1 | Chloroplast-localized Thylakoid formation1 gene product involved in vesicle-mediated forma...	(PSB29 ), THYLAKOID FORMATION1 (THF1 ),	THYLAKOID FORMATION1 (THF1);PHOTOSYSTEM II REACTION CENTER PSB29 PROTEIN (PSB29)	Hormones	Stress	Cold, Pathogen	ABA
PPN066H08	k-means3	0	CS1 H>O	Trafficking machinery and membrane dynamics	protein translocation to chloroplast	CL790Contig1	At3g16760	AT3G16760	tetratricopeptide repeat (TPR)-containing protein, low similarity to TPR-containing protein invol...				Stress	Cold
PPN062F08	k-means9	CS1 S>LS	CS1 H>O	Trafficking machinery and membrane dynamics	protein translocation to chloroplast	PPN062F08-T7_c_s	Preprotein translocase secY subunit, chloroplast precursor	AT2G18710	preprotein translocase secY subunit, chloroplast (CpSecY), Identical to SP:Q38885 Preprotein tran...	SecY Homolog 1 (SCY1),	SECY HOMOLOG 1 (SCY1)		Stress	Cold, Pathogen
PPN030G04	k-means9	#N/A	CS1 H>O	Trafficking machinery and membrane dynamics	protein translocation to chloroplast	CL967Contig1	Vesicle-fusing ATPase	AT4G04910	AAA-type ATPase family protein, similar to SP:P18708 Vesicular-fusion protein NSF (N-ethylmaleimi...	N-ethylmaleimide sensitive factor (NSF),	N-ETHYLMALEIMIDE SENSITIVE FACTOR (NSF)		Stress	Cold
PPN020C05	k-means7	0	CS1 O>H	Trafficking machinery and membrane dynamics	protein translocation to chloroplast	CL762Contig1	Translocase of chloroplast 34	AT5G05000	translocate of chloroplast 34 (TOC34) / GTP-binding protein (OEP34), contains Pfam PF04548: AIG1 ...	TRANSLOCON AT THE OUTER ENVELOPE MEMBRANE OF CHLOROPLASTS 34 (TOC34 ), AT TRANSLOCON AT THE OUTER ENVELOPE MEMBRANE OF CHLOROPLASTS 34 (ATTOC34 ), (OEP34 ),	TRANSLOCON AT THE OUTER ENVELOPE MEMBRANE OF CHLOROPLASTS 34 (TOC34); (OEP34);ARABIDOPSIS THALIANA TRANSLOCON AT THE OUTER ENVELOPE MEMBRANE OF CHLOROPLASTS 34 (ATTOC34)		Stress	Cold
PPN072F08	k-means3	CS1 S>LS	CS1 H>O	Trafficking machinery and membrane dynamics	protein translocation to chloroplast	CL977Contig1	Putative outer envelope membrane protein OEP75	AT5G19620	outer membrane OMP85 family protein, weak similarity to chloroplastic outer envelope membrane pro...	OUTER ENVELOPE PROT OF 80 KDA (OEP80 ), AT OUTER ENVELOPE PROT OF 80 KDA (ATOEP80 ), (TOC75 )	EMBRYO DEFECTIVE 213 (EMB213);OUTER ENVELOPE PROTEIN OF 80 KDA (OEP80); (EMB213);TRANSLOCON AT THE OUTER ENVELOPE MEMBRANE OF CHLOROPLASTS 75-V (TOC75-V);ARABIDOPSIS THALIANA OUTER ENVELOPE PROTEIN OF 80 KDA (ATOEP80)	Hormones	Stress	Cold	ABA
PPN069F03	k-means3	CS1 S>LS	CS1 H>O	Trafficking machinery and membrane dynamics	Protein translocation to mitochondria	PPN069F03-T7_c_s	Malus_x_domestica transcript; similar to Inner membrane protein OXA1, mitochondrial precursor [Ar...
PPN025C01	k-means7	0	CS1 O>H	Trafficking machinery and membrane dynamics	protein transport	PPN025C01-T7_c_s	Os04g0502200 protein	AT5G11040	expressed protein, weak similarity to hypercellular protein (Aspergillus nidulans) GI:9309269		(TRS120); (AtTRS120)		Stress	Cold, Salinity
PPN005E06	k-means5	0	CS1 O>H	Protein degradation	proteinase inhibitor	PPN005E06-T7_c_s	Proteinase inhibitor I4, serpin	AT4G08810	expressed protein	(SUB1),	(SUB1)		Stress	Drought, Salinity
PPN019F06	k-means9	#N/A	CS1 H>O	Protein degradation	Proteolisis control-Signalosome	CL107Contig1	COP9 signalosome complex subunit 1	AT3G61140	COP9 signalosome complex subunit 1 / CSN complex subunit 1 (CSN1) / COP11 protein (COP11) / FUSCA...	FUSCA 6 (FUS6 ), AT FUSCA 6 (ATFUS6 ), COP9 SIGNALOSOME SUBUNIT 1 (CSN1 ), CONSTITUTIVE PHOTOMORPHOGENIC 11 (COP11 ), EMBRYO DEFECTIVE 78 (EMB78 ),	FUSCA 6 (FUS6);ARABIDOPSIS THALIANA FUSCA 6 (ATFUS6);COP9 SIGNALOSOME SUBUNIT 1 (CSN1);SHAGGY-LIKE KINASE 31 (SK31);EMBRYO DEFECTIVE 78 (EMB78);SHAGGY-LIKE KINASE 31 (ATSK31);CONSTITUTIVE PHOTOMORPHOGENIC 11 (COP11)		Stress	Cold, Darkness
PPN011A07	k-means8	0	CS1 O>H	Nucleotide metabolism	purine and pyrimidine metabolism	CL1241Contig1	inosine triphosphate pyrophosphatase, putative / HAM1 family protein, contains Pfam profile PF017...	AT4G13720	inosine triphosphate pyrophosphatase, putative / HAM1 family protein, contains Pfam profile PF017...
PPN012B10	k-means2	CS1 S>LS	0	Nucleotide metabolism	purine and pyrimidine metabolism	CL86Contig2	Putative ripening-related protein	AT5G02230	haloacid dehalogenase-like hydrolase family protein, contains InterPro accession IPR005834: Haloa...			Hormones	Stress	Cold	ABA, AUX, ET, JA
PP1002D01	k-means2	CS1 S>LS	0	Nucleotide metabolism	purine and pyrimidine metabolism	CL86Contig1	Putative ripening-related protein	AT5G02230	haloacid dehalogenase-like hydrolase family protein, contains InterPro accession IPR005834: Haloa...			Hormones	Stress	Cold	ABA, AUX, ET, JA
PPN004A12	k-means2	0	CS1 O>H	Nucleotide metabolism	Purine catabolism	CL706Contig1	Putative inosine-uridine preferring nucleoside hydrolase	AT1G05620	inosine-uridine preferring nucleoside hydrolase family protein, similar to Chain A, Crystal Struc...		NUCLEOSIDE HYDROLASE 2 (NSH2);URIDINE-RIBOHYDROLASE 2 (URH2)	Hormones	Stress	Cold	ABA, JA
PP1005H04	k-means2	0	CS1 H>O	Nucleotide metabolism	Purine catabolism	CL1188Contig1	Putative inosine-uridine nucleoside N-ribohydrolase	AT2G36310	inosine-uridine preferring nucleoside hydrolase family protein, similar to Chain A, Crystal Struc...		NUCLEOSIDE HYDROLASE 1 (NSH1);URIDINE-RIBOHYDROLASE 1 (URH1)	Hormones	Stress	Cold, Pathogen	ABA
PPN034F11	k-means5	0	CS1 O>H	Nucleotide metabolism	Purine catabolism	PPN034F11-T7_c_s	Putative inosine-uridine preferring nucleoside hydrolase	AT1G05620	inosine-uridine preferring nucleoside hydrolase family protein, similar to Chain A, Crystal Struc...		NUCLEOSIDE HYDROLASE 2 (NSH2);URIDINE-RIBOHYDROLASE 2 (URH2)	Hormones	Stress	Cold	ABA, JA
PPN018B12	k-means2	0	CS1 H>O	Nucleotide metabolism	Purine metabolism	PPN018B12-T7_c_s	IMP dehydrogenase/GMP reductase	AT1G19110	inter-alpha-trypsin inhibitor heavy chain-related, similar to SP:Q61704 Inter-alpha-trypsin inhib...				Stress	Cold
PPN077A05	k-means10	CS1 LS>S	0	Nucleotide metabolism	Purine metabolism	CL491Contig1	Os12g0209000 protein	AT1G33290	sporulation protein-related, isoform contains non-consensus AT-donor acceptor site at intron 6; s...				Stress	Cold, Salinity
PPN017E05	k-means3	0	CS1 H>O	Nucleotide metabolism	Purine metabolism	CL822Contig1	IMP dehydrogenase/GMP reductase	AT2G12400	expressed protein			Hormones	Stress	Cold, Drought	ABA
PPN023H10	k-means12	0	CS1 H>O	Nucleotide metabolism	Purine metabolism	PPN023H10-T7_c_s	AT5g18860/F17K4_110	AT5G18860	inosine-uridine preferring nucleoside hydrolase family protein, contains Pfam profile PF01156: In...		NUCLEOSIDE HYDROLASE 3 (NSH3)	Hormones	Stress	Cold	ABA, ET, JA
PPN001G02	k-means11	#N/A	CS1 H>O	RNA post-transcriptional regulation	Splicing	CL479Contig1	At1g07350/F22G5_25	AT1G07350	transformer serine/arginine-rich ribonucleoprotein, putative, similar to GB:Y09506 from (Nicotian...		SERINE/ARGININE RICH-LIKE PROTEIN 45A (SR45a)		Stress	Cold, Pathogen, Salinity
PPN048D05	k-means12	0	CS1 O>H	Nucleotide metabolism	Purine metabolism	PPN048D05-T7_c_s	Allantoinase	AT4G04955	ATALN | Encodes an allantoinase which is involved in allantoin degradation and assimilation. Gene...	Arabidopsis allantoinase (ATALN),	ALLANTOINASE (ALN);ALLANTOINASE (ATALN)		Stress	Cold
PPN065B09	k-means1	CS1 S>LS	0	Nucleotide metabolism	Purine metabolism	PPN065B09-T7_c_s	IMP dehydrogenase/GMP reductase
PPN016C08	k-means7	0	CS1 O>H	Nucleotide metabolism	purine salvage pathway	PPN016C08-T7_c_s	Helicase conserved C-terminal domain containing protein	AT3G53400	expressed protein			Hormones	Stress	Cold, Drought, Pathogen	ABA
PPN016H10	k-means5	CS1 LS>S	0	Cofactor and vitamin metabolism	Pyridoxal biosyntheis	PPN016H10-T7_c_s	Putative acid phosphatase	AT1G17710	expressed protein [Arabidopsis thaliana] (TAIR:At1g73010.1); similar to putative phosphatase [Lyc...		(ATPEPC1);PHOSPHOETHANOLAMINE/PHOSPHOCHOLINE PHOSPHATASE 1 (PEPC1);ARABIDOPSIS THALIANA PHOSPHOETHANOLAMINE/PHOSPHOCHOLINE PHOSPHATASE 1 (ATPEPC1)	Hormones	Stress	Cold, Drought	ABA
PPN019C08	k-means3	0	CS1 H>O	Nucleotide metabolism	Pyrimidine degradation	PPN019C08-T7_c_s	Metallo-dependent hydrolase, composite	AT5G12200	dihydropyrimidinase / DHPase / dihydropyrimidine amidohydrolase / hydantoinase (PYD2), identical ...		PYRIMIDINE 2 (PYD2)	Hormones	Stress	Cold, Pathogen	ABA
PPN029E07	k-means5	0	CS1 O>H	Nucleotide metabolism	pyrimidine metabolism	PPN029E07-T7_c_s	CTP synthase	AT3G12670	EMB2742 | CTP synthase, putative / UTP--ammonia ligase, putative, similar to SP:P17812 CTP syntha...	embryo defective 2742 (emb2742),	EMBRYO DEFECTIVE 2742 (emb2742)	Hormones	Stress	Cold, Darkness	ABA, CK
PPN053G12	k-means5	0	CS1 O>H	Nucleotide metabolism	pyrimidine metabolism	CL1291Contig1	Thymidine kinase	AT5G23070	thymidine kinase, putative, similar to thymidine kinase (Oryza sativa) SWISS-PROT:O81263				Stress	Cold
PPN046A10	k-means6	CS1 LS>S	0	Nucleotide metabolism	pyrimidine salvage pathway	PPN046A10-T7_c_s	Isochorismatase hydrolase-like protein	AT2G22570	isochorismatase hydrolase family protein, contains Pfam profile PF00857: isochorismatase family p...	A. THALIANA NICOTINAMIDASE 1 (ATNIC1 ), (NIC2 ), NICOTINAMIDASE 1 (NIC1 ),	NICOTINAMIDASE 1 (NIC1); (NIC2);A. THALIANA NICOTINAMIDASE 1 (ATNIC1)	Hormones	Stress	Cold	ABA
PPN001C11	k-means2	0	CS1 H>O	Pyruvate metabolism	Pyruvate conversion to acetyl-CoA	CL501Contig1	Pyruvate dehydrogenase E1 component alpha subunit, mitochondrial precursor	AT1G24180	pyruvate dehydrogenase E1 component alpha subunit, mitochondrial, putative, similar to SP:P52901 ...	(IAR4)	IAA-CONJUGATE-RESISTANT 4 (IAR4)		Stress	Cold
PPN038H03	k-means11	CS1 LS>S	CS1 H>O	RNA post-transcriptional regulation	Splicing	PPN038H03-T7_c_s	Putative U2-associated SR140 protein	AT5G25060	RNA recognition motif (RRM)-containing protein, KIAA0332 - Homo sapiens, EMBL:AB002330		REDUCED RED-LIGHT RESPONSES IN CRY1CRY2 BACKGROUND 1 (RRC1)		Stress	Cold
PPN008B01	k-means11	0	CS1 H>O	RNA post-transcriptional regulation	Splicing	PPN008B01-T7_c_s	Putative splicing factor 3B subunit 2	AT4G21660	proline-rich spliceosome-associated (PSP) family protein, similar to SP:Q13435 Splicing factor 3B...
PPN063G07	k-means5	0	CS1 H>O	Pyruvate metabolism	pyruvate fermentation to ethanol	CL654Contig1	Alcohol dehydrogenase	AT1G77120	ATADH | The protein undergoes thiolation following treatment with the oxidant tert-butylhydropero...	ALCOHOL DEHYDROGENASE 1 (ADH1 ), ALCOHOL DEHYDROGENASE (ADH ), AT ALCOHOL DEHYDROGENASE (ATADH ),	ALCOHOL DEHYDROGENASE 1 (ADH1); (ATADH1);ARABIDOPSIS THALIANA ALCOHOL DEHYDROGENASE (ATADH);ALCOHOL DEHYDROGENASE (ADH)	Hormones	Stress	Cold, Drought, Pathogen, Salinity	ABA, GAs
PPN019C06	k-means2	CS1 S>LS	CS1 H>O	Pyruvate metabolism	pyruvate-lactate interconversions	PPN019C06-T7_c_s	Aldehyde dehydrogenase 1 precursor	AT1G23800	aldehyde dehydrogenase, mitochondrial (ALDH3), nearly identical to mitochondrial aldehyde dehydro...	(ALDH2B7), (ALDH2B)	ALDEHYDE DEHYDROGENASE 2B7 (ALDH2B7);ALDEHYDE DEHYDROGENASE 2B (ALDH2B)	Hormones	Stress	Cold, Drought	ABA
PP1005G07	k-means9	CS1 S>LS	CS1 H>O	Pyruvate metabolism	pyruvate-lactate interconversions	PP1005G07-T7_c_s	Aldehyde dehydrogenase	AT1G44170	aldehyde dehydrogenase, putative (ALDH), similar to aldehyde dehydrogenase ALDH (Craterostigma pl...	ALDEHYDE DEHYDROGENASE 3H1 (ALDH3H1), ALDEHYDE DEHYDROGENASE 4 (ALDH4)	ALDEHYDE DEHYDROGENASE 4 (ALDH4);ALDEHYDE DEHYDROGENASE 3H1 (ALDH3H1)	Hormones			ABA
PPN077G06	k-means1	CS1 S>LS	0	Pyruvate metabolism	pyruvate-lactate interconversions	CL229Contig1	Aldehyde dehydrogenase family 7 member A1	AT1G54100	aldehyde dehydrogenase, putative / antiquitin, putative, strong similarity to SP:Q41247 Aldehyde ...	Aldehyde Dehydrogenase 7B4 (ALDH7B4)	ALDEHYDE DEHYDROGENASE 7B4 (ALDH7B4)	Hormones	Stress	Cold, Darkness, Drought, Pathogen, Salinity	ABA, ET, JA
PPN008B03	k-means3	CS1 S>LS	CS1 H>O	Pyruvate metabolism	pyruvate-lactate interconversions	PPN008B03-T7_c_s	Aldehyde dehydrogenase family 7 member A1	AT1G54100	aldehyde dehydrogenase, putative / antiquitin, putative, strong similarity to SP:Q41247 Aldehyde ...	Aldehyde Dehydrogenase 7B4 (ALDH7B4)	ALDEHYDE DEHYDROGENASE 7B4 (ALDH7B4)	Hormones	Stress	Cold, Darkness, Drought, Pathogen, Salinity	ABA, ET, JA
PPN041H12	k-means3	0	CS1 H>O	Pyruvate metabolism	pyruvate-lactate interconversions	CL765Contig1	Aldehyde dehydrogenase family 7 member A1	AT1G54100	aldehyde dehydrogenase, putative / antiquitin, putative, strong similarity to SP:Q41247 Aldehyde ...	Aldehyde Dehydrogenase 7B4 (ALDH7B4)	ALDEHYDE DEHYDROGENASE 7B4 (ALDH7B4)	Hormones	Stress	Cold, Darkness, Drought, Pathogen, Salinity	ABA, ET, JA
PP1003F07	k-means11	0	CS1 H>O	RNA post-transcriptional regulation	Splicing	PP1003F07-T7_c_s	Putative RNA-binding protein	AT5G04430	KH domain-containing protein NOVA, putative, astrocytic NOVA-like RNA-binding protein, Homo sapie...	BINDING TO TOMV RNA 1 (BTR1 ), BINDING TO TOMV RNA 1L (LONG FORM), (BTR1L ),	BINDING TO TOMV RNA 1L (LONG FORM) (BTR1L);BINDING TO TOMV RNA 1 (BTR1)	Hormones	Stress	Cold, Pathogen	ABA
[truncated: 976 more rows]
