# Supplementary material for: Pre-symptomatic transcriptome changes during cold storage of chilling sensitive and resistant peach cultivars to elucidate chilling injury mechanisms
Source: BMC Genomics. 2015 Mar 26;16(1):245. doi: 10.1186/s12864-015-1395-6 (PMC4391166; doi:10.1186/s12864-015-1395-6)
Supplement: Additional file 7: Table S6. — Comparison with genes previously validated in pools and in individual lines from the Pop-DG population. Data from fruits from the Pop-DG population cold stored were obtained from Pons et al. [17]. The cluster derived from Figure 6A is shown and the expression pattern at harvest and after one week of cold storage in pools LS and S. Also indicated are the genes validated in individual lines and pools. [file 12864_2015_1395_MOESM7_ESM.xls]

## Sheet: Hoja1
id	K-means	M-S/M-LS pattern chillpeach	CS1 LS vs S pattern chillpeach	Validation in pools	Validated genes in lines conforming pools	validated in individual lines	Annot(1)	Annot(2)	Unigene ID	Unigene annotation	Arabidopsis_thaliana_proteins most similar ID	Arabidopsis_thaliana_proteins most similar description	All Gene Symbols2
PPN078G04	k-means1	M-S>M-LS	CS1 S>LS	validated	validated	validated	Transport	carbohydrate transport	PPN078G04-T7_c_s	Putative membrane transporter	AT2G43330	sugar transporter family protein, similar to SP:Q96QE2 Proton myo-inositol co-transporter (Hmit) ...	INOSITOL TRANSPORTER 1 (INT1);INOSITOL TRANSPORTER 1 (ATINT1)
PPN053G07	k-means1	M-S>M-LS	CS1 S>LS	validated	validated	validated	Secondary metabolism	Unknown sugar-alcohol metabolism	CL1233Contig1	Putativepod-specific dehydrogenase SAC25	AT5G02540	short-chain dehydrogenase/reductase (SDR) family protein, contains INTERPRO family IPR002198 Shor...
PPN059H05	k-means10	0	0	validated	validated	validated	RNA transcription regulation	b-HLH family	PPN059H05-T7_c_s	Transcription factor ICE1	AT3G26744	basic helix-loop-helix (bHLH) family protein / F-box family protein [Arabidopsis thaliana] (TAIR:...	SCREAM (SCRM);A. THALIANA INDUCER OF CBP EXPRESSION 1 (ATICE1);INDUCER OF CBF EXPRESSION 1 (ICE1)
PPN054B03	k-means12	0	CS1 LS>S	validated	validated	validated	RNA transcription regulation	AP2/EREBP family	CL242Contig1	CBF1	AT4G25480	encodes a member of the DREB subfamily A-1 of ERF/AP2 transcription factor family (CBF3). The pro...	DEHYDRATION RESPONSE ELEMENT B1A (DREB1A); (ATCBF3);C-REPEAT BINDING FACTOR 3 (CBF3)
PPN054B07	k-means12	0	CS1 LS>S	validated	validated	validated	Signal transduction pathway	Auxin signaling/PINOID-Mediated Signaling	PPN054B07-T7_c_s	Calcium-binding EF-hand	AT4G27280	calcium-binding EF hand family protein, similar to EF-hand Ca2+-binding protein CCD1 (Triticum ae...
PP1004A05	k-means12	0	CS1 LS>S	validated	validated	validated	Trafficking machinery and membrane dynamics	protein targeting to vacuole	PP1004A05-T7_c_s	SRC2	AT1G09070	C2 domain-containing protein / src2-like protein, putative, similar to cold-regulated gene SRC2 (...	SOYBEAN GENE REGULATED BY COLD-2 ((AT)SRC2);SOYBEAN GENE REGULATED BY COLD-2 (SRC2)
PPN011D08	k-means12	0	CS1 LS>S	validated	validated	validated	Cell wall related	Unknown EXO protein	CL1136Contig1	Phi-1 protein	AT4G08950	phosphate-responsive protein, putative (EXO), similar to phi-1 (phosphate-induced gene) (Nicotian...	EXORDIUM (EXO)
PPN059B10	k-means12	0	CS1 LS>S	validated	validated	validated	Unknown function	Unknown protein	PPN059B10-T7_c_s	Os01g0186900 protein	AT4G29780	expressed protein
PP1001C07	k-means2	M-S>M-LS	0	validated	validated	validated	Pyruvate metabolism	Acetyl-CoA biosynthesis	CL142Contig1	Mitochondrial pyruvate dehydrogenase kinase isoform 2	AT3G06483	mitochondrial pyruvate dehydrogenase kinase isoform 1 [Glycine max] (GB:AAT02655.1); contains Int...	(ATPDHK);PYRUVATE DEHYDROGENASE KINASE (PDK)
PP1009D05	k-means2	0	CS1 S>LS	validated	validated	validated	Transport	Aminoacid transporter	CL1123Contig1	Amino acid transporter	AT5G09220	amino acid permease 2 (AAP2), identical to amine acid permease AAP2 (Arabidopsis thaliana) GI:510236	AMINO ACID PERMEASE 2 (AAP2)
PPN046D09	k-means2	M-S>M-LS	CS1 S>LS	validated	validated	validated	Cell wall related	cellulose biosynthesis	PPN046D09-T7_c_s	Cellulose synthase-like protein CslG	AT1G55850	cellulose synthase family protein, similar to cellulose synthase catalytic subunit (gi:13925881) ...	(ATCSLE1);CELLULOSE SYNTHASE LIKE E1 (CSLE1)
PPN004H06	k-means2	M-S>M-LS	0	validated	validated	validated	Secondary metabolism	Ethylene biosynthesis	CL488Contig1	1-aminocyclopropane-1-carboxylate synthase 1	AT3G61510	1-aminocyclopropane-1-carboxylate synthase, putative / ACC synthase, putative, similar to ACC syn...	ACC SYNTHASE 1 (ACS1);ARABIDOPSIS THALIANA 1-AMINOCYCLOPROPANE-1-CARBOXYLATE SYNTHASE 1 (AT-ACS1)
PP1002E04	k-means2	M-S>M-LS	CS1 S>LS	validated	validated	validated	Cell wall related	Hemicellulose degradation	CL801Contig1	Alpha-L-arabinofuranosidase / beta-D-xylosidase	AT5G49360	glycosyl hydrolase family 3 protein	BETA-XYLOSIDASE 1 (ATBXL1);BETA-XYLOSIDASE 1 (BXL1)
PPN078F09	k-means2	0	CS1 S>LS	validated	validated	validated	Protein degradation	protease	PPN078F09-T7_c_s	Protease-associated PA; Proteinase inhibitor I9, subtilisin propeptide	AT5G67360	cucumisin-like serine protease (ARA12), Asp48; almost identical to cucumisin-like serine protease...	(ARA12)
PPN012B10	k-means2	M-S>M-LS	CS1 S>LS	validated	validated	validated	Nucleotide metabolism	purine and pyrimidine metabolism	CL86Contig2	Putative ripening-related protein	AT5G02230	haloacid dehalogenase-like hydrolase family protein, contains InterPro accession IPR005834: Haloa...
PP1002D01	k-means2	M-S>M-LS	CS1 S>LS	validated	validated	validated	Nucleotide metabolism	purine and pyrimidine metabolism	CL86Contig1	Putative ripening-related protein	AT5G02230	haloacid dehalogenase-like hydrolase family protein, contains InterPro accession IPR005834: Haloa...
PP1002C05	k-means2	M-S>M-LS	CS1 S>LS	validated	validated	validated	Secondary metabolism	Salicylic metabolism/ Salicylic conjugation	PP1002C05-T7_c_s	UDP-glucose:salicylic acid glucosyltransferase	AT2G43820	UDP-glucoronosyl/UDP-glucosyl transferase family protein, contains Pfam profile: PF00201 UDP-gluc...	(GT);UDP-GLUCOSYLTRANSFERASE 74F2 (UGT74F2);SALICYLIC ACID GLUCOSYLTRANSFERASE 1 (SAGT1);UDP-GLUCOSE:SALICYLIC ACID GLUCOSYLTRANSFERASE 1 (SGT1);ARABIDOPSIS THALIANA SALICYLIC ACID GLUCOSYLTRANSFERASE 1 (ATSAGT1)
PPN025A01	k-means2	M-S>M-LS	CS1 S>LS	validated	validated	validated	Unknown function	Unknown membrane protein	PPN025A01-T7_c_s	Protein At1g49405	AT1G49405	integral membrane protein, putative, contains 4 transmembrane domains; contains Pfam PF04535 : Do...
PPN070C12	k-means2	M-S>M-LS	CS1 S>LS	validated	validated	validated	Unknown function	Unknown protein	PPN070C12-T7_c_s	PP_LEc0008N19f Peach shoot Prunus persica cDNA clone PP_LEc0008N19f, mRNA sequence
PP1001A05	k-means4	M-S>M-LS	0	validated	validated	validated	Pyruvate metabolism	conversion of PEP to oxalacetate	CL35Contig1	Pyruvate decarboxylase 1	AT4G33070	pyruvate decarboxylase, putative, strong similarity to SP:P51846 Pyruvate decarboxylase isozyme 2...
PPN045B08	k-means4	M-S>M-LS	0	validated	validated	validated	Unknown function	Defense against pathogens	CL875Contig1	Major cherry allergen Pru av 1.0203
PP1004F06	k-means4	M-S>M-LS	0	validated	validated	validated	Trafficking machinery and membrane dynamics	Endosomal Trafficking Complex	PP1004F06-T7_c_s	Vesicle-associated membrane protein 727	AT3G54300	synaptobrevin family protein, similar to vesicle-associated membrane protein 7B (At VAMP7B), Arab...	VESICLE-ASSOCIATED MEMBRANE PROTEIN 727 (ATVAMP727);VESICLE-ASSOCIATED MEMBRANE PROTEIN 727 (VAMP727); (VAMP727)
PP1002E07	k-means4	M-S>M-LS	0	validated	validated	validated	Lipid metabolism	Fatty acid desaturation	CL1Contig1	Omega-6 fatty acid desaturase	AT3G12120	omega-6 fatty acid desaturase, endoplasmic reticulum (FAD2) / delta-12 desaturase, identical to o...	FATTY ACID DESATURASE 2 (FAD2)
PP1001G06	k-means4	M-S>M-LS	0	validated	validated	validated	Protein degradation	protease	CL928Contig1	Cysteine protease CP1	AT1G47128	cysteine proteinase (RD21A) / thiol protease, identical to SP:P43297 Cysteine proteinase RD21A pr...	ESPONSIVE TO DEHYDRATION 21A (RD21A);RESPONSIVE TO DEHYDRATION 21 (RD21)
PPN009C07	k-means4	M-S>M-LS	CS1 S>LS	validated	validated	validated	Unknown function	Unknown protein	CL761Contig1	AJ533535 S3II Prunus persica cDNA clone PP_S3II_T5_SP6, mRNA sequence
PPN052G10	k-means4	M-S>M-LS	0	validated	validated	validated	Transport	Unknown transporter	PPN052G10-T7_c_s	Nodulin-like protein	AT2G39210	nodulin family protein, similar to nodulin-like protein (Arabidopsis thaliana) GI:3329368, nodule...
PPN057F01	k-means5	M-LS>M-S	CS1 LS>S	validated	validated	validated	RNA transcription regulation	AUX/IAA family	PPN057F01-T7_c_s	AUX/IAA protein	AT4G29080	auxin-responsive AUX/IAA family protein, similar to SP:Q38826 Auxin-responsive protein IAA8, SP:Q...	INDOLE-3-ACETIC ACID INDUCIBLE 27 (IAA27);PHYTOCHROME-ASSOCIATED PROTEIN 2 (PAP2)
PPN038D06	k-means5	0	CS1 LS>S	validated	validated	validated	Cell wall related	Pectin biosynthesis	PPN038D06-T7_c_s	Glycosyltransferase QUASIMODO1	AT3G25140	glycosyl transferase family 8 protein, contains Pfam profile: PF01501 glycosyl transferase family 8	QUASIMODO 1 (QUA1);GALACTURONOSYLTRANSFERASE 8 (GAUT8)
PP1006B11	k-means5	M-LS>M-S	0	validated	validated	validated	Cell wall related	pH DEPENDENT CELULOSE MICROFIBRILLE RELAXATION	PP1006B11-T7_c_s	Expansin precursor	AT1G69530	expansin, putative (EXP1), identical to expansin (At-EXP1) (Arabidopsis thaliana) GI:1041702; alp...	EXPANSIN A1 (ATEXPA1);EXPANSIN 1 (EXP1);EXPANSIN A1 (EXPA1); (ATEXP1); (ATHEXP ALPHA 1.2); (AT-EXP1)
PP1001A01	k-means5	M-LS>M-S	CS1 LS>S	validated	validated	validated	Cell wall related	Unknown extracellular matrix protein	CL18Contig2	F17A17.37 protein	AT3G08030	expressed protein, contains Pfam profile PF04862: Protein of unknown function, DUF642
PPN034D04	k-means6	M-S>M-LS	CS1 S>LS	validated	validated	validated	Secondary metabolism	Auxin metabolism/ Aux biosynthesis by YUCCA	PPN034D04-T7_c_s	Flavin-containing monooxygenase, putative	AT1G48910	flavin-containing monooxygenase family protein / FMO family protein, similar to flavin monoxygena...	YUCCA 10 (YUC10)
PPN079G06	k-means9	M-LS>M-S	0	validated	validated	validated	Aminoacid metabolism	Alanine and Aspartate metabolism	CL283Contig1	Asparagine synthetase	AT3G47340	asparagine synthetase 1 (glutamine-hydrolyzing) / glutamine-dependent asparagine synthetase 1 (AS...	GLUTAMINE-DEPENDENT ASPARAGINE SYNTHASE 1 (ASN1);ARABIDOPSIS THALIANA GLUTAMINE-DEPENDENT ASPARAGINE SYNTHASE 1 (AT-ASN1);DARK INDUCIBLE 6 (DIN6)
PPN004H11	k-means9	M-S>M-LS	0	validated	validated	validated	Energy production	Photosyntethic machinery	PPN004H11-T7_c_s	Dicyanin	AT5G26330	plastocyanin-like domain-containing protein / mavicyanin, putative, similar to mavicyanin SP:P807...
PP1001B03	k-means9	M-S>M-LS	CS1 S>LS	validated	validated	validated	RNA post-transcriptional regulation	RNA degradation	CL261Contig1	Os04g0623400 protein	AT5G26940	exonuclease family protein, contains exonuclease domain, Pfam:PF00929	DEFECTIVE IN POLLEN ORGANELLE DNA DEGRADATION1 (DPD1)
